# Supplementary material for: Comparative transcriptome profiling of low light tolerant and sensitive rice varieties induced by low light stress at active tillering stage
Source: Sci Rep. 2019 Apr 8;9:5753. doi: 10.1038/s41598-019-42170-5 (PMC6453891; doi:10.1038/s41598-019-42170-5)
Supplement: Supplementary file 2 — Supplementary table S 1a-f [file 41598_2019_42170_MOESM2_ESM.xlsx]

## Sheet: (a) ST1, ST3, ST5 vs SC down
Table S1a: Down-regulated DEGs between samples
(aa) ST1 vs SC down-regulated							(ab) ST3 vs SC down-regulated							(ac) ST5 vs SC down-regulated
Gene Ids	readcount ST1	readcount SC	log2(Fold_change)	p-value	q-value		Gene Ids	readcount ST3	readcount SC	log2(Fold_change)	p-value	q-value		Gene Ids	readcount ST5	readcount SC	log2(Fold_change)	p-value	q-value
OS01G0791033	5604.8	14346.2	-1.35594	0	0		OS12G0291100	5443.98	12353.4	-1.18217	0	0		OS12G0291100	5463.8	11959.8	-1.13022	0	0
OS12G0291100	5292.76	11886.2	-1.16719	0	0		OS12G0274750	1704.63	4024.1	-1.23921	2.16587e-305	1.4543e-302		OS01G0791033	3528.3	14435.1	-2.03254	0	0
OS08G0104600	1011.48	2048.51	-1.0181	2.15158e-145	1.13731e-142		OS06G0107750	1625.01	3898.11	-1.26232	1.1426e-302	7.12408e-300		OS12G0274750	1326.81	3895.9	-1.55399	0	0
OS12G0274700	924.654	2608.48	-1.49622	5.22221e-283	7.72921e-280		OS01G0963600	1180.31	2389.18	-1.01735	1.21277e-142	2.98204e-140		OS08G0104600	1022.62	2061.2	-1.01121	2.30012e-141	1.68858e-138
OS12G0569500	913.189	2460.18	-1.42978	4.18297e-254	5.15923e-251		OS08G0104600	946.806	2129.03	-1.16905	3.7032e-151	9.50742e-149		OS12G0569500	985.939	2475.43	-1.32811	1.25005e-230	1.67345e-227
OS01G0639900	907.768	3662.27	-2.01234	0	0		OS01G0639900	913.617	3806.22	-2.0587	0	0		OS10G0516100	667.648	1423.02	-1.0918	5.13937e-107	2.4367e-104
OS10G0516100	702.022	1414.26	-1.01046	4.16154e-100	1.42139e-97		OS12G0274700	828.83	2711.01	-1.70968	8.43807e-303	5.456e-300		OS01G0975900	563.403	1529.83	-1.44113	7.60471e-157	6.65646e-154
OS04G0691600	651.008	1421.46	-1.12663	1.67692e-113	6.31005e-111		OS07G0684000	714.389	2285.65	-1.67782	4.2051e-250	1.88237e-247		OS06G0611900	549.426	1143.25	-1.05714	2.8708e-83	9.6079e-81
OS04G0650700	511.564	1432	-1.48504	6.15046e-155	3.69044e-152		OS02G0697900	613.007	1520.02	-1.31011	1.36371e-124	2.70542e-122		OS12G0274700	542.529	2624.64	-2.27435	0	0
OS11G0707000	468.548	1048.06	-1.16145	4.78392e-87	1.29522e-84		OS01G0791033	529.58	14910.1	-4.8153	0	0		OS01G0639900	541.98	3684.96	-2.76534	0	0
OS06G0129900	443.752	1080.46	-1.28383	3.8287e-100	1.32814e-97		OS03G0129300	519.333	1143.31	-1.13848	2.04631e-79	2.60762e-77		OS07G0148900	476.002	952.975	-1.00147	1.25762e-65	3.32801e-63
OS06G0107700	436.731	975.378	-1.15922	5.75735e-81	1.35978e-78		OS06G0107700	480.522	1013.72	-1.07698	5.35808e-66	5.34522e-64		OS01G0869800	464.589	1222.68	-1.39603	2.1428e-121	1.18941e-118
OS03G0452300	417.267	961.243	-1.20393	3.25316e-83	8.02482e-81		OS10G0516100	449.599	1469.85	-1.70896	6.06615e-165	1.70811e-162		OS06G0196300	404.715	1366.13	-1.75511	1.33457e-173	1.2655e-170
OS03G0679700	390.872	1061.26	-1.44101	1.26772e-111	4.69077e-109		OS06G0129900	425.659	1122.93	-1.3995	3.77298e-100	5.82908e-98		OS10G0536500	374.32	768.203	-1.03722	2.31459e-55	4.62066e-53
OS12G0420200	372.83	784.81	-1.07383	3.09839e-60	5.54736e-58		OS05G0110100	415.05	875.533	-1.07688	3.07644e-57	2.61993e-55		OS11G0707000	369.682	1054.55	-1.51228	1.34832e-114	6.9739e-112
OS06G0196300	333.281	1357.72	-2.02637	3.36508e-203	3.24818e-200		OS08G0126300	409.79	859.179	-1.06807	1.20764e-55	9.85189e-54		OS09G0249750	325.676	657.636	-1.01385	1.83326e-46	2.93813e-44
OS01G0869800	300.841	1215.16	-2.01407	5.61969e-181	4.62085e-178		OS05G0231700	374.606	885.374	-1.24091	1.03637e-68	1.09654e-66		OS02G0752800	321.404	749.686	-1.2219	7.1861e-65	1.81712e-62
OS09G0249750	297.553	653.586	-1.13523	1.29407e-53	2.06689e-51		OS12G0569500	349.215	2556.88	-2.8722	0	0		OS05G0496200	319.329	743.648	-1.21958	3.16328e-64	7.82498e-62
OS04G0459500	292.754	781.61	-1.41676	3.34858e-81	7.99374e-79		OS11G0707000	343.139	1089.25	-1.66647	2.98172e-119	5.42237e-117		OS04G0459500	314.751	786.453	-1.32115	4.14934e-74	1.25908e-71
OS02G0752800	291.687	745.07	-1.35295	1.01551e-73	2.16782e-71		OS03G0452300	338.877	999.026	-1.55976	1.79765e-101	2.85304e-99		OS01G0170600	283.502	694.536	-1.29269	4.21098e-64	1.03047e-61
OS04G0659100	257.915	888.163	-1.78393	1.71037e-117	6.904e-115		OS03G0679700	337.698	1102.98	-1.70759	3.86942e-124	7.42333e-122		OS12G0420200	274.713	789.673	-1.52333	5.71697e-87	2.0985e-84
OS01G0975900	257.648	1520.41	-2.56099	1.44592e-282	2.0063e-279		OS01G0884300	336.247	747.467	-1.15249	2.52638e-53	1.926e-51		OS07G0206750	251.215	544.385	-1.1157	4.63366e-43	6.75979e-41
OS07G0206750	249.027	541.032	-1.11941	5.20668e-44	6.72055e-42		OS03G0284400	330.081	748.853	-1.18186	4.57043e-55	3.66012e-53		OS07G0212200	234.065	613.087	-1.38919	1.83457e-61	4.13378e-59
OS05G0551801	248.494	537.832	-1.11394	1.5782e-43	2.00215e-41		OS01G0869800	328.267	1262.92	-1.94382	6.462e-164	1.79069e-161		OS05G0551801	228.388	541.164	-1.24458	2.74056e-48	4.65445e-46
OS10G0503800	245.206	558.902	-1.1886	1.84733e-48	2.64598e-46		OS02G0752701	327.179	1066.11	-1.7042	8.80454e-120	1.618e-117		OS08G0561700	222.102	931.371	-2.06813	1.1623e-140	7.77987e-138
OS08G0561700	239.695	925.636	-1.94924	6.69163e-134	3.03186e-131		OS08G0561700	311.763	962.019	-1.62562	1.4047e-102	2.29189e-100		OS04G0659100	205.501	893.666	-2.12059	2.09836e-138	1.36441e-135
OS05G0480000	238.718	494.09	-1.04947	1.25287e-37	1.31824e-35		OS07G0492000	284.649	1011.36	-1.82904	3.87055e-123	7.26581e-121		OS02G0537700	200.74	490.174	-1.28797	1.3971e-45	2.20801e-43
OS02G0537700	230.364	487.156	-1.08047	2.62326e-38	2.81348e-36		OS03G0766800	272.317	640.607	-1.23415	6.97164e-50	4.94759e-48		OS10G0503800	191.768	562.365	-1.55214	9.826e-64	2.37894e-61
OS10G0101150	210.1	592.908	-1.49673	8.56057e-66	1.63839e-63		OS12G0420200	272.226	815.658	-1.58316	1.2277e-84	1.64871e-82		OS02G0578400	176.388	379.607	-1.10576	3.02464e-30	2.82109e-28
OS09G0434500	203.79	409.675	-1.0074	3.8324e-30	3.12806e-28		OS02G0729700	269.687	569.09	-1.07737	7.78774e-38	4.32989e-36		OS01G0102300	173.214	377.996	-1.12582	1.02029e-30	9.75625e-29
OS06G0114000	198.013	414.743	-1.06662	2.05052e-32	1.81369e-30		OS02G0137200	267.239	799.165	-1.58036	8.55473e-83	1.10628e-80		OS05G0103300	167.66	357.466	-1.09227	3.3464e-28	2.86306e-26
OS03G0284150	192.059	676.124	-1.81574	1.54595e-91	4.45735e-89		OS07G0148900	264.518	984.334	-1.89578	9.80392e-125	1.96732e-122		OS01G0278900	160.885	375.581	-1.22309	2.10048e-33	2.19278e-31
OS01G0882400	191.792	385.404	-1.00683	1.94155e-28	1.48125e-26		OS06G0568101	260.8	791.958	-1.60248	2.16561e-83	2.84265e-81		OS01G0882400	157.65	387.792	-1.29856	9.56441e-37	1.13962e-34
OS10G0101200	186.548	416.743	-1.15961	1.28651e-35	1.22059e-33		OS10G0111325	258.443	525.154	-1.0229	6.12091e-33	2.72599e-31		OS03G0284150	154.66	680.313	-2.1371	1.27208e-106	5.90814e-104
OS04G0683900	183.527	421.144	-1.19832	2.88038e-37	2.9743e-35		OS02G0698000	257.626	525.985	-1.02974	2.97528e-33	1.35975e-31		OS05G0419000	152.523	325.933	-1.09554	6.0851e-26	4.77534e-24
OS01G0866500	173.306	418.477	-1.27183	1.74162e-39	1.95281e-37		OS09G0565200	241.122	512.541	-1.0879	1.20909e-34	5.84716e-33		OS03G0769100	152.462	417.312	-1.45267	1.71332e-44	2.61689e-42
OS04G0601800	169.218	342.596	-1.01763	9.46879e-26	6.56927e-24		OS01G0104400	239.49	547.745	-1.19354	3.14452e-41	1.893e-39		OS04G0601800	150.937	344.719	-1.19148	6.14597e-30	5.63992e-28
OS01G0170600	168.418	690.26	-2.03509	1.06326e-104	3.80734e-102		OS02G0704933	236.588	478.584	-1.01639	6.13031e-30	2.41043e-28		OS06G0606700	138.241	320.431	-1.21283	1.74504e-28	1.5216e-26
OS07G0105600	165.752	413.542	-1.31901	1.35989e-40	1.57245e-38		OS01G0149800	236.407	622.866	-1.39765	2.81018e-56	2.34737e-54		OS01G0805000	136.96	306.745	-1.16329	3.85238e-26	3.04419e-24
OS03G0827700	161.13	330.06	-1.0345	2.65203e-25	1.81721e-23		OS01G0191200	224.346	681.494	-1.60297	4.82828e-72	5.50929e-70		OS05G0291700	132.443	288.764	-1.12452	7.9894e-24	5.62919e-22
OS07G0212200	154.376	609.312	-1.98074	3.24456e-90	9.23493e-88		OS02G0666250	223.53	567.288	-1.34361	4.41222e-49	3.10599e-47		OS06G0647100	130.612	340.291	-1.38148	1.10063e-34	1.18152e-32
OS06G0647100	151.176	338.195	-1.16163	2.83286e-29	2.23022e-27		OS05G0477900	219.631	457.656	-1.05918	3.84667e-30	1.54026e-28		OS05G0186000	128.537	271.454	-1.07852	1.62966e-21	1.02736e-19
OS03G0769100	150.554	414.743	-1.46194	2.03742e-45	2.74138e-43		OS12G0575000	216.638	524.183	-1.27478	9.56213e-43	5.87802e-41		OS02G0704900	116.513	278.432	-1.25683	6.19107e-26	4.8418e-24
OS01G0688000	143.355	336.328	-1.23028	5.90166e-31	4.94426e-29		OS05G0551801	213.011	558.972	-1.39185	1.93329e-50	1.38326e-48		OS07G0206800	112.79	226.905	-1.00845	5.29553e-17	2.42486e-15
OS03G0100200	139.534	333.794	-1.25835	1.76117e-31	1.50964e-29		OS04G0659100	208.568	923.073	-2.14593	1.24819e-133	2.86723e-131		OS07G0677350	111.02	268.368	-1.27339	2.08128e-25	1.58945e-23
OS01G0102300	137.489	375.669	-1.45014	5.96265e-41	7.04131e-39		OS06G0196300	207.842	1411.08	-2.76324	3.89342e-259	1.88809e-256		OS11G0236100	109.128	249.314	-1.19194	4.11485e-22	2.66797e-20
OS03G0299600	137.401	288.72	-1.07128	3.60473e-23	2.21686e-21		OS01G0182600	204.578	627.44	-1.61683	3.93254e-67	4.01487e-65		OS06G0568200	106.504	226.637	-1.08948	2.04177e-18	1.05128e-16
OS03G0815400	134.912	274.584	-1.02523	4.03553e-21	2.26817e-19		OS03G0428800	194.149	460.012	-1.2445	1.14244e-36	6.06223e-35		OS03G0248225	105.283	237.908	-1.17613	7.08086e-21	4.30872e-19
OS05G0419000	117.493	323.926	-1.46309	7.02003e-36	6.77616e-34		OS04G0269600	192.698	519.332	-1.43031	1.64493e-48	1.14411e-46		OS03G0819600	103.269	287.825	-1.47878	8.24161e-32	8.11959e-30
OS02G0751600	105.85	214.439	-1.01855	1.00565e-16	4.26075e-15		OS03G0712733	192.245	632.291	-1.71764	1.92946e-72	2.21608e-70		OS03G0593100	95.8841	197.787	-1.04459	1.42273e-15	5.90849e-14
OS05G0186000	100.162	269.783	-1.42946	1.92233e-29	1.52966e-27		OS05G0137400	192.064	402.354	-1.06688	6.2934e-27	2.24225e-25		OS09G0249900	92.7713	214.158	-1.20692	1.79991e-19	9.9908e-18
OS03G0860600	99.9842	280.851	-1.49003	6.19848e-32	5.46081e-30		OS03G0169100	190.885	460.15	-1.2694	1.51205e-37	8.27506e-36		OS03G0581800	90.7572	194.164	-1.09719	4.07432e-16	1.76616e-14
OS11G0598500	98.8288	371.668	-1.91101	8.08874e-54	1.30129e-51		OS03G0284150	186.804	702.7	-1.91138	2.15583e-90	3.0352e-88		OS05G0164100	88.6821	187.455	-1.07983	2.34419e-15	9.56076e-14
OS12G0641200	98.5622	218.973	-1.15165	2.38641e-19	1.20411e-17		OS07G0206750	186.532	562.298	-1.59191	2.73767e-59	2.41385e-57		OS01G0635200	88.499	205.57	-1.2159	6.7152e-19	3.57903e-17
OS02G0704900	93.1408	276.717	-1.57093	2.93149e-33	2.6564e-31		OS10G0503800	184.446	580.871	-1.65502	5.82991e-64	5.62313e-62		OS06G0701300	87.9497	206.778	-1.23333	2.75057e-19	1.51568e-17
OS05G0595200	91.1856	183.1	-1.00576	2.56129e-14	8.89877e-13		OS08G0535900	182.089	367.705	-1.01391	2.58503e-23	7.90358e-22		OS05G0567500	86.9731	633.751	-2.86527	8.1562e-129	4.8847e-126
OS12G0640600	90.4746	182.167	-1.00967	2.61663e-14	9.06267e-13		OS02G0578400	177.555	392.098	-1.14295	1.66898e-28	6.19936e-27		OS05G0498400	86.3628	196.982	-1.18958	9.16606e-18	4.47642e-16
OS10G0580400	90.2968	234.31	-1.37567	8.79687e-25	5.93615e-23		OS04G0450800	175.832	379.486	-1.10985	1.05966e-26	3.72223e-25		OS07G0669100	86.3017	173.232	-1.00524	2.70061e-13	9.28407e-12
OS01G0749200	88.9637	201.237	-1.17761	2.52595e-18	1.19063e-16		OS04G0508300	172.658	418.709	-1.27803	1.36074e-34	6.56236e-33		OS04G0690800	86.1186	207.583	-1.26929	5.99876e-20	3.42155e-18
OS03G0581800	88.9637	192.969	-1.11708	1.05061e-16	4.4428e-15		OS07G0176900	167.398	362.715	-1.11555	9.52117e-26	3.17215e-24		OS02G0652600	85.6914	194.298	-1.18105	2.06229e-17	9.67705e-16
OS05G0594500	88.2527	299.788	-1.76423	2.08446e-40	2.38542e-38		OS06G0647100	165.585	351.488	-1.08591	3.17296e-24	9.94499e-23		OS03G0107800	84.0435	170.95	-1.02437	2.14818e-13	7.40732e-12
OS04G0514400	87.8972	207.638	-1.24018	6.79181e-20	3.58159e-18		OS03G0158300	155.882	351.073	-1.17132	1.92879e-26	6.70775e-25		OS01G0866400	83.3721	227.979	-1.45126	4.81666e-25	3.59402e-23
OS03G0593100	86.653	196.569	-1.18172	5.3322e-18	2.46113e-16		OS10G0478200	155.519	445.875	-1.51955	6.27686e-45	3.98478e-43		OS10G0565150	82.9449	189.602	-1.19275	3.32845e-17	1.54906e-15
OS06G0157125	86.2975	244.711	-1.50369	2.64307e-28	2.00269e-26		OS09G0434500	151.166	425.778	-1.49397	3.75162e-42	2.27416e-40		OS05G0320750	82.7008	171.085	-1.04874	9.92564e-14	3.49671e-12
OS03G0248225	86.2086	236.443	-1.45559	1.68526e-26	1.19918e-24		OS10G0101150	149.715	616.214	-2.04121	2.77621e-85	3.75714e-83		OS03G0100100	81.7242	239.116	-1.54887	4.97946e-28	4.21273e-26
OS01G0635200	86.2086	204.304	-1.24481	1.12326e-19	5.84016e-18		OS03G0351500	149.171	317.254	-1.08867	4.35781e-22	1.2701e-20		OS01G0866500	81.419	421.069	-2.37062	1.77198e-73	5.30616e-71
OS06G0157000	86.0308	405.941	-2.23834	3.23418e-68	6.35416e-66		OS03G0769100	148.446	431.045	-1.5379	4.28288e-44	2.67037e-42		OS04G0691100	81.419	181.685	-1.158	4.7461e-16	2.04568e-14
OS02G0832500	85.942	172.565	-1.0057	1.40257e-13	4.52593e-12		OS12G0277500	148.446	376.298	-1.34194	4.34036e-33	1.95798e-31		OS10G0430200	80.9308	209.595	-1.37285	7.51093e-22	4.80151e-20
OS06G0107100	85.6753	174.432	-1.02571	5.51553e-14	1.8497e-12		OS06G0606700	147.72	330.976	-1.16386	7.78738e-25	2.48088e-23		OS05G0575300	80.0763	198.19	-1.30744	1.02036e-19	5.74787e-18
OS05G0575300	83.7201	196.969	-1.23433	7.34082e-19	3.58972e-17		OS09G0249750	147.267	679.276	-2.20557	1.17889e-101	1.90565e-99		OS01G0101300	78.2453	186.65	-1.25426	7.15845e-18	3.53388e-16
OS06G0701300	83.6312	205.504	-1.29705	1.21737e-20	6.67331e-19		OS01G0882400	146.904	400.553	-1.44712	2.51484e-38	1.41626e-36		OS10G0536100	78.1843	172.963	-1.14552	3.50463e-15	1.40667e-13
OS07G0206800	83.098	225.508	-1.44029	4.48232e-25	3.0339e-23		OS05G0103300	142.914	369.229	-1.36937	2.85262e-33	1.30712e-31		OS08G0533600	78.1843	159.545	-1.02901	1.17249e-12	3.8065e-11
OS09G0249900	83.098	212.839	-1.35688	2.438e-22	1.42813e-20		OS04G0564600	139.196	338.599	-1.28246	2.08299e-28	7.68813e-27		OS02G0301100	78.1232	214.158	-1.45485	1.10133e-23	7.68839e-22
OS11G0236100	81.4982	247.779	-1.60421	1.31939e-30	1.09707e-28		OS04G0650750	138.833	346.915	-1.32123	4.34572e-30	1.7361e-28		OS07G0171100	77.0246	176.855	-1.19917	3.05885e-16	1.3413e-14
OS02G0148000	79.9874	228.308	-1.51314	1.09101e-26	7.8387e-25		OS06G0342200	138.108	285.931	-1.04987	3.07065e-19	7.62553e-18		OS03G0122200	75.987	154.446	-1.02328	3.13277e-12	9.77992e-11
OS03G0100100	79.8985	237.643	-1.57256	7.88416e-29	6.12015e-27		OS06G0725900	136.022	291.059	-1.09747	1.3835e-20	3.79171e-19		OS06G0683200	73.8509	167.596	-1.1823	3.02272e-15	1.21754e-13
OS03G0596900	78.9209	327.927	-2.05489	3.52342e-51	5.47017e-49		OS05G0291700	134.844	298.266	-1.14531	4.00247e-22	1.17044e-20		OS01G0719125	73.2405	207.046	-1.49924	1.11624e-23	7.74495e-22
OS07G0243200	78.6542	181.1	-1.20319	5.1421e-17	2.24724e-15		OS08G0129800	133.574	912.124	-2.77159	1.17951e-168	3.43197e-166		OS06G0107100	73.1795	175.513	-1.26206	5.2485e-17	2.40817e-15
OS06G0683200	78.121	166.564	-1.09229	2.6754e-14	9.2374e-13		OS01G0190000	132.849	294.247	-1.14724	6.85947e-22	1.98925e-20		OS09G0535000	71.4705	224.624	-1.65209	3.0238e-28	2.60666e-26
OS05G0401200	76.7879	155.495	-1.01792	1.56398e-12	4.67319e-11		OS03G0860600	132.304	291.891	-1.14157	1.32829e-21	3.81403e-20		OS03G0726100	70.7992	172.426	-1.28418	4.88153e-17	2.24432e-15
OS03G0360700	76.3435	190.968	-1.32276	1.09874e-19	5.72611e-18		OS06G0503400	129.131	295.356	-1.19362	5.34275e-23	1.60264e-21		OS03G0703200	69.8837	150.823	-1.10983	5.27046e-13	1.75873e-11
OS03G0726100	74.566	171.365	-1.20048	3.80559e-16	1.53336e-14		OS03G0685500	127.317	268.19	-1.07483	1.22243e-18	2.9115e-17		OS05G0594500	69.0902	301.646	-2.1263	4.58312e-48	7.72613e-46
OS03G0107800	74.4771	169.898	-1.1898	7.09135e-16	2.78154e-14		OS08G0562700	125.594	278.862	-1.15079	6.65946e-21	1.85129e-19		OS01G0235850	68.9682	152.03	-1.14036	1.82964e-13	6.34739e-12
OS01G0978100	74.4771	157.362	-1.07922	1.98678e-13	6.33741e-12		OS05G0595450	124.596	279.832	-1.1673	2.56049e-21	7.24491e-20		OS03G0596900	68.1747	329.958	-2.27498	7.67563e-56	1.55966e-53
OS06G0136600	73.6772	171.498	-1.2189	2.07121e-16	8.49961e-15		OS06G0731750	124.415	273.596	-1.13688	2.97981e-20	7.93011e-19		OS01G0835600	67.9306	274.809	-2.0163	9.25576e-42	1.27662e-39
OS02G0652600	73.4106	193.102	-1.3953	5.21728e-21	2.92497e-19		OS01G0678600	124.324	268.745	-1.11213	2.01422e-19	5.07422e-18		OS02G0832500	67.9306	173.634	-1.35392	4.12927e-18	2.07448e-16
OS02G0102250	72.433	288.72	-1.99495	5.27842e-44	6.77377e-42		OS02G0773500	123.599	358.003	-1.5343	8.11595e-37	4.33298e-35		OS02G0754700	67.2592	187.187	-1.47667	3.15814e-21	1.96374e-19
OS09G0535000	72.2552	223.241	-1.62743	3.79866e-28	2.85878e-26		OS07G0212200	123.418	633.261	-2.35925	1.78538e-101	2.85956e-99		OS03G0790900	66.7709	140.356	-1.0718	8.78116e-12	2.61916e-10
OS01G0835500	71.3665	150.161	-1.07319	8.25543e-13	2.51411e-11		OS01G0919600	122.239	270.408	-1.14543	3.29631e-20	8.75904e-19		OS04G0119000	65.9165	190.675	-1.53241	1.96482e-22	1.2961e-20
OS10G0460900	69.589	206.838	-1.57157	2.73617e-25	1.8691e-23		OS09G0446800	120.062	329.728	-1.45749	4.12982e-32	1.77146e-30		OS07G0243200	65.8554	182.222	-1.46832	1.38343e-20	8.24189e-19
OS05G0101400	69.2335	213.772	-1.62653	5.23035e-27	3.83231e-25		OS01G0866400	116.435	235.481	-1.01608	1.5748e-15	2.97219e-14		OS01G0711400	65.6113	269.978	-2.04083	1.53611e-41	2.08088e-39
OS03G0808950	68.9669	165.897	-1.26631	1.48526e-16	6.15191e-15		OS02G0739650	116.163	387.109	-1.73659	1.34811e-45	8.91489e-44		OS11G0157200	65.5503	204.899	-1.64424	8.75139e-26	6.79741e-24
OS09G0266000	68.7891	158.562	-1.2048	4.15138e-15	1.53608e-13		OS04G0435700	116.072	290.227	-1.32216	1.84066e-25	6.05164e-24		OS01G0682500	64.8789	130.158	-1.00445	2.41787e-10	6.15503e-09
OS02G0797600	67.6338	176.966	-1.38765	2.81471e-19	1.4106e-17		OS06G0103500	114.712	238.114	-1.05363	2.39485e-16	4.85027e-15		OS05G0592600	63.9024	207.18	-1.69694	6.667e-27	5.39956e-25
OS01G0769900	65.6785	148.961	-1.18144	5.25574e-14	1.76792e-12		OS01G0170600	114.622	717.391	-2.64588	9.76316e-128	2.05356e-125		OS10G0370750	63.8413	186.516	-1.54674	3.44372e-22	2.23921e-20
OS01G0532200	64.612	165.63	-1.35809	9.4757e-18	4.2585e-16		OS03G0704000	114.622	239.777	-1.06482	1.19288e-16	2.44715e-15		OS01G0587000	63.7803	132.305	-1.05269	5.4384e-11	1.49297e-09
OS11G0115350	64.2565	215.773	-1.7476	2.78733e-29	2.20219e-27		OS01G0866600	113.352	293.138	-1.37077	8.66708e-27	3.06295e-25		OS10G0460900	63.3531	208.119	-1.71593	2.53252e-27	2.07321e-25
OS07G0171100	63.3678	175.765	-1.47183	2.43816e-20	1.31065e-18		OS02G0537700	112.627	506.304	-2.16846	6.00703e-75	7.33362e-73		OS10G0577700	62.0713	150.689	-1.27957	5.00427e-15	1.96357e-13
OS07G0677350	62.7456	266.715	-2.08771	1.37117e-42	1.70064e-40		OS06G0114000	112.445	431.045	-1.93862	5.1341e-57	4.35102e-55		OS09G0298266	61.9493	257.902	-2.05766	4.48204e-40	5.76284e-38
OS03G0376600	62.6568	186.968	-1.57725	4.23862e-23	2.57813e-21		OS06G0194000	112.445	307.275	-1.45031	7.2007e-30	2.81861e-28		OS06G0245800	61.522	135.928	-1.14367	3.13502e-12	9.77352e-11
OS05G0164100	62.2124	186.301	-1.58236	4.25191e-23	2.57914e-21		OS05G0494200	112.173	267.359	-1.25305	3.56137e-22	1.04495e-20		OS10G0530500	61.3389	275.614	-2.16777	7.01353e-45	1.07847e-42
OS02G0328300	61.6791	146.16	-1.24469	1.6372e-14	5.82491e-13		OS10G0111300	111.176	321.551	-1.53221	3.44044e-33	1.55604e-31		OS02G0475400	60.3624	150.286	-1.31599	1.9899e-15	8.17438e-14
OS06G0729650	61.4125	155.895	-1.34397	1.2758e-16	5.33411e-15		OS02G0553200	110.45	315.314	-1.51339	3.98373e-32	1.713e-30		OS09G0436850	59.8741	153.104	-1.35451	3.69599e-16	1.61756e-14
OS10G0370750	61.3236	185.367	-1.59587	3.45565e-23	2.13702e-21		OS05G0459900	108.818	298.682	-1.45669	3.16556e-29	1.2014e-27		OS08G0266300	59.569	148.408	-1.31693	2.89433e-15	1.16789e-13
OS03G0101300	60.7015	124.023	-1.0308	2.04632e-10	5.03106e-09		OS03G0786400	108.818	295.078	-1.43918	1.691e-28	6.26782e-27		OS02G0328300	59.4469	147.066	-1.30679	5.06905e-15	1.98557e-13
OS05G0320750	60.4349	170.031	-1.49235	5.2612e-20	2.78768e-18		OS01G0805000	105.463	316.839	-1.58702	4.73859e-34	2.23585e-32		OS08G0500200	58.4704	130.293	-1.15598	6.53471e-12	1.97499e-10
OS01G0719125	60.2571	205.771	-1.77184	2.19158e-28	1.66628e-26		OS09G0249900	104.556	221.205	-1.08111	9.53422e-16	1.83718e-14		OS02G0539600	58.4093	117.277	-1.00565	1.80195e-09	4.11734e-08
OS01G0927600	59.9905	141.759	-1.24064	4.488e-14	1.52352e-12		OS03G0132250	99.8404	235.619	-1.23876	1.78648e-19	4.51352e-18		OS06G0498400	56.5173	181.685	-1.68468	1.2798e-23	8.85279e-22
OS03G0565200	59.9905	127.757	-1.09059	2.70909e-11	7.25508e-10		OS05G0142200	99.115	277.892	-1.48735	5.8659e-28	2.1424e-26		OS07G0614100	56.09	114.593	-1.0307	1.63873e-09	3.77473e-08
OS10G0530500	59.2795	273.917	-2.20813	4.87465e-46	6.6394e-44		OS08G0163500	98.3895	271.239	-1.46299	8.00852e-27	2.84172e-25		OS11G0598500	55.9069	373.971	-2.74183	3.66873e-74	1.12828e-71
OS06G0714700	59.2795	124.023	-1.065	9.41464e-11	2.40246e-09		OS05G0536225	98.2988	238.391	-1.27808	2.12562e-20	5.75335e-19		OS02G0280500	55.2966	130.829	-1.24242	7.42354e-13	2.45559e-11
OS04G0691100	58.8351	180.566	-1.61778	6.10437e-23	3.66279e-21		OS02G0760300	97.8454	481.356	-2.29853	1.23919e-75	1.53432e-73		OS01G0851700	54.9914	143.577	-1.38455	1.36241e-15	5.66834e-14
OS05G0121600	58.4796	178.833	-1.6126	1.15707e-22	6.85017e-21		OS02G0730700	97.4827	237.837	-1.28675	1.63672e-20	4.45769e-19		OS01G0835500	54.4421	151.091	-1.47262	2.18258e-17	1.02204e-15
OS05G0498400	58.0353	195.769	-1.75415	8.08159e-27	5.86337e-25		OS03G0857400	97.0293	209.701	-1.11184	1.72435e-15	3.24043e-14		OS03G0360700	53.0383	192.152	-1.85714	1.97879e-27	1.62575e-25
OS10G0124100	58.0353	150.828	-1.3779	1.53279e-16	6.33694e-15		OS03G0295800	96.8479	217.878	-1.16973	5.51947e-17	1.16799e-15		OS09G0413600	52.9163	106.945	-1.01508	7.71806e-09	1.65238e-07
OS05G0495000	58.0353	122.822	-1.08157	7.97377e-11	2.04182e-09		OS09G0464033	96.5759	255.3	-1.40246	3.68683e-24	1.15142e-22		OS01G0761000	52.7942	111.507	-1.07868	1.0231e-09	2.42539e-08
OS02G0720900	57.3243	125.89	-1.13494	1.34972e-11	3.71315e-10		OS04G0655300	95.6691	259.874	-1.44169	2.41293e-25	7.8738e-24		OS05G0198200	52.5501	110.433	-1.07141	1.42389e-09	3.30326e-08
OS06G0498400	57.1465	180.566	-1.65979	1.5482e-23	9.79245e-22		OS04G0671500	95.6691	192.792	-1.01092	6.51965e-13	9.68681e-12		OS02G0720900	52.3059	126.67	-1.27602	7.80204e-13	2.57332e-11
OS03G0261800	57.0576	203.371	-1.83362	4.89024e-29	3.80941e-27		OS01G0688000	95.397	349.548	-1.87347	6.66595e-45	4.21646e-43		OS10G0419500	52.1228	136.063	-1.38428	7.47915e-15	2.88492e-13
OS01G0231950	56.8799	200.837	-1.82003	1.73303e-28	1.33132e-26		OS03G0851700	94.1275	251.281	-1.41661	4.45949e-24	1.38777e-22		OS04G0490800	51.9397	111.239	-1.09875	7.12532e-10	1.71596e-08
OS02G0132500	55.369	146.027	-1.39908	2.6002e-16	1.06116e-14		OS03G0712700	93.9461	198.752	-1.08106	2.66024e-14	4.50897e-13		OS03G0352700	51.5125	106.274	-1.04479	4.84272e-09	1.05364e-07
OS01G0717400	55.0135	129.09	-1.23052	7.61874e-13	2.33302e-11		OS03G0568000	92.5859	227.996	-1.30015	5.81092e-20	1.51188e-18		OS06G0157125	51.0242	246.228	-2.27074	4.76694e-42	6.65558e-40
OS10G0508700	54.9247	130.291	-1.24621	4.09083e-13	1.27022e-11		OS01G0959900	92.4952	416.214	-2.16988	5.58025e-62	5.18192e-60		OS01G0927600	50.4139	142.638	-1.50046	8.13364e-17	3.68736e-15
OS08G0266300	54.7469	147.494	-1.4298	8.00417e-17	3.43051e-15		OS07G0677350	91.7698	277.199	-1.59483	3.63756e-30	1.45988e-28		OS04G0585200	49.8036	119.021	-1.2569	5.76191e-12	1.75777e-10
OS01G0588900	54.5692	152.028	-1.47818	7.00548e-18	3.17405e-16		OS01G0866500	90.5909	434.925	-2.26333	1.7636e-67	1.81111e-65		OS07G0448800	49.6815	103.188	-1.05449	6.72903e-09	1.44881e-07
OS06G0245800	54.3914	135.091	-1.31249	2.90405e-14	9.96488e-13		OS05G0571400	90.2282	222.868	-1.30454	1.26767e-19	3.23079e-18		OS07G0694000	49.5594	117.008	-1.23938	1.26559e-11	3.70687e-10
OS01G0835600	54.3025	273.117	-2.33043	3.29672e-48	4.6917e-46		OS02G0704900	88.6866	287.594	-1.69725	1.82082e-33	8.40947e-32		OS11G0484000	49.4374	135.526	-1.45489	1.45661e-15	6.03817e-14
OS12G0177500	54.1248	255.513	-2.23904	1.29571e-43	1.65323e-41		OS03G0726100	88.1425	178.1	-1.01478	4.31798e-12	5.85729e-11		OS05G0103400	48.5829	146.931	-1.59662	2.15726e-18	1.10824e-16
OS01G0727820	53.947	116.821	-1.11469	1.12469e-10	2.83099e-09		OS02G0170000	88.0518	198.336	-1.17152	1.26233e-15	2.40062e-14		OS09G0392666	48.3387	213.084	-2.14017	1.13195e-34	1.20943e-32
OS01G0851700	53.1472	142.693	-1.42485	2.86821e-16	1.16412e-14		OS08G0398450	87.8705	208.038	-1.2434	1.88748e-17	4.13445e-16		OS03G0261800	48.1556	204.631	-2.08725	1.37613e-32	1.39191e-30
OS03G0429800	52.525	109.087	-1.0544	1.54729e-09	3.45239e-08		OS02G0815500	87.8705	204.296	-1.21721	9.31734e-17	1.93185e-15		OS05G0548900	47.9725	114.191	-1.25116	1.73589e-11	5.01338e-10
OS03G0210700	52.525	107.486	-1.03308	3.10116e-09	6.71695e-08		OS01G0685850	87.6891	433.955	-2.30708	1.28626e-68	1.34464e-66		OS05G0348100	47.7894	179.538	-1.90953	1.90625e-26	1.51687e-24
OS01G0732200	52.4362	107.486	-1.03552	2.95536e-09	6.41995e-08		OS02G0504000	87.417	181.15	-1.0512	9.1949e-13	1.34555e-11		OS02G0102250	47.2401	290.508	-2.62049	6.59803e-56	1.35277e-53
OS07G0614100	52.2584	113.888	-1.12387	1.58224e-10	3.95578e-09		OS01G0227100	86.873	185.723	-1.09618	1.13253e-13	1.80564e-12		OS01G0881300	47.2401	101.041	-1.09685	4.40731e-09	9.63511e-08
OS09G0298266	51.9918	256.314	-2.30155	7.55559e-45	1.01049e-42		OS03G0132200	86.5102	188.357	-1.12253	3.22333e-14	5.42128e-13		OS07G0204900	46.996	111.373	-1.24479	3.50038e-11	9.83478e-10
OS10G0430200	51.814	208.305	-2.00728	2.0492e-32	1.81977e-30		OS02G0751600	86.2382	222.868	-1.36979	9.77298e-21	2.69963e-19		OS06G0655500	46.5077	103.322	-1.1516	1.04636e-09	2.47795e-08
OS02G0729400	51.7252	108.42	-1.06769	1.33094e-09	2.99678e-08		OS05G0592100	85.422	180.318	-1.07786	4.53124e-13	6.84312e-12		OS06G0257450	45.5312	107.884	-1.24455	7.09939e-11	1.92343e-09
OS01G0511600	51.2808	125.89	-1.29567	3.1864e-13	9.9917e-12		OS04G0119000	84.6966	196.95	-1.21745	3.2586e-16	6.52393e-15		OS03G0731800	44.9819	117.948	-1.39073	3.90175e-13	1.32137e-11
OS07G0191200	50.9253	142.293	-1.48241	6.9725e-17	3.0116e-15		OS03G0196800	84.5152	174.358	-1.04477	2.95337e-12	4.08557e-11		OS05G0405000	44.6767	123.315	-1.46475	2.1501e-14	8.04804e-13
OS11G0484000	50.8364	134.691	-1.40572	3.09819e-15	1.15796e-13		OS09G0567300	83.9711	245.737	-1.54915	4.4974e-26	1.52162e-24		OS03G0861700	43.5781	123.047	-1.49753	1.09497e-14	4.1811e-13
OS03G0861700	50.2143	122.289	-1.28413	8.97266e-13	2.72506e-11		OS05G0361200	83.9711	215.384	-1.35894	6.49153e-20	1.67647e-18		OS11G0528500	43.456	103.59	-1.25326	1.42748e-10	3.7427e-09
OS10G0577700	50.1254	149.761	-1.57905	7.71098e-19	3.7542e-17		OS02G0822450	83.8805	269.576	-1.68429	3.2763e-31	1.3651e-29		OS12G0177500	43.2729	257.097	-2.57077	6.83794e-49	1.18792e-46
OS01G0929200	48.7923	126.823	-1.37809	3.75514e-14	1.27669e-12		OS05G0103200	83.6084	281.496	-1.75139	6.1272e-34	2.88325e-32		OS07G0677400	43.0898	111.909	-1.37691	2.05091e-12	6.4916e-11
OS11G0151700	47.9924	139.492	-1.53931	3.25397e-17	1.43907e-15		OS03G0100100	83.5177	246.984	-1.56427	1.75376e-26	6.11119e-25		OS03G0808950	42.9678	166.925	-1.95787	2.63334e-25	1.99101e-23
OS09G0413600	47.9924	106.286	-1.14707	4.05996e-10	9.68154e-09		OS01G0505400	83.5177	193.208	-1.21	7.97335e-16	1.54837e-14		OS03G0248200	42.8457	121.571	-1.50457	1.34715e-14	5.10973e-13
OS01G0229600	47.9924	105.486	-1.13617	5.84114e-10	1.36937e-08		OS07G0243200	83.2457	188.218	-1.17696	5.53811e-15	9.91634e-14		OS01G0674700	42.6626	127.743	-1.5822	4.78114e-16	2.05688e-14
OS04G0490800	47.8147	110.554	-1.20922	5.08577e-11	1.32834e-09		OS08G0364900	82.5202	175.19	-1.0861	7.5467e-13	1.11558e-11		OS05G0595400	42.6626	86.1461	-1.01381	2.23184e-07	3.93739e-06
OS11G0591300	47.8147	103.086	-1.10832	1.55495e-09	3.46601e-08		OS11G0157200	81.7948	211.642	-1.37154	8.44564e-20	2.16829e-18		OS06G0125500	42.0523	115.935	-1.46306	1.31815e-13	4.62224e-12
OS04G0585200	47.1037	118.288	-1.3284	7.9492e-13	2.42751e-11		OS10G0580400	80.7973	243.519	-1.59166	1.21321e-26	4.24453e-25		OS02G0120600	41.6861	107.75	-1.37005	6.00074e-12	1.8233e-10
OS07G0204900	47.1037	110.687	-1.23257	3.06414e-11	8.17632e-10		OS08G0191600	80.7066	272.903	-1.75763	4.40685e-33	1.98285e-31		OS03G0862100	41.3199	106.676	-1.36833	7.8953e-12	2.37047e-10
OS12G0641300	47.0148	123.356	-1.39164	6.1115e-14	2.04032e-12		OS01G0760701	80.1625	221.898	-1.4689	2.44248e-22	7.19069e-21		OS02G0833400	40.4044	90.0375	-1.15601	1.13723e-08	2.37224e-07
OS04G0281900	46.6593	168.297	-1.85078	1.56314e-24	1.04214e-22		OS12G0640600	80.1625	189.327	-1.23988	5.72768e-16	1.12606e-14		OS01G0717400	40.0992	129.89	-1.69565	1.90373e-17	8.96999e-16
OS02G0301100	46.3927	212.839	-2.19779	5.26878e-36	5.17576e-34		OS04G0397100	79.6184	282.604	-1.82761	1.127e-35	5.73619e-34		OS08G0553800	40.0992	81.7181	-1.02708	3.73811e-07	6.39157e-06
OS01G0674700	46.2149	126.957	-1.4579	5.59153e-15	2.0451e-13		OS02G0652600	77.7141	200.692	-1.36874	8.18488e-19	1.96821e-17		OS03G0699300	39.5499	80.3762	-1.0231	4.93829e-07	8.33721e-06
OS09G0392666	45.415	211.772	-2.22127	3.50858e-36	3.46196e-34		OS05G0121600	77.2607	185.862	-1.26642	4.4215e-16	8.7221e-15		OS01G0532200	39.4278	166.657	-2.07959	9.32487e-27	7.49878e-25
OS02G0240300	45.415	92.1502	-1.02082	5.03007e-08	9.17605e-07		OS04G0691100	76.0818	187.664	-1.30253	9.68625e-17	2.00121e-15		OS01G0229600	39.2447	106.14	-1.43539	2.39452e-12	7.51648e-11
OS01G0711400	44.5263	268.316	-2.5912	6.24248e-52	9.75981e-50		OS02G0601800	75.9912	280.248	-1.8828	1.55048e-36	8.20253e-35		OS02G0224300	39.1226	120.229	-1.61971	1.50771e-15	6.2273e-14
OS02G0120600	44.1708	107.086	-1.27761	2.60276e-11	6.99562e-10		OS03G0182600	74.4496	181.981	-1.28945	4.25423e-16	8.40162e-15		OS08G0536150	39.0006	114.862	-1.55833	2.30028e-14	8.58194e-13
OS12G0428600	44.1708	101.485	-1.20011	3.69298e-10	8.86354e-09		OS06G0701300	74.3589	213.582	-1.52221	1.96243e-22	5.79698e-21		OS10G0492300	38.9395	217.646	-2.48268	1.92585e-40	2.49026e-38
OS05G0409500	44.0819	205.904	-2.22372	2.91885e-35	2.72275e-33		OS01G0974200	73.8148	225.224	-1.60938	4.55857e-25	1.47104e-23		OS05G0595300	38.9395	143.845	-1.88521	3.02095e-21	1.88359e-19
OS02G0224300	44.0819	119.489	-1.43861	5.30975e-14	1.78338e-12		OS05G0404200	73.8148	156.34	-1.08271	1.38787e-11	1.78683e-10		OS05G0113400	38.8785	96.2099	-1.30721	2.44732e-10	6.20915e-09
OS01G0259200	44.0819	99.3515	-1.17235	9.41241e-10	2.1565e-08		OS04G0430100	73.6334	189.743	-1.36561	7.94255e-18	1.78687e-16		OS12G0637100	38.7564	138.478	-1.83715	5.23289e-20	2.99221e-18
OS12G0285100	43.9042	108.286	-1.30242	1.22418e-11	3.37616e-10		OS02G0754700	73.18	193.346	-1.40167	1.13723e-18	2.71596e-17		OS08G0566600	38.3292	101.041	-1.39842	1.59049e-11	4.61102e-10
OS08G0566600	43.9042	100.418	-1.19359	5.1526e-10	1.21051e-08		OS12G0557501	72.8173	161.746	-1.15137	9.00189e-13	1.31841e-11		OS06G0658900	38.2071	127.072	-1.73373	1.77146e-17	8.38146e-16
OS01G0109700	43.7264	104.819	-1.26133	5.78393e-11	1.50186e-09		OS07G0669100	72.2732	178.932	-1.30788	4.17221e-16	8.2677e-15		OS12G0428600	37.963	102.114	-1.42752	7.18412e-12	2.16551e-10
OS06G0103800	43.6375	90.2832	-1.04889	4.30195e-08	7.95234e-07		OS01G0101300	71.8198	192.792	-1.42459	5.82846e-19	1.42113e-17		OS06G0157000	37.902	408.456	-3.42984	5.85157e-95	2.37804e-92
OS04G0391500	43.4598	86.9492	-1.00049	1.65458e-07	2.80837e-06		OS03G0151800	71.7291	259.458	-1.85487	2.04249e-33	9.4084e-32		OS01G0974200	37.902	218.049	-2.52431	4.28817e-41	5.60863e-39
OS03G0128800	43.3709	96.4176	-1.15257	2.36589e-09	5.1851e-08		OS04G0692200	71.4571	161.191	-1.17362	5.25847e-13	7.8868e-12		OS03G0284100	37.2306	233.212	-2.64708	1.3073e-45	2.08053e-43
OS03G0735000	43.282	98.2847	-1.1832	9.48871e-10	2.17174e-08		OS08G0250100	71.2757	178.932	-1.32793	2.21426e-16	4.50019e-15		OS06G0523100	36.9865	76.2165	-1.04311	7.3607e-07	1.21652e-05
OS08G0532800	43.1932	146.16	-1.75867	1.75457e-20	9.50079e-19		OS07G0404900	71.185	148.717	-1.06293	7.20058e-11	8.57488e-10		OS03G0735000	36.132	98.8936	-1.4526	9.68383e-12	2.86214e-10
OS02G0173900	42.6599	89.7498	-1.07303	3.15874e-08	5.99891e-07		OS01G0214800	70.7316	170.616	-1.27033	6.15312e-15	1.09614e-13		OS03G0286300	35.8879	82.5232	-1.2013	2.30971e-08	4.67654e-07
OS12G0152700	42.571	90.8166	-1.09308	1.86916e-08	3.64651e-07		OS07G0171100	70.2782	182.674	-1.37812	2.1424e-17	4.65198e-16		OS03G0210600	35.8879	73.8012	-1.04015	1.14709e-06	1.8554e-05
OS08G0533600	42.2155	158.562	-1.9092	6.56771e-24	4.25101e-22		OS04G0416000	70.0969	264.587	-1.91632	3.05522e-35	1.52394e-33		OS06G0103800	35.6437	90.8426	-1.34972	3.75923e-10	9.33979e-09
OS05G0103400	42.2155	146.027	-1.79039	8.01075e-21	4.43508e-19		OS01G0272800	70.0969	149.272	-1.09052	3.25729e-11	4.06184e-10		OS05G0495000	35.5217	123.583	-1.79872	1.16392e-17	5.64786e-16
OS10G0419500	42.0378	135.225	-1.6856	2.68447e-18	1.26267e-16		OS01G0895600	70.0062	159.528	-1.18826	4.59469e-13	6.92097e-12		OS03G0128800	35.4606	97.015	-1.45199	1.53518e-11	4.46202e-10
OS06G0498900	41.6823	84.4154	-1.01807	1.9031e-07	3.20811e-06		OS03G0808950	69.5528	172.418	-1.30973	1.33888e-15	2.53242e-14		OS01G0180300	35.3386	72.0568	-1.02789	1.80489e-06	2.80189e-05
OS08G0483200	41.5934	86.9492	-1.06382	5.9947e-08	1.08467e-06		OS09G0484200	69.0994	243.658	-1.81811	8.08879e-31	3.31488e-29		OS03G0279950	34.7282	90.44	-1.38085	2.43868e-10	6.19415e-09
OS06G0116100	41.5046	142.159	-1.77617	3.70832e-20	1.9743e-18		OS08G0155400	68.646	212.196	-1.62815	5.15122e-24	1.60018e-22		OS02G0173900	34.6672	90.3058	-1.38125	2.49748e-10	6.32936e-09
OS11G0105750	41.2379	153.361	-1.89489	5.18109e-23	3.11722e-21		OS09G0553250	67.4671	394.177	-2.54659	1.24719e-68	1.31166e-66		OS01G0266600	34.5451	75.9482	-1.13653	2.07659e-07	3.68923e-06
OS06G0232600	41.2379	87.3493	-1.08282	4.11139e-08	7.62548e-07		OS05G0567600	67.1044	358.003	-2.41549	1.69095e-59	1.49851e-57		OS09G0413700	34.423	81.7181	-1.24728	1.34475e-08	2.7847e-07
OS05G0595300	41.0602	142.959	-1.79979	1.6002e-20	8.6861e-19		OS09G0279500	66.7416	151.351	-1.18124	2.17365e-12	3.048e-11		OS11G0115350	34.301	217.11	-2.6621	8.84771e-43	1.25848e-40
OS03G0283100	40.7936	84.1487	-1.0446	1.3176e-07	2.26235e-06		OS03G0751100	66.4696	235.758	-1.82654	5.07146e-30	2.0168e-28		OS04G0296700	34.0568	83.9992	-1.30243	3.57789e-09	7.90539e-08
OS05G0320700	40.1714	142.693	-1.82867	8.37888e-21	4.62735e-19		OS02G0125700	66.2882	162.577	-1.2943	1.32766e-14	2.29944e-13		OS03G0729100	33.8737	70.4466	-1.05636	1.62581e-06	2.55349e-05
OS09G0532400	40.1714	103.086	-1.3596	1.26111e-11	3.47368e-10		OS09G0535000	66.0162	232.016	-1.81333	2.41812e-29	9.21737e-28		OS08G0498400	33.8127	77.5584	-1.19772	6.40519e-08	1.21272e-06
OS07G0100800	40.0826	219.64	-2.4541	6.47672e-41	7.60792e-39		OS06G0167000	66.0162	135.689	-1.03941	8.38311e-10	8.77938e-09		OS11G0105750	33.7517	154.312	-2.19282	3.82121e-26	3.03007e-24
OS06G0658900	40.0826	126.29	-1.65569	6.79388e-17	2.94017e-15		OS06G0644200	65.9255	142.065	-1.10764	6.32689e-11	7.5654e-10		OS11G0621400	33.6296	94.3314	-1.48801	1.56063e-11	4.53022e-10
OS05G0222200	40.0826	94.4173	-1.23608	7.96783e-10	1.84649e-08		OS05G0348100	65.5628	185.446	-1.50005	2.25977e-19	5.65201e-18		OS04G0645100	33.5075	93.3921	-1.47881	2.3033e-11	6.60184e-10
OS03G0284100	39.9937	231.776	-2.53489	2.78363e-44	3.63525e-42		OS03G0819600	65.4721	297.296	-2.18295	4.73115e-45	3.02551e-43		OS01G0743800	33.4465	79.0344	-1.24062	2.55913e-08	5.14948e-07
OS02G0539600	39.9048	116.555	-1.54637	1.06306e-14	3.82511e-13		OS03G0197100	65.4721	233.679	-1.83557	6.28318e-30	2.46498e-28		OS03G0309200	33.0193	84.9385	-1.36311	1.12475e-09	2.65531e-08
OS03G0299900	39.8159	102.819	-1.36869	1.12615e-11	3.12521e-10		OS03G0356300	65.2001	170.893	-1.39015	1.56858e-16	3.20659e-15		OS07G0142000	32.9582	75.9482	-1.20438	7.97592e-08	1.49642e-06
OS10G0510050	39.1938	80.0146	-1.02964	3.33605e-07	5.41796e-06		OS04G0636800	64.8373	192.238	-1.56799	5.03477e-21	1.41087e-19		OS07G0178800	32.7751	197.385	-2.59034	3.50095e-38	4.30673e-36
OS08G0536150	39.0161	114.154	-1.54884	1.88701e-14	6.67095e-13		OS02G0670900	64.4746	138.322	-1.10123	1.31235e-10	1.50532e-09		OS03G0274300	32.592	76.4849	-1.23066	4.93992e-08	9.48716e-07
OS10G0492300	38.9272	216.306	-2.47423	1.32905e-40	1.54483e-38		OS03G0409100	64.2932	154.123	-1.26134	1.5636e-13	2.46588e-12		OS03G0311300	32.531	68.9706	-1.08417	1.46523e-06	2.33024e-05
OS03G0731800	38.7494	117.221	-1.59699	3.01462e-15	1.12863e-13		OS01G0970700	64.1119	144.837	-1.17576	7.37532e-12	9.76182e-11		OS07G0570700	32.4089	71.3859	-1.13925	4.63439e-07	7.85327e-06
OS03G0220100	38.7494	110.02	-1.50552	1.33582e-13	4.32944e-12		OS01G0966200	63.7492	266.666	-2.06455	2.29536e-38	1.29684e-36		OS06G0667500	32.0427	78.3635	-1.29018	1.42274e-08	2.93818e-07
OS05G0506300	38.4828	101.752	-1.40277	7.54443e-12	2.13096e-10		OS01G0328700	63.7492	223.561	-1.81019	2.78393e-28	1.02105e-26		OS04G0671300	31.9207	66.2869	-1.05423	3.38435e-06	5.01113e-05
OS01G0591250	38.0384	92.4169	-1.2807	5.56329e-10	1.30561e-08		OS08G0266300	63.2957	153.291	-1.27609	1.21817e-13	1.93687e-12		OS03G0299900	31.8596	103.456	-1.69921	3.10066e-14	1.14553e-12
OS02G0475400	37.8607	149.361	-1.98003	2.08617e-23	1.30833e-21		OS07G0660100	63.2051	163.825	-1.37404	1.0447e-15	2.00422e-14		OS10G0100700	31.7986	172.829	-2.44231	5.17316e-32	5.11873e-30
OS01G0615000	37.3274	77.8809	-1.06103	3.03926e-07	4.97601e-06		OS05G0567500	63.1144	654.606	-3.37459	1.05706e-141	2.56307e-139		OS12G0264500	31.7986	66.1527	-1.05684	3.35374e-06	4.97228e-05
OS03G0656100	37.0608	145.76	-1.97563	7.80731e-23	4.64692e-21		OS05G0481600	63.1144	170.477	-1.43354	4.60456e-17	9.77938e-16		OS01G0929200	31.4934	127.609	-2.01861	2.68861e-20	1.5649e-18
OS06G0125500	36.9719	115.221	-1.6399	2.09991e-15	7.95565e-14		OS03G0790900	63.1144	144.975	-1.19976	3.91297e-12	5.32445e-11		OS04G0431200	31.2493	72.0568	-1.20531	1.68898e-07	3.05304e-06
OS03G0227800	36.7942	76.8141	-1.06189	3.61626e-07	5.85592e-06		OS09G0266000	63.0237	164.795	-1.3867	5.94934e-16	1.16832e-14		OS01G0511600	31.1272	126.67	-2.02482	3.23134e-20	1.87599e-18
OS06G0705100	36.6164	85.8824	-1.22987	5.07635e-09	1.06221e-07		OS03G0248225	62.933	245.737	-1.96523	9.92863e-34	4.65952e-32		OS01G0615000	31.1272	78.3635	-1.332	7.7306e-09	1.65351e-07
OS08G0498400	36.6164	77.0808	-1.07388	2.9073e-07	4.76346e-06		OS06G0320000	62.933	141.787	-1.17184	1.34623e-11	1.73707e-10		OS10G0579600	30.761	80.1079	-1.38084	2.55071e-09	5.77027e-08
OS12G0534200	36.4387	125.89	-1.78862	3.76413e-18	1.74827e-16		OS01G0978100	62.4796	163.547	-1.38825	7.31479e-16	1.42524e-14		OS05G0409500	30.7	207.18	-2.75458	4.84712e-42	6.72626e-40
OS05G0595400	36.4387	85.6157	-1.2324	5.14789e-09	1.07414e-07		OS12G0502200	62.4796	142.065	-1.18509	9.24386e-12	1.21065e-10		OS10G0370700	30.639	90.0375	-1.55516	1.47791e-11	4.30104e-10
OS06G0523100	36.0832	75.7472	-1.06987	3.89436e-07	6.27421e-06		OS04G0690800	62.1169	214.413	-1.78734	7.95392e-27	2.8281e-25		OS12G0479400	30.4559	70.4466	-1.20981	2.18436e-07	3.8626e-06
OS06G0655500	35.9054	102.685	-1.51596	7.04135e-13	2.15918e-11		OS02G0195600	61.7542	134.58	-1.12386	1.36736e-10	1.56431e-09		OS06G0729000	30.3948	73.1303	-1.26664	5.92997e-08	1.12462e-06
OS02G0635000	35.9054	79.3479	-1.14399	6.91311e-08	1.23275e-06		OS01G0859200	61.0287	182.12	-1.57733	3.93748e-20	1.03995e-18		OS10G0517500	30.0896	60.2486	-1.00166	1.69915e-05	0.000215909
OS01G0705300	35.4611	96.1509	-1.43907	1.47295e-11	4.04213e-10		OS08G0533600	60.5753	164.795	-1.44387	1.12136e-16	2.30856e-15		OS01G0109700	30.0286	105.469	-1.8124	2.08376e-15	8.52919e-14
OS12G0637100	35.1056	137.625	-1.97097	1.33419e-21	7.61446e-20		OS07G0607800	60.3939	257.518	-2.0922	1.29279e-37	7.14227e-36		OS02G0724000	29.9065	70.4466	-1.23607	1.54691e-07	2.81187e-06
OS03G0699300	35.0167	79.8813	-1.18981	3.15374e-08	5.99454e-07		OS05G0593150	60.3939	123.354	-1.03032	5.89825e-09	5.49182e-08		OS05G0506300	29.7234	102.382	-1.78429	8.85033e-15	3.39656e-13
OS10G0502000	34.4834	83.4819	-1.27556	4.06312e-09	8.60738e-08		OS01G0905800	60.2126	289.396	-2.26491	1.56399e-45	1.02647e-43		OS02G0114000	29.6014	60.6512	-1.03487	1.09732e-05	0.000145954
OS08G0530400	34.4834	69.4794	-1.01068	2.52687e-06	3.52603e-05		OS04G0504700	60.2126	149.272	-1.3098	1.0419e-13	1.6657e-12		OS10G0539600	29.4183	65.0792	-1.14548	1.37824e-06	2.19957e-05
OS09G0436850	34.3057	152.161	-2.14908	1.08586e-25	7.51006e-24		OS06G0716050	59.5778	146.777	-1.30078	2.10804e-13	3.28884e-12		OS07G0614000	29.2352	59.4435	-1.02381	1.51641e-05	0.000195749
OS10G0579600	34.1279	79.6146	-1.22208	2.05568e-08	3.9824e-07		OS02G0301100	59.3058	221.205	-1.89914	1.84826e-29	7.15451e-28		OS04G0443900	29.0521	66.2869	-1.19008	6.34171e-07	1.055e-05
OS05G0349700	34.0391	82.9485	-1.28502	3.92992e-09	8.34112e-08		OS05G0579600	59.3058	122.383	-1.04516	4.94379e-09	4.65025e-08		OS02G0254700	29.0521	58.6384	-1.0132	1.94357e-05	0.000243971
OS08G0463900	33.7724	80.2814	-1.24922	1.19375e-08	2.38547e-07		OS06G0107100	59.0337	181.288	-1.61867	1.28096e-20	3.5162e-19		OS10G0124100	28.869	151.762	-2.39422	7.8324e-28	6.5293e-26
OS09G0411650	33.4169	67.479	-1.01386	3.3855e-06	4.59985e-05		OS01G0866100	58.943	118.78	-1.0109	1.67409e-08	1.45188e-07		OS01G0935700	28.8079	66.1527	-1.19933	5.80608e-07	9.72294e-06
OS06G0257450	33.1503	107.22	-1.69347	6.83083e-15	2.47392e-13		OS01G0719125	58.3989	213.859	-1.87265	4.05606e-28	1.4845e-26		OS06G0699500	28.6859	57.6991	-1.00821	2.3902e-05	0.000294511
OS01G0235900	32.8837	80.8148	-1.29725	5.16453e-09	1.0766e-07		OS01G0685800	58.3083	137.352	-1.23611	5.91216e-12	7.91522e-11		OS06G0116100	28.6248	143.04	-2.32108	1.26587e-25	9.73268e-24
OS02G0724000	32.7948	70.0128	-1.09415	7.79536e-07	1.19191e-05		OS01G0835600	58.0362	283.852	-2.29011	3.52666e-45	2.2719e-43		OS03G0186500	28.6248	59.8461	-1.06399	9.08336e-06	0.000122391
OS03G0210450	32.6171	66.8122	-1.03449	2.9287e-06	4.0285e-05		OS05G0320700	57.9455	148.302	-1.35576	3.739e-14	6.25245e-13		OS06G0308000	28.5028	86.2803	-1.59793	1.98598e-11	5.70667e-10
OS09G0413700	32.3504	81.2149	-1.32796	2.96868e-09	6.44258e-08		OS02G0785800	57.6735	132.224	-1.197	3.62796e-11	4.48562e-10		OS01G0142100	28.4417	59.7119	-1.07001	8.69472e-06	0.000117712
OS06G0265000	32.1727	74.547	-1.21231	6.61172e-08	1.18568e-06		OS09G0458900	57.5828	156.063	-1.43842	8.27441e-16	1.60327e-14		OS02G0151800	28.1976	58.9068	-1.06286	1.08116e-05	0.000144057
OS11G0528500	31.8172	102.952	-1.6941	2.30234e-14	8.02423e-13		OS12G0541500	57.4921	238.53	-2.05273	2.69181e-34	1.277e-32		OS03G0227800	27.9535	77.29	-1.46725	1.40235e-09	3.26325e-08
OS03G0300801	31.7283	71.213	-1.16637	2.3967e-07	3.97677e-06		OS04G0390000	57.3108	154.123	-1.4272	1.69234e-15	3.18372e-14		OS06G0523300	27.9535	71.5201	-1.35532	2.53618e-08	5.11688e-07
OS02G0102200	31.4617	184.834	-2.55456	6.81194e-36	6.60401e-34		OS04G0431100	57.1294	124.047	-1.11858	7.99784e-10	8.4011e-09		OS05G0593100	27.8924	70.715	-1.34214	3.61304e-08	7.11294e-07
OS05G0198200	31.4617	109.753	-1.8026	3.85508e-16	1.55048e-14		OS05G0116000	56.5853	167.151	-1.56265	2.03539e-18	4.78249e-17		OS06G0729500	27.6483	57.4308	-1.05463	1.52225e-05	0.000196391
OS05G0567500	31.3728	629.849	-4.32742	2.19848e-164	1.43554e-161		OS03G0792900	56.1319	128.066	-1.18999	8.59231e-11	1.00877e-09		OS01G0559750	27.4042	102.248	-1.89961	1.15653e-15	4.83828e-14
OS03G0140700	31.1062	68.1458	-1.13142	6.79436e-07	1.04897e-05		OS05G0498400	55.8599	203.464	-1.86489	1.02704e-26	3.61492e-25		OS05G0400200	27.2821	68.1655	-1.32109	8.3066e-08	1.55334e-06
OS06G0472000	31.1062	67.3457	-1.11438	9.79136e-07	1.47275e-05		OS12G0641200	55.5878	227.58	-2.03354	1.73818e-32	7.60528e-31		OS07G0508250	27.16	57.4308	-1.08034	1.15629e-05	0.00015326
OS06G0318566	30.9284	69.0793	-1.15932	3.97284e-07	6.39138e-06		OS07G0227600	55.5878	115.731	-1.05793	9.95975e-09	8.96275e-08		OS02G0635000	27.099	79.8395	-1.55886	1.95762e-10	5.04548e-09
OS03G0731900	30.8396	78.8144	-1.35368	3.46643e-09	7.46442e-08		OS07G0658400	55.3158	247.955	-2.16431	1.53448e-37	8.37155e-36		OS02G0632850	27.038	63.469	-1.23107	6.73895e-07	1.11701e-05
OS03G0605300	30.8396	74.1469	-1.2656	3.4153e-08	6.44206e-07		OS02G0787966	55.2251	136.243	-1.30279	1.44026e-12	2.05931e-11		OS11G0605100	26.8549	69.9099	-1.38031	2.62444e-08	5.27624e-07
OS08G0564800	30.7507	65.4786	-1.09041	1.85585e-06	2.65134e-05		OS01G0835500	54.953	156.063	-1.50586	1.28227e-16	2.62745e-15		OS06G0347100	26.7328	133.379	-2.31885	5.54045e-24	3.99017e-22
OS01G0108600	30.5729	61.7446	-1.01406	8.8046e-06	0.000110811		OS06G0729650	54.8624	162.023	-1.56231	6.76475e-18	1.53176e-16		OS08G0513700	26.6107	59.9803	-1.17248	2.63488e-06	3.98701e-05
OS04G0320100	30.3952	60.8111	-1.00049	1.20042e-05	0.000147403		OS02G0797600	54.681	183.922	-1.74998	1.00102e-22	2.99244e-21		OS01G0235900	26.5497	81.3155	-1.61484	5.79853e-11	1.58609e-09
OS04G0609100	30.3063	72.1465	-1.25131	6.33238e-08	1.14019e-06		OS03G0220200	54.5903	137.214	-1.32971	6.23785e-13	9.27602e-12		OS03G0661800	26.5497	66.9578	-1.33456	9.12827e-08	1.69585e-06
OS03G0248200	30.2174	120.822	-1.99943	2.05906e-19	1.05088e-17		OS05G0198200	54.1369	114.067	-1.0752	9.01695e-09	8.1606e-08		OS08G0564800	26.5497	65.8844	-1.31124	1.54124e-07	2.8038e-06
OS06G0146300	30.1286	69.4794	-1.20545	2.01491e-07	3.38373e-06		OS02G0297666	54.0462	143.312	-1.40689	2.71551e-14	4.59374e-13		OS02G0664700	26.4887	54.2103	-1.03319	3.27932e-05	0.000393415
OS08G0102700	30.0397	95.0841	-1.66233	3.83453e-13	1.19565e-11		OS01G0666950	53.5928	123.076	-1.19944	1.62071e-10	1.83849e-09		OS06G0254300	26.3666	75.0089	-1.50835	1.38136e-09	3.221e-08
OS06G0303700	29.9508	100.152	-1.74152	2.18853e-14	7.65159e-13		OS01G0930800	53.5021	137.907	-1.36602	2.24475e-13	3.48345e-12		OS05G0567600	26.3056	346.597	-3.71982	9.95858e-85	3.48673e-82
OS04G0296700	29.9508	83.4819	-1.47887	1.71029e-10	4.26632e-09		OS09G0499000	53.3208	125.848	-1.23892	4.20923e-11	5.15321e-10		OS01G0231950	26.3056	202.081	-2.9415	3.59903e-43	5.2843e-41
OS03G0808900	29.8619	82.5484	-1.46693	2.59383e-10	6.30728e-09		OS01G0151200	53.0487	122.799	-1.21091	1.32509e-10	1.51794e-09		OS01G0286600	26.3056	63.8716	-1.27981	3.46861e-07	5.95764e-06
OS01G0743800	29.5953	78.5477	-1.4082	1.65354e-09	3.6747e-08		OS06G0232233	52.958	114.899	-1.11744	3.41506e-09	3.26507e-08		OS07G0662900	26.2445	173.097	-2.7215	4.51639e-35	4.87128e-33
OS12G0548200	29.5064	61.7446	-1.06528	4.8772e-06	6.44899e-05		OS04G0482900	52.3233	125.571	-1.26298	2.58942e-11	3.25692e-10		OS05G0468550	26.2445	80.913	-1.62435	5.61573e-11	1.53794e-09
OS01G0559750	29.4176	101.619	-1.78841	6.04002e-15	2.20188e-13		OS11G0246950	51.9605	146.777	-1.49814	1.23885e-15	2.36629e-14		OS02G0510200	26.2445	61.993	-1.24009	8.17542e-07	1.3424e-05
OS07G0570700	29.0621	70.9463	-1.28759	5.01916e-08	9.17123e-07		OS09G0392666	51.8699	220.096	-2.08516	2.75852e-32	1.20095e-30		OS09G0380400	25.8783	56.6257	-1.12971	7.89687e-06	0.000108263
OS05G0480200	28.9732	76.6807	-1.40414	2.73038e-09	5.94869e-08		OS01G0556700	51.5071	179.209	-1.7988	7.66833e-23	2.29629e-21		OS07G0561500	25.7563	97.5518	-1.92125	3.57628e-15	1.4329e-13
OS10G0539600	28.9732	64.6785	-1.15857	9.37656e-07	1.41419e-05		OS06G0132400	51.4165	305.058	-2.56878	6.01292e-54	4.64485e-52		OS12G0641100	25.7563	69.5073	-1.43224	1.46868e-08	3.01391e-07
OS03G0593200	28.8843	71.3464	-1.30455	3.66731e-08	6.84472e-07		OS01G0717400	51.4165	134.164	-1.3837	3.09641e-13	4.76695e-12		OS03G0775000	25.6342	58.7726	-1.19707	2.53296e-06	3.84813e-05
OS07G0420700	28.8843	71.3464	-1.30455	3.66731e-08	6.84472e-07		OS01G0150000	50.6003	102.979	-1.02514	1.15524e-07	8.80322e-07		OS01G0856500	25.5731	56.0889	-1.13309	8.41487e-06	0.000114332
OS01G0757700	28.7954	57.6105	-1.00049	2.0374e-05	0.000238315		OS01G0769900	50.5096	154.816	-1.61592	8.35766e-18	1.87542e-16		OS06G0180666	25.2069	64.5425	-1.35643	1.19354e-07	2.19584e-06
OS11G0605100	28.4399	69.4794	-1.28867	6.79509e-08	1.21562e-06		OS01G0559825	49.6935	169.23	-1.76786	2.88722e-21	8.14299e-20		OS03G0137600	25.1459	164.51	-2.70978	2.66052e-33	2.76475e-31
OS04G0534000	28.4399	60.2777	-1.08371	5.13206e-06	6.75382e-05		OS10G0370750	49.4215	192.653	-1.9628	9.06242e-27	3.1962e-25		OS07G0507600	25.1459	50.4532	-1.00462	8.05833e-05	0.000877471
OS03G0676300	28.2622	57.0771	-1.01404	1.92622e-05	0.000226145		OS10G0395200	49.3308	125.848	-1.35113	3.43754e-12	4.6995e-11		OS12G0104300	25.0238	62.1272	-1.31192	3.44646e-07	5.92407e-06
OS06G0316300	27.729	58.2773	-1.07154	8.40742e-06	0.000106355		OS02G0814400	49.2401	142.065	-1.52864	1.63199e-15	3.07681e-14		OS04G0560600	24.9018	84.9385	-1.77017	2.01445e-12	6.38509e-11
OS05G0386700	27.6401	64.1451	-1.21458	5.28501e-07	8.31556e-06		OS08G0346001	49.1494	149.826	-1.60804	3.43774e-17	7.37297e-16		OS05G0516300	24.5966	64.5425	-1.39179	7.79034e-08	1.46523e-06
OS01G0939700	27.4623	68.5459	-1.31962	5.58008e-08	1.01461e-06		OS01G0760600	48.3333	97.4355	-1.01143	3.1829e-07	2.22803e-06		OS02G0768700	24.5356	49.3797	-1.00904	9.21694e-05	0.000988964
OS05G0593100	27.2846	70.2795	-1.36502	2.08565e-08	4.03693e-07		OS07G0571100	48.1519	147.886	-1.61882	4.14074e-17	8.81573e-16		OS09G0458600	24.4745	72.191	-1.56054	1.3984e-09	3.25739e-08
OS05G0494900	27.1957	78.8144	-1.53508	2.41551e-10	5.89953e-09		OS05G0568900	47.8799	96.3267	-1.00852	3.89777e-07	2.69494e-06		OS07G0103100	24.4745	57.5649	-1.23391	2.15604e-06	3.30641e-05
OS10G0573400	27.1068	71.3464	-1.39618	1.07536e-08	2.16643e-07		OS06G0601100	47.7892	165.072	-1.78834	4.89742e-21	1.37459e-19		OS01G0332800	24.3525	101.443	-2.05853	9.43098e-17	4.2501e-15
OS11G0432301	27.1068	57.3438	-1.08098	8.96851e-06	0.000112491		OS12G0168900	47.6985	151.212	-1.66456	5.48794e-18	1.24588e-16		OS01G0920300	24.2914	50.7216	-1.06215	4.47363e-05	0.000517332
OS11G0104350	27.018	77.4808	-1.51992	4.25024e-10	1.01244e-08		OS02G0123500	47.6985	101.871	-1.09472	3.93137e-08	3.23135e-07		OS04G0467700	24.2304	59.3093	-1.29144	7.97481e-07	1.31325e-05
OS11G0526200	27.018	68.1458	-1.33471	5.02636e-08	9.17683e-07		OS03G0595300	47.2451	140.124	-1.56847	9.44117e-16	1.82327e-14		OS01G0342500	24.2304	49.6481	-1.03492	6.93948e-05	0.000767763
OS09G0536400	27.018	63.0782	-1.22322	5.9244e-07	9.25599e-06		OS03G0749401	47.2451	95.3565	-1.01317	4.12913e-07	2.84365e-06		OS07G0100800	24.1083	221.001	-3.19645	6.52855e-50	1.1699e-47
OS09G0458600	26.9291	71.7465	-1.41374	7.7293e-09	1.56998e-07		OS01G0929200	46.6103	131.808	-1.49972	3.29002e-14	5.5228e-13		OS01G0321300	24.0473	54.2103	-1.17269	7.96172e-06	0.00010889
OS02G0307800	26.8402	65.612	-1.28956	1.55263e-07	2.64341e-06		OS10G0105400	46.0662	180.179	-1.96765	3.31774e-25	1.0766e-23		OS06G0475400	23.6811	50.8557	-1.10267	2.97e-05	0.000360102
OS01G0128800	26.8402	58.144	-1.11523	5.33943e-06	7.00595e-05		OS12G0534200	45.7942	130.838	-1.51454	2.89235e-14	4.88342e-13		OS06G0114500	23.559	75.4114	-1.6785	1.18925e-10	3.17663e-09
OS05G0410900	26.7513	55.7435	-1.05919	1.50333e-05	0.000179922		OS08G0162800	45.5222	328.897	-2.85299	1.4813e-63	1.42091e-61		OS10G0376200	23.559	50.5874	-1.1025	3.12259e-05	0.0003758
OS03G0747700	26.2181	68.5459	-1.38651	2.35802e-08	4.54036e-07		OS05G0460500	45.5222	220.512	-2.27622	2.825e-35	1.41315e-33		OS02G0522300	23.437	54.6129	-1.22046	4.51127e-06	6.49794e-05
OS06G0479200	26.2181	60.4111	-1.20425	1.27154e-06	1.87446e-05		OS03G0581800	45.4315	200.554	-2.14222	2.23558e-30	9.07647e-29		OS01G0938100	23.3759	81.1813	-1.79612	4.22186e-12	1.30368e-10
OS04G0645100	26.1292	92.817	-1.82873	4.53057e-14	1.53562e-12		OS01G0566900	45.3408	93.2775	-1.04072	3.53076e-07	2.45578e-06		OS03G0231800	23.3759	50.0506	-1.09836	3.57644e-05	0.000425471
OS02G0117600	26.1292	54.6767	-1.06526	1.70467e-05	0.000202274		OS02G0503100	45.0687	128.205	-1.50825	6.0312e-14	9.84964e-13		OS09G0536400	23.1928	63.469	-1.45237	4.87022e-08	9.3691e-07
OS01G0168400	26.1292	54.41	-1.05821	1.92116e-05	0.00022567		OS07G0191200	44.7967	147.886	-1.72302	2.78276e-18	6.47753e-17		OS08G0558200	22.9487	73.8012	-1.68523	1.70984e-10	4.42691e-09
OS05G0468550	25.9515	80.4147	-1.63164	3.8115e-11	1.00617e-09		OS03G0861700	44.6153	127.096	-1.5103	7.378e-14	1.19819e-12		OS05G0480200	22.8877	77.1558	-1.7532	2.57299e-11	7.3195e-10
OS08G0299000	25.9515	76.2806	-1.5555	3.50367e-10	8.45488e-09		OS02G0218200	44.6153	94.1091	-1.07679	1.73195e-07	1.28066e-06		OS09G0441650	22.7656	66.2869	-1.54187	8.19878e-09	1.74218e-07
OS08G0433100	25.8626	63.745	-1.30145	2.01838e-07	3.387e-06		OS01G0231950	44.5247	208.731	-2.22897	8.31191e-33	3.68298e-31		OS03G0751400	22.7656	64.8109	-1.50938	1.77174e-08	3.61302e-07
OS02G0510200	25.7737	61.6113	-1.25729	5.38611e-07	8.45664e-06		OS04G0531500	44.434	122.938	-1.46819	4.70057e-13	7.07436e-12		OS01G0621300	22.7046	57.8333	-1.34892	5.85211e-07	9.78562e-06
OS10G0100700	25.6848	171.765	-2.74145	1.98249e-35	1.87291e-33		OS02G0169300	44.434	106.306	-1.25849	9.2498e-10	9.60066e-09		OS07G0100300	22.7046	54.6129	-1.26626	2.81689e-06	4.23986e-05
OS03G0128100	25.6848	75.6138	-1.55773	4.05063e-10	9.66969e-09		OS01G0682500	44.3433	134.442	-1.60019	1.6786e-15	3.16128e-14		OS11G0528300	22.3384	73.3987	-1.71623	1.2691e-10	3.35061e-09
OS06G0272700	25.6848	60.4111	-1.2339	9.06717e-07	1.36939e-05		OS08G0482700	44.3433	95.3565	-1.10462	9.02153e-08	6.99991e-07		OS04G0439100	22.2163	46.2935	-1.05919	9.89837e-05	0.00105069
OS11G0621400	25.596	93.7505	-1.87291	1.62932e-14	5.8062e-13		OS04G0538100	44.1619	143.173	-1.69689	1.82494e-17	4.01256e-16		OS07G0665700	22.0942	46.1593	-1.06295	9.80596e-05	0.00104282
OS01G0719100	25.596	92.9503	-1.86054	2.57606e-14	8.93613e-13		OS03G0698500	44.0712	94.8021	-1.10508	9.75385e-08	7.53797e-07		OS12G0548200	21.9722	62.1272	-1.49955	3.90535e-08	7.629e-07
OS05G0119000	25.596	54.81	-1.09852	1.18092e-05	0.000145331		OS08G0566600	43.7992	104.365	-1.25267	1.46345e-09	1.47852e-08		OS03G0406900	21.9111	59.3093	-1.4366	1.5884e-07	2.87809e-06
OS12G0641100	25.5071	69.0793	-1.43736	1.07759e-08	2.16895e-07		OS04G0390500	43.7992	88.7037	-1.01809	9.68116e-07	6.20917e-06		OS01G0899200	21.728	53.0027	-1.28651	3.22372e-06	4.8077e-05
OS07G0662900	25.4182	172.031	-2.75874	1.1771e-35	1.12158e-33		OS04G0490800	43.6178	114.899	-1.39738	1.14534e-11	1.48554e-10		OS04G0364800	21.5449	56.2231	-1.38382	5.80647e-07	9.71645e-06
OS02G0833400	25.4182	89.483	-1.81575	1.57551e-13	5.0546e-12		OS03G0101600	43.5272	104.504	-1.26357	1.16564e-09	1.19354e-08		OS12G0137200	21.4839	52.3318	-1.28443	3.79668e-06	5.56374e-05
OS02G0115600	25.4182	58.6774	-1.20694	1.75173e-06	2.51716e-05		OS03G0322500	43.3458	167.012	-1.94599	3.22653e-23	9.77931e-22		OS02G0102200	21.4229	185.979	-3.11792	1.4352e-41	1.95582e-39
OS06G0289900	25.2405	116.021	-2.20058	2.14616e-20	1.15648e-18		OS02G0600200	43.1644	152.598	-1.82182	5.98971e-20	1.55376e-18		OS12G0123900	21.4229	54.6129	-1.35009	1.18983e-06	1.92044e-05
OS03G0732100	25.2405	76.0139	-1.59053	2.30003e-10	5.62368e-09		OS06G0418151	42.9831	129.036	-1.58594	8.48006e-15	1.4954e-13		OS01G0689451	21.4229	44.5491	-1.05625	0.000137338	0.00141108
OS05G0595100	25.1516	68.1458	-1.43798	1.34203e-08	2.66259e-07		OS05G0594500	42.8017	311.572	-2.86382	1.71222e-60	1.53292e-58		OS01G0169900	21.2398	47.7695	-1.16932	2.84425e-05	0.000346147
OS11G0592400	25.1516	53.2097	-1.08104	1.88819e-05	0.000222268		OS02G0192700	42.8017	129.729	-1.59976	5.24085e-15	9.41305e-14		OS01G0867800	21.1787	49.3797	-1.2213	1.28424e-05	0.000168941
OS03G0729100	25.0627	70.0128	-1.48208	4.78399e-09	1.00577e-07		OS02G0328300	42.5297	151.905	-1.83663	4.93042e-20	1.28855e-18		OS12G0287300	21.1787	43.744	-1.04647	0.000171153	0.00171742
OS07G0103100	25.0627	57.2105	-1.19074	2.81031e-06	3.87767e-05		OS05G0129300	42.5297	87.0405	-1.03322	9.72562e-07	6.23311e-06		OS09G0529350	20.9956	48.7088	-1.21409	1.57166e-05	0.000201964
OS06G0523300	24.7961	71.0797	-1.51932	2.23488e-09	4.91252e-08		OS10G0100700	42.439	178.516	-2.07259	2.434e-26	8.39777e-25		OS09G0444200	20.8125	44.4149	-1.09359	0.0001028	0.00108865
OS05G0516300	24.7961	64.1451	-1.37123	7.95841e-08	1.40785e-06		OS02G0557700	42.439	106.722	-1.33039	2.18847e-10	2.43662e-09		OS01G0794500	20.6294	42.1338	-1.03027	0.000256702	0.00244539
OS03G0661800	24.7072	66.5455	-1.42941	2.20587e-08	4.26218e-07		OS04G0346100	42.2576	121.413	-1.52264	2.02019e-13	3.15461e-12		OS03G0140700	20.5684	68.568	-1.73711	3.94778e-10	9.78689e-09
OS12G0137200	24.7072	52.0095	-1.07384	2.51697e-05	0.00028908		OS10G0559650	41.8949	286.069	-2.77152	3.46226e-54	2.68641e-52		OS01G0874300	20.5684	49.5139	-1.26741	8.11898e-06	0.000110907
OS05G0401500	24.6183	54.0099	-1.13349	9.5732e-06	0.000119536		OS01G0635200	41.8042	212.335	-2.34462	5.21809e-35	2.56613e-33		OS03G0808900	20.5073	83.0599	-2.01801	9.625e-14	3.40133e-12
OS03G0597200	24.6183	53.2097	-1.11196	1.38408e-05	0.000167		OS05G0595400	41.8042	88.9809	-1.08985	3.05203e-07	2.14588e-06		OS06G0183800	20.5073	55.1496	-1.42721	4.74636e-07	8.02509e-06
OS06G0256500	24.5295	49.0756	-1.00049	8.40723e-05	0.000871783		OS05G0536200	41.7135	88.7037	-1.08848	3.25251e-07	2.27402e-06		OS03G0758600	20.5073	41.7312	-1.02499	0.000286464	0.00269506
OS01G0734600	24.174	71.0797	-1.55598	1.37824e-09	3.10012e-08		OS06G0717700	41.5322	87.8721	-1.08118	4.1323e-07	2.84471e-06		OS11G0707600	20.4463	52.7343	-1.3669	1.53564e-06	2.42527e-05
OS07G0677400	23.9962	111.22	-2.21254	1.03855e-19	5.42512e-18		OS05G0564200	41.1694	156.202	-1.92376	1.4545e-21	4.16958e-20		OS01G0877500	20.4463	45.6226	-1.15791	4.75164e-05	0.000546151
OS04G0467700	23.9962	58.9441	-1.29654	6.11584e-07	9.5149e-06		OS07G0452500	41.0788	112.127	-1.44867	7.24547e-12	9.60452e-11		OS07G0510100	20.3853	48.4404	-1.24868	1.20814e-05	0.000159669
OS01G0250900	23.9073	52.8097	-1.14335	1.08964e-05	0.000135222		OS05G0346400	40.9881	113.374	-1.46782	3.76992e-12	5.1338e-11		OS03G0128100	20.2632	76.0823	-1.9087	4.33757e-12	1.3376e-10
OS03G0395000	23.7296	60.2777	-1.34494	2.63361e-07	4.33423e-06		OS01G0531500	40.716	111.988	-1.45968	5.99091e-12	8.00838e-11		OS10G0181200	20.2632	56.7598	-1.48601	1.73312e-07	3.11797e-06
OS02G0618200	23.6407	76.8141	-1.7001	3.97057e-11	1.04692e-09		OS01G0705300	40.716	99.9303	-1.29532	1.52104e-09	1.53315e-08		OS11G0448400	20.2632	47.0986	-1.21682	2.11997e-05	0.000264799
OS02G0254700	23.6407	58.2773	-1.30166	6.68904e-07	1.03487e-05		OS04G0398500	40.6253	109.632	-1.43222	1.70344e-11	2.17707e-10		OS04G0691750	20.2022	49.1113	-1.28155	7.74909e-06	0.00010643
OS07G0673500	23.6407	48.5422	-1.03797	6.52287e-05	0.000692891		OS04G0186400	40.3533	126.403	-1.64727	4.03273e-15	7.35667e-14		OS01G0663051	20.1411	327.006	-4.0211	3.8827e-83	1.28061e-80
OS05G0334400	23.3741	62.5448	-1.41998	6.50221e-08	1.16698e-06		OS07G0448800	40.3533	106.583	-1.40122	5.84547e-11	7.01858e-10		OS11G0104350	20.1411	77.9609	-1.95261	1.30761e-12	4.21508e-11
OS04G0412100	23.3741	53.6098	-1.19759	5.38798e-06	7.05715e-05		OS08G0463900	40.2626	83.4369	-1.05124	1.25283e-06	7.86191e-06		OS07G0289050	20.1411	42.8047	-1.08762	0.000144188	0.0014768
OS02G0664700	23.1075	53.8765	-1.2213	4.00769e-06	5.39568e-05		OS05G0320750	39.8999	176.714	-2.14696	5.06276e-27	1.80748e-25		OS05G0406150	19.897	57.9675	-1.54269	6.96596e-08	1.31343e-06
OS10G0576100	23.1075	50.2759	-1.12151	2.18312e-05	0.000253889		OS01G0752800	39.8092	131.115	-1.71966	2.37621e-16	4.81809e-15		OS01G0316900	19.897	50.319	-1.33855	3.48635e-06	5.14208e-05
OS01G0286600	22.8408	63.4783	-1.47465	2.70966e-08	5.19044e-07		OS04G0620000	39.8092	83.9913	-1.07714	7.8895e-07	5.12979e-06		OS05G0508750	19.897	43.8782	-1.14095	7.64045e-05	0.000836773
OS02G0131100	22.6631	67.2123	-1.56838	3.29167e-09	7.10188e-08		OS02G0708100	39.7185	86.9019	-1.12958	2.28107e-07	1.64898e-06		OS01G0719100	19.836	93.5263	-2.23725	9.2301e-17	4.16783e-15
OS07G0142000	22.4853	75.4805	-1.74712	3.07491e-11	8.17559e-10		OS03G0685000	39.5372	96.3267	-1.28473	3.58707e-09	3.42202e-08		OS12G0617900	19.836	49.9165	-1.3314	4.08008e-06	5.94839e-05
OS02G0710102	22.3965	72.5466	-1.69564	1.45427e-10	3.63993e-09		OS04G0456700	39.5372	94.8021	-1.26171	7.02759e-09	6.48113e-08		OS04G0414100	19.836	42.268	-1.09145	0.000153969	0.00156221
OS09G0464000	22.3965	52.8097	-1.23753	4.24293e-06	5.68824e-05		OS06G0157000	39.2651	421.897	-3.42557	5.95355e-93	8.66142e-91		OS02G0121600	19.5918	39.7185	-1.01956	0.00041885	0.00373958
OS09G0380400	22.3076	56.277	-1.33501	7.28326e-07	1.11823e-05		OS06G0247651	38.8117	124.047	-1.67632	3.83815e-15	7.02373e-14		OS04G0416700	19.5308	54.8813	-1.49056	2.64052e-07	4.60836e-06
OS07G0510100	22.1298	48.1421	-1.12131	3.2699e-05	0.000366272		OS03G0565200	38.721	132.778	-1.77783	4.01926e-17	8.56755e-16		OS11G0603200	19.4698	62.9323	-1.69256	3.41511e-09	7.57516e-08
OS04G0443900	21.9521	65.8787	-1.58545	3.81882e-09	8.15207e-08		OS04G0534600	38.721	92.3073	-1.25333	1.27006e-08	1.12153e-07		OS01G0136400	19.4698	43.8782	-1.17227	5.88771e-05	0.000664645
OS01G0350900	21.9521	48.0088	-1.12894	3.12771e-05	0.000352479		OS06G0705100	38.721	89.2581	-1.20487	4.76121e-08	3.85713e-07		OS01G0655400	19.2256	48.843	-1.34512	4.56191e-06	6.56672e-05
OS12G0123900	21.7743	54.2766	-1.3177	1.36878e-06	2.00715e-05		OS06G0245800	38.6304	140.401	-1.86175	6.73439e-19	1.63064e-17		OS06G0143750	19.1646	135.123	-2.81776	1.67762e-28	1.46843e-26
OS05G0562400	21.5966	51.2094	-1.2456	5.48138e-06	7.1668e-05		OS02G0739600	38.449	111.434	-1.53517	1.51053e-12	2.15272e-11		OS05G0562400	19.1036	51.5267	-1.43148	1.08145e-06	1.75172e-05
OS07G0665700	21.5966	45.8751	-1.08691	6.77345e-05	0.000716424		OS08G0562200	38.449	80.9421	-1.07395	1.30766e-06	8.16786e-06		OS03G0117800	19.1036	48.843	-1.35431	4.19112e-06	6.07139e-05
OS07G0695100	21.5966	44.8082	-1.05296	0.00010992	0.00110673		OS05G0137300	38.2676	145.252	-1.92436	3.60268e-20	9.52962e-19		OS02G0131100	19.0425	67.6287	-1.82841	1.71899e-10	4.44556e-09
OS11G0707600	21.4188	52.4096	-1.29095	2.71112e-06	3.76185e-05		OS04G0533500	38.2676	107.415	-1.48899	9.167e-12	1.20329e-10		OS03G0255500	19.0425	53.5394	-1.49138	3.6632e-07	6.2682e-06
OS04G0469800	21.4188	47.0753	-1.13609	3.50353e-05	0.000389885		OS01G0717000	38.2676	84.5457	-1.14361	2.69284e-07	1.91727e-06		OS12G0297500	19.0425	39.5843	-1.0557	0.000326762	0.00302295
OS07G0139400	21.4188	45.0749	-1.07344	8.79956e-05	0.000906118		OS12G0159600	38.1769	118.364	-1.63246	4.03233e-14	6.71721e-13		OS11G0140700	18.9815	44.9516	-1.24378	2.59789e-05	0.000317523
OS01G0655400	21.33	48.5422	-1.18636	1.66363e-05	0.000197827		OS02G0224300	37.9956	124.185	-1.70859	1.8357e-15	3.4386e-14		OS05G0455700	18.9815	40.121	-1.07976	0.000247824	0.00236775
OS02G0794400	21.33	47.4754	-1.1543	2.75306e-05	0.000313119		OS05G0460600	37.7235	104.504	-1.47002	2.48389e-11	3.12645e-10		OS04G0530300	18.8594	44.2807	-1.23139	3.31264e-05	0.000396993
OS01G0965900	21.1522	56.0102	-1.40488	3.6935e-07	5.95925e-06		OS01G0916400	37.5422	121.413	-1.69334	5.19926e-15	9.34795e-14		OS02G0834700	18.7374	57.6991	-1.62263	3.18438e-08	6.32375e-07
OS03G0769600	21.0633	50.2759	-1.25513	6.09247e-06	7.90064e-05		OS06G0115100	37.5422	92.1687	-1.29576	6.47781e-09	6.00263e-08		OS03G0344700	18.7374	44.0124	-1.23199	3.48238e-05	0.00041624
OS07G0143000	20.8856	61.7446	-1.56381	1.49969e-08	2.95689e-07		OS08G0532800	37.3608	151.905	-2.02357	4.0401e-22	1.17947e-20		OS12G0594201	18.7374	40.2552	-1.10326	0.000202193	0.00198085
OS02G0218400	20.8856	54.5433	-1.38489	6.44553e-07	1.00208e-05		OS05G0545000	37.2701	92.3073	-1.30842	5.12156e-09	4.80194e-08		OS02G0128000	18.6763	69.1048	-1.88757	5.2939e-11	1.45682e-09
OS04G0304200	20.8856	45.7417	-1.131	4.72878e-05	0.00051716		OS02G0152900	37.0888	80.9421	-1.12591	6.22581e-07	4.15323e-06		OS04G0658000	18.6763	47.9037	-1.35893	4.97159e-06	7.10254e-05
OS09G0497600	20.7967	50.1425	-1.26968	5.45583e-06	7.13759e-05		OS07G0645400	36.9981	87.4563	-1.24111	3.69159e-08	3.05151e-07		OS01G0944200	18.6153	98.7594	-2.40743	9.2749e-19	4.86355e-17
OS06G0119800	20.7078	43.8747	-1.08321	0.000100746	0.00102318		OS05G0349700	36.9981	86.2089	-1.22039	6.34525e-08	5.03296e-07		OS05G0586900	18.6153	38.9134	-1.06378	0.000346042	0.00317293
OS01G0733500	20.5301	68.4125	-1.73652	2.90126e-10	7.04715e-09		OS01G0901900	36.9074	94.8021	-1.36101	1.30744e-09	1.33092e-08		OS06G0110100	18.5543	50.4532	-1.44319	1.25195e-06	2.01072e-05
OS06G0183800	20.5301	54.81	-1.4167	4.35541e-07	6.96144e-06		OS03G0214050	36.9074	88.8423	-1.26734	1.9014e-08	1.63924e-07		OS12G0267900	18.4932	63.0665	-1.76988	1.36077e-09	3.17951e-08
OS04G0690800	20.4412	206.304	-3.33522	1.63042e-48	2.35045e-46		OS03G0376600	36.8167	194.317	-2.39998	6.78829e-33	3.01552e-31		OS09G0448900	18.4932	37.9741	-1.03802	0.000491603	0.00430635
OS01G0232000	20.4412	92.5503	-2.17876	1.93066e-16	7.93752e-15		OS12G0561000	36.8167	143.866	-1.9663	1.9568e-20	5.30464e-19		OS06G0303700	18.3712	100.772	-2.45558	1.98131e-19	1.0971e-17
OS09G0444200	20.4412	44.1414	-1.11065	7.61898e-05	0.000796745		OS05G0495000	36.8167	127.65	-1.79376	1.12959e-16	2.32278e-15		OS08G0102700	18.3712	95.6732	-2.38067	4.73912e-18	2.37562e-16
OS06G0254300	20.3523	74.547	-1.87296	7.6088e-12	2.14642e-10		OS12G0557400	36.8167	76.0912	-1.04737	3.87346e-06	2.1984e-05		OS03G0319400	18.3712	63.469	-1.78861	9.74698e-10	2.32031e-08
OS09G0568000	20.3523	59.2108	-1.54067	3.81063e-08	7.09729e-07		OS02G0120600	36.726	111.295	-1.59952	4.37685e-13	6.62141e-12		OS05G0375400	18.3712	38.5108	-1.06782	0.000360607	0.00328663
OS03G0751400	19.9968	64.4118	-1.68755	1.69476e-09	3.75878e-08		OS03G0735000	36.6354	102.148	-1.47935	3.50062e-11	4.33432e-10		OS06G0256500	18.2491	49.3797	-1.43609	1.73423e-06	2.70697e-05
OS04G0623300	19.908	56.0102	-1.49235	1.46981e-07	2.51397e-06		OS02G0496900	36.6354	89.5353	-1.28922	1.18006e-08	1.04895e-07		OS07G0545900	18.2491	37.5715	-1.04181	0.000512678	0.00446347
OS02G0725200	19.908	40.4074	-1.02127	0.000306268	0.00274725		OS07G0614100	36.454	118.364	-1.69908	1.00748e-14	1.76947e-13		OS05G0494900	18.127	79.3028	-2.12923	7.80796e-14	2.78516e-12
OS09G0344800	19.8191	48.1421	-1.28041	7.60887e-06	9.73068e-05		OS10G0529800	36.454	76.7841	-1.07473	2.41915e-06	1.43945e-05		OS07G0671000	18.066	56.7598	-1.65159	3.0434e-08	6.05435e-07
OS03G0244000	19.8191	43.2079	-1.1244	8.1038e-05	0.000844263		OS03G0568900	36.3633	93.5547	-1.36333	1.61236e-09	1.61867e-08		OS07G0469100	18.066	44.9516	-1.3151	1.41382e-05	0.000184177
OS07G0113700	19.6413	42.2744	-1.10589	0.000112402	0.00112814		OS01G0938900	36.3633	91.7529	-1.33527	3.6628e-09	3.49237e-08		OS10G0422000	18.066	43.3414	-1.26247	3.10846e-05	0.000374298
OS06G0604400	19.6413	41.741	-1.08757	0.000143731	0.0014082		OS02G0102250	36.2726	300.068	-3.04834	2.64881e-61	2.42109e-59		OS02G0465400	18.066	37.3032	-1.04602	0.000521172	0.00452186
OS04G0528300	19.5525	59.8776	-1.61467	1.40487e-08	2.77487e-07		OS11G0105750	36.182	159.389	-2.13921	1.90719e-24	6.01005e-23		OS04G0609100	18.005	72.5936	-2.01145	3.66531e-12	1.13644e-10
OS10G0181200	19.5525	56.4103	-1.52861	9.05087e-08	1.5897e-06		OS02G0724000	36.182	72.7648	-1.00797	1.04161e-05	5.33583e-05		OS06G0591400	17.9439	104.395	-2.54049	1.21228e-20	7.2603e-19
OS02G0778200	19.5525	47.4754	-1.27983	8.84384e-06	0.000111179		OS08G0562100	36.0913	102.841	-1.51069	1.69243e-11	2.16617e-10		OS02G0788800	17.8219	45.6226	-1.3561	8.55905e-06	0.000116083
OS01G0259600	19.5525	41.3409	-1.08022	0.000163948	0.00158184		OS03G0773050	35.9099	85.6545	-1.25415	4.17291e-08	3.41221e-07		OS04G0612500	17.8219	43.0731	-1.27314	3.01404e-05	0.000364472
OS03G0197800	19.4636	50.9427	-1.3881	1.46144e-06	2.13456e-05		OS02G0562700	35.9099	73.042	-1.02434	8.12886e-06	4.28225e-05		OS05G0386700	17.6388	64.5425	-1.8715	2.72147e-10	6.87405e-09
OS04G0658000	19.4636	47.6087	-1.29045	7.80188e-06	9.94885e-05		OS10G0430200	35.7285	216.492	-2.59917	3.33485e-39	1.93421e-37		OS10G0437000	17.4557	52.1976	-1.58029	2.16e-07	3.82249e-06
OS04G0543000	19.4636	46.2751	-1.24946	1.50176e-05	0.00017983		OS03G0220100	35.6379	114.345	-1.68191	3.99779e-14	6.6788e-13		OS04G0403300	17.3946	36.4981	-1.06918	0.000510075	0.00444421
OS01G0938100	19.3747	80.6814	-2.05806	8.03971e-14	2.6561e-12		OS01G0259200	35.6379	103.257	-1.53475	9.90274e-12	1.29306e-10		OS02G0469950	17.3336	43.4756	-1.32664	1.77846e-05	0.000225358
OS01G0899200	19.2858	52.6763	-1.44961	5.25807e-07	8.2849e-06		OS03G0219350	35.5472	126.264	-1.82864	7.70679e-17	1.60747e-15		OS01G0880250	17.2726	57.6991	-1.74007	9.242e-09	1.95474e-07
OS02G0711400	19.2858	40.5408	-1.07183	0.000202494	0.00191383		OS06G0106100	35.5472	111.711	-1.65197	1.40704e-13	2.223e-12		OS10G0559600	17.2726	47.0986	-1.4472	2.72421e-06	4.11125e-05
OS05G0375532	19.197	55.7435	-1.53793	9.77916e-08	1.7095e-06		OS02G0784700	35.4565	82.8825	-1.22502	1.06134e-07	8.14097e-07		OS05G0449900	17.2115	40.3894	-1.2306	7.40765e-05	0.000815594
OS10G0437000	19.197	51.8762	-1.43419	7.45557e-07	1.1431e-05		OS01G0732200	35.0938	111.711	-1.67049	9.77379e-14	1.56686e-12		OS04G0466600	17.1505	42.6705	-1.31499	2.33787e-05	0.000289473
OS04G0414100	19.197	42.0077	-1.12978	9.75334e-05	0.000994644		OS03G0606200	35.0938	95.0793	-1.43792	3.34407e-10	3.63516e-09		OS02G0283800	16.9674	43.6098	-1.36189	1.28939e-05	0.000169519
OS11G0202300	19.1081	45.6083	-1.25511	1.64708e-05	0.000196174		OS06G0563250	35.0938	82.6053	-1.23502	9.61547e-08	7.43761e-07		OS02G0255700	16.9674	38.2424	-1.17241	0.000176364	0.00175962
OS02G0664300	19.1081	38.2737	-1.00217	0.000508758	0.00427353		OS07G0134800	34.9124	116.424	-1.73757	7.57452e-15	1.34114e-13		OS04G0691800	16.9064	43.4756	-1.36264	1.32133e-05	0.000173519
OS12G0617900	19.0192	49.6091	-1.38315	2.09998e-06	2.96199e-05		OS09G0553200	34.9124	113.513	-1.70105	3.37286e-14	5.65642e-13		OS10G0330400	16.8453	56.2231	-1.73882	1.44518e-08	2.97104e-07
OS01G0821700	19.0192	40.6741	-1.09665	0.000162971	0.00157378		OS06G0472000	34.9124	69.9928	-1.00347	1.62232e-05	7.93793e-05		OS01G0897600	16.8453	42.6705	-1.34089	1.89492e-05	0.000238653
OS01G0935700	18.9303	65.7454	-1.79619	3.16134e-10	7.64542e-09		OS07G0187300	34.8217	84.9615	-1.28682	2.87907e-08	2.41881e-07		OS12G0405100	16.7843	39.5843	-1.23782	8.27766e-05	0.000898774
OS02G0532900	18.9303	51.2094	-1.43571	8.65174e-07	1.312e-05		OS03G0297600	34.731	92.1687	-1.40805	1.01643e-09	1.04813e-08		OS07G0648300	16.7843	38.1083	-1.18299	0.000167621	0.00168272
OS04G0401000	18.8415	126.023	-2.7417	1.92864e-26	1.36798e-24		OS03G0227800	34.6404	79.8333	-1.20454	2.43267e-07	1.74772e-06		OS11G0267100	16.7233	36.7664	-1.13653	0.000303091	0.00282579
OS06G0729000	18.8415	72.68	-1.94765	5.34577e-12	1.52743e-10		OS03G0812200	34.6404	79.6947	-1.20203	2.58208e-07	1.84594e-06		OS02G0664300	16.6622	38.5108	-1.20868	0.000128138	0.00132613
OS01G0332800	18.7526	100.818	-2.4266	1.73173e-19	8.89959e-18		OS10G0100300	34.5497	69.577	-1.00994	1.58886e-05	7.78727e-05		OS07G0420700	16.6012	71.7884	-2.11247	1.41206e-12	4.53892e-11
OS04G0560600	18.7526	84.4154	-2.17042	4.43662e-15	1.63889e-13		OS06G0172600	34.459	76.3683	-1.14809	9.55191e-07	6.13078e-06		OS05G0100600	16.6012	41.1945	-1.31117	3.33581e-05	0.00039956
OS07G0671000	18.7526	56.4103	-1.58887	4.80502e-08	8.79441e-07		OS01G0711400	34.187	278.862	-3.02803	8.33548e-57	7.02999e-55		OS05G0334400	16.4791	62.9323	-1.93316	2.2911e-10	5.84538e-09
OS06G0274950	18.6637	54.1432	-1.53654	1.5117e-07	2.57965e-06		OS02G0715400	34.0056	134.58	-1.98462	2.13207e-19	5.36335e-18		OS03G0713200	16.235	40.5236	-1.31966	3.62118e-05	0.000430569
OS02G0593500	18.6637	46.0084	-1.30166	1.00496e-05	0.000125202		OS07G0541200	34.0056	70.4086	-1.04998	8.61813e-06	4.5114e-05		OS08G0430050	16.235	37.5715	-1.21053	0.000152893	0.00155267
OS11G0591200	18.6637	38.2737	-1.03612	0.000397015	0.00343764		OS04G0678250	33.9149	143.035	-2.07637	1.82776e-21	5.20538e-20		OS04G0522625	16.1739	48.4404	-1.58254	5.76805e-07	9.66637e-06
OS06G0308000	18.5748	85.749	-2.20677	1.6258e-15	6.21245e-14		OS01G0659200	33.6429	112.82	-1.74565	1.6716e-14	2.87798e-13		OS08G0485900	16.1129	41.597	-1.36826	1.94338e-05	0.000244081
OS02G0255700	18.486	38.007	-1.03983	0.000404946	0.00349813		OS03G0806900	33.5522	91.3371	-1.44479	6.62275e-10	7.01578e-09		OS04G0555000	16.1129	39.3159	-1.2869	6.05322e-05	0.000680629
OS05G0584750	18.3971	56.5437	-1.61989	3.34776e-08	6.3416e-07		OS10G0321700	33.4615	130.699	-1.96568	1.05628e-18	2.52957e-17		OS07G0549700	16.1129	37.4373	-1.21626	0.00015079	0.00153542
OS05G0140300	18.3971	51.4761	-1.48442	5.05131e-07	7.98747e-06		OS05G0401200	33.3708	161.607	-2.27583	2.70663e-26	9.26516e-25		OS09G0394900	16.1129	36.9006	-1.19543	0.00019492	0.00192117
OS02G0157600	18.3971	44.8082	-1.28429	1.52218e-05	0.000181981		OS01G0109201	33.3708	75.814	-1.18388	6.4492e-07	4.28262e-06		OS04G0304200	16.0519	46.0251	-1.51968	1.8905e-06	2.92481e-05
OS03G0224300	18.3971	40.9408	-1.15406	9.88937e-05	0.00100574		OS01G0369000	33.3708	71.3788	-1.09691	4.13513e-06	2.33251e-05		OS04G0671250	16.0519	36.2297	-1.17443	0.000257954	0.00245321
OS06G0143000	18.3082	54.5433	-1.57491	9.20884e-08	1.61362e-06		OS01G0237100	33.1895	91.3371	-1.46048	5.12511e-10	5.48248e-09		OS12G0548300	16.0519	34.7537	-1.11442	0.000514681	0.00447749
OS03G0838900	18.3082	52.0095	-1.50628	3.56237e-07	5.77708e-06		OS03G0274300	33.0988	79.0017	-1.25511	1.37465e-07	1.03265e-06		OS03G0152700	15.8077	60.3828	-1.93351	5.25654e-10	1.2891e-08
OS04G0691750	18.3082	48.8089	-1.41465	1.89528e-06	2.70071e-05		OS07G0477866	32.9174	111.018	-1.75387	2.29913e-14	3.91211e-13		OS01G0205700	15.7467	34.7537	-1.14211	0.00042791	0.00381299
OS12G0133100	18.1305	37.2068	-1.03715	0.000475286	0.00404439		OS02G0830000	32.9174	72.4876	-1.13888	2.02894e-06	1.22395e-05		OS07G0111900	15.6857	35.1562	-1.16433	0.000341074	0.00313623
OS10G0370700	18.0416	89.483	-2.31029	9.03984e-17	3.85208e-15		OS05G0318700	32.8267	106.722	-1.70091	1.94618e-13	3.04447e-12		OS03G0160200	15.6246	48.5746	-1.63638	3.42822e-07	5.89716e-06
OS07G0165000	18.0416	39.3405	-1.12469	0.000169017	0.0016251		OS02G0478700	32.8267	98.9601	-1.59198	9.68423e-12	1.26642e-10		OS03G0244000	15.6246	43.4756	-1.47638	5.18638e-06	7.4001e-05
OS10G0517500	17.9527	59.8776	-1.73781	3.63612e-09	7.79204e-08		OS09G0298266	32.7361	266.388	-3.02458	2.68777e-54	2.09478e-52		OS02G0807100	15.5636	38.5108	-1.30709	6.20917e-05	0.000695757
OS07G0661800	17.9527	44.4081	-1.30662	1.37472e-05	0.000166232		OS05G0208050	32.7361	114.76	-1.80967	2.7869e-15	5.17042e-14		OS03G0794500	15.5026	62.6639	-2.01513	1.02829e-10	2.76944e-09
OS07G0484300	17.9527	42.9412	-1.25816	2.84085e-05	0.000322442		OS02G0122800	32.7361	75.5368	-1.2063	4.9946e-07	3.38361e-06		OS03G0838900	15.5026	52.3318	-1.75518	3.89061e-08	7.61328e-07
OS06G0340200	17.9527	42.5411	-1.24466	3.45568e-05	0.000384945		OS07G0168800	32.7361	69.1612	-1.07908	7.25645e-06	3.86701e-05		OS07G0113700	15.5026	42.5363	-1.45619	7.71025e-06	0.000106024
OS03G0337550	17.8638	64.4118	-1.85028	2.55811e-10	6.23408e-09		OS02G0111700	32.7361	66.6664	-1.02608	1.98009e-05	9.50467e-05		OS10G0394100	15.5026	39.4501	-1.34752	3.72584e-05	0.000440711
OS03G0775000	17.8638	58.4107	-1.70919	7.64239e-09	1.55374e-07		OS04G0398300	32.6454	120.582	-1.88506	1.17025e-16	2.40356e-15		OS09G0568000	15.4415	59.5777	-1.94796	5.88769e-10	1.42696e-08
OS01G0106400	17.775	65.7454	-1.88704	1.09122e-10	2.75924e-09		OS07G0573800	32.5547	99.7917	-1.61605	5.18343e-12	6.97167e-11		OS02G0218400	15.4415	54.8813	-1.8295	8.75579e-09	1.85708e-07
OS02G0151800	17.775	58.544	-1.71968	6.57028e-09	1.34937e-07		OS09G0253000	32.464	124.74	-1.94201	1.05242e-17	2.34951e-16		OS06G0195600	15.3805	44.4149	-1.52994	2.62486e-06	3.97449e-05
OS01G0727800	17.6861	59.4776	-1.74973	3.60292e-09	7.73583e-08		OS06G0694000	32.464	66.6664	-1.03812	1.71918e-05	8.35564e-05		OS02G0741400	15.3805	43.4756	-1.4991	4.30638e-06	6.22252e-05
OS09G0529350	17.6861	48.4089	-1.45266	1.47414e-06	2.14888e-05		OS08G0398400	32.3733	178.239	-2.46094	5.08285e-31	2.10775e-29		OS09G0327400	15.3195	60.3828	-1.97877	3.26817e-10	8.1733e-09
OS06G0499000	17.5972	50.9427	-1.53353	3.61682e-07	5.85255e-06		OS05G0502000	32.2826	144.282	-2.16006	1.71007e-22	5.07728e-21		OS11G0296800	15.3195	33.546	-1.13077	0.000580092	0.00498555
OS01G0917400	17.5972	42.8078	-1.28253	2.39412e-05	0.000275541		OS02G0781850	32.192	83.1597	-1.36918	1.17999e-08	1.04943e-07		OS02G0532900	15.2584	51.5267	-1.75571	4.91965e-08	9.4562e-07
OS01G0974400	17.5972	41.6076	-1.2415	4.3207e-05	0.000475106		OS06G0714100	32.1013	77.3385	-1.26856	1.54319e-07	1.15133e-06		OS02G0623500	15.2584	48.9772	-1.6825	2.02341e-07	3.61167e-06
OS01G0944200	17.5083	98.1513	-2.48696	2.11137e-19	1.07511e-17		OS01G0784725	32.1013	76.7841	-1.25818	1.97165e-07	1.44323e-06		OS02G0827600	15.2584	38.5108	-1.33566	5.03235e-05	0.000576088
OS02G0644500	17.4195	39.7406	-1.18991	9.51978e-05	0.000973957		OS03G0136900	32.1013	71.7946	-1.16124	1.70521e-06	1.04162e-05		OS01G0960300	15.2584	36.2297	-1.24756	0.000155185	0.00157384
OS12G0264500	17.3306	65.7454	-1.92357	7.15222e-11	1.84207e-09		OS10G0190000	32.1013	66.2506	-1.0453	1.67932e-05	8.19158e-05		OS08G0300200	15.2584	35.8271	-1.23144	0.000188661	0.00186838
OS05G0579900	17.3306	65.612	-1.92064	7.73051e-11	1.98181e-09		OS01G0210500	32.0106	139.708	-2.1258	1.70916e-21	4.87559e-20		OS05G0546500	15.2584	34.6195	-1.18198	0.000336787	0.00310182
OS02G0128000	17.2417	68.6792	-1.99397	1.17148e-11	3.23887e-10		OS05G0548900	31.9199	117.948	-1.88562	2.47522e-16	4.99566e-15		OS01G0539400	15.1974	77.0216	-2.34144	1.26028e-14	4.78823e-13
OS06G0622900	17.1528	36.54	-1.09103	0.000366202	0.00320333		OS03G0845000	31.8292	99.3759	-1.64254	3.59953e-12	4.90559e-11		OS12G0299300	14.9533	74.0696	-2.30842	5.89959e-14	2.13794e-12
OS03G0163150	17.064	41.2075	-1.27196	3.69684e-05	0.000409549		OS02G0539600	31.6479	121.136	-1.93645	3.45535e-17	7.40166e-16		OS06G0151900	14.9533	57.5649	-1.94473	1.18177e-09	2.78413e-08
OS03G0300900	17.064	36.8067	-1.10902	0.000306826	0.00275115		OS05G0334400	31.6479	65.0032	-1.0384	2.18282e-05	0.000103864		OS03G0847800	14.9533	36.6322	-1.29265	0.000103919	0.00109744
OS05G0455700	16.9751	39.874	-1.23203	6.71056e-05	0.00071011		OS04G0457800	31.1945	80.5263	-1.36817	2.03462e-08	1.74805e-07		OS09G0491756	14.9533	35.1562	-1.23332	0.000214058	0.0020872
OS11G0706200	16.7973	50.8093	-1.59686	2.05398e-07	3.44154e-06		OS02G0259600	31.1038	145.391	-2.22478	2.61321e-23	7.97577e-22		OS12G0285650	14.8922	33.2776	-1.15999	0.000506191	0.00441376
OS03G0223000	16.7973	43.608	-1.37636	9.1963e-06	0.000115218		OS07G0204900	30.9224	115.038	-1.89538	4.73791e-16	9.33572e-15		OS12G0160650	14.7091	36.6322	-1.3164	8.79668e-05	0.000950141
OS04G0493100	16.7973	37.2068	-1.14733	0.000216217	0.0020237		OS03G0178200	30.9224	80.3877	-1.37832	1.80682e-08	1.56078e-07		OS02G0672250	14.7091	34.3511	-1.22364	0.000269722	0.00254703
OS07G0660200	16.7085	37.3402	-1.16015	0.000192097	0.00182254		OS07G0570700	30.7411	73.735	-1.26218	3.26136e-07	2.27838e-06		OS11G0217500	14.5871	37.0348	-1.34419	6.60655e-05	0.000734499
OS06G0143750	16.6196	134.291	-3.01441	4.21324e-30	3.4138e-28		OS03G0297000	30.7411	63.8944	-1.05552	2.11444e-05	0.000100802		OS12G0612400	14.5871	34.8878	-1.25803	0.000191754	0.00189161
OS06G0475400	16.6196	50.5426	-1.60461	2.05474e-07	3.44022e-06		OS03G0261500	30.6504	84.4071	-1.46146	2.26995e-09	2.22884e-08		OS12G0605800	14.526	50.8557	-1.80777	3.72574e-08	7.30951e-07
OS06G0102100	16.5307	433.679	-4.71341	1.37188e-116	5.34335e-114		OS02G0666800	30.5597	89.9511	-1.55751	1.45483e-10	1.65894e-09		OS08G0487800	14.526	33.546	-1.2075	0.000353447	0.00323172
OS10G0394100	16.5307	39.2072	-1.24597	6.9521e-05	0.000732875		OS03G0736400	30.5597	74.1508	-1.27883	2.42101e-07	1.74006e-06		OS11G0432301	14.465	57.6991	-1.99598	6.76778e-10	1.63504e-08
OS01G0867800	16.4418	49.0756	-1.57764	3.94445e-07	6.35031e-06		OS08G0484500	30.469	122.938	-2.01251	4.19031e-18	9.61294e-17		OS06G0288300	14.404	37.7057	-1.38832	4.1296e-05	0.000481463
OS01G0829000	16.4418	48.2755	-1.55392	6.0729e-07	9.46136e-06		OS07G0694000	30.469	120.859	-1.98791	1.31377e-17	2.91804e-16		OS12G0190000	14.3429	64.8109	-2.1759	8.57897e-12	2.56221e-10
OS03G0265100	16.4418	34.9397	-1.0875	0.000505109	0.00425414		OS04G0566400	30.469	85.3773	-1.48651	1.25333e-09	1.27957e-08		OS05G0132100	14.2819	33.2776	-1.22036	0.00034372	0.00315291
OS03G0229500	16.353	73.7468	-2.17303	2.23555e-13	7.11052e-12		OS04G0610500	30.469	84.5457	-1.47239	1.86642e-09	1.85557e-08		OS03G0170900	14.2209	35.022	-1.30025	0.00014029	0.00144011
OS04G0416700	16.353	54.5433	-1.73785	1.79097e-08	3.50938e-07		OS01G0157900	30.469	73.5964	-1.27229	2.92671e-07	2.06609e-06		OS04G0542900	14.2209	34.4853	-1.27797	0.000182988	0.00181853
OS01G0102850	16.353	38.5404	-1.23682	8.57799e-05	0.000887418		OS04G0118700	30.469	69.9928	-1.19986	1.41797e-06	8.80955e-06		OS08G0205200	14.1598	40.5236	-1.51696	7.95081e-06	0.000108872
OS01G0557100	16.2641	56.0102	-1.784	7.22619e-09	1.47453e-07		OS07G0249700	30.469	62.2312	-1.0303	3.57463e-05	0.000162177		OS06G0720700	14.0988	44.5491	-1.65982	8.63925e-07	1.41753e-05
OS01G0920300	16.2641	50.4092	-1.632	1.64992e-07	2.80258e-06		OS01G0558600	30.3783	204.157	-2.74857	6.67578e-39	3.82117e-37		OS10G0100300	14.0378	67.3604	-2.26259	1.30122e-12	4.20045e-11
OS07G0648300	16.2641	37.8736	-1.2195	0.000112103	0.00112718		OS12G0244100	30.2876	101.039	-1.73811	4.35964e-13	6.60683e-12		OS03G0844900	13.9767	52.3318	-1.90466	9.60604e-09	2.02233e-07
OS01G0316900	16.1752	50.0092	-1.62841	1.90886e-07	3.21537e-06		OS03G0634000	30.2876	94.9407	-1.6483	9.8228e-12	1.28358e-10		OS11G0635500	13.9767	33.6802	-1.26887	0.000230983	0.00222837
OS09G0394900	16.1752	36.6734	-1.18095	0.000189252	0.00179862		OS03G0821100	30.2876	77.8929	-1.36276	3.72923e-08	3.07679e-07		OS01G0687300	13.9157	42.1338	-1.59826	2.76651e-06	4.16955e-05
OS05G0449900	16.0863	40.1407	-1.31923	3.23982e-05	0.000363453		OS08G0282400	30.2876	75.2596	-1.31315	1.23827e-07	9.37452e-07		OS12G0600400	13.7936	35.4246	-1.36075	8.51481e-05	0.000921446
OS12G0614050	16.0863	38.9405	-1.27543	5.90187e-05	0.000632066		OS11G0112800	30.2876	63.2014	-1.06123	2.1989e-05	0.000104401		OS05G0206800	13.7326	34.2169	-1.31711	0.000149891	0.00152833
OS08G0288050	15.9975	46.4085	-1.53654	1.16447e-06	1.7281e-05		OS06G0665500	30.1063	95.2179	-1.66117	7.38186e-12	9.76307e-11		OS02G0161251	13.6716	58.7726	-2.10397	1.59651e-10	4.15237e-09
OS11G0105775	15.9975	39.0738	-1.28836	5.20185e-05	0.000564173		OS12G0428600	30.0156	105.474	-1.81311	3.40671e-14	5.70771e-13		OS07G0167100	13.6105	36.7664	-1.43367	3.74766e-05	0.000442831
OS01G0151400	15.9975	35.3398	-1.14345	0.000320212	0.00285618		OS03G0699300	29.9249	83.0211	-1.47213	2.61717e-09	2.5426e-08		OS07G0546600	13.5495	43.0731	-1.66855	1.22271e-06	1.96792e-05
OS07G0545900	15.9086	37.3402	-1.23092	0.000115428	0.0011559		OS09G0251800	29.8342	59.7364	-1.00164	6.93741e-05	0.000293751		OS08G0323600	13.5495	34.8878	-1.36449	9.39955e-05	0.00100524
OS02G0834700	15.8197	57.3438	-1.85791	2.24333e-09	4.92136e-08		OS08G0292900	29.7436	68.191	-1.197	2.005e-06	1.21286e-05		OS02G0556700	13.5495	32.07	-1.24298	0.000383204	0.00346758
OS01G0960300	15.8197	36.0066	-1.18654	0.000208319	0.00196303		OS02G0826500	29.6529	69.9928	-1.23903	8.66949e-07	5.59941e-06		OS09G0451133	13.4885	39.1817	-1.53846	9.58651e-06	0.000128411
OS06G0102200	15.7308	562.103	-5.15917	1.26045e-152	7.36401e-150		OS07G0615200	29.4715	103.118	-1.8069	7.31289e-14	1.18872e-12		OS01G0186700	13.3664	35.6929	-1.41703	5.4517e-05	0.000619729
OS03G0160200	15.642	48.2755	-1.62587	3.17695e-07	5.18232e-06		OS08G0387500	29.4715	90.6441	-1.62089	4.45375e-11	5.43731e-10		OS07G0695100	13.3054	45.0858	-1.76067	3.22841e-07	5.58723e-06
OS12G0616600	15.642	45.2083	-1.53116	1.67502e-06	2.41474e-05		OS04G0589500	29.4715	80.1105	-1.44267	7.57e-09	6.93373e-08		OS08G0101000	13.3054	38.9134	-1.54826	9.57204e-06	0.000128292
OS06G0195600	15.642	44.1414	-1.49671	2.95776e-06	4.05842e-05		OS06G0591400	29.2902	107.83	-1.88028	5.09236e-15	9.1652e-14		OS01G0775350	13.2443	43.3414	-1.71037	8.11612e-07	1.33458e-05
OS10G0422000	15.642	43.0745	-1.46141	5.19504e-06	6.82456e-05		OS06G0157125	29.1995	254.33	-3.12269	3.3961e-53	2.57779e-51		OS01G0853700	13.2443	30.9965	-1.22673	0.000529621	0.00458816
OS09G0409950	15.642	34.5397	-1.14283	0.000376089	0.00328077		OS06G0658900	29.1995	131.254	-2.16834	1.10626e-20	3.05105e-19		OS09G0436900	13.1833	47.2328	-1.84108	8.55415e-08	1.5957e-06
OS02G0533200	15.642	34.2729	-1.13165	0.000426763	0.00366947		OS03G0713000	29.1088	77.0613	-1.40455	2.46848e-08	2.09401e-07		OS08G0382400	13.1833	31.5332	-1.25816	0.000391124	0.00352384
OS08G0536100	15.5531	54.81	-1.81724	7.52583e-09	1.53426e-07		OS03G0808150	29.1088	66.6664	-1.1955	2.65538e-06	1.56349e-05		OS01G0232000	13.1223	93.1237	-2.82713	3.40047e-20	1.96916e-18
OS04G0466600	15.5531	42.4078	-1.44713	6.89413e-06	8.85743e-05		OS06G0683200	29.0181	173.111	-2.57667	1.90225e-31	7.98305e-30		OS07G0150100	13.1223	48.1721	-1.87618	4.71366e-08	9.10641e-07
OS12G0183300	15.5531	35.2064	-1.17864	0.000258698	0.00236449		OS01G0871900	29.0181	117.532	-2.01803	2.00902e-17	4.37872e-16		OS08G0465800	13.1223	44.1465	-1.75028	4.65172e-07	7.87678e-06
OS06G0151900	15.4642	57.2105	-1.88734	1.73596e-09	3.84631e-08		OS06G0113900	29.0181	60.4294	-1.0583	3.43747e-05	0.000156851		OS12G0286600	13.1223	30.7281	-1.22754	0.000557311	0.00480974
OS08G0560500	15.3753	48.4089	-1.65465	2.36374e-07	3.92501e-06		OS03G0651000	29.0181	58.9048	-1.02143	6.34523e-05	0.00027091		OS12G0566200	13.0612	35.6929	-1.45035	4.34581e-05	0.000503574
OS07G0549700	15.3753	37.2068	-1.27495	8.65752e-05	0.000894812		OS02G0575700	28.9274	103.95	-1.84538	2.9112e-14	4.9105e-13		OS03G0190000	12.9392	36.7664	-1.50664	2.25188e-05	0.000279587
OS04G0170166	15.2865	43.608	-1.51234	2.98414e-06	4.08452e-05		OS02G0507400	28.8367	62.5084	-1.11614	1.32419e-05	6.60131e-05		OS02G0257300	12.9392	34.4853	-1.41424	7.42871e-05	0.000816727
OS11G0528300	15.1976	72.9467	-2.263	1.0332e-13	3.39822e-12		OS08G0177700	28.8367	58.0732	-1.00996	8.04233e-05	0.000335011		OS06G0289900	12.8781	116.74	-3.18031	4.43791e-27	3.60707e-25
OS03G0117800	15.1976	48.5422	-1.6754	1.88919e-07	3.18707e-06		OS08G0416000	28.7461	107.553	-1.90361	3.59048e-15	6.59817e-14		OS07G0632800	12.8781	31.9358	-1.31025	0.000260342	0.00247282
OS01G0136400	15.1976	43.608	-1.52075	2.78457e-06	3.84693e-05		OS08G0359500	28.7461	85.6545	-1.57517	3.03414e-10	3.3127e-09		OS08G0389700	12.8781	30.9965	-1.26718	0.000415511	0.00371414
OS12G0566200	15.1976	35.4732	-1.22288	0.000180975	0.0017281		OS09G0505600	28.6554	68.884	-1.26536	7.6344e-07	4.99181e-06		OS07G0660200	12.7561	37.5715	-1.55846	1.2688e-05	0.000167102
OS05G0110300	15.1087	53.3431	-1.81992	1.16157e-08	2.32325e-07		OS02G0254700	28.6554	60.568	-1.07975	2.67256e-05	0.000124719		OS01G0367300	12.7561	30.8623	-1.27466	0.000409	0.00366746
OS02G0623500	15.0198	48.6756	-1.69633	1.50673e-07	2.57314e-06		OS05G0516600	28.5647	77.0613	-1.43177	1.69266e-08	1.46652e-07		OS04G0543000	12.695	46.5619	-1.87489	7.97073e-08	1.49668e-06
OS03G0199050	15.0198	32.9394	-1.13294	0.000548329	0.00456277		OS02G0806700	28.5647	76.2297	-1.41612	2.50374e-08	2.12083e-07		OS01G0887400	12.695	40.6578	-1.67927	2.24184e-06	3.42071e-05
OS03G0794500	14.931	62.2781	-2.06042	5.15522e-11	1.34332e-09		OS06G0498900	28.474	87.7335	-1.62348	8.7226e-11	1.02338e-09		OS09G0530600	12.695	40.6578	-1.67927	2.24184e-06	3.42071e-05
OS10G0111700	14.931	44.4081	-1.57252	1.4653e-06	2.1388e-05		OS05G0101200	28.474	86.2089	-1.59819	1.86827e-10	2.0975e-09		OS04G0602800	12.695	34.4853	-1.44172	6.19859e-05	0.000694914
OS06G0720700	14.931	44.2748	-1.56818	1.57508e-06	2.28253e-05		OS02G0736400	28.3833	75.5368	-1.41213	3.05711e-08	2.56099e-07		OS02G0778200	12.573	47.7695	-1.92577	3.52545e-08	6.95254e-07
OS04G0394300	14.931	32.6726	-1.12978	0.000589262	0.00486147		OS03G0776000	28.3833	65.2804	-1.20161	3.13923e-06	1.82015e-05		OS12G0124000	12.5119	35.5588	-1.5069	3.06564e-05	0.000369924
OS03G0713200	14.8421	40.274	-1.44015	1.23863e-05	0.000151759		OS09G0501150	28.3833	57.3802	-1.01551	8.38686e-05	0.000347786		OS02G0710102	12.4509	72.9961	-2.55157	5.96645e-15	2.3211e-13
OS05G0132100	14.8421	33.0727	-1.15595	0.000461001	0.00393945		OS06G0203000	28.2927	84.8229	-1.58403	3.23202e-10	3.52434e-09		OS05G0375532	12.4509	56.0889	-2.17147	2.20807e-10	5.63988e-09
OS04G0555000	14.7532	39.0738	-1.40517	2.16752e-05	0.000252208		OS05G0164100	28.202	193.624	-2.77939	2.48658e-37	1.34398e-35		OS08G0288050	12.4509	46.696	-1.90705	5.85016e-08	1.11226e-06
OS03G0209600	14.7532	38.407	-1.38034	3.05868e-05	0.000345225		OS02G0182800	28.1113	77.0613	-1.45486	1.22936e-08	1.09111e-07		OS09G0130800	12.4509	40.9261	-1.71677	1.56474e-06	2.46951e-05
OS01G0142100	14.6643	59.3442	-2.01679	2.26931e-10	5.55468e-09		OS01G0304000	28.1113	65.1418	-1.21243	2.83268e-06	1.66424e-05		OS03G0744300	12.3899	31.8016	-1.35994	0.000197792	0.00194527
OS06G0108900	14.6643	42.0077	-1.51834	4.32066e-06	5.78197e-05		OS08G0408500	28.1113	65.1418	-1.21243	2.83268e-06	1.66424e-05		OS06G0175900	12.3288	42.268	-1.77753	6.60828e-07	1.09695e-05
OS08G0416400	14.5755	55.4768	-1.92834	2.04206e-09	4.4976e-08		OS03G0248200	28.0206	125.571	-2.16395	8.12161e-20	2.08817e-18		OS03G0178066	12.3288	40.5236	-1.71673	1.76138e-06	2.74558e-05
OS12G0124000	14.5755	35.3398	-1.27775	0.000127943	0.00127318		OS07G0671000	28.0206	58.6276	-1.06509	4.19306e-05	0.000187314		OS01G0850900	12.3288	39.3159	-1.67308	3.44555e-06	5.0852e-05
OS06G0367900	14.5755	33.7395	-1.2109	0.000281923	0.0025526		OS03G0429800	27.9299	113.374	-2.02121	6.89672e-17	1.44368e-15		OS03G0850800	12.3288	30.4598	-1.30487	0.000373477	0.00338764
OS06G0702700	14.4866	40.5408	-1.48465	8.2259e-06	0.000104297		OS01G0721900	27.9299	112.82	-2.01414	9.36716e-17	1.93988e-15		OS08G0536100	12.2068	55.1496	-2.17567	3.00131e-10	7.53074e-09
OS08G0345400	14.4866	36.0066	-1.31354	8.61545e-05	0.000890879		OS02G0199600	27.9299	79.0017	-1.50007	4.25342e-09	4.02691e-08		OS04G0493100	12.2068	37.4373	-1.6168	8.73017e-06	0.000118122
OS05G0100600	14.3977	40.9408	-1.5077	6.20808e-06	8.04586e-05		OS01G0652600	27.9299	66.3892	-1.24914	1.46827e-06	9.07685e-06		OS07G0602100	12.1457	30.9965	-1.35166	0.000250509	0.00239039
OS03G0152700	14.3088	60.011	-2.06832	1.06109e-10	2.69225e-09		OS03G0107800	27.7486	176.576	-2.6698	4.7397e-33	2.12714e-31		OS03G0209600	12.0237	38.645	-1.68441	3.8493e-06	5.62997e-05
OS03G0137600	14.22	163.497	-3.52327	4.22992e-40	4.79124e-38		OS02G0293400	27.7486	70.27	-1.3405	2.28475e-07	1.65096e-06		OS02G0824300	12.0237	30.4598	-1.34103	0.000301833	0.00281636
OS02G0671200	14.22	44.4081	-1.6429	8.17552e-07	1.24233e-05		OS03G0360700	27.6579	198.475	-2.84319	6.02122e-39	3.45784e-37		OS03G0752700	12.0237	29.5205	-1.29584	0.000484708	0.00425086
OS03G0626800	14.22	35.0731	-1.30245	0.000114776	0.0011504		OS08G0558900	27.6579	150.658	-2.44551	2.5148e-26	8.65946e-25		OS10G0189100	11.9626	39.0475	-1.7067	2.91923e-06	4.38231e-05
OS07G0561500	14.1311	96.9511	-2.77838	6.37998e-21	3.54992e-19		OS01G0743800	27.6579	81.6351	-1.5615	9.60637e-10	9.9412e-09		OS03G0116900	11.9626	30.4598	-1.34837	0.000289069	0.00271508
OS01G0775350	14.1311	43.0745	-1.60796	1.5817e-06	2.28765e-05		OS02G0823000	27.3858	83.7141	-1.61204	2.77373e-10	3.03788e-09		OS12G0616600	11.9016	45.4884	-1.93434	6.95909e-08	1.31323e-06
OS09G0530600	14.1311	40.4074	-1.51575	6.70849e-06	8.62392e-05		OS10G0551600	27.3858	57.2416	-1.06363	5.24617e-05	0.000228683		OS05G0243200	11.9016	36.3639	-1.61135	1.21904e-05	0.000160828
OS03G0190000	14.1311	36.54	-1.3706	5.11108e-05	0.000555686		OS01G0849950	27.2952	64.726	-1.2457	2.06767e-06	1.24646e-05		OS04G0394300	11.9016	32.8751	-1.46584	7.91534e-05	0.000863554
OS10G0189100	13.9534	38.8071	-1.47571	1.37154e-05	0.000165938		OS01G0276800	27.2045	93.6933	-1.7841	1.43453e-12	2.0528e-11		OS02G0157600	11.8406	45.0858	-1.92894	8.29637e-08	1.5527e-06
OS10G0423000	13.8645	50.1425	-1.85464	2.32361e-08	4.48189e-07		OS07G0616900	27.0231	121.829	-2.17259	2.39554e-19	5.98302e-18		OS07G0409200	11.7795	34.3511	-1.54408	3.28392e-05	0.000393759
OS02G0567450	13.8645	37.0735	-1.41899	3.19309e-05	0.0003593		OS02G0814700	26.9324	105.751	-1.97326	1.74149e-15	3.26913e-14		OS09G0298200	11.7185	35.9613	-1.61766	1.30551e-05	0.00017154
OS09G0564000	13.7756	113.621	-3.04404	6.7434e-26	4.70787e-24		OS03G0666550	26.9324	98.9601	-1.8775	6.90487e-14	1.12554e-12		OS08G0104300	11.7185	33.1435	-1.49994	5.96667e-05	0.000672225
OS12G0267800	13.7756	38.6737	-1.48924	1.28464e-05	0.000156877		OS01G0128800	26.9324	60.4294	-1.16591	1.07535e-05	5.48932e-05		OS06G0102200	11.6574	565.586	-5.60042	1.09226e-152	9.20653e-150
OS01G0264700	13.7756	35.4732	-1.36461	6.85668e-05	0.000723848		OS03G0800050	26.8417	83.0211	-1.629	2.55673e-10	2.81434e-09		OS03G0701900	11.6574	58.6384	-2.33059	1.91392e-11	5.50658e-10
OS11G0585900	13.7756	33.8729	-1.29801	0.000154804	0.00150407		OS04G0441900	26.8417	82.8825	-1.62659	2.74122e-10	3.00416e-09		OS01G0386700	11.6574	33.6802	-1.53065	4.27201e-05	0.000496286
OS12G0287300	13.6867	43.4746	-1.6674	8.74887e-07	1.32402e-05		OS02G0782300	26.7511	71.3788	-1.4159	6.95805e-08	5.48413e-07		OS06G0274950	11.5964	54.4787	-2.23201	2.32197e-10	5.9175e-09
OS09G0130800	13.6867	40.6741	-1.57133	4.08305e-06	5.49048e-05		OS06G0608800	26.7511	61.3996	-1.19863	6.36631e-06	3.43671e-05		OS06G0499000	11.5964	51.2583	-2.14411	1.649e-09	3.7907e-08
OS06G0539400	13.6867	34.2729	-1.32429	0.000118897	0.00118795		OS11G0104350	26.6604	80.5263	-1.59476	7.7285e-10	8.14268e-09		OS10G0495000	11.5964	29.3863	-1.34146	0.000385051	0.00348152
OS01G0626900	13.6867	31.2057	-1.18903	0.000546825	0.00455195		OS08G0498400	26.6604	80.1105	-1.58729	9.50431e-10	9.84725e-09		OS07G0632600	11.5964	28.8496	-1.31487	0.00050543	0.0044105
OS01G0897600	13.5979	42.4078	-1.64095	1.46681e-06	2.13959e-05		OS05G0317200	26.6604	74.8438	-1.48918	1.25256e-08	1.10889e-07		OS11G0155100	11.4743	29.1179	-1.3435	0.00040485	0.00363311
OS11G0448400	13.509	46.8086	-1.79285	1.1407e-07	1.97541e-06		OS10G0561900	26.6604	66.2506	-1.31324	6.9994e-07	4.61289e-06		OS05G0111200	11.4133	72.191	-2.6611	2.69707e-15	1.09412e-13
OS05G0508750	13.509	43.608	-1.69067	6.97685e-07	1.0749e-05		OS11G0598500	26.5697	386.277	-3.86178	1.30789e-91	1.87157e-89		OS03G0129100	11.4133	36.6322	-1.6824	6.97183e-06	9.69242e-05
OS09G0456200	13.509	36.54	-1.43556	3.24168e-05	0.000363478		OS07G0677400	26.5697	115.592	-2.12119	5.11827e-18	1.16347e-16		OS01G0622033	11.3523	46.1593	-2.02364	2.72009e-08	5.45888e-07
OS10G0548900	13.509	32.6726	-1.27416	0.000235802	0.00218127		OS01G0372700	26.5697	61.954	-1.22142	4.48442e-06	2.5149e-05		OS11G0706100	11.3523	28.7154	-1.33884	0.000455793	0.00403616
OS01G0959000	13.4201	34.2729	-1.35267	9.85332e-05	0.00100369		OS04G0306750	26.3883	111.295	-2.07642	4.75153e-17	1.00792e-15		OS01G0917400	11.2912	43.0731	-1.93158	1.57778e-07	2.86113e-06
OS04G0602800	13.4201	34.2729	-1.35267	9.85332e-05	0.00100369		OS07G0162500	26.3883	56.41	-1.09605	4.29013e-05	0.000191455		OS12G0614050	11.2912	39.1817	-1.79498	1.49088e-06	2.36442e-05
OS09G0448900	13.3312	37.7402	-1.50129	1.49906e-05	0.000179605		OS02G0240300	26.2977	95.7723	-1.86467	2.13888e-13	3.33101e-12		OS02G0761700	11.2912	29.5205	-1.38651	0.00028872	0.00271404
OS12G0160650	13.3312	36.4067	-1.44939	3.04317e-05	0.000343999		OS12G0150100	26.207	108.246	-2.04629	2.17033e-16	4.41603e-15		OS03G0163150	11.2302	41.4629	-1.88443	3.79845e-07	6.485e-06
OS12G0564400	13.3312	31.7391	-1.25145	0.000333344	0.00296142		OS03G0169800	26.207	68.7454	-1.39131	1.64286e-07	1.22099e-06		OS04G0577300	11.1692	53.942	-2.27189	2.00703e-10	5.15531e-09
OS06G0347100	13.2424	132.558	-3.32339	1.01817e-31	8.86445e-30		OS09G0468900	26.1163	58.0732	-1.15292	1.82979e-05	8.84887e-05		OS03G0736300	11.1692	42.4021	-1.92461	2.07437e-07	3.68817e-06
OS04G0507100	13.2424	42.4078	-1.67917	1.08558e-06	1.62296e-05		OS01G0538000	26.1163	53.7766	-1.04203	0.000108917	0.000438634		OS05G0111300	11.1692	32.3383	-1.53372	5.9607e-05	0.000672218
OS01G0833000	13.2424	37.4735	-1.50071	1.61356e-05	0.000192491		OS11G0140600	26.1163	52.5292	-1.00817	0.00017968	0.000682222		OS10G0317950	11.1692	30.7281	-1.46004	0.00014041	0.00144069
OS08G0192800	13.1535	33.7395	-1.35899	0.000107154	0.0010833		OS03G0314700	26.0256	79.4175	-1.60953	8.19091e-10	8.59356e-09		OS02G0285800	11.1081	62.5298	-2.49292	8.72925e-13	2.86254e-11
OS04G0477000	13.1535	32.4059	-1.30081	0.000211501	0.00198543		OS11G0115350	25.9349	224.254	-3.11217	5.36387e-47	3.61554e-45		OS05G0147150	11.1081	37.9741	-1.7734	2.50946e-06	3.81499e-05
OS07G0208533	13.0646	38.2737	-1.55069	9.11884e-06	0.000114313		OS03G0210450	25.9349	69.4384	-1.42084	9.83772e-08	7.59606e-07		OS06G0143600	11.1081	34.2169	-1.62309	2.04488e-05	0.000255841
OS06G0149133	13.0646	34.1396	-1.38578	8.17486e-05	0.000850469		OS03G0701900	25.9349	60.568	-1.22366	5.59528e-06	3.07081e-05		OS07G0474600	11.0471	31.6674	-1.51933	7.75634e-05	0.000847833
OS05G0426000	13.0646	32.1392	-1.29867	0.000227638	0.00211544		OS12G0479400	25.7536	72.7648	-1.49847	1.76322e-08	1.52388e-07		OS06G0500300	10.9861	36.6322	-1.73744	4.80496e-06	6.89044e-05
OS01G0539400	12.9757	76.5473	-2.56054	7.82494e-16	3.05848e-14		OS03G0729300	25.5722	146.084	-2.51415	3.19952e-26	1.0931e-24		OS05G0162200	10.9861	29.1179	-1.40623	0.000284359	0.00267636
OS07G0289050	12.9757	42.5411	-1.71304	8.00208e-07	1.21681e-05		OS04G0519912	25.5722	76.7841	-1.58623	2.14023e-09	2.10859e-08		OS12G0267800	10.925	38.9134	-1.83263	1.24187e-06	1.99594e-05
OS03G0175600	12.9757	34.4063	-1.40686	6.66833e-05	0.000706315		OS03G0676300	25.5722	59.3206	-1.21396	7.75076e-06	4.10163e-05		OS07G0548300	10.925	38.3766	-1.81259	1.68926e-06	2.64584e-05
OS01G0621300	12.8869	57.4772	-2.15709	1.10718e-10	2.79324e-09		OS01G0727800	25.4815	61.8154	-1.27851	2.42968e-06	1.44474e-05		OS05G0390000	10.864	32.2042	-1.56769	5.01849e-05	0.00057479
OS04G0542900	12.798	34.2729	-1.42115	6.26963e-05	0.000667268		OS03G0701700	25.3908	61.6768	-1.28042	2.44114e-06	1.45105e-05		OS12G0412050	10.864	30.1914	-1.47458	0.000147652	0.00150752
OS02G0764500	12.7091	46.0084	-1.85604	8.6581e-08	1.52313e-06		OS03G0212700	25.3002	57.3802	-1.18141	1.52928e-05	7.53336e-05		OS02G0764500	10.803	46.2935	-2.09938	1.42625e-08	2.94276e-07
OS01G0955000	12.7091	34.673	-1.44795	4.75255e-05	0.000519248		OS06G0656400	25.2095	66.112	-1.39095	2.84107e-07	2.01133e-06		OS09G0390400	10.7419	33.546	-1.64289	2.17686e-05	0.00027116
OS10G0100300	12.6202	66.9456	-2.40725	2.28646e-13	7.26206e-12		OS02G0635000	25.1188	82.4667	-1.71504	8.35169e-11	9.84495e-10		OS12G0489200	10.6809	33.2776	-1.63952	2.39799e-05	0.000295311
OS04G0577300	12.6202	53.6098	-2.08676	8.75295e-10	2.0179e-08		OS02G0815200	25.1188	76.0912	-1.59896	2.12559e-09	2.09534e-08		OS04G0558700	10.6199	28.5812	-1.4283	0.000286599	0.00269521
OS01G0198200	12.6202	33.2061	-1.39571	9.60318e-05	0.000981133		OS05G0438800	25.1188	66.9436	-1.41418	1.80691e-07	1.33326e-06		OS09G0409950	10.5588	34.7537	-1.71871	9.48932e-06	0.000127259
OS07G0474600	12.4425	31.4724	-1.33881	0.000206997	0.00195222		OS01G0627500	25.1188	59.7364	-1.24984	4.89003e-06	2.7093e-05		OS06G0104000	10.4978	36.6322	-1.80303	3.0968e-06	4.62447e-05
OS05G0586900	12.3536	38.6737	-1.64642	4.08454e-06	5.48916e-05		OS01G0880250	25.1188	59.5978	-1.24649	5.19975e-06	2.87088e-05		OS01G0955000	10.3757	34.8878	-1.74951	7.48229e-06	0.000103201
OS12G0600400	12.3536	35.2064	-1.51091	2.72121e-05	0.000310131		OS08G0172200	25.1188	59.0434	-1.23301	6.64221e-06	3.5636e-05		OS01G0743300	10.3757	33.6802	-1.69869	1.47672e-05	0.000191276
OS07G0206700	12.3536	29.4721	-1.25442	0.000536212	0.00447367		OS04G0432600	25.0281	69.0226	-1.46352	6.31406e-08	5.01049e-07		OS02G0474000	10.3147	50.5874	-2.29407	6.07953e-10	1.47189e-08
OS04G0516600	12.3536	29.3387	-1.24787	0.000573146	0.00474438		OS10G0460900	24.9374	214.968	-3.10774	4.47211e-45	2.87037e-43		OS12G0271700	10.3147	30.8623	-1.58114	6.6606e-05	0.000739063
OS03G0696300	12.2647	46.4085	-1.91987	4.49179e-08	8.26884e-07		OS01G0126200	24.9374	71.7946	-1.52556	1.54581e-08	1.3453e-07		OS02G0745100	10.2537	40.3894	-1.97784	2.75674e-07	4.80015e-06
OS02G0283800	12.2647	43.3413	-1.82123	2.68133e-07	4.40623e-06		OS10G0566700	24.8468	105.751	-2.08955	2.23911e-16	4.54539e-15		OS03G0119500	10.2537	34.7537	-1.76102	7.23839e-06	0.000100324
OS07G0602100	12.2647	30.8056	-1.32868	0.000256908	0.00235201		OS09G0367900	24.8468	88.9809	-1.84044	2.17227e-12	3.04851e-11		OS03G0672700	10.2537	31.6674	-1.62686	4.0722e-05	0.000475501
OS05G0143500	12.2647	30.0055	-1.29071	0.000385986	0.00335655		OS03G0255500	24.8468	55.3012	-1.15425	2.8616e-05	0.000132866		OS03G0124900	10.2537	29.2521	-1.5124	0.000151566	0.00154126
OS11G0603200	12.1759	62.5448	-2.36087	2.16963e-12	6.41384e-11		OS09G0248300	24.8468	53.4994	-1.10647	6.12307e-05	0.000262387		OS04G0522500	10.1926	31.5332	-1.62935	4.16633e-05	0.000485248
OS03G0701900	12.087	58.2773	-2.26948	2.81629e-11	7.53307e-10		OS02G0171301	24.7561	57.3802	-1.21277	1.10501e-05	5.62589e-05		OS01G0665200	10.1316	26.8368	-1.40535	0.000496083	0.00434225
OS01G0591000	11.9981	42.5411	-1.82605	3.32751e-07	5.40805e-06		OS03G0376100	24.6654	62.2312	-1.33515	1.18791e-06	7.49494e-06		OS04G0347600	10.1316	26.5684	-1.39085	0.000570558	0.00491289
OS01G0887400	11.9981	40.4074	-1.75181	1.1316e-06	1.68496e-05		OS12G0182700	24.5747	95.9109	-1.96452	4.00804e-14	6.68313e-13		OS07G0496600	9.88747	29.923	-1.59758	7.83808e-05	0.000855945
OS01G0246200	11.9981	36.0066	-1.58545	1.32589e-05	0.000161205		OS10G0389000	24.5747	88.8423	-1.85407	1.83233e-12	2.5965e-11		OS02G0139600	9.7654	26.3001	-1.42931	0.000500007	0.0043682
OS02G0557800	11.9092	40.4074	-1.76254	1.0452e-06	1.56788e-05		OS04G0635700	24.5747	66.9436	-1.44577	1.23333e-07	9.34933e-07		OS04G0405000	9.70437	28.5812	-1.55836	0.000140475	0.00144071
OS07G0150100	11.8204	47.8754	-2.01801	1.21268e-08	2.41676e-07		OS12G0605800	24.5747	52.5292	-1.09595	7.88755e-05	0.000329192		OS07G0260300	9.64334	30.8623	-1.67824	3.79033e-05	0.000447408
OS12G0405100	11.8204	39.3405	-1.73474	1.77228e-06	2.54341e-05		OS11G0595200	24.5747	52.1134	-1.08448	9.37288e-05	0.000384835		OS11G0127800	9.5823	40.2552	-2.07073	1.50981e-07	2.74882e-06
OS05G0100750	11.8204	33.0727	-1.48437	5.645e-05	0.000607193		OS02G0184100	24.484	102.009	-2.05879	1.26157e-15	2.4018e-14		OS05G0361900	9.5823	32.4725	-1.76078	1.44779e-05	0.000188064
OS12G0299300	11.7315	73.6135	-2.64958	1.0791e-15	4.18831e-14		OS03G0567600	24.484	82.8825	-1.75923	3.93699e-11	4.84369e-10		OS01G0218032	9.52127	28.0445	-1.55849	0.000162214	0.00163348
OS08G0109000	11.7315	31.2057	-1.41143	0.000142014	0.00139445		OS01G0680700	24.3933	69.1612	-1.50347	3.7238e-08	3.07376e-07		OS07G0510600	9.46023	216.439	-4.51594	4.80325e-58	1.02161e-55
OS01G0229200	11.7315	30.5389	-1.38026	0.000201248	0.00190366		OS05G0386700	24.3933	66.6664	-1.45047	1.23739e-07	9.37605e-07		OS07G0505300	9.3992	27.3735	-1.54217	0.00021172	0.00206618
OS04G0617050	11.7315	30.1388	-1.36124	0.000247705	0.0022762		OS04G0528100	24.3027	59.182	-1.28404	3.75068e-06	2.13357e-05		OS06G0141200	9.3992	27.2394	-1.53508	0.000227708	0.00220144
OS06G0152800	11.6426	49.209	-2.07951	4.53097e-09	9.56199e-08		OS01G0908200	24.212	75.121	-1.63349	1.69271e-09	1.69155e-08		OS02G0240300	9.33817	92.7212	-3.31169	2.06543e-22	1.35853e-20
OS03G0183850	11.6426	34.8064	-1.57994	1.91573e-05	0.000225151		OS01G0332900	24.212	71.2402	-1.55697	1.17495e-08	1.04548e-07		OS11G0706200	9.33817	51.1241	-2.45279	1.38797e-10	3.64331e-09
OS02G0807100	11.5537	38.2737	-1.72799	2.56554e-06	3.57548e-05		OS03G0425200	24.212	48.9256	-1.01487	0.000283069	0.00101872		OS09G0559600	9.33817	27.9103	-1.57959	0.00015034	0.00153221
OS09G0298200	11.5537	35.7399	-1.62918	1.06352e-05	0.000132127		OS03G0124000	24.1213	50.866	-1.07639	0.000122457	0.000486538		OS07G0476200	9.33817	27.2394	-1.54448	0.000216816	0.00210778
OS02G0786200	11.5537	30.2722	-1.38964	0.000203116	0.00191889		OS03G0862100	24.0306	110.187	-2.197	7.77864e-18	1.75452e-16		OS03G0118200	9.27713	31.8016	-1.77735	1.61108e-05	0.000206446
OS07G0409200	11.376	34.1396	-1.58545	2.22174e-05	0.00025811		OS10G0110950	24.0306	80.8035	-1.74954	7.90289e-11	9.35381e-10		OS05G0482400	9.2161	34.2169	-1.89248	3.76483e-06	5.52417e-05
OS10G0320201	11.2871	266.849	-4.56328	6.6438e-72	1.3785e-69		OS05G0304600	23.9399	143.451	-2.58306	2.11882e-26	7.35395e-25		OS06G0274500	9.15507	32.7409	-1.83845	8.38515e-06	0.000113996
OS12G0605800	11.2871	50.5426	-2.16282	1.38152e-09	3.10437e-08		OS04G0401751	23.9399	103.672	-2.11454	2.86363e-16	5.75958e-15		OS01G0662700	9.09403	30.9965	-1.76911	2.16201e-05	0.000269458
OS10G0378100	11.2871	30.0055	-1.41055	0.000191883	0.00182129		OS06G0730950	23.9399	51.4204	-1.10292	8.80091e-05	0.000362203		OS02G0728100	9.09403	25.7633	-1.50233	0.000396765	0.00356618
OS03G0844900	11.1094	52.0095	-2.227	4.61269e-10	1.09059e-08		OS06G0727500	23.9399	51.0046	-1.09121	0.000104662	0.000423156		OS03G0178300	9.033	26.4343	-1.54913	0.000262692	0.00249202
OS12G0611300	11.1094	44.6748	-2.00769	4.01808e-08	7.46488e-07		OS04G0103200	23.9399	49.2028	-1.03932	0.000219422	0.000811582		OS06G0645800	9.033	25.8975	-1.51954	0.000351616	0.00321627
OS04G0612500	11.1094	42.8078	-1.9461	1.22135e-07	2.10686e-06		OS05G0106100	23.8493	82.1895	-1.78501	3.27459e-11	4.07759e-10		OS03G0640825	8.97196	50.1848	-2.48376	1.61489e-10	4.19061e-09
OS08G0323600	11.1094	34.673	-1.64204	1.32468e-05	0.000161146		OS05G0179300	23.8493	79.9719	-1.74555	1.04423e-10	1.21211e-09		OS01G0720500	8.97196	25.2266	-1.49145	0.000481223	0.00422518
OS01G0687300	11.0205	41.8743	-1.92588	1.94493e-07	3.27117e-06		OS03G0654800	23.8493	71.656	-1.58714	7.23531e-09	6.64112e-08		OS06G0102100	8.91093	436.366	-5.61382	3.0489e-118	1.61365e-115
OS02G0704500	11.0205	29.072	-1.39944	0.000257235	0.00235403		OS02G0177700	23.7586	64.726	-1.4459	1.98835e-07	1.45302e-06		OS01G0783200	8.91093	26.4343	-1.56876	0.000237864	0.00228795
OS08G0537002	10.9316	44.6748	-2.03096	3.35578e-08	6.35139e-07		OS04G0663800	23.7586	58.489	-1.29972	3.61976e-06	2.06448e-05		OS04G0494400	8.8499	43.3414	-2.29201	1.03076e-08	2.15804e-07
OS04G0560500	10.9316	43.7413	-2.00049	5.87332e-08	1.06618e-06		OS01G0888500	23.7586	52.8064	-1.15227	4.42033e-05	0.000196312		OS06G0625900	8.8499	26.4343	-1.57868	0.000226248	0.00219011
OS02G0741400	10.9316	43.2079	-1.98279	8.0768e-08	1.42765e-06		OS10G0419500	23.6679	140.54	-2.56998	8.77443e-26	2.92895e-24		OS04G0266400	8.78886	24.824	-1.49799	0.000517618	0.0044996
OS01G0784700	10.9316	29.3387	-1.4243	0.000209193	0.00196959		OS02G0327000	23.6679	52.5292	-1.15019	4.72128e-05	0.000208089		OS02G0129900	8.72783	34.8878	-1.99903	1.56653e-06	2.47062e-05
OS08G0495500	10.9316	28.2718	-1.37086	0.000366315	0.00320306		OS03G0141200	23.6679	50.173	-1.08398	0.000127233	0.000501975		OS06G0109600	8.72783	28.447	-1.70458	6.64051e-05	0.000737554
OS08G0558200	10.8427	73.3468	-2.75801	4.04227e-16	1.61698e-14		OS08G0433100	23.5772	66.2506	-1.49054	8.38791e-08	6.54902e-07		OS11G0572100	8.72783	25.0924	-1.52356	0.000426487	0.00380329
OS05G0451100	10.8427	39.4739	-1.86417	6.71679e-07	1.03844e-05		OS04G0601700	23.5772	59.0434	-1.32438	2.49999e-06	1.48401e-05		OS02G0681100	8.6668	26.1659	-1.59412	0.000225451	0.00218333
OS05G0206800	10.8427	34.0062	-1.64907	1.53359e-05	0.000183148		OS11G0707600	23.5772	54.4696	-1.20806	1.93514e-05	9.31448e-05		OS09G0438000	8.60576	50.4532	-2.55157	8.66792e-11	2.34003e-09
OS01G0743300	10.8427	33.4728	-1.62626	2.06478e-05	0.000241265		OS12G0110200	23.5772	47.2624	-1.0033	0.000396471	0.00136171		OS04G0507100	8.60576	42.6705	-2.30986	1.18421e-08	2.46345e-07
OS10G0503700	10.8427	28.2718	-1.38264	0.000343313	0.0030342		OS01G0229600	23.4865	109.632	-2.22277	5.97482e-18	1.35465e-16		OS06G0108900	8.60576	42.268	-2.29619	1.52154e-08	3.11958e-07
OS04G0650333	10.8427	27.3383	-1.3342	0.000557694	0.00463374		OS01G0930200	23.4865	64.3102	-1.45321	1.99803e-07	1.45887e-06		OS05G0579900	8.54473	66.0185	-2.94976	3.22707e-15	1.29756e-13
OS03G0640825	10.7539	49.8758	-2.21349	1.16577e-09	2.64365e-08		OS12G0508300	23.3958	73.1806	-1.64521	2.35138e-09	2.3062e-08		OS09G0458700	8.54473	28.3128	-1.72835	6.0941e-05	0.000684211
OS02G0326000	10.665	31.7391	-1.57338	4.64889e-05	0.000508674		OS07G0498300	23.3052	70.27	-1.59226	9.46509e-09	8.54403e-08		OS01G0889200	8.54473	24.9582	-1.54641	0.000395966	0.00356182
OS04G0518100	10.665	28.9386	-1.44012	0.000211543	0.00198414		OS02G0623500	23.3052	50.5888	-1.11817	8.73665e-05	0.000359982		OS12G0632900	8.48369	32.6067	-1.9424	4.75993e-06	6.83448e-05
OS04G0496600	10.5761	29.4721	-1.47854	0.000148581	0.00145123		OS01G0780500	23.2145	73.8736	-1.67003	1.42742e-09	1.4463e-08		OS08G0416400	8.42266	55.8205	-2.72845	2.15591e-12	6.80503e-11
OS10G0510000	10.5761	27.6051	-1.38412	0.00040035	0.00346382		OS03G0316200	23.2145	67.9138	-1.54868	2.84159e-08	2.39192e-07		OS02G0671200	8.42266	44.6833	-2.40739	2.70785e-09	6.09548e-08
OS11G0530650	10.4872	709.997	-6.08111	2.8205e-190	2.60908e-187		OS01G0239700	23.1238	65.1418	-1.4942	1.02981e-07	7.93052e-07		OS05G0267800	8.42266	24.6899	-1.55157	0.000415326	0.00371394
OS07G0496600	10.4872	29.7388	-1.50371	0.000120054	0.00119843		OS01G0830000	23.0331	61.6768	-1.42102	5.07695e-07	3.43407e-06		OS03G0656100	8.36163	146.663	-4.13258	1.03008e-38	1.28805e-36
OS11G0155100	10.4872	28.9386	-1.46436	0.000184697	0.00176061		OS04G0623300	23.0331	58.2118	-1.3376	2.55818e-06	1.51444e-05		OS01G0120300	8.36163	30.9965	-1.89025	1.09112e-05	0.0001453
OS05G0243200	10.3984	36.1399	-1.79724	3.0806e-06	4.20618e-05		OS03G0835150	23.0331	56.1328	-1.28513	6.59425e-06	3.54332e-05		OS11G0153600	8.36163	28.0445	-1.74586	6.02823e-05	0.000678154
OS03G0705800	10.3984	28.9386	-1.47664	0.000172451	0.00165596		OS04G0483550	23.0331	46.8466	-1.02424	0.000352985	0.00123051		OS04G0685900	8.36163	24.6899	-1.56206	0.000395158	0.00355595
OS03G0781400	10.3984	28.4052	-1.4498	0.000229502	0.00213098		OS05G0594900	22.9424	72.2104	-1.65419	2.6708e-09	2.58178e-08		OS10G0339400	8.30059	27.5077	-1.72855	7.75105e-05	0.000848069
OS09G0327400	10.3095	60.011	-2.54125	1.1579e-12	3.48328e-11		OS09G0536400	22.9424	65.5576	-1.51474	7.35895e-08	5.78445e-07		OS02G0805800	8.30059	24.2873	-1.54892	0.000468861	0.00413418
OS04G0692500	10.3095	28.1385	-1.44857	0.000247279	0.00227322		OS08G0191250	22.9424	57.3802	-1.32253	3.52883e-06	2.01855e-05		OS03G0769800	8.23956	50.7216	-2.62196	4.59766e-11	1.27446e-09
OS01G0915600	10.3095	27.205	-1.3999	0.000405809	0.00350423		OS08G0374100	22.9424	53.638	-1.22524	1.89544e-05	9.13853e-05		OS09G0451000	8.23956	24.0189	-1.54353	0.000516826	0.00449444
OS03G0369700	10.3095	27.0716	-1.39281	0.00043534	0.00373453		OS03G0741600	22.8518	49.7572	-1.1226	9.5991e-05	0.00039237		OS03G0213400	8.17852	29.7889	-1.86486	1.857e-05	0.000234396
OS01G0170000	10.2206	33.4728	-1.71151	1.21036e-05	0.00014846		OS09G0474300	22.7611	216.077	-3.2469	9.16526e-47	6.10714e-45		OS04G0560500	8.11749	44.0124	-2.4388	2.8731e-09	6.43562e-08
OS10G0517400	10.2206	28.4052	-1.47467	0.000200186	0.00189523		OS01G0610100	22.7611	136.798	-2.5874	2.7396e-25	8.92311e-24		OS02G0164900	8.11749	24.824	-1.61263	0.000299631	0.00279926
OS09G0431600	10.2206	28.0051	-1.45421	0.000248108	0.00227896		OS02G0107000	22.7611	64.033	-1.49225	1.3513e-07	1.01554e-06		OS02G0612800	8.11749	24.4215	-1.58905	0.000374625	0.0033967
OS06G0163300	10.2206	26.8049	-1.39102	0.000469104	0.00400099		OS04G0528300	22.7611	62.2312	-1.45107	3.21776e-07	2.25153e-06		OS03G0229500	7.99542	74.2038	-3.21425	6.47781e-18	3.22587e-16
OS06G0681600	10.0429	37.8736	-1.91502	7.99915e-07	1.2172e-05		OS02G0778200	22.7611	49.3414	-1.11623	0.000108675	0.000437761		OS06G0281501	7.99542	39.8527	-2.31743	3.40949e-08	6.73552e-07
OS08G0540000	10.0429	31.2057	-1.63564	3.72689e-05	0.000412672		OS03G0186500	22.6704	61.8154	-1.44716	3.67969e-07	2.55022e-06		OS07G0422000	7.99542	24.1531	-1.59496	0.000392663	0.0035349
OS10G0317950	10.0429	30.5389	-1.60448	5.40415e-05	0.000583548		OS03G0335300	22.5797	159.251	-2.8182	2.32427e-31	9.73072e-30		OS11G0116300	7.93439	69.3731	-3.12819	1.47365e-16	6.60183e-15
OS04G0347600	10.0429	26.4048	-1.39463	0.000507799	0.00426871		OS05G0417200	22.489	92.1687	-2.03506	4.1755e-14	6.92268e-13		OS08G0537002	7.87336	44.9516	-2.51332	1.17449e-09	2.76986e-08
OS07G0661900	9.95398	31.3391	-1.65462	3.20678e-05	0.000360475		OS04G0458200	22.489	90.0897	-2.00214	1.32139e-13	2.09526e-12		OS01G0680000	7.75129	26.0317	-1.74776	0.000110042	0.00115567
OS03G0401100	9.95398	27.8718	-1.48546	0.000216899	0.00202838		OS02G0161251	22.489	60.7066	-1.43263	5.48963e-07	3.7046e-06		OS03G0337550	7.69025	64.8109	-3.07513	2.14127e-15	8.74885e-14
OS12G0119175	9.95398	27.0716	-1.44344	0.000333389	0.00296063		OS03G0160200	22.489	50.173	-1.15769	6.52737e-05	0.000277871		OS05G0386900	7.69025	39.5843	-2.36382	2.82994e-08	5.66437e-07
OS02G0158350	9.77623	41.741	-2.09411	5.99501e-08	1.08384e-06		OS02G0593500	22.489	47.8168	-1.0883	0.000176809	0.000672198		OS07G0575800	7.69025	36.3639	-2.2414	2.11548e-07	3.75247e-06
OS03G0178066	9.77623	40.274	-2.0425	1.45964e-07	2.4985e-06		OS05G0100800	22.3984	108.246	-2.27285	4.07335e-18	9.36924e-17		OS03G0772300	7.69025	25.6291	-1.73668	0.000131171	0.00135506
OS12G0115000	9.77623	32.2726	-1.72296	1.61951e-05	0.000193098		OS05G0149400	22.3984	85.9317	-1.9398	1.18676e-12	1.71227e-11		OS04G0469800	7.62922	47.367	-2.63427	1.83173e-10	4.73173e-09
OS11G0573000	9.77623	26.0048	-1.41143	0.000514416	0.00431616		OS09G0515200	22.3984	71.2402	-1.6693	2.81606e-09	2.71468e-08		OS10G0213800	7.56819	80.1079	-3.40392	6.63342e-20	3.77408e-18
OS07G0505300	9.68736	27.205	-1.4897	0.000252527	0.00231763		OS08G0102700	22.3077	98.8215	-2.14728	8.26134e-16	1.60252e-14		OS10G0111700	7.56819	44.6833	-2.56172	9.54072e-10	2.27597e-08
OS01G0874300	9.50961	49.209	-2.37146	4.31022e-10	1.02563e-08		OS08G0524200	22.3077	72.0718	-1.69189	1.7073e-09	1.70515e-08		OS02G0178800	7.50715	29.923	-1.99492	8.86866e-06	0.000119569
OS05G0376400	9.50961	44.9416	-2.24059	6.26156e-09	1.29074e-07		OS02G0285800	22.3077	64.5874	-1.53371	7.36399e-08	5.78581e-07		OS06G0729400	7.50715	25.0924	-1.74091	0.000151298	0.00153923
OS01G0386700	9.50961	33.4728	-1.81553	6.37004e-06	8.22696e-05		OS06G0664300	22.3077	53.7766	-1.26944	1.20079e-05	6.05356e-05		OS06G0125132	7.50715	23.7506	-1.66162	0.00032473	0.00300537
OS01G0120300	9.50961	30.8056	-1.69574	2.9519e-05	0.000334533		OS02G0125100	22.217	98.4057	-2.14708	9.51901e-16	1.83627e-14		OS07G0491600	7.50715	23.6164	-1.65345	0.000350267	0.00320521
OS01G0121700	9.50961	26.9383	-1.5022	0.000253767	0.00232805		OS02G0218400	22.217	56.6872	-1.35136	3.00285e-06	1.75213e-05		OS10G0579850	7.44612	27.5077	-1.88528	3.50827e-05	0.000418894
OS01G0798200	9.50961	26.4048	-1.47334	0.000338802	0.0030003		OS03G0192400	22.217	55.717	-1.32645	4.69504e-06	2.61956e-05		OS10G0482000	7.38509	44.8175	-2.60137	6.94545e-10	1.67441e-08
OS05G0160000	9.50961	25.6047	-1.42895	0.000520605	0.00436314		OS01G0160150	22.217	55.5784	-1.32286	5.00295e-06	2.76747e-05		OS07G0567400	7.38509	41.4629	-2.48913	5.96955e-09	1.29017e-07
OS11G0530600	9.42073	607.978	-6.01204	1.30387e-163	8.27064e-161		OS09G0326900	22.1263	179.902	-3.02338	3.15846e-37	1.70187e-35		OS05G0325200	7.38509	32.6067	-2.14248	1.53346e-06	2.4235e-05
OS11G0140700	9.42073	44.6748	-2.24555	6.69394e-09	1.37223e-07		OS06G0251100	22.0356	48.9256	-1.15075	8.5598e-05	0.000354368		OS05G0376300	7.38509	25.495	-1.78753	0.000107329	0.00113136
OS02G0705100	9.42073	38.1403	-2.01741	3.6772e-07	5.93944e-06		OS09G0491852	21.9449	71.1016	-1.69599	2.08328e-09	2.05712e-08		OS04G0447100	7.38509	23.8848	-1.6934	0.000270495	0.00255274
OS07G0548300	9.42073	38.1403	-2.01741	3.6772e-07	5.93944e-06		OS02G0827300	21.9449	53.4994	-1.28563	1.08022e-05	5.50291e-05		OS09G0392400	7.38509	23.8848	-1.6934	0.000270495	0.00255274
OS06G0174800	9.42073	33.4728	-1.82908	5.86435e-06	7.63156e-05		OS03G0640825	21.9449	51.8362	-1.24007	2.27614e-05	0.000107776		OS08G0269500	7.32405	27.2394	-1.89498	3.65187e-05	0.000433086
OS05G0567600	9.33186	344.463	-5.20604	2.35914e-94	7.07773e-92		OS01G0878800	21.9449	50.3116	-1.197	4.45493e-05	0.000197547		OS03G0861000	7.32405	26.4343	-1.85169	5.86417e-05	0.000662646
OS04G0671250	9.33186	36.0066	-1.94802	1.20827e-06	1.78712e-05		OS04G0448900	21.9449	44.9063	-1.03303	0.000436406	0.00148139		OS11G0432400	7.26302	31.8016	-2.13046	2.20184e-06	3.36757e-05
OS05G0596600	9.24298	41.8743	-2.17964	3.12319e-08	5.94156e-07		OS12G0611200	21.9449	44.6291	-1.02409	0.000488379	0.00163398		OS12G0115000	7.20198	32.4725	-2.17275	1.36501e-06	2.18152e-05
OS05G0557700	9.24298	31.0724	-1.7492	2.00091e-05	0.000234542		OS01G0692300	21.8543	120.582	-2.46402	1.54372e-21	4.41806e-20		OS03G0773700	7.07992	26.8368	-1.92241	3.65132e-05	0.000433247
OS06G0109600	9.06523	28.2718	-1.64095	8.42451e-05	0.000873168		OS04G0620700	21.8543	71.1016	-1.70197	1.93234e-09	1.91566e-08		OS05G0584750	6.95785	56.894	-3.03156	1.43201e-13	5.01378e-12
OS09G0287500	9.06523	24.9379	-1.45992	0.00052983	0.00443042		OS07G0477500	21.7636	47.2624	-1.11878	0.000148627	0.000576095		OS05G0160300	6.89682	47.9037	-2.79613	4.93395e-11	1.36105e-09
OS02G0788800	8.97636	45.3416	-2.33663	2.6595e-09	5.80566e-08		OS02G0115600	21.6729	60.9838	-1.49253	2.67108e-07	1.90489e-06		OS07G0176500	6.89682	23.8848	-1.79209	0.000173926	0.00173834
OS04G0136700	8.97636	26.8049	-1.57829	0.000177535	0.0016989		OS03G0269000	21.6729	46.2922	-1.09488	0.000212437	0.000790268		OS02G0516600	6.83578	22.5429	-1.7215	0.000357331	0.00326199
OS04G0691800	8.88748	43.2079	-2.28145	9.17832e-09	1.8575e-07		OS05G0154600	21.6729	44.4905	-1.0376	0.000447342	0.00151586		OS02G0158350	6.77475	41.9996	-2.63214	1.96483e-09	4.47156e-08
OS02G0827600	8.88748	38.2737	-2.10651	1.94991e-07	3.27705e-06		OS03G0122200	21.5822	159.528	-2.8859	5.0873e-32	2.17149e-30		OS06G0255700	6.77475	27.9103	-2.04256	1.40784e-05	0.000183714
OS04G0523100	8.88748	26.9383	-1.59981	0.000153107	0.00149019		OS09G0532400	21.5822	107.137	-2.31155	3.1414e-18	7.28322e-17		OS07G0461900	6.77475	24.4215	-1.84991	0.00011327	0.00118465
OS04G0266400	8.88748	24.6712	-1.47298	0.000533092	0.00445099		OS03G0732100	21.5822	79.0017	-1.87204	2.37331e-11	2.99373e-10		OS04G0170166	6.71371	43.8782	-2.70832	5.3591e-10	1.31283e-08
OS01G0656600	8.88748	24.5378	-1.46516	0.00057301	0.00474502		OS01G0856500	21.5822	57.9346	-1.42458	1.08259e-06	6.88271e-06		OS03G0812000	6.71371	30.7281	-2.19438	2.34395e-06	3.56813e-05
OS11G0427500	8.79861	25.4713	-1.53353	0.000320922	0.00286136		OS01G0120800	21.5822	57.5188	-1.41419	1.31854e-06	8.22993e-06		OS05G0126100	6.71371	24.824	-1.88655	8.42228e-05	0.000912735
OS06G0567950	8.70973	66.2788	-2.92785	2.36501e-15	8.92953e-14		OS03G0352700	21.4915	109.771	-2.35265	6.07232e-19	1.47442e-17		OS02G0739000	6.65268	48.4404	-2.8642	2.48971e-11	7.10925e-10
OS01G0139000	8.70973	44.2748	-2.34578	3.82609e-09	8.15191e-08		OS07G0164200	21.4915	92.4459	-2.10484	1.31275e-14	2.27587e-13		OS05G0349200	6.65268	36.3639	-2.4505	6.30901e-08	1.19551e-06
OS07G0424400	8.70973	36.6734	-2.07403	4.29724e-07	6.87342e-06		OS02G0104200	21.4009	48.9256	-1.19292	5.88575e-05	0.000253775		OS03G0851900	6.65268	22.1404	-1.73467	0.000381977	0.00345922
OS11G0432400	8.70973	31.6058	-1.85949	8.96084e-06	0.000112459		OS06G0568200	21.3102	234.095	-3.45748	1.03022e-52	7.68611e-51		OS11G0573000	6.59165	26.1659	-1.98898	3.34719e-05	0.000400712
OS06G0554800	8.70973	28.1385	-1.69184	6.68191e-05	0.000707415		OS03G0758350	21.3102	61.954	-1.53966	1.26841e-07	9.57778e-07		OS08G0525900	6.53061	24.4215	-1.90286	8.94583e-05	0.000963507
OS09G0320201	8.70973	26.9383	-1.62896	0.000131824	0.00130653		OS12G0613500	21.3102	51.8362	-1.28242	1.52652e-05	7.52187e-05		OS08G0246800	6.46958	36.6322	-2.50137	4.2472e-08	8.26841e-07
OS07G0111900	8.62086	34.9397	-2.01896	1.12278e-06	1.67407e-05		OS03G0593100	21.2195	204.296	-3.2672	1.66581e-44	1.04236e-42		OS12G0102500	6.46958	26.5684	-2.03797	2.31461e-05	0.000286749
OS12G0271700	8.62086	30.6723	-1.83103	1.42525e-05	0.000171688		OS03G0248600	21.2195	53.9152	-1.3453	5.55965e-06	3.05317e-05		OS04G0523100	6.40855	27.1052	-2.0805	1.56567e-05	0.000201308
OS01G0393000	8.62086	26.8049	-1.63659	0.000131754	0.00130642		OS06G0595800	21.2195	44.3519	-1.0636	0.000370943	0.00128669		OS05G0176100	6.34751	32.8751	-2.37273	4.01644e-07	6.83154e-06
OS05G0361900	8.53198	32.2726	-1.91936	5.08835e-06	6.70424e-05		OS05G0405000	21.1288	127.373	-2.59178	1.0803e-23	3.31455e-22		OS12G0626450	6.34751	31.3991	-2.30646	1.0195e-06	1.65727e-05
OS08G0203600	8.53198	26.5382	-1.63712	0.000141952	0.00139446		OS06G0486800	21.1288	120.027	-2.50608	9.02574e-22	2.61313e-20		OS10G0485300	6.34751	22.4087	-1.8198	0.00024642	0.00235631
OS04G0431000	8.53198	25.4713	-1.57792	0.000258097	0.00236094		OS06G0308000	21.1288	89.1195	-2.07653	5.89826e-14	9.64156e-13		OS08G0215300	6.28648	39.4501	-2.64971	5.46635e-09	1.18479e-07
OS02G0257300	8.44311	34.2729	-2.02122	1.40134e-06	2.05219e-05		OS01G0971200	21.1288	59.182	-1.48595	4.29797e-07	2.94945e-06		OS01G0765300	6.28648	22.8113	-1.85942	0.000183389	0.00182014
OS12G0632900	8.44311	32.4059	-1.94041	4.30652e-06	5.76653e-05		OS01G0920200	21.1288	48.3712	-1.19494	6.36861e-05	0.000271775		OS04G0684500	6.28648	22.5429	-1.84235	0.000214887	0.0020935
OS03G0116900	8.44311	30.2722	-1.84215	1.52458e-05	0.00018217		OS12G0617900	21.0381	51.559	-1.29322	1.45352e-05	7.18653e-05		OS06G0554800	6.22544	28.3128	-2.18521	6.10623e-06	8.59404e-05
OS01G0371300	8.44311	27.6051	-1.70909	7.16545e-05	0.000753577		OS07G0507000	21.0381	45.8764	-1.12475	0.000176984	0.000672717		OS07G0472500	6.22544	23.348	-1.90705	0.000125644	0.0013021
OS03G0586700	8.44311	26.2715	-1.63765	0.000152945	0.00148927		OS07G0160400	21.0381	44.0747	-1.06694	0.000376847	0.0013051		OS03G0213900	6.22544	22.2745	-1.83915	0.000237494	0.00228634
OS05G0126100	8.44311	24.6712	-1.54698	0.000374062	0.00326565		OS03G0101100	20.9474	80.1105	-1.93522	7.23133e-12	9.59305e-11		OS07G0160800	6.16441	34.8878	-2.50069	8.91647e-08	1.65921e-06
OS02G0131050	8.44311	24.0044	-1.50745	0.000540031	0.00450046		OS05G0481100	20.9474	64.1716	-1.61516	3.17189e-08	2.64951e-07		OS11G0103800	6.16441	21.3353	-1.7912	0.000389332	0.00351464
OS10G0213800	8.35424	79.6146	-3.25245	1.93113e-19	9.87859e-18		OS02G0564300	20.9474	61.954	-1.56442	9.6221e-08	7.43944e-07		OS02G0589400	6.10338	100.235	-4.03764	9.7264e-27	7.79413e-25
OS03G0812000	8.35424	30.5389	-1.87007	1.19744e-05	0.000147118		OS02G0819300	20.9474	48.6484	-1.21562	5.05239e-05	0.000221119		OS07G0491900	6.10338	66.1527	-3.43812	8.34608e-17	3.77614e-15
OS05G0519600	8.35424	29.6054	-1.82528	2.07356e-05	0.000242162		OS12G0175500	20.9474	46.5694	-1.15261	0.00012492	0.000493405		OS11G0178800	6.04234	20.7985	-1.7833	0.000475675	0.00418778
OS05G0567400	8.35424	26.2715	-1.65292	0.000141721	0.00139281		OS12G0632800	20.8568	103.257	-2.30765	1.34428e-17	2.97822e-16		OS05G0451100	5.98131	39.7185	-2.73128	3.07613e-09	6.86339e-08
OS05G0386900	8.26536	39.3405	-2.25087	5.11282e-08	9.31936e-07		OS07G0568500	20.8568	55.717	-1.4176	1.86488e-06	1.13242e-05		OS09G0564000	5.92028	114.325	-4.27133	6.24773e-31	6.02482e-29
OS03G0213400	8.26536	29.6054	-1.84071	1.90728e-05	0.000224277		OS04G0496000	20.6754	74.2894	-1.84524	1.3063e-10	1.50035e-09		OS01G0367900	5.92028	27.5077	-2.2161	7.17651e-06	9.95265e-05
OS09G0438000	8.08761	50.1425	-2.63225	4.14936e-11	1.09276e-09		OS03G0775000	20.6754	60.7066	-1.55394	1.45071e-07	1.08698e-06		OS03G0717700	5.92028	21.3353	-1.8495	0.000308949	0.00287334
OS06G0274500	8.08761	32.5393	-2.0084	2.78265e-06	3.84667e-05		OS06G0151900	20.6754	59.4592	-1.52398	2.68387e-07	1.91323e-06		OS03G0352500	5.85924	29.5205	-2.33293	1.8896e-06	2.9254e-05
OS03G0411100	8.08761	30.0055	-1.89144	1.2706e-05	0.000155248		OS06G0499000	20.6754	52.945	-1.35658	6.0543e-06	3.28861e-05		OS08G0288500	5.85924	22.1404	-1.91789	0.000180153	0.00179192
OS10G0579850	8.08761	27.3383	-1.75714	6.07457e-05	0.00064775		OS02G0180200	20.6754	42.5501	-1.04125	0.000580383	0.00189993		OS03G0143700	5.85924	20.5302	-1.80896	0.000468995	0.00413377
OS01G0794500	7.99874	41.8743	-2.38822	7.60692e-09	1.54795e-07		OS04G0580300	20.5847	74.1508	-1.84889	1.29654e-10	1.49013e-09		OS10G0506100	5.79821	25.6291	-2.14411	2.01543e-05	0.000252572
OS01G0850900	7.99874	39.0738	-2.28836	4.46883e-08	8.2334e-07		OS06G0647500	20.5847	72.349	-1.8134	3.38759e-10	3.68018e-09		OS06G0671700	5.79821	21.4694	-1.88861	0.000253396	0.0024149
OS08G0104300	7.82099	32.9394	-2.07439	1.65595e-06	2.39037e-05		OS06G0152800	20.5847	51.1432	-1.31297	1.30906e-05	6.53705e-05		OS09G0452300	5.79821	21.0669	-1.8613	0.000322055	0.00298425
OS07G0472500	7.82099	23.2042	-1.56897	0.000507196	0.00426525		OS01G0842200	20.5847	42.8273	-1.05696	0.000493136	0.001648		OS01G0836400	5.67614	22.9455	-2.01523	9.20019e-05	0.000987632
OS08G0101000	7.73211	38.6737	-2.32242	4.23363e-08	7.83257e-07		OS03G0299900	20.494	106.86	-2.38245	1.07576e-18	2.57268e-17		OS03G0751600	5.61511	25.6291	-2.1904	1.6476e-05	0.000210179
OS02G0129900	7.73211	34.673	-2.16488	5.17865e-07	8.17718e-06		OS03G0100050	20.494	102.286	-2.31934	1.57843e-17	3.47932e-16		OS12G0607400	5.55407	27.7761	-2.32223	3.98837e-06	5.82588e-05
OS06G0143600	7.73211	34.0062	-2.13686	7.82181e-07	1.19349e-05		OS02G0177900	20.494	76.7841	-1.9056	2.88838e-11	3.61991e-10		OS07G0231500	5.55407	22.5429	-2.02106	0.000103605	0.00109514
OS12G0512150	7.73211	30.8056	-1.99426	5.53137e-06	7.22364e-05		OS02G0643500	20.494	55.024	-1.42486	2.00928e-06	1.21503e-05		OS03G0399800	5.49304	243.41	-5.46964	7.39682e-67	2.02816e-64
OS07G0141600	7.73211	27.3383	-1.82199	4.37467e-05	0.000480565		OS06G0570100	20.494	53.2222	-1.37682	4.70445e-06	2.62397e-05		OS07G0510500	5.49304	133.647	-4.60468	1.04883e-36	1.23675e-34
OS02G0805800	7.73211	24.1378	-1.64236	0.000278171	0.00252377		OS12G0571200	20.494	45.7378	-1.15818	0.000137105	0.000536198		OS12G0115700	5.49304	31.3991	-2.51504	3.65528e-07	6.25935e-06
OS07G0546600	7.64324	42.8078	-2.48562	2.73049e-09	5.9431e-08		OS12G0123900	20.4034	56.41	-1.46714	9.69245e-07	6.21413e-06		OS08G0492000	5.49304	21.3353	-1.95756	0.000202711	0.00198422
OS02G0739000	7.55436	48.1421	-2.67192	7.68617e-11	1.97272e-09		OS01G0511600	20.3127	130.838	-2.68733	4.6717e-25	1.50477e-23		OS12G0152100	5.49304	20.2618	-1.88308	0.000386709	0.00349374
OS05G0325200	7.55436	32.4059	-2.10088	1.73337e-06	2.49239e-05		OS02G0822600	20.3127	114.483	-2.49468	9.35607e-21	2.58856e-19		OS05G0596600	5.43201	42.1338	-2.95542	2.95266e-10	7.41684e-09
OS02G0761700	7.55436	29.3387	-1.95742	1.12045e-05	0.000138657		OS03G0350300	20.3127	108.523	-2.41755	3.26048e-19	8.06253e-18		OS03G0183850	5.43201	35.022	-2.68871	3.21201e-08	6.36749e-07
OS04G0160801	7.46549	89.8831	-3.58974	4.99984e-23	3.01634e-21		OS12G0597500	20.3127	52.945	-1.38211	4.7325e-06	2.63877e-05		OS03G0602300	5.37097	28.0445	-2.38446	2.70899e-06	4.09098e-05
OS07G0258000	7.46549	34.9397	-2.22656	3.26917e-07	5.32102e-06		OS01G0510600	20.3127	51.2818	-1.33607	1.02664e-05	5.26683e-05		OS08G0203600	5.37097	26.7026	-2.31373	6.356e-06	8.90701e-05
OS04G0447100	7.37661	23.7377	-1.68615	0.000256481	0.00234907		OS08G0537800	20.222	72.9034	-1.85006	1.82303e-10	2.04935e-09		OS12G0152900	5.30994	22.0062	-2.05114	0.000111453	0.00116833
OS04G0494400	7.28774	43.0745	-2.56329	1.47907e-09	3.30351e-08		OS07G0635900	20.222	52.945	-1.38857	4.44684e-06	2.49543e-05		OS08G0449500	5.30994	19.5909	-1.88341	0.000482918	0.00423843
OS02G0190300	7.28774	23.871	-1.71172	0.00021951	0.00205021		OS03G0769800	20.1313	52.3906	-1.37987	5.42172e-06	2.98306e-05		OS07G0208533	5.2489	38.5108	-2.87518	2.52573e-09	5.71947e-08
OS03G0752700	7.19886	29.3387	-2.02696	7.80971e-06	9.95313e-05		OS04G0658600	20.1313	46.015	-1.19266	9.80009e-05	0.000399743		OS07G0596300	5.2489	32.2042	-2.61716	1.59171e-07	2.8795e-06
OS07G0205700	7.19886	24.6712	-1.77699	0.00012719	0.00126626		OS07G0667350	20.1313	43.1045	-1.0984	0.000342096	0.00119854		OS11G0427500	5.18787	25.6291	-2.30457	1.01361e-05	0.000135453
OS03G0157600	7.19886	23.6043	-1.71321	0.000236518	0.00218607		OS03G0607500	20.1313	41.4413	-1.04163	0.000683097	0.00218456		OS01G0614300	5.0658	26.3001	-2.3762	5.72812e-06	8.1171e-05
OS03G0337500	7.10999	37.8736	-2.41327	3.38663e-08	6.39886e-07		OS04G0680700	20.0406	54.8854	-1.4535	1.5554e-06	9.55796e-06		OS07G0662800	5.0658	21.4694	-2.08342	0.000119688	0.00124548
OS02G0573300	7.10999	23.0709	-1.69815	0.000297303	0.00267332		OS01G0227250	20.0406	52.1134	-1.37873	5.80317e-06	3.165e-05		OS01G0764500	5.0658	20.6643	-2.02828	0.00019653	0.00193453
OS08G0531300	7.10999	22.4041	-1.65584	0.000436032	0.00373903		OS03G0239300	20.0406	46.9852	-1.22928	6.04521e-05	0.000259369		OS10G0317900	5.00477	26.8368	-2.42284	3.77434e-06	5.53456e-05
OS07G0160800	7.02111	34.673	-2.30404	2.33565e-07	3.88127e-06		OS08G0519400	19.9499	51.0046	-1.35424	9.15962e-06	4.75777e-05		OS05G0495300	5.00477	23.0797	-2.20525	4.10448e-05	0.000479024
OS06G0731200	7.02111	26.5382	-1.9183	3.55084e-05	0.000394555		OS02G0794400	19.9499	49.3414	-1.30641	1.97273e-05	9.47975e-05		OS06G0681600	4.94374	38.1083	-2.94643	2.15551e-09	4.89084e-08
OS03G0213900	7.02111	22.1374	-1.65671	0.000470096	0.00400791		OS03G0666200	19.9499	46.9852	-1.23582	5.71523e-05	0.000247094		OS10G0565300	4.94374	19.0541	-1.94643	0.000463364	0.00409365
OS02G0733200	6.93224	29.072	-2.06824	6.96469e-06	8.94292e-05		OS07G0469100	19.9499	46.4308	-1.2187	7.31015e-05	0.000307149		OS07G0258000	4.82167	35.1562	-2.86618	1.29132e-08	2.67892e-07
OS05G0518600	6.93224	23.871	-1.78387	0.000158832	0.00153917		OS02G0194200	19.9499	41.1641	-1.045	0.000694386	0.00221822		OS01G0887100	4.82167	30.594	-2.66564	2.61519e-07	4.57116e-06
OS03G0769800	6.84336	50.4092	-2.88091	6.67779e-12	1.8934e-10		OS02G0173900	19.7686	93.2775	-2.23832	1.33105e-15	2.52034e-14		OS04G0667900	4.82167	24.1531	-2.32461	1.68677e-05	0.000214455
OS06G0500300	6.84336	36.4067	-2.41143	6.29077e-08	1.13361e-06		OS07G0508250	19.7686	59.3206	-1.58532	1.43808e-07	1.07844e-06		OS02G0161200	4.82167	22.1404	-2.19907	6.0275e-05	0.000678406
OS12G0535400	6.84336	22.5375	-1.71955	0.000318912	0.00284687		OS11G0607200	19.7686	55.024	-1.47685	1.19491e-06	7.53641e-06		OS06G0199100	4.76063	35.9613	-2.91722	6.95044e-09	1.49366e-07
OS06G0149100	6.75449	30.939	-2.19551	1.80797e-06	2.58793e-05		OS03G0117800	19.7686	50.4502	-1.35165	1.04923e-05	5.37012e-05		OS04G0412200	4.6996	22.8113	-2.27914	3.433e-05	0.000410553
OS12G0562100	6.75449	26.8049	-1.98858	2.31439e-05	0.000267613		OS03G0696300	19.7686	48.2326	-1.2868	2.90773e-05	0.000134543		OS03G0843500	4.6996	20.5302	-2.12713	0.000144307	0.00147735
OS03G0232400	6.75449	22.6708	-1.74692	0.000272262	0.00247725		OS06G0228200	19.6779	68.3296	-1.79593	1.28275e-09	1.30731e-08		OS03G0395900	4.6996	20.396	-2.11767	0.000156902	0.00158701
OS02G0285800	6.66561	62.1447	-3.22082	2.0192e-15	7.67606e-14		OS03G0161200	19.6779	53.3608	-1.4392	2.49437e-06	1.48118e-05		OS01G0863166	4.63857	30.594	-2.7215	2.05303e-07	3.6588e-06
OS03G0183000	6.66561	29.6054	-2.15105	3.76592e-06	5.09179e-05		OS09G0568800	19.6779	51.2818	-1.38187	6.68842e-06	3.58619e-05		OS02G0672200	4.63857	22.9455	-2.30646	2.93617e-05	0.000356571
OS07G0462000	6.66561	24.1378	-1.85648	0.00010548	0.00106832		OS06G0726400	19.6779	50.173	-1.35034	1.12298e-05	5.70577e-05		OS10G0581000	4.63857	21.7378	-2.22846	6.31563e-05	0.000706643
OS02G0101000	6.66561	22.8042	-1.77449	0.000232071	0.00215214		OS01G0894700	19.6779	43.6589	-1.1497	0.000208426	0.000776174		OS07G0141700	4.63857	20.396	-2.13653	0.000146767	0.00149983
OS03G0758100	6.57674	42.4078	-2.68888	9.18304e-10	2.10612e-08		OS03G0836200	19.5872	116.008	-2.56624	1.54614e-21	4.41776e-20		OS12G0611300	4.57753	44.9516	-3.29573	1.29024e-11	3.77419e-10
OS04G0249550	6.57674	39.4739	-2.58545	6.24847e-09	1.28924e-07		OS01G0965400	19.5872	76.0912	-1.95782	1.79602e-11	2.28535e-10		OS02G0187300	4.57753	25.0924	-2.45461	6.88356e-06	9.58727e-05
OS04G0416100	6.57674	21.4706	-1.70692	0.000466162	0.00397895		OS03G0794500	19.5872	64.726	-1.72443	7.85813e-09	7.17506e-08		OS11G0530650	4.5165	714.396	-7.30537	1.29474e-176	1.28111e-173
OS09G0491756	6.48786	34.9397	-2.42905	1.05088e-07	1.82842e-06		OS04G0401700	19.5872	59.0434	-1.59186	1.43437e-07	1.07611e-06		OS11G0103000	4.5165	31.3991	-2.79744	1.02367e-07	1.89712e-06
OS03G0640800	6.48786	31.0724	-2.25982	1.23298e-06	1.82003e-05		OS03G0792400	19.5872	42.4115	-1.11454	0.000337242	0.00118414		OS02G0101000	4.5165	22.9455	-2.34493	2.54277e-05	0.000311455
OS01G0887100	6.48786	30.4056	-2.22852	1.87617e-06	2.67692e-05		OS09G0503100	19.5872	40.1939	-1.03706	0.000851327	0.00264504		OS01G0804400	4.5165	19.5909	-2.1169	0.000212342	0.00207136
OS12G0563600	6.48786	28.6719	-2.14382	5.54634e-06	7.23893e-05		OS05G0559400	19.5872	39.7781	-1.02206	0.00100914	0.00305226		OS12G0481100	4.5165	18.5174	-2.0356	0.000413792	0.00370168
OS07G0461900	6.48786	24.2711	-1.90342	8.19457e-05	0.00085212		OS10G0577700	19.4965	155.647	-2.99699	3.20451e-32	1.38476e-30		OS04G0657300	4.39443	26.5684	-2.59596	2.09344e-06	3.21909e-05
OS01G0851100	6.48786	21.2039	-1.70851	0.000502529	0.00423884		OS05G0113400	19.4965	99.3759	-2.34968	2.81677e-17	6.07851e-16		OS07G0424400	4.3334	36.9006	-3.09007	2.01688e-09	4.58543e-08
OS02G0121500	6.48786	21.2039	-1.70851	0.000502529	0.00423884		OS04G0391500	19.4965	90.3669	-2.21258	5.31249e-15	9.53191e-14		OS03G0211500	4.3334	22.0062	-2.34434	3.73336e-05	0.00044137
OS08G0492000	6.48786	21.2039	-1.70851	0.000502529	0.00423884		OS02G0252100	19.4965	44.7677	-1.19924	0.000115496	0.000461402		OS03G0687200	4.3334	18.6516	-2.10573	0.000312751	0.00290514
OS10G0511900	6.48786	21.0705	-1.69941	0.000542974	0.00452159		OS03G0209600	19.4965	39.9167	-1.03377	0.00090864	0.00278788		OS06G0143700	4.27236	44.8175	-3.39095	8.90332e-12	2.64865e-10
OS02G0474000	6.39899	50.2759	-2.97395	3.93418e-12	1.1358e-10		OS04G0388601	19.4059	41.9957	-1.11375	0.000362934	0.00126167		OS01G0821600	4.27236	20.7985	-2.28337	7.52111e-05	0.000825888
OS10G0482000	6.39899	44.5415	-2.79923	1.77817e-10	4.41086e-09		OS08G0483200	19.3152	90.3669	-2.22606	4.37017e-15	7.93907e-14		OS03G0184300	4.27236	20.7985	-2.28337	7.52111e-05	0.000825888
OS06G0281501	6.39899	39.6072	-2.62985	4.56434e-09	9.62327e-08		OS11G0526200	19.3152	70.8244	-1.87451	2.44475e-10	2.69958e-09		OS01G0880200	4.27236	18.9199	-2.1468	0.000247178	0.00236257
OS06G0104000	6.39899	36.4067	-2.50829	3.66118e-08	6.84191e-07		OS10G0397200	19.3152	64.8646	-1.7477	5.80205e-09	5.40802e-08		OS05G0161500	4.21133	29.5205	-2.80937	2.34439e-07	4.11679e-06
OS05G0176100	6.31011	32.6726	-2.37235	3.63117e-07	5.8715e-06		OS04G0638700	19.2245	71.2402	-1.88975	1.79702e-10	2.02403e-09		OS05G0178300	4.21133	29.3863	-2.8028	2.56272e-07	4.4829e-06
OS01G0639200	6.31011	23.871	-1.91952	8.74869e-05	0.000901716		OS08G0513700	19.2245	61.954	-1.68825	2.43749e-08	2.06973e-07		OS05G0414501	4.21133	24.5557	-2.54371	6.17009e-06	8.66248e-05
OS10G0485300	6.22124	22.2707	-1.83988	0.000209442	0.00196776		OS07G0548300	19.2245	39.6395	-1.04399	0.000879879	0.00271779		OS02G0203000	4.21133	23.4822	-2.47922	1.2412e-05	0.000163658
OS03G0399800	6.13236	241.911	-5.30189	6.95155e-67	1.34201e-64		OS12G0267900	19.1338	65.1418	-1.76746	4.29262e-09	4.05962e-08		OS10G0320201	4.1503	268.502	-6.01558	7.06536e-73	2.08823e-70
OS03G0423850	6.13236	49.3424	-3.00831	5.0383e-12	1.44329e-10		OS08G0515800	19.1338	43.5203	-1.18556	0.000160428	0.00061677		OS05G0101600	4.1503	22.8113	-2.45846	1.7786e-05	0.000225249
OS08G0321000	6.13236	36.4067	-2.56969	2.62219e-08	5.02723e-07		OS10G0415600	19.1338	38.5307	-1.00988	0.00131962	0.00384479		OS02G0469900	4.1503	19.3225	-2.219	0.000167113	0.00167909
OS06G0597900	6.13236	33.3394	-2.44271	1.91275e-07	3.21948e-06		OS01G0851700	19.0431	148.302	-2.96119	1.70188e-30	6.92573e-29		OS06G0275000	4.1503	17.9807	-2.11516	0.000389742	0.00351416
OS02G0503900	6.13236	31.8725	-2.3778	4.90621e-07	7.7802e-06		OS06G0301000	19.0431	74.8438	-1.97461	2.11751e-11	2.6788e-10		OS01G0639200	4.08926	24.0189	-2.55426	7.5005e-06	0.00010339
OS10G0506100	6.13236	25.4713	-2.05436	2.75035e-05	0.000313131		OS10G0579300	19.0431	72.0718	-1.92016	9.66773e-11	1.1267e-09		OS05G0518600	3.96719	24.0189	-2.59798	6.41151e-06	8.96824e-05
OS07G0231500	6.13236	22.4041	-1.86925	0.000177522	0.00169951		OS03G0206400	19.0431	46.2922	-1.2815	4.4039e-05	0.000195682		OS11G0670900	3.96719	22.4087	-2.49787	1.83934e-05	0.000232424
OS05G0130600	6.13236	21.7373	-1.82566	0.000264346	0.00241116		OS12G0583500	19.0431	42.2729	-1.15046	0.000261477	0.00094805		OS11G0209700	3.96719	19.5909	-2.30399	0.000113895	0.00119009
OS07G0464200	6.13236	21.604	-1.81678	0.000286159	0.00258568		OS01G0940600	18.9525	60.0136	-1.66291	5.28268e-08	4.24805e-07		OS03G0334700	3.90616	17.9807	-2.20262	0.000296764	0.00277989
OS06G0143700	6.04349	44.5415	-2.8817	1.09516e-10	2.76606e-09		OS01G0168100	18.9525	59.182	-1.64277	8.07839e-08	6.32149e-07		OS11G0639000	3.90616	17.9807	-2.20262	0.000296764	0.00277989
OS06G0199100	6.04349	35.7399	-2.56408	3.61816e-08	6.77291e-07		OS05G0589000	18.9525	56.8258	-1.58416	2.65705e-07	1.89721e-06		OS06G0188800	3.90616	17.8465	-2.19182	0.00032317	0.00299337
OS04G0682300	6.04349	23.6043	-1.9656	7.87247e-05	0.000821705		OS08G0464000	18.9525	43.5203	-1.1993	0.000143808	0.000559028		OS02G0158300	3.90616	17.1756	-2.13653	0.000494194	0.00432738
OS04G0630400	6.04349	21.0705	-1.80177	0.000361122	0.00316513		OS05G0350700	18.9525	38.8079	-1.03396	0.00107029	0.00322101		OS10G0320100	3.84513	152.836	-5.31281	1.24752e-42	1.76341e-40
OS08G0215300	5.95461	39.2072	-2.71904	3.32453e-09	7.16581e-08		OS03G0181550	18.8618	98.5443	-2.38531	2.22255e-17	4.82003e-16		OS05G0376400	3.78409	45.22	-3.57894	3.20344e-12	9.97317e-11
OS08G0484800	5.95461	24.4045	-2.03507	4.4031e-05	0.000483449		OS01G0925400	18.8618	87.7335	-2.21766	1.22273e-14	2.1325e-13		OS01G0882800	3.78409	18.3832	-2.28037	0.000199335	0.00195875
OS02G0101400	5.95461	20.9372	-1.81399	0.000359396	0.00315124		OS09G0327400	18.8618	62.3698	-1.72538	1.4511e-08	1.2692e-07		OS09G0134500	3.78409	17.7123	-2.22673	0.000306242	0.00285283
OS12G0607400	5.86574	27.6051	-2.23455	5.43241e-06	7.11115e-05		OS03G0281600	18.8618	40.8869	-1.11617	0.000426573	0.00145111		OS01G0106600	3.72306	18.1148	-2.28261	0.000220466	0.00214052
OS03G0851900	5.86574	22.004	-1.90738	0.000173916	0.00166931		OS01G0109700	18.7711	108.939	-2.53694	4.03647e-20	1.06448e-18		OS04G0692600	3.60099	18.6516	-2.37283	0.000134791	0.00138867
OS01G0246400	5.77686	26.0048	-2.17042	1.34632e-05	0.000163331		OS08G0190800	18.7711	55.3012	-1.5588	4.94476e-07	3.35115e-06		OS07G0412100	3.53996	42.9389	-3.60048	1.02923e-11	3.03408e-10
OS05G0592000	5.77686	22.5375	-1.96397	0.000115083	0.00115296		OS09G0497600	18.7711	52.1134	-1.47314	2.36846e-06	1.41411e-05		OS02G0807200	3.53996	17.4439	-2.30092	0.000273667	0.00257947
OS08G0157400	5.77686	20.137	-1.80149	0.000488869	0.00413935		OS10G0182000	18.7711	51.4204	-1.45383	3.31114e-06	1.90841e-05		OS08G0116632	3.53996	17.4439	-2.30092	0.000273667	0.00257947
OS04G0685900	5.68799	24.5378	-2.10902	3.05556e-05	0.000345048		OS01G0757800	18.7711	50.7274	-1.43425	4.61946e-06	2.58234e-05		OS10G0479500	3.47892	36.9006	-3.40693	5.62422e-10	1.36894e-08
OS06G0731700	5.68799	20.0037	-1.81427	0.000486526	0.00412423		OS05G0557800	18.7711	48.2326	-1.3615	1.50468e-05	7.42264e-05		OS02G0101400	3.47892	21.0669	-2.59826	2.37715e-05	0.000293061
OS07G0491900	5.59912	65.7454	-3.55362	3.56194e-17	1.56902e-15		OS06G0699900	18.7711	47.9554	-1.35318	1.71257e-05	8.33047e-05		OS10G0508700	3.41789	131.098	-5.26139	8.49856e-37	1.01795e-34
OS12G0190000	5.59912	64.4118	-3.52405	8.7934e-17	3.75427e-15		OS09G0512900	18.7711	41.3027	-1.13772	0.000338916	0.00118883		OS03G0640800	3.41789	31.2649	-3.19336	2.33728e-08	4.72816e-07
OS12G0512100	5.59912	22.004	-1.9745	0.000133034	0.00131734		OS09G0363500	18.7711	40.4711	-1.10838	0.000483456	0.00161968		OS11G0562100	3.41789	17.8465	-2.38446	0.000182053	0.00181003
OS09G0452300	5.59912	20.9372	-1.9028	0.000254672	0.00233346		OS09G0533400	18.7711	38.9465	-1.05298	0.000916519	0.00280909		OS06G0567950	3.35686	66.6895	-4.31228	8.92596e-19	4.69139e-17
OS02G0589400	5.51024	99.6182	-4.17622	3.65806e-27	2.68916e-25		OS03G0295500	18.6804	51.0046	-1.4491	3.79015e-06	2.15392e-05		OS03G0337500	3.29582	38.1083	-3.53139	1.86899e-10	4.82249e-09
OS06G0567433	5.51024	29.6054	-2.42567	9.98751e-07	1.50124e-05		OS06G0632800	18.6804	45.4607	-1.28309	5.09027e-05	0.000222499		OS11G0697001	3.23479	25.2266	-2.9632	1.05734e-06	1.71388e-05
OS03G0858700	5.51024	26.2715	-2.25331	8.43734e-06	0.000106551		OS05G0510100	18.6804	43.1045	-1.20631	0.000146422	0.000568683		OS05G0335401	3.23479	17.8465	-2.4639	0.000145151	0.00148465
OS05G0349200	5.42137	36.1399	-2.73687	1.24139e-08	2.46734e-07		OS02G0283800	18.5897	45.0449	-1.27686	5.80103e-05	0.000250431		OS03G0103400	3.17376	24.5557	-2.95179	1.52315e-06	2.40889e-05
OS03G0602300	5.42137	27.8718	-2.36208	2.74027e-06	3.79281e-05		OS01G0730300	18.5897	42.9659	-1.20869	0.000147293	0.000571559		OS01G0886600	3.17376	23.348	-2.87904	3.43473e-06	5.07582e-05
OS02G0673500	5.42137	26.2715	-2.27677	7.62045e-06	9.73987e-05		OS03G0337500	18.5897	39.3623	-1.08231	0.000697333	0.0022256		OS10G0573700	3.11272	60.3828	-4.27789	4.21529e-17	1.94588e-15
OS02G0222000	5.33249	76.9474	-3.85099	1.19932e-20	6.5906e-19		OS02G0633300	18.499	65.2804	-1.8192	2.28628e-09	2.24361e-08		OS03G0758100	3.11272	42.6705	-3.77699	6.35312e-12	1.92266e-10
OS11G0697001	5.33249	25.0713	-2.23315	1.47526e-05	0.000177327		OS07G0143000	18.499	64.1716	-1.79448	4.1209e-09	3.90568e-08		OS11G0696600	3.11272	39.8527	-3.67843	4.3001e-11	1.19489e-09
OS04G0684500	5.33249	22.4041	-2.07088	7.87173e-05	0.000822015		OS12G0515400	18.499	59.875	-1.6945	3.9057e-08	3.21327e-07		OS05G0592000	3.11272	22.6771	-2.86499	4.95044e-06	7.08121e-05
OS02G0590400	5.33249	20.137	-1.91697	0.000317492	0.00283647		OS01G0120500	18.499	48.6484	-1.39494	1.02682e-05	5.26625e-05		OS03G0333700	3.11272	21.7378	-2.80396	9.30396e-06	0.000124994
OS03G0271400	5.33249	20.0037	-1.90738	0.000344305	0.00304175		OS01G0645200	18.4084	57.9346	-1.65406	9.83066e-08	7.59396e-07		OS02G0589450	3.11272	17.3097	-2.47534	0.000177196	0.00176637
OS06G0147500	5.24362	32.806	-2.64533	8.86453e-08	1.55821e-06		OS01G0276000	18.4084	43.9361	-1.25504	8.53401e-05	0.000353384		OS06G0281400	3.11272	16.9072	-2.44139	0.000230934	0.00222883
OS10G0479500	5.15474	36.6734	-2.83076	6.08027e-09	1.25804e-07		OS05G0449900	18.4084	41.7185	-1.18032	0.00022852	0.000842734		OS11G0102800	3.11272	16.2363	-2.38297	0.000358574	0.00327071
OS05G0419200	5.15474	26.2715	-2.34953	5.58241e-06	7.28173e-05		OS03G0135300	18.4084	38.3921	-1.06045	0.000946577	0.0028941		OS03G0423850	2.92962	49.6481	-4.08295	4.28986e-14	1.56707e-12
OS02G0187300	5.06587	24.9379	-2.29946	1.18234e-05	0.000145424		OS03G0405100	18.3177	41.1641	-1.16815	0.000275793	0.000994585		OS04G0518100	2.92962	29.1179	-3.31312	4.81237e-08	9.2735e-07
OS05G0414501	5.06587	24.4045	-2.26826	1.66214e-05	0.000197755		OS05G0529200	18.3177	38.2535	-1.06235	0.000954193	0.00291535		OS04G0462300	2.92962	20.2618	-2.78998	1.94685e-05	0.000244247
OS01G0194000	5.06587	19.6036	-1.95224	0.000336157	0.00298282		OS01G0884900	18.227	66.2506	-1.86186	1.06455e-09	1.09387e-08		OS08G0160600	2.86859	28.9837	-3.33683	4.80444e-08	9.26605e-07
OS06G0643750	5.06587	18.9368	-1.90231	0.000505259	0.00425379		OS03G0231650	18.227	53.0836	-1.54219	9.8154e-07	6.28373e-06		OS11G0661101	2.86859	18.1148	-2.65876	7.56114e-05	0.000829284
OS12G0626450	4.97699	31.2057	-2.64846	1.79783e-07	3.04219e-06		OS12G0112200	18.1363	65.419	-1.85083	1.53325e-09	1.54457e-08		OS05G0451200	2.86859	15.5653	-2.43993	0.000411791	0.00368668
OS10G0317900	4.97699	26.6715	-2.42196	3.48491e-06	4.72624e-05		OS10G0181200	18.1363	58.6276	-1.6927	5.50548e-08	4.41095e-07		OS11G0530600	2.80755	611.745	-7.76747	2.85978e-145	2.24424e-142
OS08G0288500	4.97699	22.004	-2.14442	6.88112e-05	0.000725738		OS11G0448400	18.1363	48.6484	-1.42351	7.9653e-06	4.20624e-05		OS01G0719600	2.80755	15.1628	-2.43315	0.000497653	0.00435265
OS02G0831550	4.88812	52.8097	-3.43345	7.77528e-14	2.5764e-12		OS03G0816950	18.1363	41.9957	-1.21136	0.000171518	0.000654504		OS01G0188900	2.74652	29.1179	-3.40623	3.63574e-08	7.15145e-07
OS04G0249500	4.88812	25.0713	-2.35868	8.80481e-06	0.000110751		OS04G0439100	18.0456	47.8168	-1.40587	1.11088e-05	5.65252e-05		OS02G0706400	2.74652	17.3097	-2.65591	0.000110103	0.00115578
OS04G0445700	4.79924	21.0705	-2.13435	0.000101868	0.0010341		OS06G0523100	17.955	78.7245	-2.13243	8.12806e-13	1.19646e-11		OS03G0661300	2.68549	46.2935	-4.10755	2.84209e-13	9.75569e-12
OS08G0246800	4.71037	36.4067	-2.95029	3.92314e-09	8.3347e-08		OS01G0710000	17.955	73.3192	-2.02981	1.70527e-11	2.1778e-10		OS02G0696600	2.68549	35.1562	-3.71052	5.38225e-10	1.31709e-08
OS07G0596300	4.71037	32.0059	-2.76442	7.43352e-08	1.3192e-06		OS03G0729100	17.955	72.7648	-2.01886	2.32225e-11	2.93144e-10		OS03G0411900	2.68549	17.7123	-2.7215	7.73746e-05	0.00084699
OS02G0255000	4.71037	23.7377	-2.33327	1.68333e-05	0.000200062		OS02G0254600	17.955	69.1612	-1.94558	1.70011e-10	1.92605e-09		OS06G0103600	2.62445	17.8465	-2.76555	6.5011e-05	0.000724544
OS05G0147500	4.71037	21.4706	-2.18845	7.16837e-05	0.000753528		OS02G0642300	17.955	56.9644	-1.66568	1.11668e-07	8.54293e-07		OS06G0731200	2.56342	26.7026	-3.38084	1.42767e-07	2.60761e-06
OS07G0141700	4.71037	20.2704	-2.10546	0.000152907	0.00148956		OS05G0503300	17.955	56.5486	-1.65511	1.38197e-07	1.0377e-06		OS07G0669800	2.56342	20.5302	-3.0016	9.66096e-06	0.000129332
OS06G0567900	4.62149	40.0073	-3.11383	3.05555e-10	7.40572e-09		OS05G0488500	17.955	56.1328	-1.64446	1.70927e-07	1.26496e-06		OS04G0530801	2.56342	18.249	-2.83168	4.54882e-05	0.000524959
OS02G0696600	4.62149	34.9397	-2.91844	9.2669e-09	1.87372e-07		OS01G0739500	17.955	37.4219	-1.0595	0.00110602	0.00329954		OS07G0249800	2.56342	14.7602	-2.52558	0.000476488	0.00419331
OS07G0690400	4.62149	19.8703	-2.10418	0.000178512	0.00170678		OS07G0633800	17.955	37.1447	-1.04877	0.00124117	0.00364235		OS04G0401000	2.50238	126.804	-5.66315	1.26248e-35	1.39473e-33
OS10G0320100	4.53262	151.894	-5.06658	1.59187e-42	1.96339e-40		OS05G0568100	17.8643	69.7156	-1.9644	1.14981e-10	1.32672e-09		OS01G0850700	2.50238	60.7854	-4.60235	1.41405e-17	6.81799e-16
OS03G0598150	4.53262	21.0705	-2.21681	7.56451e-05	0.000791795		OS12G0137200	17.8643	54.0538	-1.59732	4.56449e-07	3.12008e-06		OS08G0321000	2.50238	36.6322	-3.87174	1.48146e-10	3.87086e-09
OS09G0544750	4.53262	19.8703	-2.1322	0.000161981	0.00156558		OS03G0122600	17.8643	50.3116	-1.49381	2.92762e-06	1.71167e-05		OS08G0446750	2.50238	16.5046	-2.7215	0.000136034	0.00140021
OS01G0786900	4.53262	18.4034	-2.02155	0.000406548	0.00350787		OS02G0160800	17.7736	72.9034	-2.03625	1.79686e-11	2.28475e-10		OS08G0160500	2.50238	14.7602	-2.56034	0.000440077	0.00390764
OS01G0662700	4.44374	30.8056	-2.79335	1.15295e-07	1.99506e-06		OS09G0441650	17.7736	68.4682	-1.9457	2.09271e-10	2.33447e-09		OS04G0170500	2.44135	18.7858	-2.94389	2.6556e-05	0.00032388
OS05G0204600	4.44374	18.5367	-2.06054	0.000340352	0.00301042		OS01G0772800	17.7736	50.7274	-1.51303	2.23185e-06	1.33758e-05		OS01G0909200	2.44135	17.1756	-2.81461	7.93751e-05	0.000865557
OS09G0436900	4.35487	46.9419	-3.43018	1.86102e-12	5.5384e-11		OS09G0467400	17.7736	39.5009	-1.15215	0.000412032	0.00140989		OS04G0206200	2.38032	31.8016	-3.73987	3.28719e-09	7.30564e-08
OS01G0863166	4.35487	30.4056	-2.80363	1.3344e-07	2.28941e-06		OS10G0510050	17.6829	83.1597	-2.23353	4.79047e-14	7.90473e-13		OS01G0955600	2.38032	21.3353	-3.16401	4.25326e-06	6.15358e-05
OS01G0955550	4.35487	23.871	-2.45456	1.00503e-05	0.000125141		OS02G0671200	17.6829	46.1536	-1.38409	1.89902e-05	9.15326e-05		OS04G0530900	2.38032	19.0541	-3.00088	2.02412e-05	0.000253522
OS03G0843500	4.35487	20.4037	-2.22813	9.45626e-05	0.000967904		OS01G0618800	17.6829	38.1149	-1.108	0.000709401	0.00225916		OS03G0741100	2.38032	17.1756	-2.85113	7.28427e-05	0.000803175
OS03G0661300	4.26599	46.0084	-3.43094	3.06723e-12	8.94817e-11		OS06G0667500	17.5922	80.9421	-2.20195	1.56069e-13	2.46352e-12		OS08G0198700	2.31928	47.2328	-4.34804	8.85294e-14	3.14314e-12
OS07G0412100	4.26599	42.6745	-3.32242	2.96013e-11	7.90829e-10		OS03G0128100	17.5922	78.5859	-2.15933	6.02335e-13	8.96467e-12		OS04G0514150	2.31928	36.0955	-3.96007	1.60597e-10	4.17221e-09
OS12G0115700	4.26599	31.2057	-2.87086	6.91112e-08	1.23339e-06		OS03G0832600	17.5922	55.5784	-1.65959	1.69065e-07	1.25171e-06		OS05G0386800	2.31928	17.5781	-2.92203	5.07537e-05	0.000580137
OS03G0174600	4.26599	19.7369	-2.20995	0.000130863	0.00129817		OS06G0564500	17.5922	53.7766	-1.61204	4.23473e-07	2.91177e-06		OS04G0160801	2.25825	90.44	-5.32368	6.44756e-26	5.02512e-24
OS08G0101700	4.26599	19.0702	-2.16036	0.000200137	0.00189558		OS07G0143600	17.5922	51.9748	-1.56288	1.04789e-06	6.67664e-06		OS11G0307950	2.25825	17.3097	-2.93831	5.58317e-05	0.000633725
OS03G0647800	4.26599	17.6032	-2.04489	0.000505328	0.00425276		OS05G0162350	17.5922	42.5501	-1.27422	9.50675e-05	0.000388777		OS02G0677800	2.19722	15.297	-2.7995	0.000202329	0.00198133
OS03G0211500	4.17712	21.8707	-2.38842	2.97821e-05	0.000337171		OS06G0498400	17.5015	187.664	-3.4226	2.48971e-42	1.5251e-40		OS09G0544750	2.13618	19.9934	-3.22642	7.38681e-06	0.000101946
OS05G0185800	4.17712	19.8703	-2.25003	0.000108526	0.00109518		OS07G0613500	17.5015	95.4951	-2.44794	2.77211e-17	5.98955e-16		OS06G0174800	2.07515	33.6802	-4.02061	5.68537e-10	1.38087e-08
OS04G0412900	4.17712	17.4699	-2.06429	0.000499568	0.00421707		OS02G0598350	17.5015	47.401	-1.43744	9.22638e-06	4.78817e-05		OS07G0526150	2.07515	29.7889	-3.84349	8.05671e-09	1.7152e-07
OS07G0662800	4.08824	21.3372	-2.38382	3.78429e-05	0.000418819		OS03G0710100	17.5015	39.0851	-1.15914	0.000420446	0.00143194		OS03G0807400	2.07515	14.4919	-2.80396	0.00029538	0.00276978
OS10G0357850	4.08824	20.137	-2.3003	8.24096e-05	0.000855741		OS03G0736700	17.4109	57.2416	-1.71708	6.15766e-08	4.89083e-07		OS06G0567900	2.01411	40.2552	-4.32096	6.13022e-12	1.85768e-10
OS02G0600066	4.08824	18.6701	-2.19118	0.000211523	0.0019848		OS01G0680600	17.4109	49.2028	-1.49875	3.60084e-06	2.05503e-05		OS01G0339500	2.01411	24.9582	-3.6313	2.00556e-07	3.58262e-06
OS05G0427200	3.99937	27.205	-2.76603	6.99094e-07	1.07632e-05		OS03G0254700	17.4109	47.401	-1.44493	8.64637e-06	4.52347e-05		OS01G0622000	2.01411	13.6868	-2.76456	0.000470444	0.00414494
OS06G0571800	3.99937	24.6712	-2.62498	3.78031e-06	5.10814e-05		OS06G0119800	17.4109	45.5993	-1.38902	2.04512e-05	9.76844e-05		OS07G0162100	1.95308	16.3704	-3.06727	6.80155e-05	0.000753235
OS04G0462300	3.99937	20.137	-2.33201	7.41869e-05	0.000777632		OS03G0210700	17.3202	111.711	-2.68925	1.21329e-21	3.48956e-20		OS04G0583700	1.95308	14.8944	-2.93095	0.000188142	0.00186406
OS11G0562100	3.99937	17.7366	-2.14888	0.000347286	0.00306564		OS04G0591000	17.3202	60.8452	-1.81269	8.52401e-09	7.75468e-08		OS07G0406600	1.89205	16.9072	-3.15962	4.28323e-05	0.000497336
OS10G0573700	3.91049	60.011	-3.9398	1.30465e-16	5.43425e-15		OS03G0656850	17.3202	54.6082	-1.65666	2.22721e-07	1.61205e-06		OS05G0427200	1.83101	27.3735	-3.90207	2.86754e-08	5.72955e-07
OS03G0772300	3.91049	25.4713	-2.70345	1.97464e-06	2.80122e-05		OS03G0284100	17.2295	240.886	-3.8054	2.24365e-57	1.92008e-55		OS12G0626400	1.83101	24.9582	-3.7688	1.5026e-07	2.74009e-06
OS12G0152900	3.91049	21.8707	-2.48357	2.14518e-05	0.000249738		OS03G0197850	17.2295	73.5964	-2.09475	7.04129e-12	9.34804e-11		OS02G0600066	1.83101	18.7858	-3.35893	1.063e-05	0.000141721
OS02G0498100	3.91049	16.8031	-2.1033	0.000569882	0.00472264		OS02G0603800	17.1388	106.583	-2.63664	2.21211e-20	5.97818e-19		OS02G0644700	1.83101	17.8465	-3.28493	2.03682e-05	0.000254972
OS01G0944100	3.82162	31.8725	-3.06006	2.34755e-08	4.52413e-07		OS01G0939700	17.1388	71.2402	-2.05542	2.42001e-11	3.05043e-10		OS06G0703550	1.83101	17.0414	-3.21833	3.55706e-05	0.000424053
OS10G0565300	3.82162	18.9368	-2.30894	0.000130863	0.00129874		OS05G0486700	17.1388	37.4219	-1.12661	0.000698439	0.00222872		OS07G0100900	1.83101	16.9072	-3.20692	3.90347e-05	0.000459333
OS07G0510600	3.73274	215.106	-5.84867	2.18592e-59	3.79137e-57		OS02G0601300	17.0481	57.6574	-1.75789	3.63532e-08	3.01642e-07		OS09G0554300	1.70895	17.4439	-3.35155	2.22827e-05	0.000276958
OS05G0482400	3.73274	34.0062	-3.18749	4.84006e-09	1.01564e-07		OS12G0175700	17.0481	36.5903	-1.10185	0.000946548	0.00289452		OS12G0105300	1.70895	16.6388	-3.28337	3.89752e-05	0.000458871
OS12G0106700	3.73274	18.6701	-2.32242	0.000140038	0.00137871		OS06G0199200	16.9575	145.53	-3.10132	5.06147e-31	2.10388e-29		OS04G0330900	1.70895	15.0286	-3.13653	0.000119308	0.00124209
OS08G0116632	3.73274	17.3365	-2.2155	0.000331945	0.00295134		OS01G0202500	16.9575	56.6872	-1.7411	5.59816e-08	4.47494e-07		OS06G0703500	1.70895	13.15	-2.94389	0.000439865	0.00390728
OS09G0356200	3.64387	30.4056	-3.06079	4.90627e-08	8.97233e-07		OS04G0492400	16.9575	52.5292	-1.6312	4.80582e-07	3.26078e-06		OS02G0831550	1.64791	53.1369	-5.011	8.39258e-16	3.54357e-14
OS11G0670900	3.64387	22.2707	-2.61161	1.17118e-05	0.000144292		OS11G0673100	16.9575	37.2833	-1.13661	0.000667333	0.00214752		OS04G0249550	1.58688	39.7185	-4.64555	4.95722e-12	1.52455e-10
OS01G0955600	3.64387	21.2039	-2.54079	2.37756e-05	0.000274346		OS04G0657500	16.8668	42.5501	-1.33498	5.90996e-05	0.000254693		OS09G0431900	1.58688	19.8592	-3.64555	3.44027e-06	5.08071e-05
OS01G0663051	3.55499	324.993	-6.51442	1.8132e-86	4.79224e-84		OS03G0856200	16.7761	56.8258	-1.76014	4.45365e-08	3.63157e-07		OS12G0106700	1.58688	18.7858	-3.56538	7.24261e-06	0.000100321
OS01G0631500	3.55499	17.6032	-2.30792	0.000226971	0.00211101		OS03G0769600	16.7761	52.252	-1.63908	4.78325e-07	3.24673e-06		OS12G0123500	1.58688	16.1021	-3.34298	4.68297e-05	0.000538529
OS01G0806200	3.55499	16.5364	-2.21772	0.000453401	0.00387748		OS02G0774100	16.6854	163.132	-3.28938	4.7029e-36	2.44355e-34		OS06G0160700	1.58688	15.9679	-3.33091	5.14191e-05	0.000587447
OS12G0624100	3.46612	18.1367	-2.38752	0.000143889	0.00140912		OS02G0173500	16.6854	63.6172	-1.93083	1.0656e-09	1.09431e-08		OS05G0584600	1.58688	12.6133	-2.99068	0.000533536	0.00461067
OS04G0624600	3.46612	16.9364	-2.28874	0.000315355	0.00282192		OS09G0568900	16.6854	46.5694	-1.4808	7.64169e-06	4.05005e-05		OS06G0638000	1.58688	12.6133	-2.99068	0.000533536	0.00461067
OS03G0231750	3.46612	16.5364	-2.25425	0.000409018	0.00352782		OS02G0710950	16.6854	34.7885	-1.06002	0.00165423	0.00467382		OS03G0255100	1.52584	15.5653	-3.35066	6.18865e-05	0.000694141
OS03G0758250	3.46612	16.1363	-2.21892	0.000530068	0.00443074		OS06G0136600	16.5947	178.239	-3.42502	2.60729e-40	1.54298e-38		OS01G0975300	1.46481	34.8878	-4.57394	1.04817e-10	2.81965e-09
OS04G0657300	3.37724	26.4048	-2.96688	5.04553e-07	7.98401e-06		OS06G0214800	16.5947	60.7066	-1.87113	4.77282e-09	4.49913e-08		OS02G0481900	1.46481	17.0414	-3.54026	2.00725e-05	0.000251685
OS07G0660400	3.37724	18.9368	-2.48727	7.60362e-05	0.000795513		OS04G0602100	16.5947	56.41	-1.76523	4.73983e-08	3.84338e-07		OS03G0348200	1.46481	16.2363	-3.47043	3.51924e-05	0.000419763
OS03G0757200	3.37724	16.2696	-2.26826	0.000438351	0.00375601		OS08G0546700	16.5947	55.3012	-1.73659	8.4912e-08	6.62079e-07		OS05G0580000	1.46481	13.6868	-3.224	0.000209271	0.00204667
OS05G0563600	3.28837	47.2086	-3.84361	3.00711e-13	9.45621e-12		OS02G0532900	16.5947	53.2222	-1.6813	2.50513e-07	1.79534e-06		OS09G0356200	1.40378	30.594	-4.44586	1.70408e-09	3.89763e-08
OS10G0325400	3.28837	42.8078	-3.70243	6.04654e-12	1.71881e-10		OS04G0170166	16.5947	45.3221	-1.44949	1.31165e-05	6.5481e-05		OS07G0160600	1.40378	28.0445	-4.32033	9.49585e-09	2.00284e-07
OS07G0567400	3.28837	41.2075	-3.64746	1.80392e-11	4.91396e-10		OS01G0252100	16.5947	39.6395	-1.25621	0.000188475	0.000710515		OS01G0955550	1.40378	24.0189	-4.09679	1.46833e-07	2.67974e-06
OS03G0352500	3.28837	29.3387	-3.15736	6.02328e-08	1.08806e-06		OS06G0143600	16.5947	35.3429	-1.09069	0.00124464	0.0036507		OS01G0207400	1.40378	19.1883	-3.77284	4.09343e-06	5.96023e-05
OS01G0100100	3.28837	19.3369	-2.55591	5.20501e-05	0.00056424		OS09G0553700	16.504	75.5368	-2.19436	1.09217e-12	1.58102e-11		OS01G0728100	1.40378	16.2363	-3.53183	3.19411e-05	0.000383597
OS10G0579800	3.28837	17.8699	-2.44209	0.00013776	0.0013599		OS07G0672500	16.504	42.5501	-1.36634	4.62351e-05	0.000204089		OS10G0560400	1.40378	15.1628	-3.43315	6.76515e-05	0.000749933
OS09G0549450	3.28837	15.7362	-2.25864	0.000558916	0.00463956		OS02G0653800	16.504	36.5903	-1.14864	0.000690931	0.0022084		OS11G0128932	1.40378	14.8944	-3.40739	8.1633e-05	0.000888051
OS11G0158400	3.28837	15.7362	-2.25864	0.000558916	0.00463956		OS03G0350100	16.4134	102.148	-2.63772	1.31985e-19	3.35398e-18		OS02G0715300	1.34274	14.6261	-3.44529	8.94403e-05	0.00096377
OS07G0575800	3.19949	36.1399	-3.49768	5.03212e-10	1.18471e-08		OS04G0609100	16.4134	74.9824	-2.19168	1.36366e-12	1.95779e-11		OS01G0728150	1.34274	13.5526	-3.33531	0.000190022	0.00187655
OS08G0160600	3.19949	28.8053	-3.17042	7.59912e-08	1.34751e-06		OS02G0622300	16.4134	50.3116	-1.61602	9.60699e-07	6.16387e-06		OS04G0683850	1.34274	13.5526	-3.33531	0.000190022	0.00187655
OS02G0158300	3.19949	17.0698	-2.41553	0.00020932	0.00196912		OS03G0178066	16.4134	41.8571	-1.3506	6.01965e-05	0.000258336		OS06G0661800	1.34274	12.3449	-3.20066	0.000444357	0.00394256
OS11G0246300	3.19949	15.7362	-2.29817	0.000503188	0.00424118		OS10G0394100	16.4134	40.7483	-1.31187	0.000100872	0.0004104		OS08G0363200	1.28171	15.4312	-3.58971	4.61533e-05	0.000531557
OS05G0114700	3.11062	36.9401	-3.56991	2.53699e-10	6.18941e-09		OS02G0798600	16.4134	39.0851	-1.25175	0.000215928	0.000801888		OS04G0196200	1.22068	16.1021	-3.7215	2.61738e-05	0.00031939
OS02G0644700	3.11062	17.7366	-2.51145	0.000120289	0.00120024		OS09G0456200	16.3227	37.9763	-1.21822	0.000335963	0.00118013		OS07G0208500	1.22068	13.9551	-3.51504	0.000117926	0.00122939
OS02G0481900	3.11062	16.9364	-2.44486	0.000204707	0.00193309		OS04G0534000	16.232	62.647	-1.9484	1.18029e-09	1.20712e-08		OS05G0267100	1.22068	13.0158	-3.41452	0.000228526	0.00220747
OS01G0634300	3.11062	16.5364	-2.41037	0.000266801	0.00243055		OS03G0694700	16.232	44.4905	-1.45465	1.50968e-05	7.4452e-05		OS06G0697000	1.15964	18.249	-3.97607	5.33059e-06	7.59158e-05
OS07G0162100	3.11062	16.2696	-2.38691	0.000318224	0.00284187		OS03G0616400	16.232	35.7587	-1.13945	0.000845136	0.00262861		OS05G0105900	1.15964	16.773	-3.85439	1.48636e-05	0.000192415
OS06G0609700	3.11062	15.6029	-2.32654	0.000493743	0.00417425		OS03G0703200	16.1413	155.786	-3.27073	2.25865e-34	1.07737e-32		OS03G0243950	1.15964	15.4312	-3.7341	3.79405e-05	0.000447615
OS01G0850700	3.02174	60.4111	-4.32136	2.68239e-17	1.19104e-15		OS02G0608400	16.1413	79.9719	-2.30874	5.59368e-14	9.16083e-13		OS05G0131500	1.15964	13.4184	-3.53246	0.000156036	0.00158036
OS02G0221900	3.02174	55.6102	-4.2019	6.76555e-16	2.65844e-14		OS02G0131100	16.1413	69.8542	-2.11359	1.91934e-11	2.43694e-10		OS05G0563600	1.09861	47.5011	-5.43421	2.33109e-14	8.6543e-13
OS02G0203000	3.02174	23.3376	-2.9492	2.44072e-06	3.41655e-05		OS09G0533100	16.1413	40.7483	-1.33598	8.41619e-05	0.000348836		OS04G0345400	1.09861	22.1404	-4.33293	3.35528e-07	5.78043e-06
OS01G0882900	3.02174	23.2042	-2.94094	2.67257e-06	3.71067e-05		OS10G0548400	16.1413	34.9271	-1.11359	0.00114811	0.00341344		OS07G0525900	1.09861	15.1628	-3.78679	4.1506e-05	0.000483663
OS06G0643700	3.02174	20.5371	-2.76478	1.63175e-05	0.000194453		OS01G0170000	16.1413	34.7885	-1.10785	0.00121845	0.0035817		OS06G0206401	1.09861	13.9551	-3.66705	9.68985e-05	0.0010324
OS04G0530900	3.02174	18.9368	-2.64774	4.7992e-05	0.000523316		OS03G0227000	16.0506	60.4294	-1.91262	3.35183e-09	3.21165e-08		OS03G0157600	1.03757	23.7506	-4.51668	1.03581e-07	1.91806e-06
OS06G0188800	3.02174	17.7366	-2.55327	0.00010731	0.00108438		OS07G0202100	16.0506	51.559	-1.68359	3.77216e-07	2.61119e-06		OS05G0501325	1.03757	15.8337	-3.93171	2.35514e-05	0.000290979
OS02G0678200	3.02174	15.7362	-2.38063	0.000405879	0.00350347		OS08G0537002	16.0506	46.4308	-1.53245	5.09045e-06	2.81498e-05		OS06G0174700	1.03757	12.8817	-3.63403	0.000187164	0.00185518
OS08G0363200	3.02174	15.3361	-2.34348	0.000528568	0.00442153		OS02G0757900	15.96	55.8556	-1.80725	3.64549e-08	3.02055e-07		OS10G0420900	1.03757	12.2107	-3.55687	0.000300911	0.00281007
OS06G0147100	2.93287	375.935	-7.00203	1.18214e-96	3.74925e-94		OS01G0771350	15.8693	161.746	-3.34942	3.33316e-36	1.74745e-34		OS09G0544700	1.03757	12.0766	-3.54092	0.000330942	0.00305541
OS05G0495300	2.93287	22.9375	-2.96733	2.82248e-06	3.89204e-05		OS09G0464000	15.8693	54.8854	-1.79019	5.64062e-08	4.50682e-07		OS04G0161100	0	49.7823	-7.08685	4.48446e-14	1.63031e-12
OS03G0149300	2.93287	15.7362	-2.4237	0.000363624	0.00318391		OS11G0603200	15.7786	65.0032	-2.04254	2.04981e-10	2.28955e-09		OS05G0201700	0	46.4277	-5.9862	5.84237e-14	2.12059e-12
OS11G0264300	2.93287	15.7362	-2.4237	0.000363624	0.00318391		OS01G0317800	15.7786	47.1238	-1.57849	2.91862e-06	1.70755e-05		OS02G0589000	0	46.8302	-6.58362	9.72127e-14	3.43003e-12
OS08G0198700	2.84399	46.9419	-4.04489	1.82892e-13	5.85069e-12		OS01G0259600	15.7786	42.9659	-1.44522	2.27737e-05	0.000107805		OS10G0325400	0	43.0731	-5.76252	4.01469e-13	1.35357e-11
OS11G0696600	2.84399	39.6072	-3.79977	2.70564e-11	7.25458e-10		OS01G0111900	15.7786	33.5411	-1.08796	0.00168875	0.00475442		OS01G0139000	0	44.5491	-6.92661	6.91625e-13	2.29112e-11
OS02G0831500	2.84399	27.4717	-3.27196	1.1119e-07	1.92854e-06		OS05G0592600	15.6879	213.998	-3.76987	6.54583e-51	4.72219e-49		OS02G0126600	0	42.6705	-6.27949	7.96504e-13	2.62327e-11
OS04G0345400	2.84399	22.004	-2.95178	4.69663e-06	6.23251e-05		OS08G0504600	15.6879	70.963	-2.17741	6.3438e-12	8.46066e-11		OS06G0160600	0	37.3032	-5.44812	1.35811e-11	3.96763e-10
OS02G0208500	2.84399	20.6704	-2.86158	1.16507e-05	0.000143698		OS02G0201000	15.6879	63.34	-2.01346	4.74732e-10	5.0877e-09		OS05G0114700	0	37.169	-6.66531	3.68207e-11	1.03071e-09
OS09G0477900	2.84399	20.0037	-2.81427	1.83304e-05	0.00021612		OS08G0500100	15.6879	44.2133	-1.49483	1.15949e-05	5.86735e-05		OS11G0298000	0	35.9613	-6.16837	4.39984e-11	1.22112e-09
OS11G0209700	2.84399	19.4702	-2.77528	2.63254e-05	0.000301107		OS05G0100750	15.6879	34.3727	-1.13161	0.00112144	0.00334326		OS07G0558300	0	33.8144	-5.30646	1.22021e-10	3.24791e-09
OS08G0233300	2.84399	14.8027	-2.37987	0.000605284	0.00497332		OS04G0453400	15.5972	51.6976	-1.72881	2.39749e-07	1.72386e-06		OS04G0160600	0	34.4853	-6.3348	1.27439e-10	3.35677e-09
OS05G0335401	2.75512	17.7366	-2.68654	7.54631e-05	0.000790262		OS01G0283100	15.5972	51.4204	-1.72105	2.77189e-07	1.96714e-06		OS04G0454250	0	29.1179	-5.89808	2.58366e-09	5.83324e-08
OS07G0510500	2.66625	132.824	-5.63857	1.74131e-37	1.81496e-35		OS02G0469950	15.5972	44.9063	-1.52563	7.69203e-06	4.07549e-05		OS02G0831500	0	27.6419	-5.3636	5.85953e-09	1.2676e-07
OS04G0206200	2.66625	31.6058	-3.56731	4.94492e-09	1.03568e-07		OS11G0585900	15.5972	35.2043	-1.17446	0.000738746	0.00233854		OS03G0243900	0	26.7026	-5.1882	1.08987e-08	2.27972e-07
OS11G0103000	2.66625	31.2057	-3.54893	6.5097e-09	1.33941e-07		OS02G0676000	15.5066	33.1253	-1.09506	0.00172822	0.00485381		OS04G0249500	0	25.2266	-6.36919	3.90349e-08	7.63193e-07
OS03G0333700	2.66625	21.604	-3.01841	4.77734e-06	6.33582e-05		OS09G0436850	15.4159	158.142	-3.35873	1.68137e-35	8.4836e-34		OS04G0156200	0	24.2873	-5.46645	4.85911e-08	9.35565e-07
OS09G0426800	2.66625	21.2039	-2.99145	6.28321e-06	8.13374e-05		OS04G0348300	15.4159	47.1238	-1.61204	2.19179e-06	1.31628e-05		OS11G0653300	0	23.7506	-4.9037	7.79548e-08	1.46498e-06
OS01G0106600	2.66625	18.0033	-2.75538	5.58056e-05	0.000600844		OS11G0591200	15.4159	39.7781	-1.36756	8.11126e-05	0.00033764		OS02G0697400	0	22.0062	-5.45984	2.05973e-07	3.66786e-06
OS04G0196200	2.66625	16.0029	-2.58545	0.000216217	0.00202286		OS11G0621400	15.3252	97.4355	-2.66854	5.88136e-19	1.43203e-17		OS05G0130600	0	21.872	-5.16333	2.3127e-07	4.07056e-06
OS07G0178800	2.57737	196.169	-6.25006	1.33569e-53	2.11811e-51		OS02G0705500	15.3252	48.094	-1.64995	1.24052e-06	7.79031e-06		OS04G0454200	0	22.0062	-6.90912	4.41264e-07	7.48865e-06
OS01G0804400	2.57737	19.4702	-2.9173	1.81167e-05	0.000213827		OS11G0545000	15.3252	39.0851	-1.35071	0.000105705	0.000427075		OS02G0208500	0	20.7985	-6.41266	6.21967e-07	1.03698e-05
OS07G0534000	2.57737	17.0698	-2.72747	9.31903e-05	0.000955179		OS06G0316300	15.2345	60.568	-1.99121	1.42389e-09	1.44357e-08		OS07G0188266	0	20.1276	-5.04342	7.21459e-07	1.19324e-05
OS01G0975300	2.4885	34.673	-3.80047	4.56731e-10	1.08216e-08		OS06G0652400	15.2345	40.6097	-1.41448	4.80874e-05	0.000211517		OS01G0132766	0	19.9934	-5.03377	7.87881e-07	1.29838e-05
OS08G0114100	2.4885	23.871	-3.26192	7.72113e-07	1.18219e-05		OS02G0310200	15.2345	33.1253	-1.12059	0.00147812	0.00423729		OS02G0590400	0	20.2618	-4.37494	1.01234e-06	1.64681e-05
OS01G0886600	2.4885	23.2042	-3.22104	1.22239e-06	1.80681e-05		OS01G0944200	15.1438	102.009	-2.7519	2.79072e-20	7.461e-19		OS04G0689500	0	19.1883	-5.97448	1.36616e-06	2.18182e-05
OS06G0671700	2.4885	21.3372	-3.10003	4.42053e-06	5.89785e-05		OS03G0129100	15.1438	37.8377	-1.32109	0.000167744	0.000641648		OS04G0223300	0	18.5174	-5.4377	1.89368e-06	2.92575e-05
OS11G0639000	2.4885	17.8699	-2.84419	4.7736e-05	0.000521036		OS04G0660600	15.0531	129.591	-3.10582	7.76588e-28	2.82451e-26		OS12G0624100	0	18.249	-5.224	2.28255e-06	3.47699e-05
OS03G0187500	2.4885	14.4026	-2.53299	0.000504548	0.00425103		OS05G0400200	15.0531	70.4086	-2.22569	4.42066e-12	5.98262e-11		OS01G0631500	0	17.7123	-5.14668	3.25821e-06	4.85277e-05
OS04G0161100	2.39962	49.4757	-4.36584	1.73048e-14	6.13713e-13		OS10G0562100	15.0531	63.8944	-2.08562	1.84124e-10	2.0685e-09		OS01G0588000	0	18.249	-4.41664	3.36183e-06	4.98103e-05
OS05G0101600	2.39962	22.6708	-3.23996	1.54397e-06	2.24184e-05		OS01G0920300	15.0531	52.3906	-1.79924	1.03631e-07	7.97352e-07		OS07G0693800	0	17.7123	-4.859	3.56659e-06	5.25362e-05
OS11G0307950	2.39962	17.2031	-2.84179	6.64853e-05	0.00070489		OS02G0761400	15.0531	41.7185	-1.47062	2.4652e-05	0.000115754		OS02G0139400	0	17.3097	-4.97784	4.40236e-06	6.35314e-05
OS02G0677800	2.39962	15.2028	-2.66346	0.000260699	0.00238181		OS05G0182700	15.0531	38.8079	-1.36628	0.000100031	0.000407454		OS02G0498100	0	16.9072	-4.11381	1.01458e-05	0.000135503
OS07G0457550	2.39962	14.8027	-2.62498	0.000342232	0.00302585		OS07G0639800	15.0531	38.6693	-1.36112	0.000106805	0.000431222		OS08G0526700	0	17.4439	-8.1589	2.1842e-05	0.000271777
OS02G0589000	2.31075	46.5419	-4.3321	1.09828e-13	3.59099e-12		OS12G0600400	15.0531	36.5903	-1.2814	0.000281479	0.00101363		OS09G0506450	0	14.7602	-6.33293	2.58782e-05	0.000316462
OS01G0614300	2.31075	26.1381	-3.49972	1.22959e-07	2.11942e-06		OS04G0534500	15.0531	36.3131	-1.27042	0.000319654	0.0011292		OS03G0562000	0	15.0286	-4.13653	3.09449e-05	0.000372813
OS05G0267800	2.31075	24.5378	-3.40858	3.71324e-07	5.98675e-06		OS05G0399100	15.0531	35.3429	-1.23136	0.000496921	0.00166002		OS03G0290900	0	13.9551	-5.25201	3.56453e-05	0.00042472
OS07G0669800	2.31075	20.4037	-3.1424	6.45809e-06	8.33097e-05		OS04G0565750	15.0531	34.5113	-1.197	0.00072166	0.00229611		OS02G0173650	0	14.2235	-4.54253	3.77819e-05	0.000446206
OS06G0567200	2.31075	19.8703	-3.10418	9.33264e-06	0.000116795		OS08G0544900	15.0531	32.5709	-1.11352	0.00169089	0.00475815		OS11G0672600	0	14.7602	-4.011	4.10545e-05	0.000478892
OS06G0160700	2.31075	15.8696	-2.77983	0.000146371	0.00143153		OS01G0232000	14.9625	96.1881	-2.68451	7.92946e-19	1.90941e-17		OS02G0697450	0	13.5526	-4.7605	5.2067e-05	0.000593955
OS03G0751600	2.22187	25.4713	-3.51903	1.69735e-07	2.87874e-06		OS06G0274950	14.9625	56.2714	-1.91105	1.17232e-08	1.04367e-07		OS08G0101900	0	13.0158	-5.73645	6.63216e-05	0.000736985
OS11G0661101	2.22187	18.0033	-3.01841	2.96973e-05	0.000336382		OS01G0829000	14.9625	50.173	-1.74556	3.10252e-07	2.177e-06		OS07G0443500	0	12.8817	-4.91414	7.59529e-05	0.000832228
OS07G0693800	2.22187	17.6032	-2.98599	3.91415e-05	0.000432329		OS02G0634700	14.9625	43.5203	-1.54034	9.45473e-06	4.89141e-05		OS05G0550200	0	13.4184	-4.19543	7.87453e-05	0.000859514
OS02G0589450	2.22187	17.2031	-2.95283	5.15807e-05	0.000560246		OS07G0573300	14.9625	43.5203	-1.54034	9.45473e-06	4.89141e-05		OS03G0399950	0	12.2107	-5.64433	0.00011045	0.00115835
OS08G0160500	2.22187	14.6694	-2.72296	0.000294565	0.00265139		OS06G0609600	14.9625	42.8273	-1.51718	1.33473e-05	6.65004e-05		OS11G0424400	0	12.2107	-5.05937	0.000113142	0.00118386
OS09G0506450	2.22187	14.6694	-2.72296	0.000294565	0.00265139		OS02G0160900	14.9625	37.0061	-1.30641	0.0002189	0.000809822		OS10G0378000	0	12.2107	-4.05937	0.00018368	0.00182222
OS02G0727400	2.22187	13.7358	-2.6281	0.000557855	0.00463334		OS02G0608900	14.8718	51.2818	-1.78587	1.59413e-07	1.1868e-06		OS01G0891350	0	12.0766	-4.04342	0.000201901	0.00197969
OS02G0178800	2.133	29.7388	-3.80139	7.78205e-09	1.57924e-07		OS04G0661600	14.8718	47.9554	-1.68912	9.16882e-07	5.90226e-06		OS03G0233000	0	11.0031	-5.90912	0.000251445	0.00239732
OS01G0188900	2.133	28.9386	-3.76204	1.34996e-08	2.67594e-07		OS07G0289050	14.8718	44.2133	-1.5719	6.2269e-06	3.37397e-05		OS08G0375400	0	11.0031	-4.68673	0.000273442	0.00257895
OS03G0724100	2.133	13.7358	-2.68699	0.000494555	0.00417953		OS04G0418000	14.7811	122.938	-3.0561	3.52693e-26	1.2026e-24		OS04G0549700	0	11.0031	-4.45984	0.000301187	0.00281149
OS04G0514150	2.04412	35.8732	-4.13335	1.01877e-10	2.58783e-09		OS03G0822200	14.7811	71.2402	-2.26894	2.02458e-12	2.85502e-11		OS04G0604200	0	10.6005	-5.44031	0.000312341	0.00290251
OS04G0160600	2.04412	34.2729	-4.06752	3.03274e-10	7.35845e-09		OS04G0530300	14.7811	45.7378	-1.62964	2.6715e-06	1.57192e-05		OS01G0646700	0	11.8082	-7.59596	0.000323736	0.00299739
OS03G0602600	2.04412	13.4691	-2.7201	0.000525754	0.00440131		OS02G0608700	14.7811	42.1343	-1.51124	1.64118e-05	8.02793e-05		OS10G0437750	0	11.1373	-3.92661	0.000392526	0.00353507
OS02G0126600	1.95525	42.4078	-4.43891	1.08355e-12	3.27738e-11		OS03G0137600	14.6904	169.923	-3.53193	2.87938e-39	1.67561e-37		OS04G0447800	0	10.4664	-4.61458	0.000396467	0.00356492
OS11G0635500	1.95525	33.4728	-4.09757	4.57926e-10	1.08384e-08		OS01G0587000	14.6904	136.659	-3.21763	5.13078e-30	2.03575e-28		OS09G0511000	0	10.3322	-4.81836	0.000404235	0.00362902
OS01G0221700	1.95525	18.27	-3.22406	1.65724e-05	0.000197278		OS07G0635700	14.6904	68.7454	-2.22639	7.81573e-12	1.03135e-10		OS05G0134400	0	10.7347	-4.13653	0.000429521	0.00382285
OS07G0406600	1.95525	16.8031	-3.1033	4.59623e-05	0.000503657		OS11G0432301	14.6904	59.5978	-2.02038	1.43307e-09	1.45119e-08		OS02G0105100	0	11.4056	-3.63903	0.000437147	0.00388617
OS12G0105300	1.95525	16.5364	-3.08022	5.53247e-05	0.000596245		OS06G0728500	14.6904	43.3817	-1.56221	8.21698e-06	4.32345e-05		OS09G0391501	0	10.0638	-5.36535	0.000444477	0.00394209
OS04G0522625	1.86637	48.1421	-4.68899	2.12784e-14	7.46289e-13		OS02G0325100	14.6904	34.6499	-1.23798	0.000541005	0.00178474		OS01G0287700	0	11.2715	-3.62196	0.000480964	0.00422454
OS04G0156200	1.86637	24.1378	-3.69298	2.44894e-07	4.05738e-06		OS01G0767100	14.6904	34.0955	-1.21471	0.000694831	0.00221924		OS07G0590700	0	10.0638	-6.36535	0.000518252	0.00450167
OS07G0188266	1.86637	20.0037	-3.42196	4.32459e-06	5.78375e-05		OS01G0834600	14.6904	33.5411	-1.19105	0.000890474	0.00273695		OS05G0256100	0	10.4664	-4.10001	0.000519545	0.00451118
OS01G0930000	1.86637	15.8696	-3.08795	7.70566e-05	0.000805051		OS07G0162300	14.5997	32.7095	-1.16377	0.0012186	0.00358095		OS10G0437700	0	10.0638	-4.36535	0.00057224	0.0049255
OS06G0160600	1.7775	37.0735	-4.38247	3.07465e-11	8.18468e-10		OS09G0487500	14.5091	69.2998	-2.2559	4.64656e-12	6.27861e-11
OS01G0132766	1.7775	19.8703	-3.48269	4.13067e-06	5.54443e-05		OS03G0682100	14.5091	46.5694	-1.68243	1.39234e-06	8.65957e-06
OS01G0588000	1.7775	18.1367	-3.35099	1.38397e-05	0.000167077		OS01G0933950	14.5091	46.015	-1.66515	1.85561e-06	1.12718e-05
OS03G0199000	1.7775	12.9357	-2.86344	0.000522414	0.00437664		OS08G0465800	14.5091	45.5993	-1.65206	2.29975e-06	1.37544e-05
OS07G0526150	1.68862	29.6054	-4.13194	4.30767e-09	9.10805e-08		OS02G0761000	14.5091	41.9957	-1.53329	1.43054e-05	7.08491e-05
OS07G0160600	1.59975	27.8718	-4.12289	1.23489e-08	2.45661e-07		OS01G0647000	14.4184	47.9554	-1.73379	6.25061e-07	4.16818e-06
OS04G0683850	1.51087	13.4691	-3.1562	0.000241959	0.00223079		OS07G0549700	14.4184	38.6693	-1.42328	6.85152e-05	0.000290325
OS01G0882800	1.422	18.27	-3.68349	7.20897e-06	9.24589e-05		OS10G0467000	14.4184	32.9867	-1.19398	0.000965207	0.00294333
OS03G0348200	1.422	16.1363	-3.50432	3.22019e-05	0.000361799		OS04G0429850	14.3277	87.7335	-2.61432	6.22093e-17	1.30692e-15
OS07G0558300	1.33312	33.6061	-4.65584	1.77059e-10	4.39696e-09		OS06G0254300	14.3277	77.4771	-2.43496	3.03674e-14	5.11732e-13
OS11G0653300	1.33312	23.6043	-4.14617	1.54769e-07	2.63702e-06		OS04G0555151	14.3277	65.8348	-2.20004	2.84406e-11	3.56693e-10
OS09G0431900	1.33312	19.7369	-3.88802	2.24969e-06	3.1611e-05		OS05G0407200	14.3277	39.7781	-1.47317	3.73984e-05	0.000169146
OS02G0470000	1.33312	13.0691	-3.29327	0.000243874	0.00224471		OS01G0266600	14.237	78.4473	-2.46208	1.52646e-14	2.63069e-13
OS01G0580150	1.33312	12.4023	-3.21772	0.000391219	0.00339939		OS12G0562300	14.237	72.0718	-2.33979	6.75579e-13	1.00121e-11
OS03G0243900	1.24425	26.5382	-4.41472	1.83284e-08	3.5851e-07		OS02G0807100	14.237	39.7781	-1.48233	3.49747e-05	0.000159049
OS04G0454250	1.15537	28.9386	-4.64657	3.23984e-09	7.00367e-08		OS10G0370000	14.237	32.5709	-1.19394	0.00103975	0.00313777
OS04G0689500	1.15537	19.0702	-4.04489	2.71137e-06	3.75985e-05		OS04G0443900	14.1463	68.4682	-2.27501	5.05688e-12	6.81722e-11
OS06G0275000	1.15537	17.8699	-3.9511	6.25528e-06	8.1023e-05		OS01G0821700	14.1463	42.2729	-1.5793	9.3981e-06	4.86427e-05
OS07G0100900	1.15537	16.8031	-3.86229	1.31939e-05	0.000160591		OS06G0104000	14.1463	37.8377	-1.4194	8.43056e-05	0.000349349
OS04G0522500	1.0665	31.3391	-4.87701	5.97671e-10	1.39967e-08		OS08G0250200	14.0556	94.3863	-2.74743	7.38815e-19	1.78399e-17
OS12G0626400	1.0665	24.8045	-4.53965	4.6798e-08	8.59356e-07		OS01G0225100	14.0556	80.6649	-2.52079	3.23299e-15	5.96003e-14
OS04G0170500	1.0665	18.6701	-4.12978	3.12361e-06	4.26227e-05		OS12G0586600	14.0556	34.0955	-1.27843	0.000463923	0.00155813
OS06G0281400	1.0665	16.8031	-3.97777	1.14692e-05	0.000141696		OS02G0241650	14.0556	33.5411	-1.25478	0.000598412	0.00195565
OS06G0147400	1.0665	16.0029	-3.90738	2.00925e-05	0.000235395		OS03G0261800	13.965	211.364	-3.91985	2.35999e-51	1.71669e-49
OS06G0147800	1.0665	14.2693	-3.74196	6.81602e-05	0.000720583		OS08G0459600	13.965	78.1701	-2.48481	1.30134e-14	2.25833e-13
OS05G0468600	1.0665	11.8688	-3.47623	0.00037543	0.00327631		OS01G0959050	13.965	59.182	-2.08335	8.73857e-10	9.11337e-09
OS05G0201700	0	46.1418	-5.69815	4.76491e-14	1.61013e-12		OS05G0119000	13.965	56.9644	-2.02825	3.04865e-09	2.92757e-08
OS11G0298000	0	35.7399	-6.15946	4.36069e-11	1.14435e-09		OS05G0100600	13.965	42.5501	-1.60735	7.07167e-06	3.77314e-05
OS01G0339500	0	24.8045	-5.12461	3.27207e-08	6.20353e-07		OS03G0407000	13.965	38.1149	-1.44854	6.46792e-05	0.000275609
OS02G0697400	0	21.8707	-5.35804	2.04019e-07	3.42101e-06		OS10G0551200	13.965	37.9763	-1.44329	6.91958e-05	0.000293138
OS08G0488700	0	18.9368	-5.24312	1.34716e-06	1.97807e-05		OS08G0480500	13.965	34.9271	-1.32253	0.000296893	0.00106169
OS04G0454200	0	21.8707	-7.94301	1.42557e-06	2.08493e-05		OS02G0776700	13.965	34.6499	-1.31104	0.000337955	0.00118617
OS06G0152700	0	18.5367	-5.38247	1.72339e-06	2.47964e-05		OS08G0511900	13.965	32.9867	-1.24007	0.000727295	0.00231235
OS06G0697000	0	18.1367	-5.18084	2.27177e-06	3.19011e-05		OS07G0662900	13.8743	178.793	-3.68781	2.6636e-42	1.62025e-40
OS03G0411900	0	17.6032	-4.82249	3.56539e-06	4.82653e-05		OS01G0539400	13.8743	79.5561	-2.51956	5.06068e-15	9.11758e-14
OS02G0139400	0	17.2031	-4.59668	5.1804e-06	6.80935e-05		OS11G0283500	13.8743	69.2998	-2.32044	2.29089e-12	3.20724e-11
OS08G0526700	0	17.3365	-4.4379	5.31755e-06	6.98137e-05		OS01G0901550	13.8743	57.6574	-2.05509	1.88604e-09	1.87189e-08
OS03G0243950	0	15.3361	-5.43094	1.35545e-05	0.00016435		OS03G0246800	13.8743	45.8764	-1.72534	1.1715e-06	7.39942e-06
OS07G0525900	0	15.0694	-5.82067	1.68676e-05	0.000200363		OS07G0424400	13.8743	38.1149	-1.45794	6.0543e-05	0.000259695
OS10G0560400	0	15.0694	-4.40563	2.24636e-05	0.000260698		OS03G0168300	13.8743	37.0061	-1.41535	0.000103754	0.000419876
OS03G0562000	0	14.9361	-4.39281	2.46389e-05	0.000283424		OS03G0657100	13.8743	36.0359	-1.37702	0.000165253	0.000632673
OS11G0672600	0	14.6694	-6.36681	2.62967e-05	0.000300934		OS04G0440100	13.8743	31.7393	-1.19386	0.00120679	0.00354983
OS03G0290900	0	13.8692	-5.28589	3.52469e-05	0.000392042		OS01G0118400	13.7836	70.8244	-2.36129	8.40543e-13	1.23416e-11
OS04G0482300	0	14.0026	-6.2997	3.9005e-05	0.000431035		OS07G0100500	13.7836	41.9957	-1.60729	8.1175e-06	4.27755e-05
OS06G0206401	0	13.8692	-4.79381	3.92335e-05	0.000433129		OS10G0498700	13.7836	36.1745	-1.39202	0.000145168	0.00056394
OS02G0697450	0	13.4691	-4.75158	5.15471e-05	0.000560156		OS01G0662700	13.7836	32.0165	-1.21586	0.00100714	0.00304778
OS05G0131500	0	13.3358	-4.73723	5.64711e-05	0.000607126		OS04G0394250	13.6929	96.7425	-2.82072	1.05915e-19	2.70727e-18
OS08G0101900	0	12.9357	-6.18537	7.39097e-05	0.000775092		OS03G0174500	13.6929	56.41	-2.04252	3.17267e-09	3.04332e-08
OS07G0443500	0	12.8023	-4.67834	8.14434e-05	0.000847691		OS02G0566450	13.6929	46.708	-1.77024	6.45391e-07	4.28412e-06
OS06G0135000	0	13.3358	-7.22931	9.85492e-05	0.0010027		OS07G0113700	13.6929	43.9361	-1.68198	2.77347e-06	1.63083e-05
OS10G0471000	0	12.1356	-5.50829	0.000108874	0.00109769		OS03G0371400	13.6929	39.3623	-1.52338	2.85599e-05	0.000132641
OS01G0679900	0	13.2024	-3.89288	0.000109111	0.00109958		OS07G0202300	13.6929	36.5903	-1.41803	0.000111451	0.000447598
OS03G0399950	0	12.1356	-5.09325	0.000111453	0.00112114		OS07G0695100	13.6022	46.5694	-1.77554	6.4173e-07	4.26468e-06
OS11G0424400	0	12.1356	-4.60117	0.00012909	0.00128345		OS04G0612500	13.6022	44.4905	-1.70965	1.92411e-06	1.16676e-05
OS05G0214100	0	11.4688	-5.42676	0.00016817	0.00161836		OS08G0104300	13.6022	34.2341	-1.33159	0.000321957	0.00113619
OS01G0646700	0	11.7355	-4.55281	0.000170454	0.00163749		OS06G0639500	13.6022	32.4323	-1.25359	0.000743172	0.00234957
OS01G0633100	0	11.3354	-4.99485	0.000191272	0.00181705		OS08G0564800	13.5116	68.0524	-2.33245	3.16667e-12	4.3462e-11
OS11G0545800	0	11.3354	-5.99485	0.000196913	0.00186664		OS03G0426900	13.5116	62.9242	-2.21942	6.35118e-11	7.58405e-10
OS01G0287700	0	11.202	-4.97777	0.000209409	0.0019687		OS04G0627000	13.5116	54.1924	-2.0039	9.18383e-09	8.30302e-08
OS03G0266800	0	11.202	-4.97777	0.000209409	0.0019687		OS02G0537900	13.5116	33.4025	-1.30576	0.000447284	0.0015161
OS07G0685300	0	12.2689	-3.78709	0.000211803	0.00198574		OS05G0556100	13.5116	33.4025	-1.30576	0.000447284	0.0015161
OS03G0278566	0	11.3354	-4.40988	0.00023603	0.00218247		OS08G0326600	13.4209	68.6068	-2.35387	2.05846e-12	2.89811e-11
OS03G0342850	0	11.8688	-3.89126	0.000244085	0.00224572		OS03G0123600	13.4209	31.8779	-1.24808	0.000852773	0.00264812
OS01G0668700	0	11.0687	-4.37553	0.000284748	0.00257503		OS02G0186400	13.4209	31.3235	-1.22277	0.00109774	0.00327763
OS03G0233000	0	10.9353	-4.45093	0.000298299	0.0026801		OS02G0128000	13.3302	71.3788	-2.4208	3.57053e-13	5.44881e-12
OS06G0134300	0	10.5353	-4.88924	0.000330243	0.00293857		OS07G0484300	13.3302	44.6291	-1.74329	1.41773e-06	8.81122e-06
OS05G0508400	0	10.6686	-4.32242	0.000377701	0.00328966		OS01G0242900	13.3302	39.5009	-1.56719	2.01387e-05	9.65352e-05
OS07G0576000	0	10.5353	-4.08188	0.000475986	0.0040488		OS01G0186700	13.3302	36.8675	-1.46765	7.48479e-05	0.000313808
OS01G0685600	0	10.2685	-4.36016	0.000477429	0.00405796		OS03G0856000	13.2395	54.331	-2.03693	6.48855e-09	6.00303e-08
OS07G0590700	0	10.0018	-4.32219	0.000576856	0.00477153		OS07G0139400	13.2395	46.8466	-1.8231	4.00829e-07	2.76697e-06
OS03G0262500	0	10.0018	-4.22931	0.000606534	0.00498174		OS03G0735300	13.2395	45.0449	-1.76651	1.05118e-06	6.69273e-06
							OS11G0103000	13.2395	32.4323	-1.29258	0.000586941	0.00191996
							OS01G0727820	13.1488	121.413	-3.20692	8.64219e-27	3.06035e-25
							OS03G0774600	13.1488	72.2104	-2.45727	1.7518e-13	2.75273e-12
							OS02G0742000	13.1488	55.8556	-2.08677	2.50212e-09	2.43897e-08
							OS12G0628500	13.1488	46.4308	-1.82015	4.62127e-07	3.15642e-06
							OS01G0680400	13.1488	40.3325	-1.61701	1.14212e-05	5.79459e-05
							OS01G0633200	13.1488	31.4621	-1.25868	0.000866444	0.00268341
							OS02G0761700	13.1488	30.4919	-1.21349	0.00134885	0.00391588
							OS03G0402000	13.1488	30.4919	-1.21349	0.00134885	0.00391588
							OS03G0120400	13.0581	45.4607	-1.79967	7.17559e-07	4.71477e-06
							OS02G0297600	12.9675	47.1238	-1.86156	2.69422e-07	1.91748e-06
							OS02G0562300	12.9675	42.4115	-1.70956	3.34341e-06	1.92574e-05
							OS02G0804400	12.9675	36.7289	-1.50202	6.11743e-05	0.00026221
							OS02G0788800	12.8768	47.1238	-1.87168	2.47839e-07	1.77837e-06
							OS05G0301700	12.8768	33.8183	-1.39303	0.000237846	0.000873252
							OS01G0817900	12.8768	32.0165	-1.31404	0.000560011	0.00183876
							OS10G0442600	12.7861	160.082	-3.64617	8.30234e-38	4.60134e-36
							OS01G0674700	12.7861	131.947	-3.36731	5.97733e-30	2.35558e-28
							OS05G0516300	12.7861	66.6664	-2.38238	3.12877e-12	4.30095e-11
							OS04G0118500	12.7861	47.9554	-1.90712	1.4455e-07	1.08354e-06
							OS06G0208300	12.7861	32.7095	-1.35513	0.000379542	0.00131391
							OS01G0358300	12.7861	29.7989	-1.22068	0.00147073	0.00422025
							OS02G0102200	12.6954	192.099	-3.91947	7.8344e-47	5.2605e-45
							OS05G0196100	12.6954	71.2402	-2.48838	1.82173e-13	2.85749e-12
							OS02G0589000	12.6954	48.3712	-1.92984	1.05547e-07	8.09948e-07
							OS03G0213300	12.6954	47.6782	-1.90902	1.5455e-07	1.15255e-06
							OS01G0950866	12.6954	33.6797	-1.40757	0.000223638	0.000825775
							OS04G0578200	12.6954	31.3235	-1.30294	0.000686401	0.00219472
							OS01G0191500	12.6954	31.1849	-1.29654	0.000732333	0.00232752
							OS11G0151700	12.6047	144.975	-3.52377	1.05014e-33	4.91508e-32
							OS06G0646000	12.6047	102.841	-3.02838	5.13959e-22	1.49545e-20
							OS04G0226633	12.6047	45.7378	-1.85942	4.10131e-07	2.82671e-06
							OS11G0546000	12.6047	38.3921	-1.60684	1.99343e-05	9.56341e-05
							OS08G0174300	12.6047	35.4815	-1.4931	8.65367e-05	0.000356731
							OS04G0648800	12.6047	34.3727	-1.4473	0.000149504	0.000578979
							OS08G0199300	12.5141	102.286	-3.03099	6.41125e-22	1.86236e-20
							OS07G0646300	12.5141	40.1939	-1.68343	7.2873e-06	3.88226e-05
							OS02G0326000	12.5141	32.9867	-1.39833	0.000274827	0.000991718
							OS06G0114500	12.4234	77.8929	-2.64844	2.27976e-15	4.23856e-14
							OS11G0127800	12.4234	41.5799	-1.74283	3.25349e-06	1.87891e-05
							OS03G0843300	12.4234	40.8869	-1.71858	4.69233e-06	2.61972e-05
							OS04G0459200	12.4234	30.3533	-1.2888	0.00090158	0.00276768
							OS03G0170400	12.4234	29.6603	-1.25548	0.00124324	0.0036478
							OS11G0544000	12.3327	49.48	-2.00436	4.01108e-08	3.28295e-07
							OS04G0543000	12.3327	48.094	-1.96337	8.69003e-08	6.75771e-07
							OS07G0196200	12.3327	43.6589	-1.82379	9.87476e-07	6.31941e-06
							OS04G0446500	12.3327	39.6395	-1.68445	8.36381e-06	4.38484e-05
							OS04G0524700	12.3327	35.2043	-1.51326	8.08974e-05	0.000336825
							OS01G0256400	12.3327	32.0165	-1.37633	0.000385867	0.00132791
							OS12G0611700	12.242	66.5278	-2.44212	1.79523e-12	2.54599e-11
							OS03G0152600	12.242	40.0553	-1.71015	6.22957e-06	3.37437e-05
							OS02G0777800	12.242	33.2639	-1.44212	0.000197531	0.000740973
							OS04G0413600	12.242	29.3831	-1.26315	0.0012563	0.00368056
							OS02G0280500	12.1513	135.135	-3.47521	2.91799e-31	1.21871e-29
							OS10G0431000	12.1513	91.1985	-2.9079	4.13281e-19	1.01908e-17
							OS06G0656500	12.1513	51.0046	-2.06951	1.41675e-08	1.24102e-07
							OS05G0592400	12.1513	48.6484	-2.00128	5.34365e-08	4.29312e-07
							OS04G0680400	12.1513	45.7378	-1.91227	2.68908e-07	1.91616e-06
							OS04G0691800	12.1513	44.9063	-1.8858	4.24429e-07	2.91719e-06
							OS01G0532300	12.1513	43.3817	-1.83597	9.73438e-07	6.23643e-06
							OS12G0485800	12.1513	32.5709	-1.42247	0.000259489	0.000944175
							OS05G0162200	12.1513	30.0761	-1.3075	0.000856562	0.00265752
							OS12G0548200	12.0607	64.1716	-2.41163	5.9317e-12	7.93529e-11
							OS03G0784900	12.0607	47.6782	-1.98302	8.40868e-08	6.5623e-07
							OS02G0329450	12.0607	38.9465	-1.69118	9.56513e-06	4.94487e-05
							OS03G0314100	12.0607	36.0359	-1.57913	4.30602e-05	0.000192066
							OS02G0190000	12.0607	29.5217	-1.29147	0.00104561	0.00315163
							OS11G0580800	11.97	88.5651	-2.88732	1.67559e-18	3.95838e-17
							OS05G0593100	11.97	73.042	-2.60931	2.49622e-14	4.23921e-13
							OS03G0747700	11.97	71.2402	-2.57327	7.48809e-14	1.21156e-12
							OS11G0706200	11.97	52.8064	-2.14129	4.20175e-09	3.98015e-08
							OS01G0342500	11.97	51.2818	-2.09903	1.00509e-08	9.03547e-08
							OS01G0649100	11.97	47.1238	-1.97704	1.0486e-07	8.05744e-07
							OS08G0127700	11.97	35.8973	-1.58446	4.30099e-05	0.00019189
							OS11G0216900	11.97	28.6901	-1.26113	0.00145069	0.00416891
							OS12G0177500	11.8793	265.557	-4.4825	8.48708e-68	8.7673e-66
							OS02G0151800	11.8793	60.8452	-2.3567	3.47749e-11	4.30873e-10
							OS07G0438800	11.8793	51.559	-2.11778	7.81065e-09	7.13544e-08
							OS01G0293000	11.8793	32.2937	-1.4428	0.000243951	0.000892103
							OS05G0111200	11.7886	74.5666	-2.66114	7.79111e-15	1.37669e-13
							OS01G0621300	11.7886	59.7364	-2.34122	6.04483e-11	7.24798e-10
							OS04G0466600	11.7886	44.0747	-1.90256	4.76946e-07	3.23989e-06
							OS05G0147150	11.7886	39.2237	-1.73433	6.55485e-06	3.52432e-05
							OS05G0120100	11.7886	32.1551	-1.44765	0.000244379	0.000893481
							OS11G0438700	11.7886	31.3235	-1.40985	0.000366973	0.00127444
							OS03G0308800	11.7886	29.6603	-1.33114	0.000815827	0.00254835
							OS06G0103800	11.6979	93.8319	-3.00383	4.18649e-20	1.10072e-18
							OS01G0321300	11.6979	55.9942	-2.25903	4.93773e-10	5.28528e-09
							OS06G0202900	11.6979	53.7766	-2.20073	1.79691e-09	1.78953e-08
							OS06G0539400	11.6979	35.6201	-1.60644	3.98866e-05	0.000179192
							OS06G0109600	11.6979	29.3831	-1.32873	0.000874743	0.00270431
							OS02G0259100	11.6979	28.2743	-1.27324	0.00147308	0.0042263
							OS08G0544500	11.6979	27.8585	-1.25187	0.0017866	0.0049833
							OS05G0494500	11.6072	83.8527	-2.85283	1.94344e-17	4.24638e-16
							OS08G0120301	11.6072	44.6291	-1.94296	2.9561e-07	2.08432e-06
							OS01G0897600	11.6072	44.0747	-1.92492	4.01772e-07	2.77239e-06
							OS01G0974400	11.6072	43.2431	-1.89744	6.35286e-07	4.22991e-06
							OS04G0321800	11.6072	43.1045	-1.89281	6.85531e-07	4.52134e-06
							OS05G0400400	11.6072	41.4413	-1.83604	1.69911e-06	1.03826e-05
							OS06G0635250	11.6072	32.9867	-1.50686	0.0001413	0.000550504
							OS01G0936800	11.6072	29.5217	-1.34675	0.000769622	0.00242441
							OS03G0340900	11.5166	48.6484	-2.07868	2.82556e-08	2.37958e-07
							OS10G0462800	11.5166	47.6782	-2.04962	4.89876e-08	3.95938e-07
							OS05G0400700	11.5166	42.2729	-1.87602	9.93666e-07	6.3567e-06
							OS02G0762400	11.5166	37.0061	-1.68405	1.67352e-05	8.16784e-05
							OS02G0800100	11.5166	31.3235	-1.44354	0.000301385	0.00107643
							OS10G0511400	11.4259	40.1939	-1.81467	2.83271e-06	1.66342e-05
							OS12G0528801	11.4259	37.9763	-1.73279	9.28742e-06	4.8127e-05
							OS11G0206700	11.4259	32.5709	-1.51128	0.000151587	0.000584971
							OS01G0691700	11.4259	30.9077	-1.43566	0.000345996	0.00121147
							OS04G0518100	11.4259	30.0761	-1.39631	0.000519148	0.00171979
							OS02G0664700	11.3352	55.9942	-2.30447	3.29396e-10	3.58292e-09
							OS07G0616500	11.3352	52.252	-2.20468	2.94193e-09	2.82976e-08
							OS06G0496800	11.3352	33.5411	-1.56512	8.65488e-05	0.000356697
							OS06G0256200	11.3352	32.1551	-1.50424	0.000174253	0.000663204
							OS09G0344900	11.3352	31.7393	-1.48546	0.000214467	0.0007968
							OS03G0124900	11.3352	30.2147	-1.41444	0.000454814	0.00153849
							OS07G0505300	11.3352	28.2743	-1.31868	0.00115648	0.00343597
							OS01G0108600	11.2445	64.1716	-2.51271	2.23394e-12	3.13002e-11
							OS03G0773000	11.2445	51.559	-2.197	3.9884e-09	3.78421e-08
							OS07G0506000	11.2445	32.2937	-1.52203	0.000151667	0.000585149
							OS01G0770200	11.2445	29.9375	-1.41273	0.000487802	0.00163236
							OS02G0178000	11.2445	28.8287	-1.35828	0.000834243	0.00259982
							OS02G0298100	11.2445	28.2743	-1.33027	0.00108728	0.00325085
							OS08G0416400	11.1538	57.6574	-2.36997	1.00029e-10	1.16265e-09
							OS01G0232700	11.1538	47.401	-2.08738	3.96294e-08	3.25271e-07
							OS01G0794500	11.1538	43.5203	-1.96415	3.53511e-07	2.45783e-06
							OS02G0793900	11.1538	39.0851	-1.80908	4.03677e-06	2.28219e-05
							OS02G0326200	11.1538	36.3131	-1.70295	1.77307e-05	8.59361e-05
							OS03G0259300	11.1538	31.4621	-1.49608	0.000214816	0.000797928
							OS02G0717300	11.0632	74.1508	-2.7447	3.92131e-15	7.1609e-14
							OS04G0320100	11.0632	63.2014	-2.51419	3.22094e-12	4.41029e-11
							OS06G0729500	11.0632	59.3206	-2.42277	3.33415e-11	4.14289e-10
							OS07G0507600	11.0632	52.1134	-2.23589	2.37165e-09	2.32477e-08
							OS07G0675000	11.0632	49.6186	-2.16512	1.00976e-08	9.0728e-08
							OS02G0245000	11.0632	39.2237	-1.82596	3.45064e-06	1.97707e-05
							OS05G0161500	11.0632	30.4919	-1.46266	0.000325315	0.00114642
							OS03G0781400	11.0632	29.5217	-1.41601	0.000524456	0.00173573
							OS10G0503700	11.0632	29.3831	-1.40922	0.000561186	0.00184227
							OS02G0139650	11.0632	28.4129	-1.36078	0.000897842	0.00275669
							OS06G0730300	11.0632	28.2743	-1.35373	0.000959641	0.00293097
							OS06G0475400	10.9725	52.5292	-2.25923	1.68286e-09	1.68266e-08
							OS07G0111900	10.9725	36.3131	-1.7266	1.51816e-05	7.48492e-05
							OS06G0274500	10.9725	33.8183	-1.62392	5.61476e-05	0.000243111
							OS03G0152700	10.8818	62.3698	-2.51893	4.2704e-12	5.79725e-11
							OS06G0608500	10.8818	47.9554	-2.13978	2.17391e-08	1.85585e-07
							OS01G0276100	10.8818	46.015	-2.08019	6.60323e-08	5.22098e-07
							OS06G0105900	10.8818	41.9957	-1.94832	6.35044e-07	4.22991e-06
							OS05G0427300	10.8818	36.5903	-1.74954	1.21093e-05	6.10114e-05
							OS05G0176100	10.8818	33.9569	-1.64179	4.85118e-05	0.000213222
							OS08G0484200	10.8818	32.8481	-1.59389	8.60663e-05	0.0003558
							OS06G0729000	10.7911	75.5368	-2.80734	1.15423e-15	2.20707e-14
							OS12G0284000	10.7911	53.7766	-2.31714	6.59149e-10	6.9869e-09
							OS11G0682300	10.7911	40.4711	-1.90705	1.35543e-06	8.43906e-06
							OS05G0310900	10.7911	39.0851	-1.85677	2.90149e-06	1.69867e-05
							OS04G0514150	10.7911	37.2833	-1.78869	7.71044e-06	4.08277e-05
							OS01G0922800	10.7911	34.9271	-1.6945	2.70599e-05	0.000126212
							OS04G0431800	10.7911	32.7095	-1.59987	8.5936e-05	0.000355346
							OS01G0273300	10.7911	28.6901	-1.41071	0.00064732	0.00208928
							OS04G0415600	10.7911	27.4427	-1.34658	0.00118425	0.00350894
							OS07G0563000	10.7004	79.5561	-2.8943	8.27149e-17	1.72114e-15
							OS09G0529100	10.7004	60.568	-2.50089	1.01894e-11	1.3285e-10
							OS03G0751000	10.7004	55.9942	-2.38761	1.59129e-10	1.80746e-09
							OS02G0764500	10.7004	47.8168	-2.15985	1.9438e-08	1.67497e-07
							OS12G0133100	10.7004	38.6693	-1.85352	3.3494e-06	1.92729e-05
							OS01G0332800	10.6097	104.781	-3.30392	8.02756e-24	2.47169e-22
							OS05G0566900	10.6097	41.1641	-1.956	7.75814e-07	5.06324e-06
							OS07G0667300	10.6097	40.8869	-1.94625	9.05341e-07	5.83012e-06
							OS09G0448900	10.6097	39.2237	-1.88633	2.27219e-06	1.36082e-05
							OS09G0542000	10.6097	38.6693	-1.8658	3.08025e-06	1.7931e-05
							OS06G0731400	10.6097	29.7989	-1.48987	0.000327146	0.0011524
							OS10G0124100	10.5191	156.756	-3.89744	1.98869e-38	1.1309e-36
							OS03G0805200	10.5191	84.6843	-3.00909	2.54223e-18	5.9414e-17
							OS07G0420700	10.5191	74.1508	-2.81746	1.89898e-15	3.55331e-14
							OS06G0641800	10.5191	51.4204	-2.28934	1.94761e-09	1.92861e-08
							OS08G0550400	10.5191	36.8675	-1.80934	7.56376e-06	4.0124e-05
							OS01G0254100	10.5191	30.7691	-1.54848	0.00018698	0.00070549
							OS07G0167000	10.5191	30.6305	-1.54196	0.000200629	0.000749377
							OS07G0206700	10.5191	30.6305	-1.54196	0.000200629	0.000749377
							OS10G0469900	10.5191	30.6305	-1.54196	0.000200629	0.000749377
							OS08G0550100	10.5191	30.3533	-1.52885	0.000230904	0.000850449
							OS06G0487900	10.5191	29.5217	-1.48877	0.000350947	0.00122512
							OS04G0394200	10.5191	26.4725	-1.33149	0.00156217	0.00445408
							OS09G0383400	10.5191	26.1953	-1.3163	0.00178298	0.00497478
							OS03G0731800	10.4284	121.829	-3.54627	1.05706e-28	3.95165e-27
							OS05G0555300	10.4284	59.875	-2.52144	1.11236e-11	1.44598e-10
							OS01G0268900	10.4284	26.4725	-1.34398	0.00146747	0.00421158
							OS02G0551900	10.3377	45.1835	-2.12788	6.04651e-08	4.81789e-07
							OS04G0555000	10.3377	40.6097	-1.97391	8.11556e-07	5.26892e-06
							OS01G0580800	10.3377	32.1551	-1.63713	7.91842e-05	0.000330362
							OS01G0949500	10.3377	32.1551	-1.63713	7.91842e-05	0.000330362
							OS10G0518100	10.3377	30.9077	-1.58005	0.000150945	0.000582623
							OS06G0554800	10.3377	29.2445	-1.50025	0.000351466	0.0012262
							OS05G0575300	10.247	204.712	-4.32032	5.41346e-52	3.97093e-50
							OS11G0591100	10.247	81.3579	-2.98908	1.4144e-17	3.12961e-16
							OS02G0221500	10.247	54.4696	-2.41025	2.32763e-10	2.57678e-09
							OS03G0825500	10.247	38.5307	-1.9108	2.36595e-06	1.41309e-05
							OS09G0323100	10.247	36.3131	-1.82529	7.98799e-06	4.2144e-05
							OS02G0753300	10.247	32.4323	-1.66223	6.35455e-05	0.000271241
							OS06G0606800	10.247	31.1849	-1.60564	0.000121663	0.000483714
							OS03G0385301	10.247	29.6603	-1.53333	0.000265692	0.000961935
							OS08G0430700	10.1563	48.5098	-2.2559	7.1957e-09	6.60823e-08
							OS02G0168100	10.1563	48.3712	-2.25177	7.80519e-09	7.13419e-08
							OS12G0405200	10.1563	44.6291	-2.1356	6.87609e-08	5.42199e-07
							OS03G0847800	10.1563	37.8377	-1.89744	3.18498e-06	1.84361e-05
							OS07G0661900	10.1563	32.5709	-1.6812	5.47515e-05	0.000237479
							OS02G0137400	10.1563	30.3533	-1.57947	0.00017365	0.000661338
							OS04G0586000	10.1563	29.7989	-1.55288	0.000230662	0.000849735
							OS04G0416700	10.0657	56.6872	-2.49358	4.93034e-11	5.98151e-10
							OS12G0614050	10.0657	40.4711	-2.00745	6.70924e-07	4.43338e-06
							OS04G0206200	10.0657	32.8481	-1.70637	4.37831e-05	0.000194643
							OS05G0371200	10.0657	27.0269	-1.42496	0.000865753	0.00268175
							OS06G0116100	9.97497	147.747	-3.88867	2.81726e-36	1.48591e-34
							OS09G0413700	9.97497	84.4071	-3.08098	1.39102e-18	3.29504e-17
							OS08G0282000	9.97497	46.2922	-2.21439	2.15834e-08	1.84437e-07
							OS01G0205700	9.97497	35.8973	-1.84749	7.8131e-06	4.13211e-05
							OS08G0436000	9.97497	33.2639	-1.73757	3.24504e-05	0.000148576
							OS01G0338000	9.97497	32.0165	-1.68243	6.29227e-05	0.000268846
							OS02G0817050	9.97497	29.7989	-1.57887	0.000199797	0.000747226
							OS04G0452000	9.97497	28.8287	-1.53112	0.000328067	0.00115495
							OS10G0159800	9.97497	28.4129	-1.51016	0.000404982	0.00138849
							OS11G0116300	9.88429	71.656	-2.85788	3.81755e-15	6.99337e-14
							OS02G0805500	9.88429	32.4323	-1.71422	4.67316e-05	0.000206176
							OS12G0636800	9.88429	28.5515	-1.53036	0.000351985	0.00122727
							OS07G0103100	9.79361	59.4592	-2.60199	6.50992e-12	8.66897e-11
							OS01G0350900	9.79361	49.8958	-2.34901	2.10616e-09	2.07736e-08
							OS11G0565400	9.79361	41.1641	-2.07147	3.44113e-07	2.3963e-06
							OS09G0481700	9.79361	38.8079	-1.98644	1.30754e-06	8.17005e-06
							OS08G0323600	9.79361	36.0359	-1.87952	6.11879e-06	3.31951e-05
							OS01G0198200	9.79361	34.5113	-1.81716	1.4098e-05	6.9921e-05
							OS08G0301500	9.79361	27.8585	-1.50821	0.000466266	0.0015654
							OS10G0370700	9.70293	93.0003	-3.26074	3.88466e-21	1.09208e-19
							OS11G0605100	9.70293	72.2104	-2.89571	2.10253e-15	3.91322e-14
							OS03G0229600	9.70293	51.1432	-2.39805	9.00303e-10	9.37238e-09
							OS07G0236800	9.70293	35.7587	-1.8818	6.54824e-06	3.52185e-05
							OS01G0229200	9.70293	31.7393	-1.70978	5.77973e-05	0.000249573
							OS01G0148050	9.70293	31.6007	-1.70346	6.22126e-05	0.000266007
							OS03G0279950	9.61225	93.4161	-3.28073	2.59773e-21	7.33837e-20
							OS03G0337600	9.61225	46.015	-2.25916	1.7035e-08	1.47445e-07
							OS03G0670100	9.61225	45.7378	-2.25044	2.00483e-08	1.72331e-07
							OS09G0451700	9.61225	28.8287	-1.58456	0.000246361	0.000899784
							OS03G0850600	9.61225	28.1357	-1.54946	0.000351729	0.00122662
							OS11G0472000	9.61225	27.5813	-1.52075	0.000466556	0.00156547
							OS05G0595300	9.52157	148.579	-3.96388	8.05828e-37	4.31538e-35
							OS04G0106300	9.52157	28.9673	-1.60515	0.00021312	0.000792134
							OS05G0489200	9.43088	68.4682	-2.85997	1.51423e-14	2.61478e-13
							OS05G0588300	9.43088	56.5486	-2.58403	2.45039e-11	3.0865e-10
							OS02G0504500	9.43088	42.1343	-2.15953	1.34799e-07	1.01349e-06
							OS01G0550000	9.43088	40.3325	-2.09648	3.81066e-07	2.63628e-06
							OS10G0189100	9.43088	40.3325	-2.09648	3.81066e-07	2.63628e-06
							OS12G0183300	9.43088	36.5903	-1.956	3.18137e-06	1.84275e-05
							OS03G0843100	9.43088	30.9077	-1.7125	7.11983e-05	0.000300745
							OS02G0733200	9.43088	30.2147	-1.67979	0.000102841	0.000417924
							OS07G0241500	9.3402	38.6693	-2.04966	8.98472e-07	5.79015e-06
							OS06G0300333	9.3402	35.2043	-1.91423	6.31614e-06	3.41808e-05
							OS03G0367900	9.3402	33.4025	-1.83843	1.70655e-05	8.30352e-05
							OS04G0583000	9.3402	27.9971	-1.58375	0.000304243	0.00108575
							OS06G0272700	9.24952	62.7856	-2.76298	4.12443e-13	6.26669e-12
							OS04G0469800	9.24952	48.9256	-2.40314	1.99635e-09	1.97464e-08
							OS07G0405100	9.24952	39.0851	-2.07917	6.45806e-07	4.28524e-06
							OS08G0434300	9.24952	35.3429	-1.93397	5.36026e-06	2.9511e-05
							OS01G0624000	9.24952	26.0567	-1.4942	0.000764054	0.00240947
							OS12G0236900	9.24952	24.9479	-1.43147	0.00133175	0.00387044
							OS12G0637100	9.15884	143.035	-3.96506	1.62638e-35	8.22997e-34
							OS05G0392700	9.15884	29.1059	-1.66808	0.000146831	0.000570146
							OS03G0140700	9.06816	70.8244	-2.96536	2.0796e-15	3.8788e-14
							OS06G0110100	9.06816	52.1134	-2.52277	2.33825e-10	2.58689e-09
							OS04G0573200	9.06816	50.4502	-2.47598	6.41603e-10	6.80504e-09
							OS06G0255300	9.06816	47.2624	-2.38181	4.37245e-09	4.13064e-08
							OS04G0538850	9.06816	38.1149	-2.07147	9.33811e-07	6.00459e-06
							OS06G0217300	9.06816	34.0955	-1.9107	9.02536e-06	4.69641e-05
							OS04G0586100	9.06816	32.8481	-1.85693	1.79936e-05	8.70896e-05
							OS03G0182700	9.06816	28.5515	-1.65469	0.000182271	0.000689211
							OS01G0922700	8.97748	66.9436	-2.89856	2.11506e-14	3.60242e-13
							OS03G0181500	8.97748	58.9048	-2.714	3.20865e-12	4.39691e-11
							OS06G0108900	8.97748	43.6589	-2.28189	3.36168e-08	2.79734e-07
							OS07G0608500	8.97748	42.6887	-2.24947	5.95647e-08	4.75266e-07
							OS01G0389700	8.97748	33.2639	-1.88958	1.31385e-05	6.55724e-05
							OS10G0378100	8.97748	31.1849	-1.79647	4.11322e-05	0.000184456
							OS01G0300200	8.97748	31.0463	-1.79004	4.43492e-05	0.00019681
							OS05G0574400	8.97748	30.2147	-1.75087	6.95298e-05	0.000294338
							OS03G0167700	8.97748	27.3041	-1.60474	0.000325009	0.00114557
							OS04G0165400	8.97748	24.2549	-1.4339	0.00153803	0.00439243
							OS01G0136400	8.88679	45.3221	-2.35048	1.12933e-08	1.00848e-07
							OS07G0274700	8.88679	27.1655	-1.61204	0.000324426	0.00114421
							OS06G0571800	8.88679	25.6409	-1.52871	0.000713169	0.00227013
							OS11G0592700	8.88679	25.6409	-1.52871	0.000713169	0.00227013
							OS02G0649800	8.88679	24.3935	-1.45676	0.00134141	0.00389722
							OS05G0480200	8.79611	79.6947	-3.17955	5.00484e-18	1.14215e-16
							OS02G0614100	8.79611	30.0761	-1.77368	6.38073e-05	0.000272226
							OS02G0834700	8.70543	59.5978	-2.77527	1.45519e-12	2.07895e-11
							OS06G0567900	8.70543	41.5799	-2.2559	8.45883e-08	6.59849e-07
							OS02G0102700	8.70543	39.3623	-2.17683	3.10257e-07	2.17616e-06
							OS11G0153450	8.70543	28.1357	-1.69241	0.000167131	0.000639584
							OS07G0422000	8.70543	24.9479	-1.51893	0.000882151	0.00272432
							OS12G0172500	8.70543	24.2549	-1.47829	0.00125432	0.00367538
							OS01G0587150	8.61475	51.0046	-2.56575	2.6222e-10	2.88459e-09
							OS02G0709200	8.61475	36.8675	-2.09747	1.1956e-06	7.53805e-06
							OS05G0132100	8.61475	34.3727	-1.99638	4.96795e-06	2.74986e-05
							OS07G0106100	8.61475	27.7199	-1.68604	0.000192977	0.000725762
							OS02G0681700	8.61475	27.0269	-1.64952	0.000278567	0.00100397
							OS04G0685900	8.61475	25.5023	-1.56575	0.000617693	0.00200254
							OS05G0595100	8.52407	70.8244	-3.05463	9.59376e-16	1.84661e-14
							OS06G0625500	8.52407	44.7677	-2.39284	1.03152e-08	9.24925e-08
							OS07G0476200	8.52407	28.1357	-1.72279	0.000142921	0.000555827
							OS05G0392000	8.52407	25.9181	-1.60435	0.000462503	0.00155426
							OS07G0225300	8.52407	25.3637	-1.57315	0.000617132	0.00200109
							OS07G0150500	8.52407	25.2251	-1.56525	0.000663047	0.00213649
							OS08G0114100	8.52407	24.8093	-1.54127	0.000821629	0.00256464
							OS08G0553800	8.43339	84.4071	-3.32318	1.41926e-19	3.59613e-18
							OS02G0739000	8.43339	50.0344	-2.56874	3.7854e-10	4.09452e-09
							OS05G0349200	8.43339	37.5605	-2.15503	6.61345e-07	4.37671e-06
							OS01G0585700	8.43339	34.7885	-2.04443	3.26793e-06	1.88662e-05
							OS07G0607300	8.43339	32.1551	-1.93086	1.44926e-05	7.16747e-05
							OS06G0682666	8.43339	31.8779	-1.91837	1.69224e-05	8.24077e-05
							OS03G0226400	8.43339	30.9077	-1.87378	2.90277e-05	0.000134349
							OS03G0731500	8.43339	30.0761	-1.83443	4.59262e-05	0.000202982
							OS02G0690700	8.43339	27.9971	-1.73109	0.000142258	0.000553742
							OS09G0538901	8.43339	26.3339	-1.64274	0.000345008	0.00120826
							OS08G0548400	8.43339	25.9181	-1.61978	0.000429332	0.00145965
							OS12G0166000	8.43339	25.7795	-1.61204	0.000461672	0.00155207
							OS02G0722700	8.34271	79.8333	-3.2584	2.33233e-18	5.46548e-17
							OS06G0717200	8.34271	58.489	-2.80958	1.78736e-12	2.53689e-11
							OS09G0438000	8.34271	52.1134	-2.64307	9.40122e-11	1.09637e-09
							OS02G0157600	8.34271	46.5694	-2.4808	2.79929e-09	2.7e-08
							OS04G0671250	8.34271	37.4219	-2.16529	6.50574e-07	4.31361e-06
							OS06G0602700	8.34271	32.7095	-1.97112	9.71489e-06	5.01931e-05
							OS01G0234433	8.34271	26.8883	-1.68839	0.000238165	0.00087424
							OS09G0347700	8.34271	25.0865	-1.58833	0.000615695	0.0019968
							OS07G0548800	8.25202	77.4771	-3.23095	9.22124e-18	2.0639e-16
							OS01G0850700	8.25202	62.7856	-2.92761	1.06056e-13	1.69399e-12
							OS10G0539700	8.25202	58.3504	-2.82192	1.7244e-12	2.45351e-11
							OS05G0133100	8.25202	50.866	-2.62388	1.80629e-10	2.03185e-09
							OS07G0568900	8.25202	49.8958	-2.5961	3.28094e-10	3.57321e-09
							OS06G0195600	8.25202	45.8764	-2.47493	3.81855e-09	3.63689e-08
							OS12G0168700	8.25202	34.5113	-2.06425	3.1816e-06	1.84227e-05
							OS05G0519600	8.25202	30.7691	-1.89866	2.64103e-05	0.000123281
							OS02G0819450	8.25202	30.6305	-1.89215	2.85285e-05	0.000132531
							OS01G0874800	8.25202	30.4919	-1.88561	3.08137e-05	0.000141863
							OS04G0509400	8.25202	28.4129	-1.78373	9.6715e-05	0.000394959
							OS03G0708800	8.25202	25.2251	-1.61204	0.000531811	0.00175807
							OS01G0862300	8.16134	51.9748	-2.67093	8.10702e-11	9.57594e-10
							OS07G0208600	8.16134	37.6991	-2.20765	4.54607e-07	3.10871e-06
							OS04G0372800	8.16134	37.0061	-2.18088	6.82045e-07	4.50005e-06
							OS02G0503900	8.16134	33.1253	-2.02105	6.40629e-06	3.45508e-05
							OS11G0525600	8.16134	29.2445	-1.84129	5.64534e-05	0.000244375
							OS01G0371300	8.16134	28.6901	-1.81367	7.6565e-05	0.000320391
							OS12G0263000	8.16134	24.9479	-1.61204	0.00057082	0.00187038
							OS11G0191400	8.07066	68.6068	-3.08759	2.04339e-15	3.81534e-14
							OS09G0281600	8.07066	35.4815	-2.13631	1.50405e-06	9.27832e-06
							OS05G0358000	7.97998	66.805	-3.0655	5.64377e-15	1.00848e-13
							OS06G0605900	7.97998	30.7691	-1.94703	2.03216e-05	9.71185e-05
							OS06G0547900	7.97998	30.6305	-1.94051	2.19692e-05	0.000104364
							OS06G0255700	7.97998	28.8287	-1.85305	6.00068e-05	0.000257648
							OS09G0433800	7.97998	23.2847	-1.54493	0.0011722	0.00347677
							OS03G0102000	7.97998	22.5917	-1.50134	0.00167392	0.00472219
							OS03G0307800	7.97998	22.5917	-1.50134	0.00167392	0.00472219
							OS10G0437000	7.8893	53.9152	-2.77272	1.696e-11	2.16915e-10
							OS05G0206800	7.8893	35.3429	-2.16345	1.3434e-06	8.37009e-06
							OS01G0886300	7.8893	30.7691	-1.96351	1.8595e-05	8.97514e-05
							OS06G0729400	7.8893	25.9181	-1.71599	0.00027075	0.000977815
							OS01G0801700	7.8893	25.7795	-1.70826	0.000291695	0.00104481
							OS03G0355300	7.8893	24.6707	-1.64483	0.000526996	0.00174314
							OS04G0502300	7.8893	23.8391	-1.59536	0.000816607	0.00255033
							OS07G0583700	7.8893	23.4233	-1.56998	0.00101457	0.00306708
							OS02G0121000	7.79862	69.0226	-3.14578	1.05371e-15	2.01928e-14
							OS08G0492100	7.79862	63.2014	-3.01867	4.29897e-14	7.11388e-13
							OS11G0140700	7.79862	46.4308	-2.57379	1.55618e-09	1.56496e-08
							OS03G0401100	7.79862	28.9673	-1.89314	4.68353e-05	0.000206582
							OS03G0773450	7.79862	28.8287	-1.88622	5.05978e-05	0.000221332
							OS07G0163800	7.79862	28.1357	-1.85111	7.43464e-05	0.00031208
							OS08G0525700	7.79862	26.6111	-1.77074	0.000171728	0.000655162
							OS03G0835600	7.79862	26.0567	-1.74037	0.00023204	0.000853462
							OS09G0273950	7.79862	26.0567	-1.74037	0.00023204	0.000853462
							OS05G0207900	7.79862	25.0865	-1.68562	0.000391093	0.0013443
							OS04G0691750	7.70793	50.7274	-2.71835	9.72687e-11	1.13208e-09
							OS03G0672700	7.70793	32.7095	-2.08529	5.1116e-06	2.82578e-05
							OS02G0822500	7.70793	31.7393	-2.04185	8.92921e-06	4.65749e-05
							OS04G0597000	7.70793	31.3235	-2.02283	1.13268e-05	5.75169e-05
							OS11G0171500	7.70793	28.4129	-1.88213	5.85334e-05	0.000252565
							OS05G0112800	7.70793	27.9971	-1.86086	7.3755e-05	0.000309746
							OS04G0585200	7.61725	122.938	-4.01251	6.16103e-31	2.54277e-29
							OS10G0148400	7.61725	58.9048	-2.95104	5.06604e-13	7.61126e-12
							OS10G0500500	7.61725	46.2922	-2.60343	1.34787e-09	1.37047e-08
							OS03G0352400	7.61725	33.2639	-2.12661	3.37162e-06	1.93879e-05
							OS08G0543600	7.61725	28.4129	-1.8992	5.36958e-05	0.000233829
							OS09G0287300	7.61725	27.4427	-1.84908	9.21369e-05	0.000378655
							OS05G0159000	7.61725	26.3339	-1.78958	0.000169674	0.000648318
							OS10G0517500	7.52657	62.2312	-3.04757	5.39383e-14	8.85846e-13
							OS10G0162100	7.52657	41.7185	-2.47062	1.97924e-08	1.70299e-07
							OS07G0474600	7.52657	32.7095	-2.11964	4.22688e-06	2.38272e-05
							OS01G0121200	7.52657	26.7497	-1.82946	0.000124251	0.000492881
							OS02G0612800	7.52657	25.2251	-1.7448	0.000286308	0.00102889
							OS02G0452500	7.52657	23.0075	-1.61204	0.00093823	0.00287059
							OS06G0347100	7.43589	137.768	-4.21159	3.30664e-35	1.63998e-33
							OS01G0874300	7.43589	51.1432	-2.78197	5.22747e-11	6.30692e-10
							OS01G0111200	7.43589	39.3623	-2.40424	7.39759e-08	5.80959e-07
							OS02G0465000	7.43589	30.6305	-2.04239	1.27737e-05	6.40445e-05
							OS05G0163400	7.43589	26.6111	-1.83945	0.00012333	0.000489898
							OS10G0506100	7.43589	26.4725	-1.83192	0.000133157	0.000523218
							OS03G0180300	7.43589	25.5023	-1.77805	0.000227006	0.000837328
							OS06G0209300	7.43589	23.9777	-1.68912	0.000518635	0.00171874
							OS02G0175100	7.43589	23.7005	-1.67234	0.000601683	0.00196487
							OS01G0731000	7.43589	22.7303	-1.61204	0.00100747	0.00304825
							OS12G0299300	7.34521	76.5069	-3.38072	4.36357e-18	9.98418e-17
							OS08G0536100	7.34521	56.9644	-2.95519	1.1804e-12	1.70451e-11
							OS07G0605200	7.34521	23.8391	-1.69846	0.000516634	0.00171276
							OS03G0125650	7.34521	21.6215	-1.55759	0.00167386	0.00472318
							OS06G0102200	7.25453	584.197	-6.33143	1.1371e-149	2.83594e-147
							OS01G0810300	7.25453	76.0912	-3.39078	4.96449e-18	1.13443e-16
							OS05G0406150	7.25453	59.875	-3.045	1.63407e-13	2.57006e-12
							OS03G0411500	7.25453	42.1343	-2.53804	1.09961e-08	9.82447e-08
							OS12G0208950	7.25453	34.5113	-2.25011	1.09304e-06	6.93651e-06
							OS12G0632900	7.25453	33.6797	-2.21493	1.78676e-06	1.08915e-05
							OS05G0390000	7.25453	33.2639	-2.197	2.28239e-06	1.36646e-05
							OS06G0609850	7.25453	29.5217	-2.02482	2.00535e-05	9.61799e-05
							OS10G0574800	7.25453	29.3831	-2.01803	2.17095e-05	0.000103327
							OS11G0555866	7.25453	25.6409	-1.82149	0.000178284	0.000677362
							OS01G0825500	7.25453	22.7303	-1.64766	0.00086573	0.00268215
							OS03G0207250	7.25453	21.7601	-1.58473	0.00144644	0.00415807
							OS01G0772600	7.16384	51.0046	-2.83182	3.94719e-11	4.85282e-10
							OS12G0297500	7.16384	40.8869	-2.51283	2.10903e-08	1.80487e-07
							OS06G0622900	7.16384	37.9763	-2.40629	1.23753e-07	9.37305e-07
							OS07G0687500	7.16384	37.4219	-2.38508	1.72932e-07	1.27926e-06
							OS03G0686500	7.16384	37.0061	-2.36896	2.2214e-07	1.60851e-06
							OS05G0500400	7.16384	35.4815	-2.30826	5.54022e-07	3.72721e-06
							OS06G0625900	7.16384	27.3041	-1.93031	6.4647e-05	0.000275539
							OS06G0556000	7.16384	27.0269	-1.91559	7.55704e-05	0.000316685
							OS06G0218100	7.16384	25.9181	-1.85515	0.000140519	0.000547708
							OS05G0393400	7.16384	25.0865	-1.80811	0.000222713	0.000823057
							OS03G0851900	7.16384	22.8689	-1.67458	0.000744204	0.0023524
							OS02G0181300	7.07316	58.489	-3.04774	3.0426e-13	4.68824e-12
							OS04G0560500	7.07316	45.4607	-2.68419	1.11972e-09	1.14786e-08
							OS03G0699600	7.07316	35.0657	-2.30963	6.4026e-07	4.25816e-06
							OS06G0730900	7.07316	27.3041	-1.94869	5.91665e-05	0.000254918
							OS04G0209300	7.07316	21.7601	-1.62126	0.00124531	0.00365205
							OS11G0294600	7.07316	21.4829	-1.60276	0.00144217	0.00414783
							OS03G0661800	6.98248	69.1612	-3.30815	2.85074e-16	5.74691e-15
							OS01G0250900	6.98248	54.8854	-2.97461	2.64332e-12	3.6712e-11
							OS02G0234800	6.98248	48.5098	-2.79647	1.47855e-10	1.68379e-09
							OS05G0586200	6.98248	42.2729	-2.59792	7.17507e-09	6.59276e-08
							OS02G0681100	6.98248	27.0269	-1.95258	6.33255e-05	0.000270435
							OS11G0222000	6.98248	23.9777	-1.77988	0.00034744	0.00121361
							OS03G0838900	6.8918	54.0538	-2.97144	3.9413e-12	5.35882e-11
							OS05G0562400	6.8918	53.2222	-2.94908	6.679e-12	8.88057e-11
							OS03G0661300	6.8918	47.8168	-2.79457	2.0207e-10	2.25993e-09
							OS06G0130000	6.8918	36.1745	-2.39202	2.66344e-07	1.90022e-06
							OS04G0637400	6.8918	29.6603	-2.10558	1.27222e-05	6.38046e-05
							OS05G0376300	6.8918	26.3339	-1.93397	8.57781e-05	0.000354861
							OS08G0464950	6.8918	23.4233	-1.76499	0.000433882	0.00147339
							OS07G0545800	6.8918	22.5917	-1.71284	0.000682639	0.00218349
							OS08G0400300	6.8918	22.3145	-1.69503	0.000793095	0.00249116
							OS03G0238600	6.8918	22.1759	-1.68604	0.000854674	0.0026526
							OS03G0840900	6.8918	20.7899	-1.59293	0.00179073	0.00499402
							OS04G0466100	6.80112	56.8258	-3.0627	5.93241e-13	8.8444e-12
							OS02G0787800	6.80112	41.5799	-2.61204	8.73875e-09	7.92525e-08
							OS02G0590700	6.80112	32.5709	-2.25974	2.08058e-06	1.25337e-05
							OS01G0782500	6.80112	27.7199	-2.02708	3.5557e-05	0.000161445
							OS08G0310100	6.80112	23.4233	-1.7841	0.000399717	0.00137205
							OS06G0711700	6.80112	22.0373	-1.69611	0.000851418	0.00264485
							OS03G0161500	6.80112	20.7899	-1.61204	0.00166121	0.00469126
							OS03G0210600	6.71044	76.2297	-3.50588	1.9563e-18	4.61529e-17
							OS01G0286600	6.71044	65.9734	-3.29741	1.47006e-15	2.77752e-14
							OS05G0507300	6.71044	63.8944	-3.25121	5.60216e-15	1.00208e-13
							OS04G0364800	6.71044	58.0732	-3.11339	2.3438e-13	3.63071e-12
							OS06G0327300	6.71044	49.8958	-2.89444	4.25677e-11	5.20411e-10
							OS03G0249200	6.71044	31.6007	-2.23548	3.34427e-06	1.9256e-05
							OS05G0270200	6.71044	31.3235	-2.22277	3.9411e-06	2.23171e-05
							OS10G0407000	6.71044	30.3533	-2.17737	6.98618e-06	3.72981e-05
							OS09G0481800	6.71044	29.6603	-2.14405	1.04917e-05	5.37139e-05
							OS04G0136700	6.71044	27.8585	-2.05364	2.99145e-05	0.000138051
							OS02G0499000	6.71044	27.3041	-2.02464	4.11718e-05	0.000184586
							OS04G0608100	6.71044	26.6111	-1.98755	6.1246e-05	0.000262324
							OS06G0634300	6.71044	24.2549	-1.8538	0.000231815	0.000852995
							OS09G0252100	6.71044	24.2549	-1.8538	0.000231815	0.000852995
							OS04G0151800	6.71044	21.6215	-1.68799	0.00098521	0.00298919
							OS01G0914800	6.71044	20.5127	-1.61204	0.00178469	0.00497877
							OS03G0300801	6.61976	74.0122	-3.48291	7.13033e-18	1.61245e-16
							OS06G0256500	6.61976	51.0046	-2.94578	1.8585e-11	2.3614e-10
							OS04G0658000	6.61976	49.48	-2.902	4.88147e-11	5.92633e-10
							OS05G0563600	6.61976	49.0642	-2.88982	6.34937e-11	7.58709e-10
							OS07G0545900	6.61976	38.8079	-2.5515	3.83979e-08	3.16353e-07
							OS08G0536000	6.61976	37.1447	-2.48831	1.06474e-07	8.1635e-07
							OS03G0265100	6.61976	36.3131	-2.45564	1.76856e-07	1.30607e-06
							OS06G0130400	6.61976	32.0165	-2.27397	2.3591e-06	1.40948e-05
							OS04G0643600	6.61976	29.2445	-2.14332	1.21437e-05	6.1167e-05
							OS09G0408966	6.61976	28.4129	-2.1017	1.97346e-05	9.47804e-05
							OS06G0141200	6.61976	28.1357	-2.08755	2.31861e-05	0.000109638
							OS03G0701300	6.61976	26.0567	-1.97681	7.6772e-05	0.00032118
							OS05G0495300	6.61976	23.8391	-1.84848	0.000268462	0.000970554
							OS03G0570775	6.61976	22.1759	-1.74414	0.000672986	0.00215617
							OS12G0152100	6.61976	20.9285	-1.66062	0.0013237	0.0038541
							OS01G0209400	6.61976	20.6513	-1.64139	0.00153592	0.00438714
							OS03G0596900	6.52907	340.816	-5.70597	1.33133e-89	1.85939e-87
							OS12G0566200	6.52907	36.8675	-2.4974	1.12864e-07	8.62312e-07
							OS12G0115700	6.52907	32.4323	-2.31248	1.65923e-06	1.01638e-05
							OS07G0602100	6.52907	32.0165	-2.29387	2.12825e-06	1.27944e-05
							OS04G0428950	6.52907	29.1059	-2.15636	1.19477e-05	6.02493e-05
							OS03G0168900	6.52907	28.9673	-2.14948	1.29601e-05	6.47558e-05
							OS11G0638900	6.52907	27.9971	-2.10033	2.28488e-05	0.000108102
							OS11G0572100	6.52907	25.9181	-1.98901	7.58933e-05	0.000317961
							OS08G0192900	6.52907	25.0865	-1.94196	0.000121918	0.00048462
							OS02G0255200	6.52907	23.2847	-1.83443	0.000335907	0.00118017
							OS03G0104100	6.52907	20.9285	-1.68052	0.00122435	0.00359663
							OS01G0947700	6.52907	20.2355	-1.63194	0.00177703	0.00495976
							OS03G0710000	6.43839	62.647	-3.28247	8.29739e-15	1.46467e-13
							OS02G0708000	6.43839	56.41	-3.13118	4.56135e-13	6.88263e-12
							OS03G0804800	6.43839	37.6991	-2.54976	6.05359e-08	4.82133e-07
							OS01G0923700	6.43839	33.8183	-2.39303	6.47593e-07	4.29547e-06
							OS03G0795900	6.43839	31.0463	-2.26965	3.42744e-06	1.96571e-05
							OS02G0829900	6.43839	30.2147	-2.23048	5.62156e-06	3.08329e-05
							OS09G0458700	6.43839	29.2445	-2.18339	9.97989e-06	5.13192e-05
							OS02G0486500	6.43839	27.1655	-2.077	3.36952e-05	0.000154033
							OS03G0271300	6.43839	26.0567	-2.01688	6.39569e-05	0.000272797
							OS03G0158250	6.43839	23.1461	-1.846	0.000333349	0.00117213
							OS11G0604600	6.43839	20.3741	-1.66197	0.00152715	0.0043642
							OS08G0566400	6.34771	52.3906	-3.045	5.22282e-12	7.01924e-11
							OS02G0474000	6.34771	52.252	-3.04118	5.70577e-12	7.64477e-11
							OS01G0687300	6.34771	43.5203	-2.77738	1.43955e-09	1.45607e-08
							OS01G0102850	6.34771	40.0553	-2.65768	1.25495e-08	1.11044e-07
							OS10G0422401	6.34771	35.4815	-2.48276	2.10981e-07	1.53792e-06
							OS05G0558400	6.34771	34.9271	-2.46004	2.96036e-07	2.08647e-06
							OS07G0287100	6.34771	27.0269	-2.09009	3.32144e-05	0.000151914
							OS05G0160000	6.34771	26.6111	-2.06772	4.22938e-05	0.00018884
							OS05G0411300	6.34771	24.9479	-1.97461	0.000110246	0.000443472
							OS05G0368300	6.34771	24.5321	-1.95036	0.000139763	0.00054549
							OS07G0188266	6.34771	20.7899	-1.71158	0.00112672	0.00335784
							OS01G0589800	6.25703	64.5874	-3.3677	1.80092e-15	3.37706e-14
							OS03G0758100	6.25703	44.0747	-2.8164	8.98585e-10	9.36008e-09
							OS06G0500300	6.25703	37.8377	-2.59627	4.42024e-08	3.60601e-07
							OS07G0575800	6.25703	37.5605	-2.58567	5.24682e-08	4.22115e-07
							OS03G0729200	6.25703	32.2937	-2.3677	1.31491e-06	8.21019e-06
							OS12G0286600	6.25703	31.7393	-2.34272	1.83732e-06	1.11802e-05
							OS02G0824300	6.25703	31.4621	-2.33007	2.17104e-06	1.30427e-05
							OS03G0767000	6.25703	30.9077	-2.30442	3.02901e-06	1.76562e-05
							OS10G0510400	6.25703	30.2147	-2.2717	4.58609e-06	2.56451e-05
							OS06G0120200	6.25703	29.7989	-2.25171	5.87716e-06	3.20286e-05
							OS11G0222100	6.25703	29.7989	-2.25171	5.87716e-06	3.20286e-05
							OS03G0810600	6.25703	26.6111	-2.08848	3.84687e-05	0.000173402
							OS02G0164900	6.25703	25.6409	-2.0349	6.75339e-05	0.000286445
							OS02G0190200	6.25703	24.2549	-1.95473	0.000149639	0.000579375
							OS06G0670500	6.25703	22.4531	-1.84337	0.000414077	0.00141578
							OS03G0389100	6.25703	22.3145	-1.83443	0.000447423	0.00151584
							OS01G0199900	6.25703	21.3443	-1.7703	0.000766647	0.00241722
							OS03G0406900	6.16635	61.261	-3.31248	1.34224e-14	2.32238e-13
							OS01G0557100	6.16635	58.2118	-3.23882	9.57499e-14	1.53781e-12
							OS07G0227800	6.16635	50.4502	-3.03237	1.38754e-11	1.78772e-10
							OS07G0665700	6.16635	47.6782	-2.95084	8.1066e-11	9.58193e-10
							OS12G0287300	6.16635	45.1835	-2.87331	3.94141e-10	4.25536e-09
							OS07G0185900	6.16635	40.8869	-2.72915	5.88756e-09	5.48479e-08
							OS04G0602800	6.16635	35.6201	-2.5302	1.54907e-07	1.15473e-06
							OS09G0558000	6.16635	33.8183	-2.45532	4.67361e-07	3.17973e-06
							OS01G0944100	6.16635	33.1253	-2.42545	7.13017e-07	4.69376e-06
							OS08G0540000	6.16635	32.4323	-2.39494	1.08629e-06	6.90369e-06
							OS02G0551801	6.16635	30.6305	-2.31248	3.22337e-06	1.86336e-05
							OS07G0602200	6.16635	28.9673	-2.23194	8.71053e-06	4.55226e-05
							OS11G0153600	6.16635	28.9673	-2.23194	8.71053e-06	4.55226e-05
							OS01G0121300	6.16635	27.7199	-2.16843	1.82312e-05	8.81908e-05
							OS02G0621700	6.07567	65.5576	-3.43165	7.2748e-16	1.41903e-14
							OS02G0221900	6.07567	57.796	-3.24986	1.09198e-13	1.74258e-12
							OS07G0134700	6.07567	30.0761	-2.3075	4.05167e-06	2.28987e-05
							OS02G0665500	6.07567	22.8689	-1.91227	0.000275451	0.000993763
							OS02G0636300	6.07567	21.4829	-1.82208	0.000600812	0.00196276
							OS06G0124900	6.07567	20.5127	-1.75541	0.00102908	0.00310771
							OS05G0388400	6.07567	20.3741	-1.74562	0.00111069	0.0033129
							OS02G0709600	6.07567	19.8197	-1.70582	0.00150497	0.00430789
							OS03G0179900	5.98498	80.6649	-3.75252	3.52414e-20	9.33603e-19
							OS02G0721600	5.98498	58.489	-3.28875	6.09242e-14	9.94033e-13
							OS02G0731900	5.98498	45.3221	-2.92079	2.80489e-10	3.06816e-09
							OS08G0269500	5.98498	28.1357	-2.23298	1.16686e-05	5.90121e-05
							OS04G0657300	5.98498	27.4427	-2.197	1.76117e-05	8.54305e-05
							OS07G0205700	5.98498	25.6409	-2.09903	5.08679e-05	0.000222402
							OS01G0179600	5.98498	25.0865	-2.06749	7.02849e-05	0.000297391
							OS10G0521500	5.98498	24.2549	-2.01886	0.000113822	0.000455234
							OS06G0251700	5.98498	23.5619	-1.97704	0.000169616	0.000648241
							OS04G0684500	5.98498	23.2847	-1.95996	0.00019881	0.000744013
							OS04G0543200	5.98498	22.8689	-1.93397	0.000252074	0.000918728
							OS12G0566250	5.98498	20.9285	-1.80605	0.000752287	0.0023758
							OS08G0385900	5.98498	20.6513	-1.78682	0.000877641	0.00271231
							OS03G0284800	5.98498	19.4039	-1.69693	0.00174352	0.00487405
							OS04G0160801	5.8943	93.4161	-3.98628	7.87299e-24	2.42839e-22
							OS01G0142100	5.8943	61.6768	-3.38733	6.76845e-15	1.20207e-13
							OS01G0655400	5.8943	50.4502	-3.09747	9.35354e-12	1.22409e-10
							OS01G0775350	5.8943	44.7677	-2.92506	3.5121e-10	3.81071e-09
							OS08G0390000	5.8943	38.8079	-2.71896	1.50859e-08	1.31553e-07
							OS03G0791700	5.8943	25.6409	-2.12105	4.61948e-05	0.000204014
							OS06G0111300	5.8943	24.6707	-2.06541	8.1446e-05	0.000338866
							OS01G0618200	5.8943	22.5917	-1.9384	0.00027001	0.000975345
							OS03G0808100	5.8943	20.0969	-1.76958	0.00109848	0.00327817
							OS10G0579600	5.80362	82.7439	-3.83363	6.86137e-21	1.90438e-19
							OS01G0966000	5.80362	79.1403	-3.76939	7.10512e-20	1.83222e-18
							OS01G0763700	5.80362	70.5472	-3.60356	1.87539e-17	4.11315e-16
							OS04G0577300	5.80362	55.717	-3.26309	2.76703e-13	4.27494e-12
							OS05G0586900	5.80362	40.1939	-2.79195	5.59472e-09	5.21756e-08
							OS09G0286400	5.80362	38.6693	-2.73616	1.45877e-08	1.274e-07
							OS02G0669100	5.80362	34.0955	-2.55456	2.51811e-07	1.80316e-06
							OS03G0183000	5.80362	30.7691	-2.40646	1.93715e-06	1.17386e-05
							OS10G0194200	5.80362	30.6305	-2.39994	2.10758e-06	1.26789e-05
							OS03G0752700	5.80362	30.4919	-2.3934	2.29287e-06	1.37226e-05
							OS02G0517531	5.80362	25.6409	-2.14342	4.19103e-05	0.000187272
							OS01G0177500	5.80362	24.6707	-2.08777	7.4059e-05	0.000310948
							OS06G0728200	5.80362	22.1759	-1.93397	0.000313044	0.00111351
							OS08G0520850	5.80362	22.0373	-1.92492	0.000338788	0.00118862
							OS02G0142450	5.80362	21.7601	-1.90666	0.00039666	0.0013621
							OS05G0500500	5.80362	19.8197	-1.77191	0.00117923	0.00349702
							OS11G0530650	5.71294	737.904	-7.01306	2.22475e-181	7.06176e-179
							OS01G0615000	5.71294	80.9421	-3.82459	1.91155e-20	5.19003e-19
							OS02G0822200	5.71294	32.7095	-2.5174	5.28599e-07	3.56993e-06
							OS03G0114900	5.71294	32.4323	-2.50513	6.26945e-07	4.17915e-06
							OS01G0887100	5.71294	31.6007	-2.46765	1.04471e-06	6.66246e-06
							OS02G0523500	5.71294	31.6007	-2.46765	1.04471e-06	6.66246e-06
							OS05G0141500	5.71294	22.3145	-1.96568	0.000264279	0.000957217
							OS03G0764000	5.71294	22.0373	-1.94764	0.000309798	0.00110264
							OS01G0764500	5.71294	21.3443	-1.90155	0.000459955	0.00154719
							OS01G0372400	5.71294	20.6513	-1.85393	0.00068077	0.00217831
							OS11G0207000	5.71294	19.6811	-1.78451	0.00117209	0.00347703
							OS06G0247800	5.62226	45.7378	-3.02417	1.2861e-10	1.4791e-09
							OS05G0134200	5.62226	43.9361	-2.96618	4.06107e-10	4.37374e-09
							OS09G0298200	5.62226	37.1447	-2.72393	2.98231e-08	2.50314e-07
							OS12G0638700	5.62226	36.1745	-2.68575	5.47604e-08	4.39139e-07
							OS07G0669650	5.62226	32.7095	-2.54049	4.72029e-07	3.21024e-06
							OS04G0195000	5.62226	32.2937	-2.52203	6.10094e-07	4.07773e-06
							OS04G0508200	5.62226	31.1849	-2.47163	1.20657e-06	7.58256e-06
							OS05G0102900	5.62226	29.9375	-2.41273	2.58759e-06	1.53029e-05
							OS06G0558700	5.62226	28.4129	-2.33732	6.53064e-06	3.51346e-05
							OS01G0849500	5.62226	24.3935	-2.11728	7.18706e-05	0.000302852
							OS06G0731700	5.62226	20.7899	-1.88666	0.000577092	0.00189022
							OS01G0559750	5.53158	105.613	-4.25495	1.71344e-27	6.19322e-26
							OS03G0833300	5.53158	44.3519	-3.00323	2.73724e-10	3.00168e-09
							OS06G0178900	5.53158	33.1253	-2.58217	3.25448e-07	2.27448e-06
							OS08G0137200	5.53158	29.9375	-2.43619	2.31988e-06	1.38653e-05
							OS10G0317900	5.53158	27.7199	-2.32516	8.93356e-06	4.65837e-05
							OS02G0200300	5.53158	24.8093	-2.16512	5.09887e-05	0.000222819
							OS03G0164700	5.53158	22.1759	-2.00323	0.000238371	0.000872611
							OS03G0811100	5.53158	22.0373	-1.99419	0.000258258	0.000939895
							OS02G0789150	5.53158	21.7601	-1.97592	0.000303047	0.0010817
							OS01G0901500	5.53158	19.8197	-1.84118	0.000915763	0.00280727
							OS01G0831200	5.53158	19.6811	-1.83105	0.000990064	0.00300261
							OS01G0889900	5.53158	19.6811	-1.83105	0.000990064	0.00300261
							OS08G0225100	5.53158	19.2653	-1.80024	0.00125008	0.00366418
							OS03G0695700	5.53158	18.8495	-1.76877	0.00157632	0.00449148
							OS08G0567000	5.44089	74.9824	-3.78464	5.93371e-19	1.44277e-17
							OS08G0224700	5.44089	44.4905	-3.03158	2.19911e-10	2.44535e-09
							OS03G0805300	5.44089	40.1939	-2.88506	3.40104e-09	3.25523e-08
							OS01G0264700	5.44089	36.8675	-2.76043	2.78593e-08	2.34847e-07
							OS07G0680900	5.44089	36.3131	-2.73857	3.94844e-08	3.24385e-07
							OS07G0409200	5.44089	35.4815	-2.70515	6.65496e-08	5.2595e-07
							OS04G0307200	5.44089	34.5113	-2.66515	1.22154e-07	9.27604e-07
							OS10G0161800	5.44089	28.5515	-2.39165	4.84825e-06	2.69729e-05
							OS07G0181800	5.44089	24.6707	-2.18088	5.0125e-05	0.000219484
							OS08G0450800	5.44089	22.7303	-2.0627	0.000157253	0.000605095
							OS04G0671200	5.44089	21.4829	-1.98127	0.000324505	0.00114426
							OS03G0128800	5.35021	100.207	-4.22725	4.20853e-26	1.42943e-24
							OS02G0822400	5.35021	59.875	-3.48429	9.35983e-15	1.64722e-13
							OS06G0720700	5.35021	46.015	-3.10444	7.25407e-11	8.62681e-10
							OS11G0265400	5.35021	41.8571	-2.9678	1.03887e-09	1.07001e-08
							OS06G0681600	5.35021	39.3623	-2.87915	5.08292e-09	4.77341e-08
							OS09G0109800	5.35021	36.7289	-2.77925	2.69041e-08	2.27123e-07
							OS12G0616800	5.35021	29.5217	-2.46411	2.4006e-06	1.43183e-05
							OS05G0105500	5.35021	27.1655	-2.34411	1.01128e-05	5.19569e-05
							OS02G0611800	5.35021	25.2251	-2.23719	3.25608e-05	0.000149003
							OS02G0136800	5.35021	23.9777	-2.16403	6.84754e-05	0.000290227
							OS11G0180900	5.35021	22.4531	-2.06925	0.00016816	0.000642816
							OS03G0711800	5.35021	21.2057	-1.98679	0.000347477	0.00121349
							OS08G0199200	5.35021	20.5127	-1.93885	0.00051796	0.00171683
							OS03G0730400	5.35021	20.2355	-1.91922	0.000607116	0.00198039
							OS08G0128300	5.35021	18.9881	-1.82743	0.00123263	0.00361973
							OS06G0714900	5.35021	18.4337	-1.78468	0.00168244	0.00473897
							OS01G0532200	5.25953	172.141	-5.03251	7.32301e-46	4.86103e-44
							OS03G0423850	5.25953	51.2818	-3.28544	2.12746e-12	2.99043e-11
							OS08G0205200	5.25953	41.8571	-2.99246	9.12904e-10	9.4979e-09
							OS12G0406200	5.25953	34.3727	-2.70826	1.04955e-07	8.05766e-07
							OS08G0332700	5.25953	30.4919	-2.53542	1.17975e-06	7.44888e-06
							OS03G0325500	5.25953	28.8287	-2.4545	3.28857e-06	1.89603e-05
							OS06G0705651	5.25953	28.6901	-2.44755	3.58053e-06	2.04478e-05
							OS04G0510400	5.25953	25.0865	-2.25391	3.19398e-05	0.000146391
							OS01G0883200	5.25953	23.5619	-2.16345	7.93682e-05	0.000330932
							OS01G0609300	5.25953	22.1759	-2.07599	0.000179815	0.000682586
							OS03G0271100	5.16885	112.543	-4.44449	1.17985e-29	4.57731e-28
							OS10G0539600	5.16885	67.2208	-3.70099	5.95923e-17	1.25496e-15
							OS02G0649700	5.16885	56.8258	-3.45863	5.10188e-14	8.41064e-13
							OS03G0454100	5.16885	50.5888	-3.2909	2.90153e-12	4.01704e-11
							OS02G0741400	5.16885	44.9063	-3.119	1.13321e-10	1.30844e-09
							OS05G0455700	5.16885	41.4413	-3.00315	1.04588e-09	1.07596e-08
							OS08G0144000	5.16885	38.9465	-2.91358	5.13976e-09	4.81642e-08
							OS02G0465400	5.16885	38.5307	-2.89809	6.69657e-09	6.18565e-08
							OS01G0185200	5.16885	35.8973	-2.79596	3.55677e-08	2.95545e-07
							OS04G0270550	5.16885	32.9867	-2.67397	2.22105e-07	1.60892e-06
							OS03G0656800	5.16885	28.8287	-2.47959	2.94264e-06	1.7193e-05
							OS04G0422000	5.16885	25.9181	-2.32605	1.74268e-05	8.45808e-05
							OS08G0323700	5.16885	23.2847	-2.17147	8.47306e-05	0.000351027
							OS06G0472700	5.16885	21.6215	-2.06455	0.00022623	0.000834641
							OS07G0692950	5.16885	21.4829	-2.05528	0.00024536	0.000896502
							OS12G0160400	5.16885	20.7899	-2.00797	0.000367576	0.00127628
							OS01G0205200	5.16885	19.9583	-1.94908	0.000594745	0.00194403
							OS01G0689800	5.16885	18.8495	-1.86661	0.00112174	0.00334358
							OS07G0656700	5.16885	18.2951	-1.82355	0.00153547	0.00438656
							OS06G0303700	5.07817	104.088	-4.35736	2.30997e-27	8.31495e-26
							OS02G0833400	5.07817	93.0003	-4.19486	2.87948e-24	9.04136e-23
							OS05G0126300	5.07817	92.7231	-4.19055	3.44293e-24	1.07718e-22
							OS02G0651900	5.07817	71.5174	-3.81591	3.16321e-18	7.32405e-17
							OS05G0458100	5.07817	52.1134	-3.35928	9.41604e-13	1.37331e-11
							OS09G0444200	5.07817	45.8764	-3.17537	5.30596e-11	6.39279e-10
							OS07G0567400	5.07817	42.8273	-3.07615	3.77349e-10	4.08417e-09
							OS09G0451133	5.07817	40.4711	-2.99451	1.7083e-09	1.70518e-08
							OS10G0436950	5.07817	33.9569	-2.74132	1.07067e-07	8.20174e-07
							OS08G0109400	5.07817	31.7393	-2.64389	4.30702e-07	2.9545e-06
							OS07G0124500	5.07817	29.2445	-2.52579	2.034e-06	1.22658e-05
							OS07G0463100	5.07817	27.8585	-2.45574	4.78298e-06	2.66437e-05
							OS02G0728100	5.07817	26.6111	-2.38965	1.02723e-05	5.26679e-05
							OS06G0143900	5.07817	25.3637	-2.32039	2.19416e-05	0.000104318
							OS07G0674150	5.07817	24.2549	-2.2559	4.28585e-05	0.000191313
							OS07G0568400	5.07817	20.5127	-2.01414	0.000393509	0.00135234
							OS08G0103400	5.07817	19.4039	-1.93397	0.000747671	0.00236293
							OS04G0692600	5.07817	19.2653	-1.92363	0.000809673	0.00253048
							OS02G0589450	5.07817	17.8793	-1.81591	0.00178249	0.00497423
							OS08G0487800	4.98749	34.6499	-2.79647	6.11611e-08	4.86004e-07
							OS07G0496600	4.98749	30.9077	-2.63158	6.43922e-07	4.27762e-06
							OS02G0534400	4.98749	27.7199	-2.47454	4.6607e-06	2.60289e-05
							OS12G0593000	4.98749	25.6409	-2.36206	1.66687e-05	8.13991e-05
							OS05G0383000	4.98749	25.3637	-2.34638	1.97331e-05	9.47993e-05
							OS05G0305100	4.98749	23.2847	-2.223	6.92848e-05	0.000293444
							OS09G0557400	4.98749	20.9285	-2.06909	0.00028074	0.00101159
							OS01G0177200	4.98749	20.5127	-2.04013	0.00035826	0.00124629
							OS05G0298900	4.98749	20.5127	-2.04013	0.00035826	0.00124629
							OS06G0523300	4.89681	73.8736	-3.91515	5.13347e-19	1.25518e-17
							OS07G0661800	4.89681	46.1536	-3.23653	3.38127e-11	4.19845e-10
							OS09G0408000	4.89681	31.7393	-2.69636	3.3952e-07	2.3662e-06
							OS04G0617050	4.89681	31.3235	-2.67733	4.40855e-07	3.02058e-06
							OS07G0110100	4.89681	26.6111	-2.44212	8.25444e-06	4.33141e-05
							OS06G0359400	4.89681	26.3339	-2.42701	9.78715e-06	5.05216e-05
							OS01G0931100	4.89681	26.1953	-2.4194	1.06561e-05	5.44597e-05
							OS08G0295300	4.89681	21.8987	-2.16093	0.000143445	0.000557742
							OS07G0471000	4.89681	21.4829	-2.13328	0.000183667	0.000693889
							OS05G0406100	4.89681	20.3741	-2.05683	0.000353436	0.00123159
							OS03G0572900	4.89681	20.2355	-2.04698	0.000383382	0.00131975
							OS06G0530300	4.89681	20.2355	-2.04698	0.000383382	0.00131975
							OS02G0594900	4.89681	18.9881	-1.95519	0.00079289	0.00249096
							OS01G0869900	4.89681	18.8495	-1.94462	0.000859027	0.00266256
							OS05G0130200	4.89681	18.8495	-1.94462	0.000859027	0.00266256
							OS08G0408200	4.80612	50.866	-3.40376	1.39008e-12	1.99409e-11
							OS11G0657100	4.80612	43.6589	-3.18333	1.47859e-10	1.68274e-09
							OS01G0955000	4.80612	36.0359	-2.90649	1.97354e-08	1.69892e-07
							OS09G0321500	4.80612	33.2639	-2.79101	1.14885e-07	8.76598e-07
							OS05G0481000	4.80612	30.3533	-2.65891	7.19443e-07	4.72537e-06
							OS11G0155100	4.80612	30.0761	-2.64567	8.5598e-07	5.53676e-06
							OS01G0641000	4.80612	23.7005	-2.30197	4.38459e-05	0.000194873
							OS03G0197400	4.80612	22.3145	-2.21504	0.000101177	0.000411447
							OS10G0580300	4.80612	22.1759	-2.20605	0.000109948	0.000442375
							OS09G0453500	4.80612	18.5723	-1.95021	0.000920776	0.00282065
							OS06G0655500	4.71544	106.722	-4.50032	2.54017e-28	9.33606e-27
							OS03G0309200	4.71544	87.7335	-4.21766	4.9201e-23	1.47968e-21
							OS04G0560600	4.71544	87.7335	-4.21766	4.9201e-23	1.47968e-21
							OS01G0316900	4.71544	51.9748	-3.46235	5.87618e-13	8.76806e-12
							OS04G0518400	4.71544	33.1253	-2.81247	1.10829e-07	8.48622e-07
							OS03G0116900	4.71544	31.4621	-2.73815	3.17534e-07	2.22363e-06
							OS01G0958000	4.71544	29.2445	-2.6327	1.28073e-06	8.03123e-06
							OS10G0198600	4.71544	26.6111	-2.49656	6.6034e-06	3.54715e-05
							OS04G0118900	4.71544	24.3935	-2.37103	2.58479e-05	0.000121109
							OS07G0264800	4.71544	21.4829	-2.18773	0.000150542	0.000581324
							OS06G0106900	4.71544	20.6513	-2.13077	0.000247245	0.000902448
							OS01G0100100	4.71544	20.0969	-2.09151	0.000343461	0.00120308
							OS01G0224500	4.71544	19.6811	-2.06135	0.000438975	0.00148953
							OS07G0693800	4.71544	18.2951	-1.956	0.00098696	0.00299398
							OS01G0733500	4.62476	71.1016	-3.94243	2.01566e-18	4.7425e-17
							OS05G0323800	4.62476	52.3906	-3.50186	3.8917e-13	5.92856e-12
							OS03G0244000	4.62476	44.9063	-3.27947	5.02149e-11	6.08364e-10
							OS01G0640700	4.62476	41.4413	-3.16362	4.7224e-10	5.06411e-09
							OS01G0960300	4.62476	37.4219	-3.01643	6.28139e-09	5.8268e-08
							OS06G0597900	4.62476	34.6499	-2.9054	3.70397e-08	3.06029e-07
							OS04G0448300	4.62476	33.6797	-2.86443	6.87529e-08	5.4238e-07
							OS03G0118200	4.62476	32.8481	-2.82836	1.16687e-07	8.88024e-07
							OS01G0752700	4.62476	32.0165	-2.79136	1.97807e-07	1.44611e-06
							OS02G0689600	4.62476	31.8779	-2.78511	2.15969e-07	1.56643e-06
							OS02G0204300	4.62476	29.7989	-2.68781	8.02903e-07	5.21663e-06
							OS11G0657850	4.62476	26.7497	-2.53207	5.40963e-06	2.97734e-05
							OS03G0112400	4.62476	26.4725	-2.51704	6.42599e-06	3.4625e-05
							OS07G0681000	4.62476	23.9777	-2.37424	2.99232e-05	0.000138055
							OS11G0302500	4.62476	20.3741	-2.13929	0.000264211	0.000957167
							OS03G0353500	4.62476	20.2355	-2.12944	0.000286936	0.00103094
							OS02G0182500	4.62476	18.4337	-1.9949	0.000830276	0.00258792
							OS02G0272350	4.62476	18.1565	-1.97304	0.000975947	0.00297141
							OS01G0851400	4.62476	17.1863	-1.89381	0.0017112	0.0048122
							OS05G0410900	4.53408	57.9346	-3.67554	9.13777e-15	1.60976e-13
							OS03G0765800	4.53408	23.4233	-2.36906	3.77146e-05	0.000170443
							OS11G0629500	4.53408	22.7303	-2.32574	5.75979e-05	0.000248836
							OS04G0510300	4.53408	20.6513	-2.18735	0.000202593	0.00075574
							OS06G0292301	4.53408	18.9881	-2.06622	0.000545429	0.00179764
							OS08G0531000	4.53408	18.5723	-2.03427	0.000696901	0.00222463
							OS02G0505400	4.53408	18.2951	-2.01258	0.000820092	0.00256029
							OS01G0622600	4.53408	17.7407	-1.96818	0.00113392	0.00337585
							OS09G0525600	4.53408	17.6021	-1.95687	0.00122919	0.00361024
							OS03G0229500	4.4434	76.6455	-4.10847	4.16274e-20	1.09612e-18
							OS03G0224300	4.4434	42.5501	-3.25943	1.75517e-10	1.97944e-09
							OS10G0317950	4.4434	31.7393	-2.83654	1.83942e-07	1.35211e-06
							OS01G0925700	4.4434	31.3235	-2.81751	2.39638e-07	1.72377e-06
							OS01G0668000	4.4434	29.2445	-2.71843	8.94948e-07	5.76957e-06
							OS05G0588250	4.4434	24.2549	-2.44854	2.02652e-05	9.68755e-05
							OS12G0106700	4.4434	19.4039	-2.12661	0.000386664	0.00133013
							OS12G0481100	4.4434	19.1267	-2.10586	0.000456041	0.00154234
							OS05G0565500	4.4434	18.8495	-2.08479	0.000537623	0.00177594
							OS04G0649100	4.4434	17.4635	-1.97461	0.0012154	0.00357333
							OS01G0595100	4.35272	53.0836	-3.60828	1.61485e-13	2.5444e-12
							OS06G0687900	4.35272	51.559	-3.56624	4.36002e-13	6.60167e-12
							OS03G0742800	4.35272	46.1536	-3.40646	1.47133e-11	1.88732e-10
							OS09G0380050	4.35272	34.2341	-2.97545	3.28652e-08	2.73741e-07
							OS06G0566100	4.35272	25.3637	-2.54278	9.09367e-06	4.72844e-05
							OS10G0563000	4.35272	25.3637	-2.54278	9.09367e-06	4.72844e-05
							OS06G0609500	4.35272	24.8093	-2.51089	1.28435e-05	6.43578e-05
							OS03G0247900	4.35272	23.5619	-2.43647	2.78273e-05	0.000129515
							OS03G0681300	4.35272	19.9583	-2.197	0.000250991	0.000914973
							OS03G0721200	4.35272	18.8495	-2.11454	0.000487671	0.00163224
							OS11G0528300	4.26203	75.814	-4.15285	5.3745e-20	1.40042e-18
							OS12G0190000	4.26203	66.9436	-3.97333	1.68763e-17	3.71535e-16
							OS07G0107300	4.26203	38.6693	-3.18157	1.64918e-09	1.65089e-08
							OS06G0227200	4.26203	28.5515	-2.74395	1.08772e-06	6.91025e-06
							OS10G0180000	4.26203	25.2251	-2.56525	8.83596e-06	4.61023e-05
							OS06G0188000	4.26203	24.1163	-2.5004	1.76428e-05	8.55575e-05
							OS06G0218300	4.26203	23.4233	-2.45833	2.71258e-05	0.000126452
							OS01G0948900	4.26203	21.2057	-2.31484	0.000106168	0.000428846
							OS01G0155400	4.26203	20.3741	-2.25712	0.000176156	0.000670007
							OS12G0641500	4.26203	20.2355	-2.24728	0.000191607	0.000720921
							OS03G0765100	4.26203	18.9881	-2.15548	0.00040656	0.00139335
							OS01G0200150	4.26203	18.5723	-2.12354	0.000521453	0.00172677
							OS03G0402400	4.26203	17.8793	-2.06868	0.000787734	0.00247655
							OS03G0300900	4.17135	38.2535	-3.197	1.8844e-09	1.87132e-08
							OS06G0149133	4.17135	35.4815	-3.08848	1.13185e-08	1.01022e-07
							OS08G0109000	4.17135	32.4323	-2.95884	8.06072e-08	6.31333e-07
							OS08G0562866	4.17135	31.7393	-2.92768	1.25727e-07	9.51018e-07
							OS08G0517500	4.17135	28.4129	-2.76796	1.05056e-06	6.69124e-06
							OS12G0540900	4.17135	27.9971	-2.74669	1.36785e-06	8.51031e-06
							OS04G0537800	4.17135	27.0269	-2.69581	2.52838e-06	1.49934e-05
							OS01G0955550	4.17135	24.8093	-2.57229	1.02071e-05	5.24103e-05
							OS03G0788300	4.17135	22.0373	-2.40136	5.72026e-05	0.00024725
							OS08G0564500	4.17135	19.1267	-2.197	0.000338167	0.00118668
							OS11G0102800	4.17135	16.7705	-2.00734	0.0013793	0.00399798
							OS03G0751400	4.08067	66.9436	-4.03607	1.2668e-17	2.8209e-16
							OS06G0281501	4.08067	41.1641	-3.33451	2.48103e-10	2.73792e-09
							OS03G0821300	4.08067	30.2147	-2.88837	2.93773e-07	2.07304e-06
							OS07G0679000	4.08067	27.8585	-2.77124	1.32097e-06	8.24216e-06
							OS03G0685800	4.08067	27.5813	-2.75681	1.57543e-06	9.67082e-06
							OS04G0330200	4.08067	26.3339	-2.69004	3.47345e-06	1.98818e-05
							OS10G0436900	4.08067	25.7795	-2.65935	4.93009e-06	2.73063e-05
							OS08G0525900	4.08067	25.2251	-2.62798	6.99211e-06	3.73183e-05
							OS03G0143700	4.08067	21.2057	-2.37758	8.56236e-05	0.00035439
							OS01G0631500	4.08067	18.2951	-2.16458	0.000504548	0.00167651
							OS09G0491756	3.98999	36.3131	-3.18603	5.04833e-09	4.74603e-08
							OS12G0169700	3.98999	31.3235	-2.97279	1.26802e-07	9.57898e-07
							OS03G0766600	3.98999	27.0269	-2.75994	1.98157e-06	1.19953e-05
							OS06G0103900	3.98999	26.3339	-2.72247	3.07716e-06	1.79189e-05
							OS08G0151400	3.98999	25.5023	-2.67617	5.21052e-06	2.87591e-05
							OS02G0255000	3.98999	24.6707	-2.62834	8.80762e-06	4.59819e-05
							OS02G0686600	3.98999	23.9777	-2.58724	1.36212e-05	6.77683e-05
							OS03G0742400	3.98999	23.5619	-2.562	1.76822e-05	8.57253e-05
							OS01G0610400	3.98999	20.2355	-2.34243	0.000139591	0.000545063
							OS07G0617100	3.98999	19.5425	-2.29216	0.000213485	0.00079332
							OS09G0103100	3.98999	18.0179	-2.17498	0.000539116	0.00178053
							OS03G0287100	3.98999	17.0477	-2.09512	0.000965574	0.00294394
							OS01G0100900	3.89931	103.118	-4.72494	8.4192e-28	3.05577e-26
							OS01G0591250	3.89931	96.0495	-4.62249	7.37258e-26	2.47045e-24
							OS09G0530700	3.89931	51.9748	-3.73652	1.61852e-13	2.5479e-12
							OS08G0159100	3.89931	48.2326	-3.62872	1.86157e-12	2.63579e-11
							OS08G0160600	3.89931	29.9375	-2.94066	2.71566e-07	1.93116e-06
							OS01G0269000	3.89931	27.9971	-2.84399	9.4234e-07	6.05498e-06
							OS06G0647801	3.89931	23.4233	-2.58666	1.71688e-05	8.34678e-05
							OS05G0196200	3.89931	19.1267	-2.2943	0.000247696	0.000903528
							OS05G0495900	3.89931	18.9881	-2.28381	0.000269625	0.000974154
							OS09G0255900	3.89931	16.7705	-2.10464	0.00103322	0.00311914
							OS04G0614600	3.80863	60.0136	-3.97795	7.43439e-16	1.44693e-14
							OS04G0644300	3.80863	46.708	-3.61633	4.36195e-12	5.90775e-11
							OS04G0403300	3.80863	37.6991	-3.30719	1.55778e-09	1.56567e-08
							OS03G0777700	3.80863	35.0657	-3.20272	8.63563e-09	7.84396e-08
							OS02G0722300	3.80863	22.8689	-2.58605	2.16456e-05	0.000103051
							OS12G0569300	3.80863	22.3145	-2.55064	3.06691e-05	0.000141235
							OS02G0832800	3.80863	20.5127	-2.42918	9.4496e-05	0.000386621
							OS02G0326700	3.80863	18.1565	-2.25315	0.00040354	0.00138449
							OS07G0501900	3.80863	18.1565	-2.25315	0.00040354	0.00138449
							OS06G0690600	3.71794	27.1655	-2.8692	1.24631e-06	7.82383e-06
							OS05G0101600	3.71794	23.5619	-2.66388	1.2411e-05	6.23693e-05
							OS02G0504900	3.71794	20.2355	-2.44431	0.000100423	0.000408812
							OS03G0305800	3.71794	20.2355	-2.44431	0.000100423	0.000408812
							OS06G0127300	3.71794	19.9583	-2.42441	0.000119329	0.000475955
							OS05G0196500	3.71794	18.8495	-2.34195	0.000237144	0.000870858
							OS07G0123400	3.71794	18.1565	-2.28791	0.000363247	0.00126251
							OS04G0470150	3.71794	17.8793	-2.26572	0.000430518	0.00146311
							OS12G0514500	3.71794	15.9389	-2.09998	0.0013975	0.00404872
							OS05G0373700	3.62726	50.5888	-3.80187	2.59013e-13	4.00874e-12
							OS06G0718000	3.62726	45.1835	-3.63884	8.85374e-12	1.1648e-10
							OS03G0219700	3.62726	31.4621	-3.11666	6.8295e-08	5.39012e-07
							OS02G0762100	3.62726	29.9375	-3.045	1.83397e-07	1.34867e-06
							OS06G0283400	3.62726	25.7795	-2.82927	2.67053e-06	1.57189e-05
							OS01G0837500	3.62726	24.2549	-2.74132	7.07578e-06	3.77418e-05
							OS01G0203800	3.62726	23.0075	-2.66515	1.56415e-05	7.67693e-05
							OS04G0307500	3.62726	19.1267	-2.39864	0.000179088	0.000680269
							OS07G0475400	3.62726	17.8793	-2.30134	0.000387278	0.00133197
							OS10G0545300	3.62726	17.3249	-2.2559	0.00054431	0.00179429
							OS03G0748200	3.62726	17.0477	-2.23263	0.000644904	0.00208264
							OS05G0587200	3.62726	15.6617	-2.11029	0.00149575	0.00428359
							OS10G0522700	3.62726	15.3845	-2.08453	0.00176728	0.0049373
							OS10G0573700	3.53658	62.3698	-4.14042	1.04841e-16	2.16094e-15
							OS08G0300300	3.53658	34.6499	-3.29242	7.48641e-09	6.86438e-08
							OS06G0147500	3.53658	34.0955	-3.26915	1.07462e-08	9.62085e-08
							OS07G0260300	3.53658	31.8779	-3.17213	4.5532e-08	3.70928e-07
							OS02G0703300	3.53658	29.2445	-3.04774	2.51543e-07	1.80199e-06
							OS04G0249500	3.53658	26.0567	-2.88123	1.96911e-06	1.19239e-05
							OS04G0320200	3.53658	23.4233	-2.72752	1.06347e-05	5.43661e-05
							OS07G0113300	3.53658	22.1759	-2.64857	2.35103e-05	0.000111051
							OS02G0810300	3.53658	20.9285	-2.56504	5.17477e-05	0.000225796
							OS08G0174500	3.53658	19.4039	-2.45592	0.00013478	0.000528999
							OS01G0932600	3.53658	19.2653	-2.44558	0.000146972	0.000570564
							OS11G0137100	3.53658	16.3547	-2.20928	0.000887822	0.00274038
							OS01G0194600	3.53658	15.8003	-2.15953	0.00124429	0.00365027
							OS02G0833600	3.4459	41.1641	-3.57843	9.1974e-11	1.07475e-09
							OS04G0543500	3.4459	36.0359	-3.38648	2.63314e-09	2.55385e-08
							OS01G0647200	3.4459	21.8987	-2.66789	2.48616e-05	0.000116644
							OS05G0478200	3.4459	17.6021	-2.3528	0.00037051	0.00128545
							OS05G0405900	3.4459	17.1863	-2.31831	0.000479324	0.00160646
							OS10G0502900	3.4459	15.3845	-2.15853	0.00144758	0.00416065
							OS07G0596300	3.35522	33.2639	-3.30948	1.40018e-08	1.22713e-07
							OS04G0523100	3.35522	27.9971	-3.0608	4.328e-07	2.96656e-06
							OS02G0817300	3.35522	27.5813	-3.03921	5.6683e-07	3.80897e-06
							OS12G0626400	3.35522	25.7795	-2.94175	1.81985e-06	1.10777e-05
							OS05G0129100	3.35522	25.3637	-2.91829	2.38036e-06	1.42025e-05
							OS01G0960400	3.35522	25.0865	-2.90243	2.84652e-06	1.67097e-05
							OS10G0485300	3.35522	23.1461	-2.78629	9.91477e-06	5.10145e-05
							OS10G0522601	3.35522	22.7303	-2.76014	1.29413e-05	6.46993e-05
							OS03G0717700	3.35522	22.0373	-2.71547	2.01564e-05	9.65938e-05
							OS02G0633100	3.35522	19.4039	-2.53187	0.000107251	0.000432723
							OS01G0786900	3.35522	19.1267	-2.51111	0.00012772	0.000503723
							OS09G0503850	3.35522	19.1267	-2.51111	0.00012772	0.000503723
							OS09G0131150	3.35522	18.5723	-2.46868	0.000180965	0.000684571
							OS01G0337900	3.35522	17.1863	-2.35678	0.000430075	0.00146188
							OS08G0269800	3.35522	16.9091	-2.33333	0.000510836	0.00169611
							OS02G0184400	3.35522	16.6319	-2.30948	0.000606533	0.0019796
							OS08G0436100	3.35522	16.4933	-2.29741	0.000660812	0.00212968
							OS09G0505800	3.35522	15.8003	-2.23548	0.00101281	0.00306229
							OS01G0757700	3.26454	59.875	-4.197	3.46206e-16	6.92332e-15
							OS12G0612400	3.26454	36.0359	-3.46448	1.98309e-09	1.96263e-08
							OS08G0319900	3.26454	29.7989	-3.19031	1.17061e-07	8.90479e-07
							OS06G0355500	3.26454	20.7899	-2.67093	3.95572e-05	0.000177804
							OS07G0693700	3.26454	17.6021	-2.4308	0.000297008	0.00106188
							OS08G0507702	3.26454	16.9091	-2.37285	0.000457995	0.00154805
							OS11G0637800	3.26454	15.8003	-2.27501	0.000911459	0.00279604
							OS01G0850200	3.26454	15.5231	-2.24947	0.00108148	0.00323462
							OS07G0490400	3.17386	34.6499	-3.44854	4.26406e-09	4.03479e-08
							OS01G0234900	3.17386	34.0955	-3.42527	6.13187e-09	5.69719e-08
							OS04G0476100	3.17386	32.0165	-3.33451	2.39272e-08	2.03568e-07
							OS04G0405000	3.17386	29.5217	-3.21747	1.22278e-07	9.27742e-07
							OS10G0412050	3.17386	27.0269	-3.09009	6.22117e-07	4.15172e-06
							OS01G0821800	3.17386	26.0567	-3.03735	1.16924e-06	7.38782e-06
							OS10G0509200	3.17386	18.0179	-2.50513	0.000204094	0.000760691
							OS02G0827500	3.17386	16.6319	-2.38965	0.000487598	0.00163231
							OS03G0337550	3.08317	66.9436	-4.44046	2.76048e-18	6.43424e-17
							OS01G0818600	3.08317	43.1045	-3.80535	1.44633e-11	1.85799e-10
							OS03G0305950	3.08317	35.2043	-3.51326	2.56975e-09	2.49932e-08
							OS11G0473000	3.08317	31.3235	-3.34476	3.27326e-08	2.72766e-07
							OS03G0366200	3.08317	25.6409	-3.05596	1.34109e-06	8.3587e-06
							OS11G0148600	3.08317	23.4233	-2.92546	5.66062e-06	3.10179e-05
							OS07G0231500	3.08317	23.2847	-2.9169	6.1922e-06	3.35621e-05
							OS03G0213900	3.08317	23.0075	-2.89962	7.40907e-06	3.94593e-05
							OS12G0538900	3.08317	19.4039	-2.65386	7.52216e-05	0.000315299
							OS01G0882800	3.08317	18.9881	-2.62261	9.80742e-05	0.000399949
							OS04G0106400	3.08317	18.8495	-2.61204	0.000107129	0.00043238
							OS10G0580700	3.08317	18.8495	-2.61204	0.000107129	0.00043238
							OS03G0411900	3.08317	18.2951	-2.56897	0.000152421	0.000587929
							OS09G0551300	3.08317	17.7407	-2.52458	0.000216631	0.000804156
							OS02G0307000	3.08317	17.6021	-2.51326	0.00023649	0.000868914
							OS07G0618800	3.08317	17.6021	-2.51326	0.00023649	0.000868914
							OS04G0553000	3.08317	17.0477	-2.46709	0.000335629	0.00117943
							OS08G0154300	2.99249	38.9465	-3.70207	1.90878e-10	2.13886e-09
							OS01G0830700	2.99249	20.7899	-2.79647	2.7321e-05	0.000127328
							OS01G0254200	2.99249	19.8197	-2.72752	5.10102e-05	0.000222857
							OS02G0196600	2.99249	18.4337	-2.62293	0.000123922	0.0004918
							OS11G0696600	2.90181	41.1641	-3.82636	3.85475e-11	4.74921e-10
							OS09G0525900	2.90181	26.0567	-3.16663	7.80083e-07	5.07403e-06
							OS10G0473600	2.90181	25.9181	-3.15894	8.54121e-07	5.52678e-06
							OS07G0462000	2.90181	25.0865	-3.11189	1.47106e-06	9.09091e-06
							OS02G0613400	2.90181	18.2951	-2.65644	0.000120037	0.000478232
							OS09G0568000	2.81113	61.5382	-4.45226	5.99549e-17	1.26108e-15
							OS01G0814900	2.81113	40.8869	-3.86242	3.99664e-11	4.91016e-10
							OS09G0511600	2.81113	38.2535	-3.76637	2.24859e-10	2.49879e-09
							OS05G0432650	2.81113	21.6215	-2.94325	1.23343e-05	6.20554e-05
							OS06G0202300	2.81113	21.2057	-2.91523	1.61638e-05	7.91104e-05
							OS08G0416033	2.81113	19.6811	-2.80759	4.34425e-05	0.000193474
							OS02G0281000	2.81113	16.4933	-2.55266	0.000337011	0.00118357
							OS04G0463500	2.81113	16.3547	-2.54049	0.000368139	0.00127773
							OS03G0186100	2.81113	14.8302	-2.39931	0.000967864	0.00294937
							OS12G0626450	2.72045	32.4323	-3.57552	8.92664e-09	8.08725e-08
							OS07G0559400	2.72045	29.5217	-3.43986	6.06193e-08	4.82577e-07
							OS11G0497000	2.72045	23.9777	-3.13978	2.31552e-06	1.3844e-05
							OS08G0542900	2.72045	22.3145	-3.03607	6.8772e-06	3.68289e-05
							OS09G0505700	2.72045	18.2951	-2.74954	9.38658e-05	0.000385307
							OS01G0696000	2.72045	17.7407	-2.70515	0.000134245	0.000527138
							OS07G0196900	2.72045	17.0477	-2.64766	0.000209706	0.000780608
							OS07G0550500	2.72045	15.3845	-2.49957	0.000607728	0.00198183
							OS07G0575550	2.72045	15.3845	-2.49957	0.000607728	0.00198183
							OS03G0231700	2.72045	15.1074	-2.47333	0.000724906	0.00230559
							OS03G0805350	2.72045	14.9688	-2.46004	0.000791616	0.00248741
							OS09G0439200	2.72045	13.9986	-2.36336	0.00146242	0.0041978
							OS05G0579900	2.62977	68.191	-4.69657	6.69467e-19	1.62327e-17
							OS04G0600200	2.62977	35.4815	-3.75406	1.03816e-09	1.0699e-08
							OS09G0528200	2.62977	32.7095	-3.6367	6.4339e-09	5.96511e-08
							OS07G0208700	2.62977	29.7989	-3.50225	4.37604e-08	3.57329e-07
							OS01G0197400	2.62977	24.9479	-3.24591	1.06699e-06	6.78845e-06
							OS02G0631000	2.62977	21.7601	-3.04868	8.64435e-06	4.52378e-05
							OS06G0223700	2.62977	21.6215	-3.03946	9.46533e-06	4.89472e-05
							OS04G0169100	2.62977	20.2355	-2.94388	2.34175e-05	0.000110672
							OS10G0568900	2.62977	17.1863	-2.70826	0.000169689	0.000648234
							OS09G0434000	2.62977	15.1074	-2.52224	0.000645475	0.00208371
							OS06G0118900	2.62977	14.9688	-2.50895	0.000705216	0.00224706
[truncated: 1,678 more rows]

## Sheet: (b) ST1, ST3, ST5 vs SC UP
Supplementary Table S1b: Up-regulated DEGs between samples
(ba) ST1 vs SC Up-regulated							(bb) ST3 vs SC Up-regulated							(bc) ST5 vs SC Up-regulated
Gene Ids	readcount ST1	readcount SC	log2(Fold_change)	p-value	q-value		Gene Ids	readcount ST3	readcount SC	log2(Fold_change)	p-value	q-value		Gene Ids	readcount ST5	readcount SC	log2(Fold_change)	p-value	q-value
OS01G0200700	17387	4201.84	2.04892	0	0		OS07G0544800	20771.9	1030.9	4.33265	0	0		OS05G0355450	9474.45	2114.34	2.16384	0	0
OS05G0355450	17194	2101.32	3.03254	0	0		OS01G0971800	18804.6	1417.32	3.72985	0	0		OS02G0817900	4382.9	418.922	3.38713	0	0
OS03G0670700	11905.1	5191.35	1.19739	6.11749e-297	1.04473e-293		OS05G0355450	16932.9	2183.91	2.95484	0	0		OS07G0529600	9338.53	2725.01	1.77693	0	0
OS01G0600900	9047.73	421.677	4.42334	0	0		OS02G0115801	10845.8	2634.36	2.04161	0	0		OS05G0355400	5766.47	1211.28	2.25116	0	0
OS05G0355400	9046.04	1203.82	2.90967	0	0		OS01G0200700	9081.85	4366.99	1.05635	1.52806e-220	6.20394e-218		OS01G0600900	3563.27	424.29	3.07008	0	0
OS08G0119900	8608.77	2196.94	1.97032	0	0		OS02G0103850	8755.58	1736.1	2.33435	0	0		OS11G0704525	3531.78	457.433	2.94876	0	0
OS11G0671100	6260.52	1664.7	1.91102	0	0		OS08G0119900	8458.42	2283.29	1.88927	0	0		OS12G0632000	5394.71	1363.44	1.98429	0	0
OS02G0817900	6175.38	416.343	3.89068	0	0		OS01G0600900	8391.76	438.252	4.25914	0	0		OS07G0476900	3671.06	649.853	2.49801	0	0
OS07G0529600	5762.11	2708.23	1.08925	3.95878e-114	1.51532e-111		OS07G0529600	7426.19	2814.68	1.39965	0	0		OS08G0435900	4742.45	1169.41	2.01985	0	0
OS04G0252850	5499.58	2161.73	1.34713	8.89311e-181	7.05128e-178		OS05G0560000	6745.71	2672.2	1.33594	7.32147e-268	3.65195e-265		OS09G0346500	3847.63	881.723	2.12557	0	0
OS11G0704525	4557.68	454.617	3.32558	0	0		OS08G0435900	6637.53	1207.9	2.45815	0	0		OS12G0420400	4860.67	1463.14	1.73208	4.2218e-275	6.00498e-272
OS12G0632000	4464.63	1355.05	1.7202	2.16927e-243	2.53474e-240		OS02G0115700	5529.67	2033.39	1.4433	3.9306e-255	1.85461e-252		OS08G0119900	5667.17	2210.55	1.35822	2.86886e-196	3.26448e-193
OS08G0435900	4357.8	1162.21	1.90673	2.50411e-287	3.97098e-284		OS12G0420400	4114.31	1511.29	1.44487	1.34844e-190	4.61589e-188		OS11G0246166	1882.71	340.291	2.46797	4.45632e-193	4.82938e-190
OS12G0420400	4062.11	1454.13	1.48207	1.60613e-164	1.08053e-161		OS07G0152950	3866.21	1267.91	1.60847	3.57529e-218	1.41858e-215		OS09G0517950	1367.83	179.672	2.92845	5.14475e-177	5.32201e-174
OS11G0671000	3626	1317.71	1.46035	1.49651e-142	7.22263e-140		OS02G0817900	3819.87	432.708	3.14206	0	0		OS06G0320500	4537.01	1755.53	1.36983	2.39287e-160	2.17828e-157
OS08G0119800	3603.52	1295.44	1.47597	7.01233e-145	3.62048e-142		OS05G0355400	3579.38	1251.14	1.51647	1.14548e-181	3.70331e-179		OS06G0131001	3233.2	1101.92	1.55295	1.02169e-148	8.30417e-146
OS07G0152950	3231.93	1219.96	1.40557	2.69918e-117	1.07008e-114		OS04G0253000	3505.48	1099.93	1.6722	5.09082e-212	1.97501e-209		OS07G0631950	1239.6	197.653	2.64883	4.66077e-141	3.31468e-138
OS08G0126350	3147.15	1325.31	1.24772	1.42475e-87	3.90505e-85		OS11G0246166	3359.66	351.488	3.25677	0	0		OS03G0786250	8373.53	4174.33	1.00429	1.15075e-140	7.93596e-138
OS06G0131001	2705.53	1095.13	1.3048	1.25438e-83	3.12904e-81		OS11G0704525	3226.72	472.486	2.77173	0	0		OS12G0555000	1054.48	149.481	2.8185	1.65138e-130	1.04395e-127
OS07G0671901	2529.2	788.411	1.68166	9.39591e-133	4.09017e-130		OS07G0577600	3141.03	1503.53	1.06289	2.65521e-78	3.33486e-76		OS02G0818000	1537.68	341.767	2.16968	5.70559e-130	3.5094e-127
OS07G0673600	2480.05	1162.61	1.093	1.66276e-50	2.52842e-48		OS02G0581100	2907.98	313.789	3.21215	0	0		OS07G0562700	1397.98	306.61	2.18886	5.35617e-120	2.90228e-117
OS05G0202800	2477.92	1044.86	1.24582	4.43961e-69	9.04256e-67		OS04G0679500	2887.75	194.317	3.89347	0	0		OS09G0400100	1142.74	216.573	2.39957	3.17217e-113	1.60427e-110
OS11G0246166	2442.01	338.195	2.85214	3.44113e-300	6.36638e-297		OS05G0202800	2873.06	1085.93	1.40366	1.71993e-126	3.49145e-124		OS03G0592500	1702.78	478.769	1.83049	8.02944e-108	3.88796e-105
OS07G0544800	2381.4	991.915	1.26352	1.2149e-68	2.42991e-66		OS03G0131200	2839.51	1399.58	1.02065	6.49297e-65	6.33264e-63		OS05G0344200	1831.26	551.765	1.73071	1.37675e-104	6.26643e-102
OS05G0344200	2344.25	548.367	2.09591	8.17463e-183	7.2594e-180		OS09G0416250	2739.4	338.183	3.01798	0	0		OS07G0152950	3092.03	1227.52	1.33281	1.64952e-103	7.36072e-101
OS09G0346500	2235.56	876.294	1.35115	5.52725e-75	1.20304e-72		OS08G0119800	2734.05	1346.36	1.02198	9.53875e-63	9.00148e-61		OS11G0115375	4100.49	1831.75	1.16258	3.69067e-100	1.61524e-97
OS01G0784833	2056.21	673.056	1.61119	1.27801e-99	4.29894e-97		OS03G0203200	2642.55	304.226	3.11872	0	0		OS09G0400200	1526.03	426.168	1.84029	9.56278e-98	4.10622e-95
OS09G0400200	2040.92	423.544	2.26864	3.83582e-181	3.27535e-178		OS08G0560900	2566.2	1017.18	1.33505	9.3005e-103	1.53177e-100		OS07G0198300	939.554	173.097	2.44039	9.38322e-96	3.95451e-93
OS02G0519950	1838.46	900.165	1.03024	1.2142e-32	1.08259e-30		OS09G0346500	2444.05	910.738	1.42417	7.11886e-111	1.20661e-108		OS04G0679500	976.968	188.126	2.37661	1.03465e-95	4.28118e-93
OS02G0818000	1786.83	339.662	2.39523	1.28619e-172	8.92335e-170		OS01G0784833	2376.13	699.512	1.76419	3.71976e-158	9.83934e-156		OS11G0246200	1111.42	245.825	2.17671	5.97653e-95	2.38621e-92
OS03G0390633	1781.94	540.632	1.72073	2.86382e-98	9.34996e-96		OS05G0344200	2346.48	569.921	2.04166	7.03307e-198	2.55798e-195		OS01G0131300	762.373	109.628	2.79788	5.27764e-94	2.07084e-91
OS03G0648450	1749.77	738.402	1.24469	3.45445e-49	5.04554e-47		OS03G0856500	2340.04	352.043	2.73271	1.21302e-296	7.05899e-294		OS11G0660500	1725.42	547.739	1.65539	9.30983e-91	3.59107e-88
OS11G0660500	1688.09	544.366	1.63274	2.84698e-84	7.18248e-82		OS02G0197600	2280.91	1057.24	1.10931	7.95398e-63	7.54677e-61		OS11G0704500	832.012	144.248	2.52806	2.18778e-89	8.29826e-87
OS05G0135750	1617.79	470.753	1.78098	2.60896e-95	7.93447e-93		OS05G0231600	2079.51	650.309	1.67705	3.86166e-127	8.02582e-125		OS09G0517900	712.386	100.101	2.8312	2.68885e-89	1.00316e-86
OS01G0175100	1586.59	507.293	1.64504	1.77129e-80	4.0963e-78		OS07G0198300	2041.61	178.793	3.51334	0	0		OS01G0866133	936.197	192.152	2.28457	1.61653e-86	5.83954e-84
OS07G0529800	1513.45	676.124	1.16248	1.65046e-36	1.658e-34		OS07G0529800	2026.73	702.7	1.52818	4.2289e-105	7.03125e-103		OS11G0620150	1426.79	415.165	1.78101	2.71196e-86	9.64356e-84
OS02G0122600	1481.37	251.513	2.55822	6.89927e-158	4.25474e-155		OS12G0225150	2013.22	427.718	2.23477	9.48231e-195	3.31084e-192		OS07G0582450	850.75	162.228	2.39071	2.55594e-84	8.81335e-82
OS12G0515800	1403.87	381.136	1.88103	1.44135e-91	4.21044e-89		OS08G0492600	1909.03	73.5964	4.69706	0	0		OS08G0351300	401.358	11.1373	5.17142	3.86181e-84	1.31175e-81
OS01G0660200	1372.14	102.552	3.742	2.02261e-228	2.13828e-225		OS06G0319850	1888.35	185.723	3.3459	1.27049e-300	7.64832e-298		OS05G0590201	1316.01	372.092	1.82244	4.2674e-83	1.38739e-80
OS07G0671800	1321.84	601.977	1.13476	2.5753e-30	2.12544e-28		OS02G0823100	1863.96	894.66	1.05896	8.57512e-47	5.7358e-45		OS09G0437500	552.783	62.1272	3.15342	3.078e-79	9.72905e-77
OS09G0400100	1282.38	215.239	2.5748	3.41099e-138	1.57765e-135		OS01G0185250	1851.63	39.9167	5.53566	0	0		OS06G0255400	527.698	58.9068	3.16321	5.45328e-76	1.70008e-73
OS01G0866133	1258.02	190.968	2.71975	3.34215e-146	1.80973e-143		OS06G0708600	1811.18	173.249	3.38601	8.13497e-292	4.5813e-289		OS01G0973150	660.874	111.909	2.56204	1.01839e-72	2.97134e-70
OS09G0517950	1255.36	178.566	2.81357	1.43964e-152	8.19522e-150		OS07G0124100	1796.49	81.7737	4.4574	0	0		OS01G0784833	1818.32	677.227	1.42489	6.19296e-71	1.78404e-68
OS05G0574550	1248.96	451.416	1.4682	8.03812e-51	1.23072e-48		OS03G0791800	1708.99	456.963	1.90299	1.91027e-129	4.16869e-127		OS02G0197600	2428.96	1023.56	1.24675	1.72676e-70	4.91221e-68
OS04G0679500	1232.96	186.968	2.72127	1.95482e-143	9.86338e-141		OS04G0498650	1677.52	772.415	1.11888	1.64188e-47	1.11969e-45		OS12G0225150	1291.66	414.092	1.6412	2.71271e-67	7.52875e-65
OS03G0592500	1216.79	475.82	1.35459	7.76425e-42	9.36816e-40		OS07G0562700	1672.62	316.7	2.40092	1.86518e-179	5.81469e-177		OS03G0808350	1001.2	275.614	1.86101	4.807e-66	1.28703e-63
OS03G0203200	1211.54	292.72	2.04925	6.9059e-92	2.04424e-89		OS04G0636750	1576.41	573.664	1.45836	2.0568e-75	2.52871e-73		OS02G0122600	949.319	253.071	1.90735	1.89713e-65	4.96263e-63
OS09G0416250	1211.36	325.393	1.89638	2.06566e-80	4.72781e-78		OS03G0342900	1546.12	223.284	2.7917	7.18206e-202	2.66775e-199		OS04G0462550	612.23	108.286	2.49922	3.29346e-65	8.51733e-63
OS11G0246200	1192.88	244.311	2.28765	4.66887e-108	1.69924e-105		OS07G0661400	1522.82	87.4563	4.12204	1.27256e-289	6.94261e-287		OS07G0124100	533.252	79.1686	2.75182	6.41471e-65	1.64029e-62
OS05G0477900	1190.92	440.347	1.43537	2.52608e-46	3.50509e-44		OS08G0138900	1519.28	137.491	3.46598	1.18337e-250	5.43663e-248		OS03G0711150	398.917	35.1562	3.50424	2.13565e-64	5.341e-62
OS03G0808350	1154.84	273.917	2.07588	1.39997e-89	3.93428e-87		OS02G0506600	1480.65	229.105	2.69215	6.08353e-185	2.00389e-182		OS03G0717950	595.873	107.75	2.46732	2.25554e-62	5.40334e-60
OS12G0555000	1145.95	148.561	2.94742	6.81261e-148	3.78117e-145		OS03G0103200	1464.6	18.5723	6.30121	0	0		OS08G0119800	2816.65	1303.46	1.11163	2.62757e-62	6.22898e-60
OS03G0655400	1134.67	504.092	1.17051	3.10346e-28	2.34353e-26		OS03G0390633	1442.11	561.883	1.35984	1.25413e-60	1.13443e-58		OS02G0519950	2146.07	905.742	1.24452	3.11349e-62	7.30482e-60
OS08G0532350	1128.53	436.08	1.37178	5.45375e-40	6.14613e-38		OS10G0113201	1441.11	78.4473	4.19931	1.14953e-277	5.90249e-275		OS06G0111550	894.694	239.653	1.90045	2.10906e-61	4.70568e-59
OS12G0225150	1124.8	411.542	1.45056	8.17102e-45	1.08626e-42		OS08G0557150	1435.4	416.492	1.78509	3.44436e-98	5.22884e-96		OS03G0342900	835.674	216.17	1.95077	4.34392e-60	9.59795e-58
OS04G0559750	1091.03	305.523	1.83634	1.43087e-68	2.83631e-66		OS03G0756800	1422.34	129.868	3.45315	5.7284e-234	2.50016e-231		OS05G0410100	330.315	21.4694	3.94348	1.59782e-59	3.49646e-57
OS05G0591900	1073.61	452.349	1.24696	5.84097e-31	4.91195e-29		OS03G0808350	1400.03	284.683	2.29803	1.4073e-141	3.36558e-139		OS06G0130900	1256.56	429.255	1.54958	1.20039e-58	2.60176e-56
OS03G0146200	1067.65	426.878	1.32255	4.61621e-35	4.25247e-33		OS08G0492500	1362.49	54.7468	4.63733	2.92472e-278	1.54726e-275		OS03G0586500	1497.59	559.413	1.42065	2.24486e-58	4.81967e-56
OS02G0228400	1066.85	292.854	1.86511	5.57543e-69	1.12527e-66		OS02G0730725	1334.74	632.707	1.07695	3.20044e-35	1.59183e-33		OS03G0390633	1464.93	543.982	1.4292	7.48338e-58	1.57691e-55
OS11G0620150	1060.01	412.609	1.36123	4.73911e-37	4.84853e-35		OS07G0683900	1310.26	634.093	1.04708	1.32921e-32	5.84517e-31		OS03G0177966	340.507	27.3735	3.63683	3.37667e-57	7.05012e-55
OS05G0188100	1057.79	273.383	1.95205	4.33049e-74	9.3341e-72		OS06G0199400	1275.62	366.734	1.79839	1.50366e-88	2.0834e-86		OS07G0677200	334.831	26.0317	3.68509	5.97641e-57	1.23646e-54
OS03G0150600	1056.01	141.493	2.89983	1.06097e-133	4.71093e-131		OS09G0460350	1238.71	569.09	1.12211	9.68915e-36	4.946e-34		OS03G0103200	300.896	17.9807	4.06475	1.14563e-55	2.30727e-53
OS04G0282400	1031.57	35.7399	4.85116	3.00684e-206	3.03432e-203		OS06G0484450	1200.26	148.44	3.0154	6.64076e-172	1.96499e-169		OS08G0557150	1159.46	403.223	1.5238	1.70839e-52	3.29489e-50
OS11G0704500	1021.79	143.36	2.83339	1.11955e-125	4.77983e-123		OS05G0135750	1190.01	489.256	1.28232	5.81482e-45	3.70493e-43		OS11G0703900	1055.64	351.83	1.58517	8.85057e-52	1.69262e-49
OS01G0256500	1009.26	494.757	1.02851	1.45803e-18	7.03691e-17		OS04G0667800	1176.32	535.133	1.13631	6.46046e-35	3.15929e-33		OS03G0765400	525.623	102.919	2.35252	1.44611e-51	2.74254e-49
OS04G0462550	996.998	107.62	3.21165	1.22463e-142	6.04176e-140		OS09G0517900	1170.61	103.395	3.50102	2.02811e-195	7.22588e-193		OS03G0648450	1756.06	742.977	1.24096	6.52558e-51	1.21729e-48
OS07G0562700	958.426	304.722	1.65317	8.66017e-50	1.29037e-47		OS02G0674233	1169.07	217.324	2.42744	6.43384e-128	1.36978e-125		OS12G0555200	294.244	22.8113	3.68919	2.58537e-50	4.74498e-48
OS04G0118450	932.653	346.063	1.4303	2.20325e-36	2.20335e-34		OS02G0793700	1162.54	436.45	1.41339	6.34081e-53	4.79212e-51		OS03G0838450	416.433	63.6032	2.71091	4.08082e-50	7.4297e-48
OS05G0461400	927.676	413.142	1.16698	3.22864e-23	2.00221e-21		OS03G0278333	1148.94	216.215	2.40976	1.68543e-124	3.30609e-122		OS08G0407600	1331.15	506.41	1.39429	4.21169e-50	7.60712e-48
OS01G0764050	888.215	387.938	1.19508	1.52794e-23	9.69194e-22		OS10G0530400	1136.97	188.08	2.59577	5.01538e-136	1.18322e-133		OS09G0467200	615.831	145.187	2.08462	6.8068e-50	1.21023e-47
OS03G0856500	878.706	338.729	1.37525	1.11779e-31	9.65607e-30		OS01G0764050	1131.62	403.186	1.48887	9.57949e-57	8.04032e-55		OS06G0581151	963.967	313.991	1.61826	2.41895e-49	4.23465e-47
OS08G0451201	875.417	232.443	1.9131	1.61236e-59	2.81858e-57		OS02G0818000	1120.01	353.013	1.66572	1.60214e-68	1.66489e-66		OS01G0186600	310.174	30.1914	3.36087	2.00918e-48	3.464e-46
OS04G0504901	873.551	217.373	2.00672	1.83852e-64	3.42999e-62		OS06G0263801	1117.92	109.078	3.35739	2.14042e-179	6.5557e-177		OS03G0323600	457.265	83.865	2.44689	1.02242e-47	1.7109e-45
OS03G0132900	870.885	102.552	3.08612	2.84337e-119	1.16899e-116		OS03G0655400	1107.49	523.906	1.07992	1.11969e-29	4.35359e-28		OS07G0503200	415.03	67.6287	2.61751	1.07081e-47	1.7788e-45
OS06G0130900	854.887	426.611	1.00281	5.39271e-15	1.98218e-13		OS11G0620100	1099.24	324.6	1.75977	7.52341e-74	8.99614e-72		OS03G0103300	239.619	10.8689	4.46246	1.41671e-47	2.33634e-45
OS02G0106001	849.288	397.139	1.09661	1.65687e-18	7.94473e-17		OS07G0166850	1094.98	330.421	1.72853	2.1622e-71	2.41972e-69		OS08G0127100	426.626	72.4594	2.55773	1.79139e-47	2.93298e-45
OS05G0590201	839.423	369.801	1.18265	8.18492e-22	4.69543e-20		OS02G0249300	1094.16	128.62	3.08864	4.33103e-161	1.18142e-158		OS02G0115950	413.565	67.6287	2.61241	2.06934e-47	3.36385e-45
OS08G0557150	823.959	400.74	1.03991	7.44418e-16	2.91478e-14		OS05G0188100	1078.2	284.129	1.92401	8.22444e-84	1.09605e-81		OS03G0663600	213.923	4.29389	5.63867	1.05678e-46	1.70568e-44
OS09G0400300	819.426	190.568	2.10431	1.53373e-65	2.91028e-63		OS06G0233000	1061.16	243.242	2.12517	3.51141e-96	5.2395e-94		OS05G0176700	335.503	43.3414	2.95251	2.94445e-45	4.62137e-43
OS01G0926350	812.76	353.531	1.20099	6.40299e-22	3.68272e-20		OS11G0246200	1054.63	253.914	2.05432	7.88428e-91	1.11905e-88		OS09G0400000	517.933	114.862	2.17287	4.32727e-45	6.74521e-43
OS04G0457100	808.672	311.79	1.37498	2.83842e-29	2.22671e-27		OS03G0710600	1017.27	415.937	1.29026	3.77949e-39	2.18485e-37		OS09G0400300	687.24	191.749	1.8416	4.59293e-45	7.1106e-43
OS07G0124100	800.051	78.6811	3.346	4.34159e-120	1.81864e-117		OS05G0135700	1013.28	321.828	1.65466	1.86103e-61	1.71904e-59		OS02G0634500	1846.76	835.295	1.14464	2.06983e-44	3.14035e-42
OS04G0611266	787.52	193.635	2.02397	3.90941e-59	6.72812e-57		OS05G0590201	988.701	384.337	1.36316	2.60943e-42	1.59285e-40		OS05G0311550	453.42	89.5007	2.34088	2.11288e-44	3.18443e-42
OS06G0581151	786.809	312.057	1.3342	9.03658e-27	6.53489e-25		OS11G0704500	978.364	148.995	2.71511	3.60895e-124	7.00056e-122		OS04G0282400	303.765	35.9613	3.07844	3.51794e-43	5.19878e-41
OS06G0111550	786.631	238.177	1.72365	1.60647e-44	2.11036e-42		OS01G0846150	976.369	100.9	3.27449	4.53984e-153	1.18293e-150		OS02G0570600	351.432	52.8685	2.73277	5.21216e-43	7.55531e-41
OS06G0195025	780.588	191.502	2.0272	8.71688e-59	1.47728e-56		OS01G0737000	972.288	34.0955	4.83373	5.02681e-203	1.90779e-200		OS04G0679400	621.263	167.462	1.89137	7.94597e-43	1.13732e-40
OS01G0131300	775.077	108.953	2.83063	1.12344e-95	3.4641e-93		OS01G0866133	967.21	198.475	2.28487	1.33198e-97	2.00463e-95		OS08G0492600	393.057	71.2517	2.46374	1.15826e-41	1.58793e-39
OS03G0342900	770.634	214.839	1.84279	2.8957e-49	4.25744e-47		OS04G0497700	961.225	77.4771	3.63303	2.85227e-166	8.16311e-164		OS07G0204250	421.438	82.9257	2.34543	1.64501e-41	2.21521e-39
OS04G0656100	740.772	340.596	1.12097	3.38856e-17	1.49561e-15		OS11G0703900	957.779	363.408	1.3981	4.94893e-43	3.06377e-41		OS04G0175300	259.943	24.4215	3.41197	1.72579e-41	2.31032e-39
OS09G0441400	740.061	130.157	2.50739	1.35107e-77	3.0298e-75		OS07G0631950	956.6	204.157	2.22824	3.83114e-93	5.62051e-91		OS06G0716750	403.25	76.0823	2.40604	2.74904e-41	3.65864e-39
OS10G0530400	726.552	180.966	2.00534	7.44115e-54	1.20585e-51		OS02G0525600	941.728	257.795	1.86909	4.07377e-70	4.47295e-68		OS05G0135750	1195.47	473.67	1.33562	2.81756e-41	3.72802e-39
OS07G0209201	722.286	127.357	2.5037	1.28547e-75	2.82561e-73		OS01G0309800	936.197	180.041	2.37849	5.4035e-100	8.27494e-98		OS03G0760000	187.313	3.48878	5.74658	3.16706e-41	4.16623e-39
OS04G0679400	720.419	166.43	2.11392	2.86364e-58	4.81634e-56		OS11G0620150	923.501	428.827	1.10672	2.58982e-26	8.88274e-25		OS04G0504901	705.733	218.72	1.69004	1.18716e-39	1.51783e-37
OS04G0450825	708.244	336.061	1.07552	5.44293e-15	1.99733e-13		OS03G0711150	908.629	36.3131	4.64513	2.06465e-186	6.93167e-184		OS02G0574300	220.21	15.1628	3.86027	1.36805e-39	1.73934e-37
OS06G0716750	694.735	75.6138	3.19974	1.43818e-99	4.76553e-97		OS10G0205200	903.461	134.303	2.74997	1.26469e-116	2.2079e-114		OS01G0639600	312.92	45.22	2.79076	1.60501e-39	2.02926e-37
OS09G0553100	693.846	262.848	1.40039	2.50094e-26	1.76826e-24		OS09G0517950	889.224	185.585	2.26047	1.60493e-88	2.20621e-86		OS05G0590300	573.29	156.593	1.87225	5.70074e-39	7.16781e-37
OS06G0612800	687.447	300.988	1.19154	1.86904e-18	8.94278e-17		OS04G0504901	867.823	225.917	1.94161	8.50736e-69	9.05619e-67		OS01G0716450	286.493	37.7057	2.92564	1.7602e-38	2.189e-36
OS03G0278333	670.027	208.038	1.68737	1.05086e-36	1.0653e-34		OS12G0198000	845.787	104.643	3.01482	1.08756e-121	2.01985e-119		OS01G0256500	1210.12	497.823	1.28144	3.2976e-38	4.07863e-36
OS05G0135700	645.142	309.657	1.05895	2.69539e-13	8.51216e-12		OS06G0612800	838.533	312.819	1.42254	4.05016e-39	2.33359e-37		OS03G0757950	255.487	29.2521	3.12664	3.1238e-37	3.80168e-35
OS08G0130550	642.743	290.053	1.14792	5.80445e-16	2.28889e-14		OS01G0673700	811.6	22.7303	5.15808	6.48741e-174	1.95271e-171		OS04G0118450	933.756	348.208	1.4231	3.52819e-37	4.27099e-35
OS06G0233101	642.298	270.049	1.25002	2.86125e-19	1.42748e-17		OS09G0530350	809.877	205.405	1.97924	2.7878e-66	2.79709e-64		OS07G0151250	479.176	119.692	2.00123	1.03702e-36	1.2292e-34
OS02G0169151	638.477	296.454	1.10682	1.33689e-14	4.77174e-13		OS08G0428800	802.623	50.5888	3.98783	5.01178e-150	1.26805e-147		OS09G0530350	645.005	198.861	1.69755	1.10701e-36	1.29862e-34
OS10G0444850	628.967	157.896	1.99401	2.04182e-46	2.85096e-44		OS03G0305150	800.084	71.1016	3.4922	6.97685e-134	1.62402e-131		OS03G0150600	526.966	142.369	1.88807	1.76915e-36	2.06474e-34
OS09G0517900	619.813	99.4849	2.63928	4.11893e-70	8.46708e-68		OS01G0559600	798.814	399.167	1.00087	1.16865e-18	2.78719e-17		OS04G0639200	472.523	117.411	2.00882	1.89441e-36	2.19965e-34
OS09G0482100	611.37	293.387	1.05924	1.09948e-12	3.32102e-11		OS02G0826400	776.778	233.54	1.73383	1.98426e-51	1.44942e-49		OS10G0515100	452.626	108.689	2.05811	2.21282e-36	2.55632e-34
OS05G0439400	608.437	293.92	1.04968	2.29305e-12	6.76071e-11		OS02G0503400	770.884	174.22	2.14561	2.20652e-71	2.45359e-69		OS09G0416250	887.065	327.409	1.43795	3.72246e-36	4.27857e-34
OS01G0973150	597.506	111.22	2.42553	4.59081e-60	8.15365e-58		OS07G0204250	768.98	85.6545	3.16634	7.43192e-117	1.31057e-114		OS04G0559750	848.675	307.416	1.46502	5.52615e-36	6.2882e-34
OS06G0654900	595.817	226.708	1.39403	1.26181e-22	7.45037e-21		OS02G0280400	749.211	358.141	1.06484	5.17524e-20	1.35051e-18		OS07G0671901	1683.19	793.296	1.08527	8.39742e-36	9.46081e-34
OS09G0437500	587.285	61.7446	3.24968	6.38947e-86	1.63049e-83		OS04G0385900	738.42	73.042	3.33764	1.76754e-118	3.14875e-116		OS04G0611266	630.174	194.835	1.6935	1.01021e-35	1.13254e-33
OS08G0116500	580.975	283.118	1.03707	1.52831e-11	4.18889e-10		OS06G0641866	733.251	161.468	2.18306	9.85688e-70	1.06223e-67		OS01G0949300	367.973	74.2038	2.31003	1.16158e-35	1.29585e-33
OS02G0525600	571.821	248.045	1.20496	5.35495e-16	2.12295e-14		OS06G0581151	725.815	324.323	1.16217	3.47274e-23	1.04891e-21		OS11G0602550	304.742	49.9165	2.61	2.3915e-35	2.6041e-33
OS01G0784800	571.821	265.915	1.1046	3.59188e-13	1.12157e-11		OS08G0129300	714.027	152.321	2.22886	5.04732e-70	5.50725e-68		OS10G0503250	155.819	1.61021	6.59648	1.69519e-34	1.80277e-32
OS03G0787500	564.177	276.984	1.02635	5.58765e-11	1.45429e-09		OS07G0503200	713.12	69.8542	3.35173	5.83391e-115	9.98514e-113		OS01G0332150	294.122	47.7695	2.62225	2.18331e-34	2.31106e-32
OS09G0569000	553.068	266.582	1.05288	1.87364e-11	5.0914e-10		OS03G0659350	710.853	149.41	2.25027	1.11201e-70	1.2287e-68		OS06G0328966	181.392	11.8082	3.94125	1.84346e-33	1.93334e-31
OS09G0416200	551.646	216.173	1.35156	9.05618e-20	4.7531e-18		OS10G0470801	706.863	142.896	2.30646	8.67193e-73	1.0093e-70		OS01G0846150	407.584	97.686	2.06087	5.32642e-33	5.50994e-31
OS05G0151300	550.491	253.913	1.11638	4.80254e-13	1.48705e-11		OS03G0101400	704.868	173.942	2.01874	1.04118e-59	9.2739e-58		OS04G0674750	223.872	25.495	3.13439	6.33985e-33	6.52861e-31
OS01G0681650	544.358	153.095	1.83013	6.98667e-35	6.40955e-33		OS03G0122850	698.974	48.9256	3.83658	4.34524e-127	8.92462e-125		OS08G0495866	236.567	30.1914	2.97004	1.21114e-32	1.23049e-30
OS04G0191500	538.759	153.228	1.81396	5.27073e-34	4.81545e-32		OS02G0208150	696.435	156.202	2.15658	3.75695e-65	3.68476e-63		OS05G0410200	207.21	20.6643	3.32588	1.41472e-32	1.42461e-30
OS02G0628800	536.093	258.714	1.05113	4.19518e-11	1.10352e-09		OS08G0451201	682.379	241.579	1.49808	2.72346e-35	1.36627e-33		OS03G0579550	504.932	144.114	1.80888	1.53531e-32	1.53923e-30
OS11G0444800	535.738	185.234	1.53218	9.76271e-25	6.54809e-23		OS04G0387000	670.318	35.4815	4.23971	4.75251e-131	1.06371e-128		OS05G0424100	153.866	5.76991	4.73698	3.54284e-32	3.53632e-30
OS05G0332801	526.761	204.971	1.36173	3.04383e-19	1.51516e-17		OS03G0360600	670.228	298.821	1.16537	1.19443e-21	3.44098e-20		OS06G0129100	155.148	6.17246	4.65165	3.88442e-32	3.86034e-30
OS03G0154750	525.695	208.438	1.33461	1.99795e-18	9.47789e-17		OS07G0151250	663.154	123.631	2.42331	3.28484e-73	3.90113e-71		OS03G0183300	458.913	125.865	1.86635	2.29838e-31	2.24492e-29
OS09G0400000	524.184	114.154	2.19909	1.20349e-45	1.62919e-43		OS02G0228400	661.431	304.365	1.11979	9.30957e-20	2.38309e-18		OS07G0108350	300.958	56.6257	2.41003	2.55404e-31	2.48397e-29
OS02G0674233	523.739	209.105	1.32462	4.44165e-18	2.05436e-16		OS04G0457100	650.55	324.046	1.00546	1.25444e-15	2.39083e-14		OS02G0674233	622.85	210.401	1.56575	1.56403e-30	1.47694e-28
OS07G0582450	521.251	161.23	1.69286	4.22861e-29	3.30561e-27		OS03G0279000	648.192	188.218	1.78402	2.77275e-45	1.79951e-43		OS01G0602466	274.713	48.0379	2.51568	1.72501e-30	1.62222e-28
OS03G0146100	517.874	223.774	1.21056	8.85805e-15	3.19768e-13		OS09G0400100	647.376	223.7	1.53304	5.76612e-35	2.82767e-33		OS02G0612900	762.373	285.678	1.41611	2.32421e-30	2.17673e-28
OS03G0808300	516.007	167.897	1.61981	1.47519e-26	1.05647e-24		OS03G0353400	644.021	165.211	1.9628	2.14147e-52	1.58414e-50		OS07G0509800	242.792	36.6322	2.72854	3.50659e-30	3.25727e-28
OS07G0631950	514.852	196.436	1.3901	1.18376e-19	6.14036e-18		OS01G0681650	643.839	159.112	2.01666	1.31259e-54	1.02758e-52		OS03G0799050	341.057	76.0823	2.16438	4.29221e-30	3.97082e-28
OS01G0222600	514.408	214.173	1.26414	4.03281e-16	1.61611e-14		OS04G0515350	634.952	301.87	1.07272	1.86289e-17	4.09085e-16		OS01G0662600	609.91	205.838	1.56709	5.56399e-30	5.12653e-28
OS12G0145150	506.764	181.233	1.48347	4.70955e-22	2.72994e-20		OS06G0233101	626.338	280.664	1.1581	4.3663e-20	1.14455e-18		OS07G0582400	526.05	163.973	1.68174	1.01453e-29	9.27256e-28
OS10G0447950	504.454	249.912	1.0133	1.12439e-09	2.55764e-08		OS01G0973150	626.156	115.592	2.43748	8.97354e-70	9.73044e-68		OS04G0610400	173.214	14.2235	3.60621	1.01525e-29	9.24202e-28
OS09G0467200	503.831	144.293	1.80394	1.34218e-31	1.15495e-29		OS03G0169700	593.33	233.402	1.34602	1.85887e-25	6.10004e-24		OS03G0213150	329.094	72.0568	2.19129	1.19533e-29	1.0838e-27
OS12G0555200	496.455	22.6708	4.45275	1.00673e-95	3.14795e-93		OS02G0533700	587.979	26.1953	4.48838	3.52897e-119	6.35142e-117		OS02G0208150	498.951	151.225	1.7222	1.65225e-29	1.49214e-27
OS03G0663600	494.5	4.26745	6.85645	3.48767e-104	1.22904e-101		OS10G0542266	557.692	213.998	1.38187	3.2587e-25	1.05941e-23		OS09G0553100	715.987	264.477	1.43679	1.8548e-29	1.66844e-27
OS03G0799050	493.255	75.6138	2.70561	4.60348e-58	7.68435e-56		OS06G0646600	545.994	256.686	1.08888	1.09939e-15	2.10451e-14		OS01G0729950	319.634	68.568	2.22081	1.97067e-29	1.76569e-27
OS06G0708600	490.856	166.697	1.55807	1.51811e-23	9.65717e-22		OS04G0478000	545.812	75.5368	2.85315	2.152e-74	2.59101e-72		OS03G0440900	539.6	171.89	1.65041	2.04514e-29	1.82523e-27
OS03G0717950	490.145	107.086	2.19443	1.18122e-42	1.47328e-40		OS04G0282400	544.543	37.1447	3.87382	3.40011e-100	5.34767e-98		OS01G0627916	128.415	2.14694	5.90239	7.13576e-29	6.34358e-27
OS05G0155050	489.967	212.972	1.20202	7.52186e-14	2.49616e-12		OS05G0349600	540.553	135.135	2.00004	1.4847e-45	9.78108e-44		OS02G0106001	948.892	399.6	1.24769	1.27628e-28	1.1258e-26
OS09G0530350	488.989	197.636	1.30696	1.62785e-16	6.71745e-15		OS07G0108350	538.921	58.489	3.20384	1.76083e-83	2.32884e-81		OS10G0113201	332.024	75.9482	2.1282	1.36815e-28	1.20218e-26
OS01G0945400	481.524	118.022	2.02856	5.64793e-37	5.75182e-35		OS04G0679400	537.651	172.972	1.63613	8.55273e-33	3.78009e-31		OS04G0379916	250.971	43.2073	2.53817	2.45476e-28	2.13227e-26
OS03G0323600	476.991	83.3486	2.51673	6.34533e-51	9.78283e-49		OS09G0437500	532.573	64.1716	3.05297	2.09884e-78	2.65519e-76		OS04G0685700	187.923	20.7985	3.17559	2.65925e-28	2.30111e-26
OS07G0162400	474.947	102.552	2.21141	6.95537e-42	8.43805e-40		OS03G0165350	527.495	250.172	1.07624	7.41679e-15	1.31454e-13		OS03G0711100	303.155	64.5425	2.23173	3.31689e-28	2.84852e-26
OS07G0198300	468.637	172.031	1.4458	1.67826e-19	8.64481e-18		OS07G0109500	512.442	108.385	2.24122	3.65203e-51	2.64552e-49		OS01G0855200	441.946	127.743	1.79062	3.44626e-28	2.93745e-26
OS03G0411300	464.282	190.968	1.28167	3.95932e-15	1.46746e-13		OS12G0145150	512.17	188.357	1.44315	3.51398e-25	1.13606e-23		OS02G0306401	145.016	8.18522	4.14705	4.06562e-28	3.45244e-26
OS03G0183300	462.149	125.09	1.8854	1.90775e-31	1.629e-29		OS03G0265900	503.373	216.908	1.21454	5.06431e-18	1.15271e-16		OS07G0151200	378.043	98.0885	1.94639	5.08894e-28	4.28941e-26
OS06G0708500	457.35	209.238	1.12815	2.40663e-11	6.48416e-10		OS05G0343400	497.479	144.559	1.78297	4.02762e-35	1.98628e-33		OS02G0188000	392.752	105.603	1.89497	8.77147e-28	7.28544e-26
OS05G0410100	450.507	21.3372	4.4001	2.15037e-86	5.6165e-84		OS04G0611266	496.844	201.247	1.30383	2.39002e-20	6.42913e-19		OS01G0860450	157.833	12.4791	3.66081	1.35547e-27	1.12174e-25
OS07G0204250	449.085	82.4151	2.44601	3.83823e-46	5.26003e-44		OS03G0232050	495.575	149.133	1.7325	2.15364e-33	9.89426e-32		OS07G0529800	1403.72	680.313	1.04498	1.67661e-27	1.38248e-25
OS03G0440900	448.285	170.831	1.39184	2.34151e-17	1.04385e-15		OS02G0668100	493.489	128.343	1.94301	6.25902e-40	3.69156e-38		OS01G0872201	458.547	140.222	1.70935	6.83983e-27	5.51989e-25
OS10G0515100	448.196	108.02	2.05283	3.28285e-35	3.04948e-33		OS09G0322100	493.398	59.3206	3.05615	7.41235e-73	8.68488e-71		OS09G0547500	129.208	5.63573	4.51895	1.25858e-26	1.00501e-24
OS03G0838450	447.485	63.2116	2.82358	7.67418e-56	1.25275e-53		OS09G0572700	489.136	93.2775	2.39064	1.72488e-53	1.32074e-51		OS09G0569000	694.137	268.234	1.37173	4.70398e-26	3.70426e-24
OS01G0639600	447.218	44.9416	3.31486	2.7042e-67	5.26631e-65		OS04G0559700	485.056	172.418	1.49224	2.16369e-25	7.07372e-24		OS03G0800000	250.971	48.5746	2.36925	9.12975e-26	7.06717e-24
OS08G0451200	442.597	174.432	1.34333	5.74085e-16	2.26784e-14		OS05G0311550	483.877	92.4459	2.38796	7.46277e-53	5.61574e-51		OS06G0708600	503.712	167.73	1.58646	1.25178e-25	9.65695e-24
OS05G0414750	441.619	78.4143	2.49361	1.14303e-46	1.6061e-44		OS03G0711100	480.34	66.6664	2.84903	1.40043e-65	1.38913e-63		OS05G0128200	474.293	153.641	1.62622	2.32202e-25	1.76737e-23
OS01G0358551	440.819	161.363	1.44988	1.53854e-18	7.39333e-17		OS04G0685300	478.527	33.4025	3.84057	1.09524e-87	1.49381e-85		OS08G0451201	625.474	233.883	1.41916	2.59835e-25	1.97111e-23
OS03G0293100	440.464	219.373	1.00563	1.77911e-08	3.48922e-07		OS07G0582450	477.62	167.567	1.51113	1.38944e-25	4.60281e-24		OS03G0189400	118.039	4.1597	4.82664	2.73791e-25	2.06322e-23
OS04G0559700	438.953	165.897	1.40378	2.54191e-17	1.13092e-15		OS02G0606200	476.078	70.8244	2.74888	2.60119e-62	2.44149e-60		OS10G0442466	145.993	12.0766	3.59562	3.05376e-25	2.29364e-23
OS05G0432700	433.531	211.505	1.03544	6.09433e-09	1.25978e-07		OS01G0855200	475.988	131.947	1.85097	9.35455e-36	4.7892e-34		OS10G0531300	142.148	11.0031	3.69141	3.38913e-25	2.53717e-23
OS02G0175600	431.31	182.567	1.2403	3.20435e-13	1.00338e-11		OS08G0320051	471.907	67.2208	2.81152	1.82216e-63	1.73832e-61		OS05G0188100	696.884	275.077	1.34108	5.78365e-25	4.30145e-23
OS01G0662600	427.488	204.571	1.06328	2.21411e-09	4.87169e-08		OS12G0555000	469.731	154.4	1.60516	6.04919e-28	2.20473e-26		OS01G0660200	367.667	103.188	1.83313	1.07243e-24	7.94992e-23
OS07G0661400	427.31	84.1487	2.34427	2.38454e-41	2.86158e-39		OS02G0754650	463.927	216.631	1.09866	8.57885e-14	1.38036e-12		OS03G0838400	207.454	33.9486	2.61137	1.30748e-24	9.66095e-23
OS08G0549450	427.221	143.893	1.56999	5.32407e-21	2.97732e-19		OS02G0622350	458.667	145.668	1.65476	9.21149e-29	3.45837e-27		OS07G0687200	277.887	63.2007	2.13649	2.43693e-24	1.79481e-22
OS07G0147500	426.333	1.33358	8.32053	1.32624e-81	3.20043e-79		OS01G0742100	457.761	10.8108	5.40405	3.60575e-100	5.62046e-98		OS02G0219900	419.607	129.89	1.69175	2.70634e-24	1.9868e-22
OS07G0503200	424.733	67.2123	2.65976	4.05004e-49	5.87679e-47		OS02G0176300	454.133	175.606	1.37078	1.57978e-20	4.31608e-19		OS05G0312600	110.349	3.22042	5.09868	2.85116e-24	2.08639e-22
OS03G0353400	424.466	158.962	1.41696	4.08071e-17	1.79043e-15		OS06G0199402	452.138	210.394	1.10367	1.33622e-13	2.11494e-12		OS03G0856500	804.73	340.827	1.23946	3.58944e-24	2.61822e-22
OS03G0390600	420.2	158.296	1.40846	9.30858e-17	3.959e-15		OS01G0881800	449.237	186.971	1.26466	1.57371e-17	3.4733e-16		OS06G0683400	136.472	10.8689	3.65032	5.08068e-24	3.68236e-22
OS01G0186600	419.045	30.0055	3.80381	3.90789e-72	8.18482e-70		OS03G0808300	448.33	174.497	1.36136	4.9244e-20	1.28891e-18		OS03G0151850	369.01	106.005	1.79952	5.20709e-24	3.762e-22
OS02G0228300	413.89	154.428	1.42231	7.47762e-17	3.21726e-15		OS09G0542200	444.793	62.2312	2.83742	1.42429e-60	1.28172e-58		OS07G0503300	212.947	37.3032	2.51312	5.6934e-24	4.0874e-22
OS03G0159900	413.535	144.96	1.51235	5.5927e-19	2.75919e-17		OS08G0351300	441.619	11.5038	5.26263	4.39139e-96	6.49702e-94		OS07G0631900	1002.17	459.178	1.12601	6.11399e-24	4.37554e-22
OS03G0579550	413.179	143.226	1.52847	2.3647e-19	1.19587e-17		OS09G0485900	440.078	184.337	1.25541	5.70795e-17	1.20495e-15		OS10G0365050	208.125	35.5588	2.54917	6.47913e-24	4.62232e-22
OS02G0174250	405.358	172.565	1.23206	2.43446e-12	7.15861e-11		OS07G0209201	437.357	132.363	1.72432	1.94188e-29	7.50029e-28		OS10G0444850	473.683	158.874	1.57604	6.66433e-24	4.73959e-22
OS04G0546800	404.469	163.363	1.30795	6.06983e-14	2.02946e-12		OS06G0581000	437.267	188.357	1.21505	7.19868e-16	1.40575e-14		OS02G0792800	539.966	193.896	1.47759	6.89819e-24	4.89062e-22
OS06G0255400	402.514	58.544	2.78145	1.87375e-49	2.77328e-47		OS03G0411300	433.639	198.475	1.12754	1.16841e-13	1.86114e-12		OS11G0455500	288.934	69.3731	2.05829	7.94037e-24	5.61202e-22
OS03G0762200	401.537	39.874	3.33201	6.13673e-61	1.12596e-58		OS02G0284600	431.463	210.117	1.03804	1.43087e-11	1.83947e-10		OS03G0663400	105.833	2.41531	5.45343	8.42032e-24	5.91449e-22
OS02G0208150	399.848	150.294	1.41166	4.30667e-16	1.71965e-14		OS01G0735450	423.936	123.076	1.78429	3.25702e-30	1.31319e-28		OS01G0550300	932.352	418.922	1.15419	1.11218e-23	7.7404e-22
OS02G0622350	398.693	140.159	1.50821	2.94452e-18	1.38206e-16		OS08G0532300	423.392	202.078	1.06708	5.14413e-12	6.92949e-11		OS01G0628950	282.037	66.9578	2.07456	1.38719e-23	9.53768e-22
OS08G0205400	380.207	138.959	1.45213	2.9873e-16	1.21024e-14		OS07G0151200	422.213	101.316	2.05911	1.45856e-37	8.03268e-36		OS03G0159900	445.241	145.858	1.61002	1.79852e-23	1.23286e-21
OS01G0949300	378.873	73.7468	2.36106	3.02322e-37	3.10734e-35		OS02G0235802	420.581	91.4757	2.20092	3.11137e-41	1.87953e-39		OS12G0145150	514.942	182.356	1.49765	1.85661e-23	1.26885e-21
OS07G0209100	378.162	111.62	1.76041	4.08327e-23	2.49732e-21		OS04G0118400	417.679	155.924	1.42155	2.78095e-20	7.44629e-19		OS08G0139100	855.632	375.044	1.18993	2.0951e-23	1.42755e-21
OS01G0872201	373.63	139.359	1.42281	2.26024e-15	8.54849e-14		OS03G0278366	416.682	102.148	2.02829	2.87429e-36	1.51143e-34		OS10G0530400	513.538	182.088	1.49584	2.41403e-23	1.63507e-21
OS01G0729950	373.008	68.1458	2.45251	9.11997e-39	9.97402e-37		OS04G0462550	415.684	111.85	1.89393	1.37205e-32	6.01841e-31		OS03G0353400	469.289	159.947	1.55288	4.76446e-23	3.20798e-21
OS09G0411700	373.008	146.56	1.34771	8.76365e-14	2.89096e-12		OS08G0495866	415.503	31.1849	3.73594	1.04758e-74	1.27004e-72		OS07G0631700	105.527	3.48878	4.91875	5.77043e-23	3.87385e-21
OS08G0504700	371.141	127.89	1.53706	9.93874e-18	4.45757e-16		OS04G0674750	412.964	26.3339	3.97102	6.91641e-78	8.62476e-76		OS09G0322100	255.548	57.4308	2.1537	8.67697e-23	5.80795e-21
OS09G0425900	370.519	111.754	1.72922	5.65678e-22	3.27047e-20		OS11G0528500	409.518	106.999	1.93633	2.99912e-33	1.36706e-31		OS08G0130550	706.039	291.85	1.27452	1.02488e-22	6.81993e-21
OS03G0319300	367.586	92.0168	1.99811	6.31545e-28	4.72086e-26		OS06G0149450	401.175	164.379	1.28721	2.42912e-16	4.91398e-15		OS01G0673700	165.035	22.0062	2.90679	1.06442e-22	7.06242e-21
OS07G0114300	367.409	130.424	1.49418	1.20267e-16	5.03781e-15		OS04G0191500	400.268	159.251	1.32967	2.65697e-17	5.74789e-16		OS07G0545400	723.983	303.927	1.25223	2.15061e-22	1.41048e-20
OS01G0846150	364.565	97.0844	1.90886	1.09954e-25	7.58101e-24		OS01G0142875	398.183	173.804	1.19597	3.68638e-14	6.17035e-13		OS10G0564300	349.54	101.846	1.77907	2.1958e-22	1.43598e-20
OS03G0139100	362.787	170.298	1.09106	1.20525e-08	2.40627e-07		OS01G0639600	393.83	46.708	3.07583	6.26409e-59	5.46793e-57		OS10G0570200	125.363	9.79543	3.67786	2.42638e-22	1.58222e-20
OS03G0765400	362.432	102.285	1.82511	1.15504e-23	7.38991e-22		OS02G0174250	393.014	179.348	1.13182	1.31151e-12	1.88602e-11		OS07G0109500	352.836	104.932	1.74955	6.16307e-22	3.97335e-20
OS02G0200900	360.832	116.421	1.63197	2.57989e-19	1.29878e-17		OS04G0568500	385.759	184.615	1.06318	5.35236e-11	6.44424e-10		OS08G0492500	240.229	53.0027	2.18027	6.44299e-22	4.14208e-20
OS10G0542200	359.676	151.494	1.24744	2.1081e-11	5.71452e-10		OS01G0602466	384.036	49.6186	2.95229	5.55323e-55	4.42686e-53		OS03G0265900	552.111	209.998	1.39458	9.22427e-22	5.86385e-20
OS02G0689550	357.366	163.63	1.12696	3.72759e-09	7.98035e-08		OS09G0467200	383.13	149.965	1.35321	3.6741e-17	7.85098e-16		OS03G0757000	113.584	7.5143	3.91797	1.81303e-21	1.1398e-19
OS10G0531300	353.455	10.9353	5.01446	5.44457e-73	1.15119e-70		OS08G0359000	376.238	58.489	2.68541	3.09073e-48	2.13273e-46		OS01G0959750	158.688	21.872	2.85903	1.81971e-21	1.14085e-19
OS01G0704300	352.122	132.691	1.40801	2.79884e-14	9.61874e-13		OS07G0189800	374.787	83.8527	2.16014	5.8621e-36	3.02783e-34		OS01G0884350	250.238	59.041	2.08352	3.01968e-21	1.88796e-19
OS09G0422000	349.545	114.288	1.61281	2.33617e-18	1.10587e-16		OS03G0440900	373.336	177.546	1.07228	7.23207e-11	8.6065e-10		OS08G0549450	425.283	144.785	1.55452	4.44898e-21	2.75885e-19
OS07G0687200	344.301	62.8115	2.45457	5.87191e-36	5.74283e-34		OS03G0364400	372.611	77.6157	2.26325	3.38357e-38	1.89328e-36		OS01G0949260	115.598	8.58778	3.75069	4.52145e-21	2.79617e-19
OS06G0484450	344.123	142.826	1.26867	2.33535e-11	6.29977e-10		OS03G0838450	368.711	65.6962	2.48861	5.65858e-43	3.49072e-41		OS09G0485900	488.392	178.465	1.4524	4.78732e-21	2.95257e-19
OS04G0503550	342.879	156.562	1.13097	6.59003e-09	1.35217e-07		OS01G0595400	366.716	163.825	1.16251	1.77355e-12	2.51933e-11		OS01G0186950	136.105	15.0286	3.17894	5.73681e-21	3.51909e-19
OS03G0655850	342.435	145.627	1.23355	1.12253e-10	2.82875e-09		OS01G0853800	365.265	106.583	1.77697	4.34293e-26	1.47221e-24		OS04G0306400	343.437	103.59	1.72916	5.79968e-21	3.54809e-19
OS04G0306400	341.102	102.952	1.72823	2.46562e-20	1.31901e-18		OS11G0163100	364.631	163.825	1.15428	2.99417e-12	4.13873e-11		OS03G0197175	175.716	29.1179	2.59327	6.67252e-21	4.07113e-19
OS12G0625000	341.102	130.157	1.38995	1.56198e-13	5.01844e-12		OS03G0150600	361.185	147.054	1.29639	4.67469e-15	8.47464e-14		OS05G0181700	117.246	9.39288	3.64183	8.05765e-21	4.87702e-19
OS02G0668500	340.657	48.0088	2.82695	5.35661e-43	6.71876e-41		OS01G0131300	359.825	113.236	1.66796	3.23442e-23	9.78621e-22		OS09G0460350	1115.09	550.96	1.01714	9.02508e-21	5.44809e-19
OS03G0811900	335.769	117.888	1.51005	1.18008e-15	4.57224e-14		OS03G0390600	356.016	164.518	1.1137	3.27411e-11	4.07991e-10		OS07G0162400	340.935	103.188	1.72423	1.01891e-20	6.1345e-19
OS05G0491100	335.503	140.692	1.25378	7.60724e-11	1.95473e-09		OS01G0667550	353.205	84.8229	2.05798	1.12718e-31	4.76473e-30		OS05G0439400	692.489	295.742	1.22745	1.37916e-20	8.23803e-19
OS01G0209901	334.347	155.228	1.10695	2.49008e-08	4.77808e-07		OS02G0681200	351.663	33.9569	3.37242	5.57409e-58	4.79372e-56		OS01G0135900	479.847	175.915	1.4477	1.41539e-20	8.41028e-19
OS08G0127100	334.081	72.0132	2.21386	5.133e-30	4.14392e-28		OS09G0306232	350.847	100.207	1.80785	8.06653e-26	2.69781e-24		OS01G0926350	792.768	355.722	1.15615	1.88879e-20	1.10786e-18
OS03G0213150	332.836	71.6131	2.21652	5.77083e-30	4.64197e-28		OS02G0117700	347.945	97.1583	1.84045	2.37927e-26	8.2252e-25		OS04G0561500	90.2079	0	7.07097	2.57517e-20	1.50657e-18
OS04G0175300	331.414	24.2711	3.77132	5.2344e-57	8.6723e-55		OS02G0750701	347.582	27.9971	3.63401	2.35958e-61	2.16808e-59		OS10G0509401	128.476	13.5526	3.24486	2.62263e-20	1.53041e-18
OS08G0447000	331.148	115.755	1.51641	1.39143e-15	5.37236e-14		OS07G0462700	346.494	38.8079	3.15841	1.54899e-53	1.19129e-51		OS01G0934100	249.994	61.8588	2.01484	3.78465e-20	2.18607e-18
OS01G0186950	330.703	14.9361	4.46867	1.57227e-64	2.95814e-62		OS10G0515100	340.147	112.266	1.59924	1.48852e-20	4.07313e-19		OS10G0439986	126.889	13.4184	3.24128	4.70598e-20	2.71136e-18
OS11G0163100	330.437	157.629	1.06784	1.23515e-07	2.1257e-06		OS12G0501900	338.061	93.2775	1.85768	5.04783e-26	1.70126e-24		OS04G0537100	176.876	31.2649	2.50012	4.82903e-20	2.77523e-18
OS05G0207350	329.903	122.556	1.42861	7.38627e-14	2.45483e-12		OS01G0776700	337.698	49.3414	2.77486	3.19827e-45	2.06798e-43		OS09G0425900	354.606	112.446	1.65698	5.01853e-20	2.87687e-18
OS04G0605925	329.903	135.625	1.28242	3.43405e-11	9.09779e-10		OS09G0529325	337.517	139.154	1.27828	8.1968e-14	1.32133e-12		OS02G0668500	217.707	48.3062	2.17211	6.70379e-20	3.80461e-18
OS01G0750100	324.926	110.153	1.5606	3.65279e-16	1.47715e-14		OS01G0186600	334.978	31.1849	3.42515	3.92479e-56	3.24735e-54		OS08G0504700	384.269	128.682	1.5783	9.62326e-20	5.44791e-18
OS06G0643300	320.483	156.829	1.03106	6.6872e-07	1.0353e-05		OS07G0162400	334.162	106.583	1.64857	2.90708e-21	8.18579e-20		OS01G0358551	447.988	162.363	1.46424	9.63518e-20	5.44112e-18
OS05G0128200	318.883	152.695	1.06238	2.47077e-07	4.08746e-06		OS05G0365000	332.983	39.2237	3.08565	2.84271e-50	2.02563e-48		OS01G0950200	130.673	15.1628	3.10736	1.03368e-19	5.80853e-18
OS07G0151250	318.794	118.955	1.42221	2.51723e-13	7.96082e-12		OS03G0131950	330.716	80.9421	2.03063	3.50187e-29	1.32615e-27		OS08G0532350	919.779	438.782	1.06778	1.53576e-19	8.56637e-18
OS10G0503250	314.35	1.60029	7.61789	3.21582e-64	5.94954e-62		OS03G0765400	329.628	106.306	1.63262	1.15879e-20	3.19087e-19		OS09G0441400	387.015	130.964	1.56322	1.59294e-19	8.86358e-18
OS04G0639200	314.35	116.688	1.42972	2.70192e-13	8.52066e-12		OS04G0418500	328.449	34.5113	3.25053	2.36784e-52	1.74421e-50		OS03G0411300	498.585	192.152	1.37559	2.85144e-19	1.56747e-17
OS05G0590300	314.35	155.628	1.01427	1.47996e-06	2.15595e-05		OS08G0152366	324.096	159.667	1.02136	9.06083e-09	8.19606e-08		OS03G0319300	309.319	92.587	1.74022	3.0093e-19	1.65026e-17
OS06G0126050	313.995	136.025	1.20687	1.79173e-09	3.96197e-08		OS08G0179900	323.189	110.464	1.5488	1.38975e-18	3.2965e-17		OS09G0530300	415.396	147.066	1.49803	3.07376e-19	1.68155e-17
OS02G0125350	311.151	58.8108	2.40346	1.07481e-31	9.32101e-30		OS01G0542700	319.653	34.0955	3.22885	1.17524e-50	8.44335e-49		OS02G0519900	719.71	319.895	1.16982	3.32885e-19	1.81674e-17
OS10G0466700	310.618	152.161	1.02954	1.04273e-06	1.56627e-05		OS05G0113500	316.841	87.0405	1.864	1.27416e-24	4.03708e-23		OS02G0175600	482.106	183.698	1.39201	3.92871e-19	2.13898e-17
OS04G0118400	310.262	150.027	1.04826	5.73001e-07	8.9649e-06		OS12G0180250	316.388	22.5917	3.80783	3.28022e-58	2.83496e-56		OS02G0129800	91.4286	4.29389	4.41229	4.73707e-19	2.56682e-17
OS08G0492600	309.373	70.813	2.12726	2.96914e-26	2.08601e-24		OS08G0547951	315.663	88.7037	1.83132	7.18133e-24	2.21897e-22		OS09G0412350	143.857	20.7985	2.79008	4.77519e-19	2.58133e-17
OS01G0208800	308.751	122.156	1.33772	1.71193e-11	4.67486e-10		OS03G0103300	315.481	11.2266	4.81257	4.64989e-67	4.71964e-65		OS05G0151300	607.896	255.486	1.25058	5.29097e-19	2.84662e-17
OS02G0555832	307.329	60.2777	2.35009	2.5171e-30	2.08515e-28		OS01G0182200	313.758	86.9019	1.85219	3.69888e-24	1.15313e-22		OS11G0550800	85.3862	0	7.41593	5.71626e-19	3.06818e-17
OS10G0444700	307.329	117.755	1.384	3.08943e-12	9.0011e-11		OS12G0541250	311.763	24.6707	3.65958	1.50678e-55	1.22351e-53		OS03G0305150	257.685	68.8364	1.90436	6.23834e-19	3.34052e-17
OS01G0962700	307.151	42.8078	2.843	3.24665e-39	3.60394e-37		OS02G0219900	310.856	134.164	1.21225	1.15935e-11	1.50259e-10		OS04G0634800	111.02	10.0638	3.46358	6.34155e-19	3.38781e-17
OS04G0504800	307.063	94.684	1.69734	6.97312e-18	3.16585e-16		OS05G0316800	307.411	27.1655	3.50032	1.05629e-52	7.84711e-51		OS08G0480800	319.085	98.6253	1.69391	6.75178e-19	3.59012e-17
OS04G0587400	306.885	120.022	1.3544	1.02727e-11	2.86154e-10		OS02G0799700	306.866	105.058	1.54642	1.119e-17	2.49496e-16		OS09G0400600	215.266	49.7823	2.11242	6.88748e-19	3.65374e-17
OS02G0115950	306.796	67.2123	2.19048	2.96138e-27	2.18424e-25		OS03G0137300	306.685	141.51	1.11585	6.8366e-10	7.22478e-09		OS03G0808300	452.993	168.938	1.423	7.19491e-19	3.79911e-17
OS03G0711100	304.307	64.1451	2.24612	4.26566e-28	3.19939e-26		OS05G0549800	306.594	23.9777	3.67656	7.16649e-55	5.66121e-53		OS02G0622350	400.87	141.027	1.50716	7.77718e-19	4.09706e-17
OS04G0349500	302.174	149.094	1.01916	2.02587e-06	2.86474e-05		OS04G0379916	305.96	44.6291	2.77729	3.53695e-41	2.12193e-39		OS05G0302750	126.096	15.1628	3.05591	9.79708e-19	5.11381e-17
OS08G0533101	300.841	144.693	1.05601	6.62543e-07	1.02646e-05		OS10G0531300	303.511	11.3652	4.73906	3.78454e-64	3.67058e-62		OS01G0803200	802.716	373.166	1.10507	1.12853e-18	5.86371e-17
OS08G0234050	300.041	140.826	1.09125	2.17395e-07	3.63159e-06		OS12G0637500	302.876	30.4919	3.31223	2.53951e-49	1.79493e-47		OS02G0203200	217.891	52.0634	2.06526	1.87482e-18	9.69706e-17
OS03G0711150	297.464	34.9397	3.08978	5.33727e-42	6.51058e-40		OS04G0670600	302.876	53.4994	2.50113	7.71042e-36	3.95907e-34		OS03G0663500	85.4473	3.48878	4.61424	2.37695e-18	1.21835e-16
OS05G0176700	293.198	43.0745	2.76697	2.9653e-36	2.93896e-34		OS06G0633800	300.791	108.939	1.46524	7.65795e-16	1.48878e-14		OS02G0699600	232.111	58.9068	1.97831	2.75754e-18	1.41025e-16
OS02G0460200	292.843	70.2795	2.05895	1.08669e-23	6.97272e-22		OS01G0872201	300.609	144.837	1.05346	9.91052e-09	8.92305e-08		OS03G0648400	652.085	285.409	1.19203	2.78206e-18	1.4196e-16
OS02G0175800	291.954	128.023	1.18933	1.21008e-08	2.41375e-07		OS09G0306650	300.519	42.8273	2.81085	4.74413e-41	2.82672e-39		OS11G0546750	111.936	11.2715	3.31193	2.89438e-18	1.47361e-16
OS10G0523700	288.221	128.557	1.16477	3.42453e-08	6.44852e-07		OS03G0717950	300.337	111.295	1.43219	3.26596e-15	6.01446e-14		OS01G0973100	231.318	58.6384	1.97996	2.97666e-18	1.51211e-16
OS01G0357150	287.866	89.3497	1.68786	1.07408e-16	4.53339e-15		OS05G0477300	295.441	144.144	1.03536	2.5053e-08	2.12112e-07		OS02G0574100	93.1986	5.76991	4.01369	3.20219e-18	1.62306e-16
OS10G0569800	287.688	78.8144	1.86797	7.08716e-20	3.72848e-18		OS09G0470701	293.899	110.048	1.41719	1.19231e-14	2.08153e-13		OS04G0650750	735.64	335.863	1.13113	3.54591e-18	1.79329e-16
OS07G0569166	287.066	83.0819	1.78878	1.9844e-18	9.43377e-17		OS03G0183300	293.627	130.006	1.1754	1.72774e-10	1.95482e-09		OS05G0302916	156.674	27.7761	2.49585	6.83572e-18	3.39667e-16
OS02G0219900	286.621	129.09	1.15077	5.93703e-08	1.07598e-06		OS03G0785200	290.181	118.364	1.29372	2.41117e-12	3.36754e-11		OS07G0162600	132.504	18.7858	2.81833	7.01819e-18	3.47974e-16
OS01G0836800	286.444	83.0819	1.78565	2.4518e-18	1.15814e-16		OS02G0833300	289.456	52.8064	2.45456	1.67502e-33	7.77725e-32		OS04G0568500	462.392	178.733	1.37131	7.11589e-18	3.52051e-16
OS03G0237201	285.91	63.4783	2.17123	3.6109e-25	2.45155e-23		OS03G0799000	288.912	92.8617	1.63747	2.15446e-18	5.05544e-17		OS02G0799700	317.864	101.711	1.64393	7.34753e-18	3.61937e-16
OS01G0716450	285.377	37.4735	2.92893	6.5238e-38	6.96322e-36		OS02G0115950	288.367	69.8542	2.04549	6.22786e-26	2.09089e-24		OS02G0125350	229.548	59.1752	1.95573	8.94128e-18	4.37603e-16
OS10G0113201	283.511	75.4805	1.90923	2.44725e-20	1.31235e-18		OS12G0189700	288.186	110.187	1.38705	7.21227e-14	1.17346e-12		OS05G0594100	639.695	281.652	1.18347	1.10143e-17	5.35608e-16
OS02G0626100	282.355	66.1454	2.0938	1.63157e-23	1.02905e-21		OS12G0498500	285.919	62.647	2.19029	2.22339e-28	8.18902e-27		OS06G0612800	675.033	302.853	1.15634	1.18948e-17	5.7596e-16
OS02G0674400	281.467	123.223	1.1917	2.03983e-08	3.95514e-07		OS01G0817633	284.377	15.6617	4.18249	3.46131e-56	2.87751e-54		OS08G0129300	402.823	147.468	1.44974	1.42979e-17	6.87931e-16
OS02G0638300	280.045	136.158	1.04037	2.56885e-06	3.57786e-05		OS02G0184500	283.833	97.9899	1.53434	2.98245e-16	5.99167e-15		OS03G0154750	514.698	209.73	1.29519	1.47206e-17	7.06774e-16
OS08G0480800	277.378	98.0179	1.50074	4.83325e-13	1.49447e-11		OS03G0659300	283.743	104.227	1.44486	1.12532e-14	1.96851e-13		OS03G0169000	193.843	43.8782	2.14332	1.53681e-17	7.36308e-16
OS12G0189700	276.134	106.019	1.38104	4.26701e-11	1.12109e-09		OS10G0496900	283.652	139.57	1.02314	7.14609e-08	5.62981e-07		OS01G0716500	122.8	15.9679	2.94306	1.54092e-17	7.36727e-16
OS03G0305150	275.779	68.4125	2.01118	1.39893e-21	7.96351e-20		OS07G0495200	283.471	70.1314	2.01507	5.79213e-25	1.8554e-23		OS02G0115900	256.891	72.7277	1.82058	1.56789e-17	7.48053e-16
OS03G0219350	275.512	121.489	1.18129	4.0264e-08	7.47409e-07		OS06G0559500	283.38	47.9554	2.56297	1.05803e-34	5.13088e-33		OS04G0462500	184.871	40.121	2.20409	1.66738e-17	7.93854e-16
OS02G0188000	275.423	104.953	1.39191	3.06628e-11	8.1722e-10		OS08G0110100	282.927	48.094	2.5565	1.53997e-34	7.38593e-33		OS10G0536450	158.688	29.3863	2.43298	1.70481e-17	8.09982e-16
OS01G0667550	274.712	81.6149	1.75102	4.59873e-17	2.01374e-15		OS03G0707600	282.836	93.1389	1.60251	2.06125e-17	4.48136e-16		OS02G0189150	163.326	31.2649	2.38514	1.75651e-17	8.32806e-16
OS06G0194900	274.623	118.555	1.2119	1.56646e-08	3.0858e-07		OS09G0268401	282.292	140.263	1.00906	1.22237e-07	9.27832e-07		OS03G0364400	261.469	75.143	1.79893	1.83386e-17	8.65873e-16
OS10G0536450	274.09	29.2053	3.23035	8.4646e-41	9.89067e-39		OS03G0206750	281.294	101.178	1.47519	4.36526e-15	7.93841e-14		OS06G0328900	82.6397	3.89134	4.4085	2.32181e-17	1.08501e-15
OS12G0115300	272.224	44.9416	2.59867	3.99041e-31	3.36848e-29		OS06G0264200	280.841	67.498	2.05684	1.67263e-25	5.50958e-24		OS01G0815850	202.388	48.5746	2.05885	3.60801e-17	1.67233e-15
OS04G0462500	266.891	39.874	2.74273	8.74868e-33	7.8955e-31		OS09G0425900	279.934	116.146	1.26914	1.47039e-11	1.8875e-10		OS01G0323775	266.351	78.4976	1.76261	3.69149e-17	1.70754e-15
OS10G0539500	266.358	94.5506	1.49421	1.75925e-12	5.24961e-11		OS08G0506700	279.934	138.461	1.01561	1.11355e-07	8.52274e-07		OS01G0841650	104.063	10.4664	3.31362	4.25246e-17	1.95906e-15
OS12G0194950	265.38	0	8.15119	2.82278e-52	4.44457e-50		OS09G0491676	278.12	23.5619	3.56118	1.36338e-48	9.52073e-47		OS07G0232800	165.89	33.4118	2.31179	5.57861e-17	2.54936e-15
OS03G0799000	264.758	89.3497	1.56714	1.49203e-13	4.80065e-12		OS10G0365050	276.76	36.7289	2.91365	1.57019e-39	9.22978e-38		OS06G0319850	456.472	179.807	1.34408	5.69034e-17	2.59521e-15
OS09G0274025	264.225	47.2086	2.48464	1.82946e-28	1.40055e-26		OS06G0731800	276.397	99.9303	1.46775	1.00736e-14	1.77105e-13		OS12G0516200	149.411	26.8368	2.477	5.79816e-17	2.63909e-15
OS06G0559500	263.336	46.1418	2.51276	8.08975e-29	6.25786e-27		OS01G0153300	275.037	73.1806	1.91009	2.10074e-22	6.19506e-21		OS02G0224100	152.584	28.3128	2.43008	7.45088e-17	3.38457e-15
OS05G0349600	260.937	130.024	1.00492	1.48746e-05	0.000178407		OS01G0615250	274.856	83.1597	1.72472	4.17962e-19	1.02627e-17		OS05G0207350	351.188	123.315	1.5099	9.47818e-17	4.26293e-15
OS01G0666950	260.759	118.422	1.13878	3.34505e-07	5.42862e-06		OS01G0716450	273.586	38.9465	2.81243	1.49959e-37	8.23267e-36		OS10G0447950	578.112	251.461	1.20101	1.19243e-16	5.35255e-15
OS11G0615750	260.403	119.489	1.12388	5.29829e-07	8.33055e-06		OS09G0456850	273.224	47.6782	2.51868	8.68158e-33	3.82735e-31		OS06G0716700	184.078	42.1338	2.12727	1.50773e-16	6.74122e-15
OS03G0151850	260.137	105.353	1.30404	1.98386e-09	4.37809e-08		OS06G0608550	272.952	106.306	1.36042	8.90516e-13	1.30534e-11		OS01G0681650	405.142	154.043	1.39509	2.14284e-16	9.5621e-15
OS03G0757950	258.981	29.072	3.15515	1.15757e-37	1.22378e-35		OS01G0934100	272.68	63.8944	2.09345	1.88413e-25	6.17131e-24		OS12G0543650	122.068	17.7123	2.78486	2.32108e-16	1.03372e-14
OS09G0470701	255.426	105.886	1.27039	8.06958e-09	1.6361e-07		OS03G0799050	272.68	78.5859	1.79486	3.38774e-20	8.98831e-19		OS10G0113900	229.121	63.2007	1.8581	2.43545e-16	1.08254e-14
OS01G0323775	254.004	78.0143	1.70304	3.80561e-15	1.41522e-13		OS09G0414600	272.045	88.1493	1.62582	3.29489e-17	7.08401e-16		OS06G0146500	686.325	318.284	1.10857	2.63493e-16	1.16665e-14
OS01G0973100	253.56	58.2773	2.12132	1.02705e-21	5.87669e-20		OS12G0166100	271.319	9.00897	4.91249	2.04649e-58	1.77749e-56		OS03G0736900	325.066	111.373	1.54534	2.66714e-16	1.17633e-14
OS10G0431100	251.16	113.888	1.141	5.15819e-07	8.15068e-06		OS07G0604500	268.055	100.762	1.41158	2.11121e-13	3.29085e-12		OS06G0651000	104.429	11.8082	3.14466	2.87975e-16	1.2652e-14
OS11G0582100	250.716	65.2119	1.94285	1.08119e-18	5.24093e-17		OS05G0586050	267.873	44.2133	2.599	1.78829e-33	8.28116e-32		OS06G0476200	325.981	112.446	1.53555	3.75035e-16	1.6382e-14
OS11G0602550	248.316	49.6091	2.3235	2.05741e-24	1.35942e-22		OS05G0402300	267.329	78.4473	1.76882	2.20663e-19	5.54294e-18		OS04G0674700	113.035	14.8944	2.92392	3.79488e-16	1.65132e-14
OS11G0107500	247.694	98.0179	1.33744	1.68884e-09	3.7494e-08		OS05G0542732	267.239	25.5023	3.38943	1.06138e-44	6.66531e-43		OS03G0717900	145.382	26.971	2.43037	3.91469e-16	1.7002e-14
OS06G0476200	244.317	111.754	1.12843	1.04613e-06	1.5682e-05		OS03G0857750	266.876	120.166	1.15114	2.64555e-09	2.55878e-08		OS03G0807800	331.352	115.667	1.51839	4.67822e-16	2.02025e-14
OS01G0141150	244.228	75.0804	1.70172	1.33347e-14	4.76721e-13		OS04G0669200	266.422	50.4502	2.40078	4.36791e-30	1.74098e-28		OS04G0451000	118.65	17.0414	2.79959	4.79797e-16	2.06023e-14
OS07G0669675	242.184	63.3449	1.9348	5.47878e-18	2.52353e-16		OS02G0621850	266.332	10.6722	4.6413	5.79572e-56	4.75031e-54		OS01G0836800	268.488	83.5966	1.68334	5.69066e-16	2.43895e-14
OS07G0619200	240.584	111.487	1.10967	2.10646e-06	2.96925e-05		OS09G0547500	265.969	5.82118	5.5138	3.23497e-59	2.83799e-57		OS09G0456850	189.754	46.1593	2.03944	5.8269e-16	2.49264e-14
OS03G0340601	240.229	66.0121	1.86361	8.66838e-17	3.70803e-15		OS07G0173100	265.606	89.3967	1.571	6.44756e-16	1.26049e-14		OS01G0595600	105.588	12.7475	3.05017	6.59351e-16	2.81529e-14
OS10G0534600	239.873	80.2814	1.57914	1.37078e-12	4.11252e-11		OS03G0194450	264.972	46.015	2.52566	5.83236e-32	2.48345e-30		OS05G0424000	78.2453	4.42807	4.14325	6.85189e-16	2.92014e-14
OS10G0564300	238.718	101.219	1.23783	6.41043e-08	1.15144e-06		OS08G0127100	264.518	74.8438	1.82141	4.30683e-20	1.13066e-18		OS09G0509050	276.483	88.0247	1.65121	7.38742e-16	3.14248e-14
OS01G0628950	236.052	66.5455	1.82669	5.5571e-16	2.19916e-14		OS04G0676100	264.065	64.4488	2.03467	1.06446e-23	3.27171e-22		OS10G0543500	95.823	9.66125	3.31009	7.54078e-16	3.20174e-14
OS05G0410200	234.807	20.5371	3.51517	2.31855e-38	2.49875e-36		OS10G0483900	263.793	60.9838	2.11291	5.2703e-25	1.69134e-23		OS01G0846300	202.815	52.4659	1.95071	8.06347e-16	3.41094e-14
OS07G0184850	234.363	72.1465	1.69974	4.81355e-14	1.6241e-12		OS01G0606166	261.979	39.6395	2.72444	1.04184e-34	5.06644e-33		OS05G0311500	290.216	95.2706	1.60702	8.62042e-16	3.63303e-14
OS01G0959750	234.185	21.7373	3.4294	2.37836e-37	2.46738e-35		OS02G0668500	258.624	49.8958	2.37386	8.03297e-29	3.02241e-27		OS02G0681200	157.711	32.8751	2.26222	9.88238e-16	4.14951e-14
OS04G0610400	233.296	14.1359	4.04473	4.97029e-43	6.26963e-41		OS08G0433600	257.626	124.462	1.04957	1.26016e-07	9.52373e-07		OS04G0656100	719.161	342.706	1.06934	1.1484e-15	4.81314e-14
OS03G0807800	232.23	114.954	1.01449	3.49182e-05	0.000388775		OS05G0108050	254.271	82.4667	1.62448	3.65951e-16	7.30981e-15		OS03G0390600	407.4	159.276	1.35491	1.47747e-15	6.11349e-14
OS04G0497700	231.252	74.547	1.63325	6.08499e-13	1.87109e-11		OS01G0953000	251.641	38.3921	2.71249	3.12757e-33	1.4219e-31		OS06G0559500	187.618	46.4277	2.01474	1.66076e-15	6.84703e-14
OS05G0562200	230.452	101.752	1.17941	5.41844e-07	8.50141e-06		OS01G0628950	251.188	69.1612	1.86073	8.49396e-20	2.1775e-18		OS06G0726300	105.894	13.5526	2.96598	1.81296e-15	7.461e-14
OS07G0162600	230.275	18.6701	3.62456	9.37276e-39	1.02002e-36		OS04G0610400	249.193	14.6916	4.0842	1.12033e-48	7.85491e-47		OS10G0503300	78.1232	5.09899	3.93747	2.6254e-15	1.06885e-13
OS08G0498100	228.586	33.6061	2.76594	1.27125e-28	9.79966e-27		OS05G0562200	248.468	105.751	1.23238	6.79379e-10	7.18388e-09		OS05G0414750	254.389	78.9002	1.68893	2.67023e-15	1.08516e-13
OS05G0311550	228.231	88.9496	1.35943	3.84425e-09	8.18277e-08		OS06G0484500	248.195	99.7917	1.31449	4.51559e-11	5.50895e-10		OS01G0737000	155.514	33.0093	2.2361	2.79753e-15	1.13084e-13
OS03G0736900	226.809	110.687	1.03499	2.63855e-05	0.000301485		OS03G0323600	247.833	86.6247	1.51652	4.16654e-14	6.9144e-13		OS04G0497700	245.478	75.0089	1.71046	3.83751e-15	1.53218e-13
OS06G0716700	226.72	41.8743	2.43677	5.32483e-24	3.45663e-22		OS09G0480600	247.561	44.2133	2.48523	2.31891e-29	8.89747e-28		OS01G0192300	155.88	33.546	2.21623	4.05957e-15	1.618e-13
OS01G0934100	226.453	61.4779	1.88107	3.68429e-16	1.48718e-14		OS03G0106000	246.654	57.6574	2.09691	3.1242e-23	9.48563e-22		OS12G0189700	306.878	106.676	1.52442	4.30756e-15	1.71084e-13
OS03G0138700	225.653	102.819	1.134	2.33727e-06	3.27794e-05		OS08G0440850	246.2	4.01939	5.93671	2.279e-55	1.83349e-53		OS03G0187550	155.392	33.4118	2.21748	4.35362e-15	1.72613e-13
OS04G0611300	225.12	84.8155	1.40829	1.17406e-09	2.65972e-08		OS03G0392400	245.384	83.2983	1.55868	1.2473e-14	2.17102e-13		OS03G0169700	519.092	225.966	1.19989	4.47914e-15	1.77281e-13
OS04G0670600	224.587	51.4761	2.1253	1.80383e-19	9.24869e-18		OS01G0750100	245.203	114.483	1.09884	5.79976e-08	4.63185e-07		OS03G0122850	186.946	47.367	1.98067	4.70209e-15	1.8546e-13
OS03G0429000	223.876	17.2031	3.70195	1.87984e-38	2.03582e-36		OS03G0579000	244.024	81.3579	1.58467	5.87451e-15	1.04864e-13		OS10G0512450	76.0481	4.83062	3.97663	4.75007e-15	1.87028e-13
OS03G0177966	223.076	27.205	3.03559	2.74769e-31	2.33722e-29		OS01G0884350	243.299	60.9838	1.99623	2.33648e-21	6.63256e-20		OS04G0670600	196.529	51.795	1.92385	4.81208e-15	1.89142e-13
OS03G0364400	222.631	74.6803	1.57586	9.55475e-12	2.66489e-10		OS05G0190000	238.13	25.7795	3.20745	6.26149e-38	3.49243e-36		OS07G0502550	86.4238	7.91686	3.44843	5.17967e-15	2.02541e-13
OS07G0168300	222.009	104.419	1.08823	8.87245e-06	0.000111476		OS12G0570075	238.13	41.9957	2.50344	1.43239e-28	5.3319e-27		OS01G0153300	236.079	70.8492	1.73644	5.3301e-15	2.08066e-13
OS08G0482700	221.92	91.7501	1.27426	6.87046e-08	1.22811e-06		OS03G0736900	235.863	115.038	1.03584	6.2964e-07	4.19552e-06		OS02G0744851	132.565	24.2873	2.44843	5.42638e-15	2.11462e-13
OS02G0115900	220.143	72.2799	1.60677	4.86314e-12	1.39492e-10		OS03G0612600	235.591	27.5813	3.09452	3.46269e-36	1.80993e-34		OS03G0329700	210.75	58.7726	1.84231	6.0696e-15	2.3572e-13
OS03G0411800	219.521	55.8769	1.97403	5.47811e-17	2.3847e-15		OS10G0570200	231.782	10.1178	4.51781	2.85085e-48	1.975e-46		OS07G0684100	124.204	21.2011	2.5505	6.54246e-15	2.53651e-13
OS10G0456550	217.921	84.1487	1.37279	5.90797e-09	1.22468e-07		OS09G0471100	229.152	63.34	1.85512	4.09118e-18	9.39786e-17		OS07G0585000	252.069	79.1686	1.67082	6.79934e-15	2.63162e-13
OS03G0206750	217.032	97.3511	1.15664	2.06558e-06	2.91902e-05		OS03G0410300	228.971	62.647	1.86985	2.55046e-18	5.95266e-17		OS02G0206550	92.2831	9.92962	3.21626	6.86749e-15	2.65349e-13
OS03G0221600	215.433	50.8093	2.08407	3.4797e-18	1.62296e-16		OS09G0569100	228.88	90.0897	1.34516	9.70027e-11	1.12974e-09		OS02G0228400	630.235	294.668	1.0968	9.72233e-15	3.72493e-13
OS03G0131950	212.589	77.8809	1.44872	1.08525e-09	2.47115e-08		OS01G0357150	228.699	92.8617	1.30029	4.01288e-10	4.3245e-09		OS03G0757900	107.175	15.297	2.80865	1.07295e-14	4.1039e-13
OS01G0884350	212.322	58.6774	1.85538	6.60654e-15	2.3966e-13		OS11G0247350	227.52	89.1195	1.35218	8.8388e-11	1.03493e-09		OS01G0852900	698.959	337.473	1.05044	1.18683e-14	4.51669e-13
OS03G0278366	212.322	98.2847	1.11122	8.06028e-06	0.000102489		OS05G0468750	227.157	111.988	1.02034	1.53897e-06	9.47703e-06		OS04G0463200	204.829	57.1624	1.84128	1.49206e-14	5.6406e-13
OS03G0836050	211.611	88.5495	1.25686	2.17826e-07	3.63605e-06		OS08G0224150	224.709	92.5845	1.27922	1.0801e-09	1.10854e-08		OS04G0389901	112.668	17.5781	2.68023	1.55473e-14	5.85804e-13
OS06G0594300	211.433	18.0033	3.55387	4.47168e-35	4.13649e-33		OS03G0767500	224.256	90.5055	1.30907	4.53293e-10	4.8669e-09		OS03G0139100	419.607	171.353	1.29207	1.59112e-14	5.98523e-13
OS05G0549166	211.433	82.9485	1.34991	1.85206e-08	3.61632e-07		OS12G0555200	223.349	23.5619	3.24477	4.27558e-36	2.22815e-34		OS05G0497300	101.194	13.5526	2.90048	1.75052e-14	6.57397e-13
OS12G0501900	210.989	89.7498	1.23319	4.18226e-07	6.69916e-06		OS09G0402100	222.986	58.489	1.93072	9.23672e-19	2.21504e-17		OS06G0195025	455.19	192.688	1.2402	2.30683e-14	8.59229e-13
OS02G0799700	210.989	101.085	1.0616	2.75382e-05	0.000313045		OS08G0150700	221.535	44.7677	2.30701	5.38209e-24	1.66892e-22		OS03G0168200	146.237	31.2649	2.22569	2.30977e-14	8.58917e-13
OS05G0106650	209.656	71.8798	1.54436	9.41846e-11	2.40068e-09		OS02G0570600	221.444	54.6082	2.01975	6.42755e-20	1.6624e-18		OS02G0460200	231.318	70.715	1.70979	2.39924e-14	8.89283e-13
OS05G0332600	208.856	98.0179	1.09139	1.52158e-05	0.000182007		OS11G0537375	216.729	93.6933	1.20987	1.56961e-08	1.36533e-07		OS04G0175400	88.0717	9.39288	3.22904	2.45886e-14	9.09898e-13
OS07G0151200	208.678	97.4845	1.09803	1.31396e-05	0.000160017		OS09G0509050	214.643	90.9213	1.23925	8.00147e-09	7.29831e-08		OS09G0482100	625.352	295.205	1.08295	3.19603e-14	1.17885e-12
OS03G0808750	208.056	81.2149	1.35716	1.97937e-08	3.84799e-07		OS10G0103700	213.464	17.1863	3.63466	2.28219e-38	1.29359e-36		OS01G0357150	267.999	89.9033	1.57578	3.41593e-14	1.25792e-12
OS07G0522500	206.367	91.2167	1.17785	2.20123e-06	3.09889e-05		OS03G0826800	213.192	16.6319	3.68013	1.00985e-38	5.76141e-37		OS06G0581000	435.598	182.356	1.25624	3.51271e-14	1.29147e-12
OS02G0235701	205.656	59.6109	1.78659	1.31824e-13	4.28495e-12		OS07G0185300	209.565	75.3982	1.4748	1.30064e-11	1.67948e-10		OS01G0909400	79.8322	7.11175	3.48869	3.95029e-14	1.44768e-12
OS07G0204100	204.057	70.2795	1.53779	2.00662e-10	4.93891e-09		OS03G0747850	208.93	6.79138	4.94317	1.67743e-45	1.0968e-43		OS04G0386650	159.359	37.5715	2.08457	4.22471e-14	1.54575e-12
OS07G0246200	204.057	77.8809	1.38963	1.14475e-08	2.29788e-07		OS02G0725300	208.114	17.7407	3.55224	1.01846e-36	5.42082e-35		OS02G0541150	68.9682	4.02552	4.09868	4.39556e-14	1.60055e-12
OS10G0536050	202.812	73.6135	1.4621	1.8158e-09	4.0112e-08		OS05G0490900	207.752	94.1091	1.14245	1.89864e-07	1.39329e-06		OS07G0638100	83.9825	8.72196	3.26736	6.69594e-14	2.40736e-12
OS04G0379916	202.635	42.9412	2.23845	3.77449e-19	1.86631e-17		OS02G0235701	207.479	61.954	1.7437	4.72208e-15	8.55167e-14		OS01G0796000	152.401	35.1562	2.11602	7.47086e-14	2.6733e-12
OS12G0431100	202.101	17.0698	3.56556	1.04676e-33	9.52427e-32		OS01G0729950	206.754	70.8244	1.5456	2.16437e-12	3.03987e-11		OS12G0431100	108.091	17.1756	2.65382	7.75014e-14	2.76888e-12
OS03G0663500	201.835	3.4673	5.86322	3.87089e-44	5.02559e-42		OS03G0177966	206.119	28.2743	2.86592	2.50771e-29	9.53804e-28		OS07G0207301	99.8512	14.2235	2.8115	8.24181e-14	2.93532e-12
OS02G0717800	201.657	64.2784	1.6495	1.13286e-11	3.13991e-10		OS01G0332150	205.484	49.3414	2.05816	4.1731e-19	1.02611e-17		OS07G0661400	254.999	84.6701	1.59057	8.36041e-14	2.97291e-12
OS09G0471150	200.057	77.6142	1.36602	2.93875e-08	5.61472e-07		OS07G0585000	204.034	81.7737	1.3191	2.06822e-09	2.04457e-08		OS01G0141150	236.384	75.5456	1.64571	1.06939e-13	3.76154e-12
OS05G0574500	199.702	99.6182	1.00337	0.000156627	0.00152112		OS04G0451000	202.492	17.6021	3.52404	1.5969e-35	8.10426e-34		OS06G0676801	70.8602	5.09899	3.79669	1.21531e-13	4.26823e-12
OS01G0680500	198.458	88.6829	1.1621	4.97459e-06	6.56215e-05		OS04G0175300	202.22	25.2251	3.00299	2.53359e-30	1.02625e-28		OS02G0620566	70.9212	5.23318	3.76046	1.504e-13	5.25778e-12
OS06G0583501	197.747	89.6164	1.14182	8.25106e-06	0.000104556		OS01G0315850	200.678	94.3863	1.08824	1.20056e-06	7.54748e-06		OS04G0453450	176.388	46.8302	1.91324	1.54286e-13	5.38532e-12
OS04G0468600	197.124	1.60029	6.94463	1.74683e-42	2.14261e-40		OS01G0238287	200.588	71.656	1.48507	2.63848e-11	3.31624e-10		OS09G0411700	368.522	147.468	1.32135	1.57525e-13	5.48997e-12
OS03G0274950	197.124	88.4162	1.15672	6.0587e-06	7.86144e-05		OS01G0921800	200.497	46.9852	2.0933	3.90442e-19	9.6412e-18		OS02G0200900	312.92	117.143	1.41753	2.08629e-13	7.21578e-12
OS01G0267900	197.036	52.1429	1.91791	1.03482e-14	3.72956e-13		OS04G0565400	197.867	36.4517	2.44048	2.98301e-23	9.07272e-22		OS08G0116500	597.46	284.873	1.06852	3.02521e-13	1.03686e-11
OS03G0122850	196.147	47.0753	2.05889	2.1913e-16	8.97582e-15		OS01G0680500	194.603	92.1687	1.07818	2.21577e-06	1.3284e-05		OS03G0767500	256.464	87.6222	1.54939	3.06375e-13	1.04849e-11
OS01G0945300	195.969	51.076	1.93991	6.55232e-15	2.38082e-13		OS01G0584300	192.789	63.2014	1.60899	1.99183e-12	2.81111e-11		OS03G0815332	169.125	44.4149	1.92897	3.28564e-13	1.12274e-11
OS10G0515200	195.969	60.4111	1.69774	5.82056e-12	1.65882e-10		OS05G0575000	192.608	4.85098	5.31124	4.91925e-43	3.05624e-41		OS05G0549800	120.359	23.2138	2.37428	3.3578e-13	1.14396e-11
OS10G0490800	195.791	49.209	1.99232	1.53166e-15	5.87295e-14		OS03G0213150	191.882	74.428	1.3663	1.77442e-09	1.76814e-08		OS06G0666400	163.815	41.9996	1.96362	3.35819e-13	1.14239e-11
OS11G0247350	195.614	85.749	1.18981	3.06418e-06	4.18633e-05		OS01G0871200	190.975	51.9748	1.8775	1.24874e-15	2.38257e-14		OS10G0515200	203.303	60.7854	1.74184	3.41396e-13	1.15962e-11
OS01G0615250	194.103	80.0146	1.27848	4.0933e-07	6.57088e-06		OS08G0562600	190.522	35.3429	2.43047	2.48897e-22	7.31524e-21		OS06G0697600	88.9872	11.5398	2.94698	3.81005e-13	1.29224e-11
OS09G0509050	192.325	87.4827	1.13648	1.23586e-05	0.000151504		OS06G0255400	190.522	60.8452	1.64674	9.31318e-13	1.36058e-11		OS04G0504800	270.074	95.2706	1.50325	4.00916e-13	1.35372e-11
OS06G0125700	191.97	12.1356	3.98357	2.67185e-35	2.50286e-33		OS05G0302750	190.159	15.6617	3.60189	4.19928e-34	1.98675e-32		OS08G0498100	144.772	33.8144	2.09808	4.53461e-13	1.51986e-11
OS04G0405900	191.614	66.0121	1.5374	7.17364e-10	1.66767e-08		OS12G0600701	188.618	48.6484	1.955	2.09701e-16	4.27182e-15		OS07G0130500	136.777	30.4598	2.16685	5.04018e-13	1.68683e-11
OS06G0548350	190.814	58.9441	1.69475	1.19193e-11	3.29129e-10		OS02G0717800	188.164	66.805	1.49397	8.46999e-11	9.97094e-10		OS03G0664800	137.631	30.8623	2.15689	5.20931e-13	1.74087e-11
OS08G0351300	190.014	11.0687	4.10155	9.79421e-36	9.37246e-34		OS07G0687200	187.257	65.2804	1.5203	4.61566e-11	5.61925e-10		OS01G0766300	57.799	2.28113	4.66322	5.7072e-13	1.89612e-11
OS10G0534900	189.926	86.5492	1.13384	1.48364e-05	0.000178141		OS09G0449700	187.167	0	7.81422	2.30821e-39	1.35224e-37		OS11G0229333	65.4892	4.42807	3.88651	5.98888e-13	1.98681e-11
OS07G0503300	189.037	37.0735	2.35021	2.82073e-19	1.41043e-17		OS03G0187600	186.804	21.3443	3.1296	2.21355e-29	8.5307e-28		OS01G0681800	91.7338	13.0158	2.81718	7.73087e-13	2.55354e-11
OS02G0684400	188.77	86.8159	1.1206	2.09883e-05	0.000244857		OS02G0775050	186.351	21.2057	3.13549	2.26942e-29	8.72676e-28		OS04G0405150	144.223	34.2169	2.07552	8.06026e-13	2.6508e-11
OS10G0503300	187.704	5.06759	5.21101	3.72107e-40	4.23648e-38		OS03G0376701	185.625	58.489	1.66616	1.06713e-12	1.54605e-11		OS05G0332801	462.392	206.241	1.16479	9.21482e-13	3.01742e-11
OS11G0455500	186.282	68.946	1.43395	1.66255e-08	3.26639e-07		OS07G0684800	184.446	15.1074	3.60988	3.42279e-33	1.55208e-31		OS02G0817400	96.4944	14.8944	2.69567	9.47867e-13	3.09492e-11
OS01G0681050	185.926	82.5484	1.17142	8.0738e-06	0.000102602		OS03G0237201	183.449	65.9734	1.47542	2.36935e-10	2.61963e-09		OS10G0470801	345.085	138.344	1.31869	1.03294e-12	3.36785e-11
OS09G0412350	185.837	20.6704	3.1684	1.25893e-27	9.37903e-26		OS07G0147500	182.814	1.386	7.04331	1.83441e-40	1.08929e-38		OS01G0734800	142.087	33.6802	2.0768	1.15572e-12	3.76277e-11
OS03G0103200	184.86	17.8699	3.37082	2.48272e-29	1.96853e-27		OS02G0574300	182.633	15.6617	3.54363	2.31319e-32	1.00959e-30		OS02G0601350	314.873	121.705	1.37138	1.1806e-12	3.82737e-11
OS02G0580300	184.593	60.4111	1.61146	2.21593e-10	5.43e-09		OS04G0182800	182.633	16.2161	3.49344	5.87014e-32	2.49345e-30		OS02G0567850	130.246	28.5812	2.1881	1.20004e-12	3.88485e-11
OS08G0492500	184.149	52.6763	1.80564	1.47981e-12	4.42765e-11		OS03G0358100	181.817	53.2222	1.77238	1.03076e-13	1.65093e-12		OS01G0676200	356.864	145.455	1.2948	1.25353e-12	4.05224e-11
OS07G0605400	184.149	62.0113	1.57027	6.66639e-10	1.553e-08		OS02G0219800	181.726	42.2729	2.10396	1.295e-17	2.88002e-16		OS06G0698748	128.232	28.0445	2.19297	1.63178e-12	5.22308e-11
OS09G0467300	184.06	59.7443	1.6233	1.73577e-10	4.32016e-09		OS01G0235632	181.545	90.6441	1.00204	2.57242e-05	0.000120562		OS10G0536050	224.604	74.0696	1.60043	1.80706e-12	5.75983e-11
OS03G0780550	183.882	51.2094	1.8443	5.53842e-13	1.70776e-11		OS01G0736900	181.182	58.489	1.6312	5.04155e-12	6.80181e-11		OS03G0343500	161.862	43.2073	1.90541	1.82499e-12	5.80884e-11
OS04G0674750	183.438	25.338	2.85592	3.17663e-24	2.08652e-22		OS06G0530600	180.728	2.63339	6.10076	4.09376e-41	2.44757e-39		OS01G0142875	394.705	168.267	1.23003	1.93376e-12	6.14643e-11
OS08G0206650	183.438	79.2145	1.21145	3.85832e-06	5.20404e-05		OS10G0397800	180.728	49.2028	1.87701	7.2367e-15	1.28393e-13		OS04G0165801	87.8886	12.3449	2.83176	1.95725e-12	6.21243e-11
OS01G0860450	181.749	12.4023	3.87327	9.03229e-33	8.11846e-31		OS01G0116900	180.184	24.5321	2.87673	5.92979e-26	1.99465e-24		OS02G0734300	121.457	25.495	2.25216	2.20731e-12	6.9576e-11
OS03G0329700	180.771	58.4107	1.62986	2.13482e-10	5.24283e-09		OS01G0283300	180.184	24.9479	2.85248	1.04152e-25	3.4634e-24		OS05G0106650	220.393	72.3252	1.60751	2.33661e-12	7.35499e-11
OS07G0631050	180.594	54.5433	1.72727	1.82475e-11	4.96461e-10		OS05G0533500	178.552	41.5799	2.10239	2.57629e-17	5.58025e-16		OS02G0284600	453.42	203.423	1.15637	2.37893e-12	7.47785e-11
OS07G0585000	180.416	78.6811	1.19724	6.31317e-06	8.163e-05		OS02G0203200	178.552	53.7766	1.73129	5.09408e-13	7.64681e-12		OS03G0826800	97.4099	16.1021	2.59682	2.75661e-12	8.64117e-11
OS07G0674200	178.461	89.2163	1.00023	0.000373414	0.00326127		OS02G0199666	178.552	84.6843	1.07618	6.06995e-06	3.29609e-05		OS11G0602701	73.1795	7.64849	3.25819	2.86243e-12	8.96056e-11
OS04G0678700	178.283	43.0745	2.04926	6.34103e-15	2.30782e-13		OS03G0272900	177.917	16.0775	3.46809	5.6601e-31	2.34157e-29		OS01G0871200	175.411	50.319	1.80156	3.07067e-12	9.59923e-11
OS02G0269200	177.661	83.0819	1.09652	5.9779e-05	0.000638976		OS06G0698748	176.285	28.9673	2.60541	1.16793e-22	3.47947e-21		OS10G0442532	109.311	21.0669	2.3754	3.93356e-12	1.21796e-10
OS08G0386200	176.772	19.7369	3.16292	2.61114e-26	1.84031e-24		OS11G0455500	176.104	71.656	1.29727	4.38601e-08	3.57975e-07		OS12G0567700	378.47	160.887	1.23414	4.52592e-12	1.39379e-10
OS06G0171900	176.15	71.0797	1.30929	7.0743e-07	1.0884e-05		OS07G0184850	175.197	74.9824	1.22435	2.6528e-07	1.89495e-06		OS03G0723800	106.138	20.1276	2.39869	5.64227e-12	1.72358e-10
OS09G0322100	175.439	57.0771	1.61998	5.00236e-10	1.17895e-08		OS10G0539950	174.653	33.1253	2.39848	2.95216e-20	7.86851e-19		OS09G0435100	111.631	22.4087	2.3166	5.98105e-12	1.82218e-10
OS03G0838400	174.906	33.7395	2.37407	3.29717e-18	1.54106e-16		OS02G0114300	174.018	10.395	4.06528	2.0867e-34	9.98073e-33		OS03G0599800	211.36	69.239	1.61005	6.05975e-12	1.83877e-10
OS02G0189150	173.661	31.0724	2.48257	3.08026e-19	1.52986e-17		OS03G0854400	173.746	17.8793	3.28061	9.29835e-29	3.48349e-27		OS02G0799600	95.2737	16.1021	2.56483	7.25717e-12	2.18464e-10
OS01G0206650	173.217	6.26781	4.78847	6.02713e-36	5.86879e-34		OS03G0110300	173.383	60.7066	1.51404	2.79079e-10	3.05465e-09		OS03G0132900	274.652	103.188	1.41234	7.25813e-12	2.18204e-10
OS01G0157900	172.506	70.813	1.28456	1.57963e-06	2.28614e-05		OS08G0430500	172.748	64.3102	1.42555	2.68694e-09	2.59594e-08		OS11G0163100	372.062	158.606	1.2301	8.21704e-12	2.45734e-10
OS07G0597050	172.328	57.0771	1.59418	1.32107e-09	2.97758e-08		OS10G0456000	172.658	8.73177	4.3055	1.96852e-35	9.90386e-34		OS03G0237201	199.458	63.8716	1.64284	9.4099e-12	2.79205e-10
OS02G0699600	172.239	58.544	1.55682	3.24985e-09	7.01847e-08		OS08G0548900	171.932	85.5159	1.00758	3.76539e-05	0.000170257		OS04G0405300	58.8366	4.02552	3.86947	9.59163e-12	2.84227e-10
OS01G0796000	171.973	34.9397	2.29924	3.89727e-17	1.71333e-15		OS06G0548350	171.842	61.261	1.48804	6.37345e-10	6.76399e-09		OS02G0734600	205.44	66.9578	1.61739	9.64493e-12	2.85435e-10
OS03G0275500	171.795	75.2138	1.19162	1.18016e-05	0.000145317		OS09G0408600	171.479	30.3533	2.49811	5.6879e-21	1.58625e-19		OS07G0502200	105.527	20.396	2.37126	9.80019e-12	2.89277e-10
OS08G0495866	171.262	30.0055	2.51291	2.62732e-19	1.31966e-17		OS08G0109250	171.207	41.3027	2.05143	4.20662e-16	8.32643e-15		OS04G0191500	363.395	154.177	1.23695	1.05768e-11	3.11394e-10
OS11G0444700	171.173	24.9379	2.77904	5.71175e-22	3.29367e-20		OS07G0154300	170.935	27.3041	2.64626	1.95294e-22	5.77871e-21		OS03G0764125	65.7334	6.17246	3.41271	1.15587e-11	3.39423e-10
OS10G0545700	170.906	74.2803	1.20215	1.00116e-05	0.000124799		OS10G0436825	170.844	33.4025	2.35465	2.21531e-19	5.55673e-18		OS08G0232700	75.1326	9.2587	3.02056	1.251e-11	3.66885e-10
OS05G0312600	170.729	3.20059	5.73722	1.64711e-37	1.72488e-35		OS04G0386500	170.3	61.8154	1.46204	1.43422e-09	1.45151e-08		OS12G0194950	47.4232	0	5.65788	1.39345e-11	4.06565e-10
OS03G0310800	169.04	26.0048	2.70052	5.94558e-21	3.31653e-19		OS09G0414701	170.3	72.349	1.23503	3.05521e-07	2.14725e-06		OS01G0871400	73.6678	8.85614	3.05628	1.42605e-11	4.15544e-10
OS03G0599800	168.773	68.8126	1.29434	1.66306e-06	2.39907e-05		OS12G0580400	170.119	43.2431	1.976	3.54056e-15	6.51329e-14		OS01G0970900	61.8882	5.23318	3.56391	1.70419e-11	4.92809e-10
OS01G0920100	168.329	50.9427	1.72434	9.38131e-11	2.39672e-09		OS01G0815850	170.119	50.173	1.76156	8.30223e-13	1.22004e-11		OS08G0386200	102.171	19.8592	2.3631	2.34485e-11	6.71246e-10
OS08G0500700	168.24	69.4794	1.27586	2.55357e-06	3.56104e-05		OS03G0226501	169.847	56.6872	1.58314	7.66444e-11	9.09006e-10		OS03G0305100	134.518	33.8144	1.9921	2.40961e-11	6.88919e-10
OS02G0543000	167.174	80.8148	1.04866	0.000240723	0.00222308		OS05G0574300	167.67	77.1999	1.11895	4.74921e-06	2.6464e-05		OS11G0582100	199.825	65.616	1.60661	2.49256e-11	7.1085e-10
OS06G0102725	166.64	77.4808	1.10483	8.6672e-05	0.000894979		OS07G0162600	167.398	19.4039	3.10886	2.54188e-26	8.73546e-25		OS07G0114000	111.753	23.8848	2.22615	2.50878e-11	7.1458e-10
OS10G0542900	166.551	78.6811	1.08188	0.00013402	0.00132651		OS03G0413000	166.401	37.1447	2.16343	6.76819e-17	1.41848e-15		OS08G0130500	247.675	90.9768	1.44488	2.61617e-11	7.42378e-10
OS06G0676801	166.285	5.06759	5.03621	2.44551e-35	2.30054e-33		OS01G0973100	166.219	60.568	1.45646	2.56941e-09	2.50038e-08		OS03G0764100	113.401	24.6899	2.19944	2.78521e-11	7.88382e-10
OS03G0664800	165.752	30.6723	2.43402	6.05507e-18	2.77745e-16		OS06G0716750	166.219	78.5859	1.08075	1.15767e-05	5.86152e-05		OS09G0416200	464.955	217.512	1.09599	3.0527e-11	8.63022e-10
OS02G0224100	165.663	28.1385	2.55763	3.59191e-19	1.78e-17		OS03G0711600	166.038	7.90017	4.39348	1.52462e-34	7.33244e-33		OS07G0674200	244.867	89.7691	1.44771	3.08387e-11	8.69674e-10
OS04G0685700	165.041	20.6704	2.99718	3.09152e-23	1.92255e-21		OS01G0846300	166.038	54.1924	1.61535	5.68069e-11	6.83013e-10		OS05G0508900	175.167	53.5394	1.71006	3.17755e-11	8.94984e-10
OS08G0548900	164.863	82.2817	1.00262	0.000600841	0.0049423		OS10G0442466	165.766	12.474	3.73216	7.79647e-31	3.2026e-29		OS02G0614250	92.3441	16.3704	2.49593	3.68949e-11	1.03152e-09
OS02G0579800	164.418	41.2075	1.99639	2.46944e-13	7.82084e-12		OS12G0133201	165.313	53.2222	1.6351	3.86544e-11	4.75901e-10		OS07G0631050	177.181	54.8813	1.69084	3.98685e-11	1.11328e-09
OS01G0279300	163.619	74.547	1.13411	5.79126e-05	0.000621721		OS10G0545700	163.68	77.1999	1.08421	1.25847e-05	6.31695e-05		OS04G0407350	110.288	23.7506	2.21524	4.02547e-11	1.12269e-09
OS01G0316800	162.908	70.2795	1.21288	1.3073e-05	0.000159557		OS01G0537250	162.411	7.90017	4.36162	1.09924e-33	5.13115e-32		OS01G0742100	76.2312	10.4664	2.86462	4.03338e-11	1.12352e-09
OS01G0837600	162.73	49.209	1.72548	1.86534e-10	4.61678e-09		OS02G0620566	160.325	5.40538	4.89046	3.55967e-35	1.76047e-33		OS01G0209901	360.526	156.19	1.2068	4.74927e-11	1.31489e-09
OS06G0604600	162.73	61.2112	1.41061	2.19895e-07	3.66507e-06		OS10G0544950	160.234	19.2653	3.0561	8.02221e-25	2.55103e-23		OS08G0320051	196.712	65.0792	1.59581	4.78375e-11	1.32283e-09
OS04G0386650	161.663	37.3402	2.11419	2.47549e-14	8.61416e-13		OS08G0530033	159.69	79.6947	1.00272	7.81549e-05	0.000326574		OS12G0625000	316.948	130.964	1.27508	4.86777e-11	1.34443e-09
OS08G0157500	161.397	51.076	1.65989	9.90596e-10	2.26025e-08		OS03G0780550	158.693	53.2222	1.57614	3.74229e-10	4.05291e-09		OS09G0447300	51.2073	0	8.57599	5.4092e-11	1.48675e-09
OS04G0671700	161.219	65.3453	1.30287	2.38529e-06	3.34317e-05		OS10G0531400	158.421	11.3652	3.80107	5.69671e-30	2.25517e-28		OS10G0442400	86.4849	14.6261	2.56391	6.7052e-11	1.8297e-09
OS04G0408900	160.863	39.874	2.01232	3.07335e-13	9.65083e-12		OS06G0190525	158.33	49.48	1.67802	3.63113e-11	4.48636e-10		OS02G0625300	78.9167	11.8082	2.74054	6.71029e-11	1.8289e-09
OS01G0815850	160.775	48.2755	1.73568	1.89612e-10	4.68773e-09		OS04G0405900	158.239	68.6068	1.20569	1.48367e-06	9.16232e-06		OS06G0131350	109.617	24.0189	2.19022	6.87006e-11	1.86797e-09
OS03G0278300	160.686	75.2138	1.09517	0.000138383	0.00136484		OS03G0268750	157.514	10.8108	3.86494	3.43599e-30	1.38215e-28		OS10G0531400	76.5974	11.0031	2.79939	6.98114e-11	1.89591e-09
OS01G0681800	160.241	12.9357	3.63082	1.59619e-27	1.18123e-25		OS03G0599800	156.154	71.5174	1.1266	8.6524e-06	4.52528e-05		OS02G0194700	140.072	37.7057	1.89332	7.08845e-11	1.92275e-09
OS05G0497300	159.53	13.4691	3.5661	5.8161e-27	4.24747e-25		OS05G0407500	155.519	65.419	1.24931	7.38119e-07	4.84075e-06		OS03G0279600	193.477	64.5425	1.58384	9.51264e-11	2.56503e-09
OS03G0169000	159.441	43.608	1.87036	1.03285e-11	2.87348e-10		OS03G0800000	154.703	50.173	1.62451	2.06413e-10	2.30407e-09		OS02G0207800	78.2453	11.9424	2.71191	1.0919e-10	2.92692e-09
OS07G0130500	158.286	30.2722	2.38647	9.56841e-17	4.06173e-15		OS12G0137300	154.612	48.2326	1.68057	5.79293e-11	6.96029e-10		OS01G0654500	323.357	136.599	1.24318	1.11556e-10	2.9868e-09
OS02G0606200	158.019	68.1458	1.21341	1.7451e-05	0.000206299		OS02G0190600	152.889	63.2014	1.27446	5.44015e-07	3.67263e-06		OS01G0228450	115.781	27.2394	2.08763	1.14431e-10	3.06019e-09
OS09G0456850	157.931	45.8751	1.78351	9.29789e-11	2.37814e-09		OS12G0620600	152.436	4.98958	4.93314	1.22203e-33	5.68911e-32		OS04G0458600	54.9914	4.29389	3.67885	1.19616e-10	3.18761e-09
OS02G0194700	157.397	37.4735	2.07047	1.46195e-13	4.71069e-12		OS06G0174400	151.62	41.4413	1.87132	1.17469e-12	1.69766e-11		OS01G0784800	538.806	267.563	1.00989	1.23789e-10	3.28726e-09
OS05G0336000	157.397	56.677	1.47357	9.20093e-08	1.61351e-06		OS03G0776150	151.529	44.0747	1.78157	9.15497e-12	1.20261e-10		OS10G0558850	92.2831	17.4439	2.40334	1.2561e-10	3.32399e-09
OS05G0455400	156.331	52.4096	1.5767	1.11562e-08	2.24346e-07		OS10G0510500	151.438	43.7975	1.78981	7.70446e-12	1.0182e-10		OS03G0821150	155.575	45.8909	1.76133	1.25686e-10	3.32215e-09
OS03G0811700	156.242	58.4107	1.41948	3.18478e-07	5.19129e-06		OS03G0411800	151.257	58.0732	1.38106	6.70842e-08	5.29935e-07		OS09G0422000	285.089	114.996	1.30983	1.29125e-10	3.39725e-09
OS04G0385900	155.886	70.2795	1.14932	6.57421e-05	0.00069801		OS01G0289600	150.713	25.3637	2.57096	2.72946e-19	6.78788e-18		OS04G0118400	347.099	150.957	1.20121	1.36687e-10	3.59205e-09
OS01G0681700	155.087	17.6032	3.13916	4.3066e-23	2.6052e-21		OS07G0102150	150.441	44.2133	1.76664	1.51902e-11	1.94706e-10		OS05G0539900	96.6165	19.3225	2.32199	1.43499e-10	3.75806e-09
OS12G0182333	154.998	68.0124	1.18838	3.35875e-05	0.000375089		OS03G0197175	149.987	30.0761	2.31815	7.34889e-17	1.53649e-15		OS01G0717700	242.304	91.3793	1.40688	1.45911e-10	3.81684e-09
OS04G0683700	154.642	29.6054	2.385	2.21268e-16	9.04672e-15		OS09G0258600	149.897	71.7946	1.06202	4.41918e-05	0.00019631		OS02G0570800	47.3622	2.28113	4.37592	1.53663e-10	4.01038e-09
OS07G0622250	153.487	52.943	1.5356	3.6208e-08	6.77215e-07		OS12G0115300	149.806	46.708	1.68135	1.12576e-10	1.3007e-09		OS03G0577000	205.44	71.6543	1.51959	1.57118e-10	4.09118e-09
OS01G0846300	153.309	52.1429	1.5559	2.40065e-08	4.61845e-07		OS04G0436100	149.625	60.8452	1.29813	4.42785e-07	3.03143e-06		OS01G0955100	49.1932	2.81786	4.12579	1.64627e-10	4.26717e-09
OS06G0683400	153.131	10.802	3.8254	1.36459e-27	1.01322e-25		OS12G0638300	149.262	73.8736	1.01472	0.000108277	0.000436459		OS07G0657300	140.927	39.4501	1.83685	1.97724e-10	5.08453e-09
OS01G0871200	153.042	50.0092	1.61367	7.21774e-09	1.47416e-07		OS08G0225050	147.72	48.094	1.61894	5.93158e-10	6.30271e-09		OS03G0408300	438.222	206.778	1.08358	2.04277e-10	5.24119e-09
OS06G0726300	152.776	13.4691	3.50369	1.82345e-25	1.25332e-23		OS03G0349700	147.086	55.024	1.41852	4.65845e-08	3.78971e-07		OS09G0274025	157.406	47.5011	1.72846	2.0618e-10	5.28406e-09
OS04G0669200	152.331	48.5422	1.6499	3.60192e-09	7.74117e-08		OS02G0460200	147.086	73.042	1.00986	0.000132441	0.000520757		OS03G0349700	168.819	53.2711	1.66406	2.17365e-10	5.56446e-09
OS06G0666400	152.065	41.741	1.86515	3.45512e-11	9.14269e-10		OS03G0305050	146.813	21.3443	2.78206	1.17019e-20	3.21718e-19		OS02G0174250	383.231	173.634	1.14216	2.17562e-10	5.56322e-09
OS01G0602466	150.554	47.7421	1.65695	3.82165e-09	8.15029e-08		OS11G0610650	146.632	21.6215	2.76166	1.83639e-20	4.99372e-19		OS02G0697550	129.819	34.4853	1.91245	2.42299e-10	6.16117e-09
OS03G0343500	150.198	42.9412	1.80644	1.62227e-10	4.05131e-09		OS02G0534550	145.635	44.7677	1.70182	1.30658e-10	1.49969e-09		OS02G0203300	143.49	41.0603	1.80514	2.62483e-10	6.64471e-09
OS07G0684100	150.021	21.0705	2.83186	6.70397e-20	3.54368e-18		OS12G0194950	145.363	0	7.22716	3.30923e-32	1.42648e-30		OS08G0564200	414.908	193.493	1.10051	2.81597e-10	7.10486e-09
OS03G0762300	148.776	15.8696	3.22881	6.77287e-23	4.05295e-21		OS01G0116650	145.363	43.9361	1.72618	8.01798e-11	9.48359e-10		OS01G0267900	166.317	52.4659	1.66448	2.92188e-10	7.36391e-09
OS10G0450900	147.71	38.6737	1.93334	1.52885e-11	4.18519e-10		OS07G0613800	144.909	42.6887	1.76322	3.8456e-11	4.74128e-10		OS01G0208800	295.709	122.913	1.26654	2.93492e-10	7.3886e-09
OS07G0108350	147.71	56.277	1.39215	1.13978e-06	1.69599e-05		OS03G0288051	144.728	0	9.0282	1.92085e-27	6.92856e-26		OS03G0811900	288.201	118.619	1.28075	2.95075e-10	7.42024e-09
OS06G0715200	147.71	70.0128	1.07708	0.000349428	0.00307966		OS02G0455400	144.637	21.2057	2.76991	2.83166e-20	7.55888e-19		OS06G0111500	306.939	129.622	1.24364	3.23227e-10	8.10132e-09
OS04G0587500	147.266	10.2685	3.84212	1.07976e-26	7.78305e-25		OS07G0622250	144.456	55.024	1.39249	1.04562e-07	8.04159e-07		OS08G0129200	339.714	148.81	1.19085	3.26041e-10	8.16286e-09
OS03G0285133	147.266	46.5419	1.66182	5.09853e-09	1.06584e-07		OS03G0151600	144.365	8.59317	4.07039	7.44424e-29	2.80694e-27		OS06G0715200	200.679	70.4466	1.51029	3.29899e-10	8.24132e-09
OS09G0400600	146.999	49.4757	1.57101	3.41627e-08	6.43842e-07		OS08G0564750	143.912	71.7946	1.00324	0.000175448	0.000667461		OS11G0127900	219.294	80.5104	1.44562	3.46346e-10	8.6427e-09
OS06G0470075	146.732	57.4772	1.35213	2.66954e-06	3.70879e-05		OS10G0113900	143.821	65.2804	1.13955	1.54544e-05	7.59581e-05		OS01G0805400	54.7473	4.83062	3.50251	3.49312e-10	8.70717e-09
OS06G0125800	146.466	28.1385	2.37995	1.499e-15	5.75768e-14		OS02G0734600	142.551	69.1612	1.04345	9.42178e-05	0.00038657		OS03G0196400	277.826	113.117	1.29636	3.55523e-10	8.85229e-09
OS03G0387850	145.932	59.3442	1.29812	7.83587e-06	9.98073e-05		OS07G0410100	141.191	20.5127	2.78306	6.17607e-20	1.59973e-18		OS12G0170500	80.1373	13.6868	2.54969	3.89264e-10	9.66072e-09
OS05G0424100	145.666	5.73438	4.66688	4.12183e-30	3.35197e-28		OS07G0258700	141.01	34.2341	2.04229	1.91308e-13	2.99538e-12		OS01G0298400	43.6391	1.74439	4.64483	3.95474e-10	9.79346e-09
OS08G0430500	145.666	61.878	1.23516	2.52338e-05	0.000289667		OS04G0648900	140.647	55.4398	1.34309	4.08037e-07	2.81339e-06		OS01G0254950	54.3201	4.83062	3.4912	4.36198e-10	1.07902e-08
OS06G0698748	145.133	27.8718	2.3805	1.98889e-15	7.57383e-14		OS01G0267900	139.922	54.1924	1.36846	2.65849e-07	1.89746e-06		OS04G0408900	140.072	40.121	1.80374	4.39516e-10	1.08605e-08
OS03G0279600	144.155	64.1451	1.16821	8.97844e-05	0.000923253		OS06G0569601	139.65	0	8.97667	1.08785e-26	3.81358e-25		OS03G0293100	457.021	220.733	1.04996	4.48144e-10	1.10617e-08
OS02G0697550	142.022	34.2729	2.05097	3.30883e-12	9.60252e-11		OS09G0322000	139.287	47.8168	1.54247	8.72232e-09	7.91858e-08		OS01G0817633	83.6163	15.1628	2.46325	4.5044e-10	1.11063e-08
OS01G0185250	142.022	38.407	1.88667	9.77717e-11	2.4864e-09		OS10G0561800	139.106	27.0269	2.36371	3.79333e-16	7.55119e-15		OS01G0543800	45.4091	0	8.40263	4.63091e-10	1.14059e-08
OS01G0186900	141.666	8.5349	4.05298	7.79915e-27	5.67702e-25		OS06G0336200	139.106	53.638	1.37485	2.54107e-07	1.81886e-06		OS08G0152366	347.465	154.58	1.16852	5.14523e-10	1.26589e-08
OS02G0203200	141.578	51.7428	1.45216	6.11256e-07	9.51647e-06		OS01G0279100	138.652	60.8452	1.18825	9.1116e-06	4.73564e-05		OS02G0643800	111.326	26.971	2.04531	5.17477e-10	1.27179e-08
OS10G0416500	141.133	17.2031	3.03631	2.13331e-20	1.15235e-18		OS12G0573200	138.38	33.6797	2.03869	3.44494e-13	5.27559e-12		OS01G0855700	55.2966	5.23318	3.40143	5.19985e-10	1.27657e-08
OS03G0187550	140.333	33.2061	2.07934	2.49146e-12	7.31651e-11		OS06G0103400	138.017	22.5917	2.61098	3.95589e-18	9.11107e-17		OS07G0204100	199.519	70.715	1.49644	5.41157e-10	1.32284e-08
OS03G0349700	139.178	52.943	1.39442	2.2267e-06	3.13276e-05		OS03G0139400	137.836	40.4711	1.76799	1.03697e-10	1.20448e-09		OS04G0587500	70.3719	10.3322	2.76786	5.49894e-10	1.34276e-08
OS05G0215700	138.911	12.4023	3.48549	3.4605e-23	2.13407e-21		OS03G0340601	137.745	68.6068	1.00558	0.000232725	0.00085571		OS09G0570150	91.7948	18.6516	2.29911	5.55599e-10	1.35523e-08
OS03G0723800	138.023	20.0037	2.78657	4.43647e-18	2.05624e-16		OS02G0541150	137.473	4.15799	5.04712	9.47044e-31	3.86297e-29		OS05G0215700	76.1701	12.4791	2.60971	5.56917e-10	1.35699e-08
OS03G0810850	137.401	36.6734	1.90558	1.34698e-10	3.38284e-09		OS05G0412000	136.748	34.7885	1.97484	1.75344e-12	2.4928e-11		OS01G0186900	65.3672	8.58778	2.92821	5.66499e-10	1.37739e-08
OS03G0237100	137.134	48.9423	1.48643	4.84716e-07	7.69755e-06		OS01G0254950	135.932	4.98958	4.76782	9.07174e-30	3.53514e-28		OS01G0315850	237.238	91.3793	1.3764	5.86946e-10	1.42406e-08
OS10G0113900	135.623	62.8115	1.1105	0.000364724	0.00319166		OS02G0555832	134.481	62.647	1.10208	5.5694e-05	0.000241267		OS08G0278900	112.546	27.7761	2.0186	6.47285e-10	1.56545e-08
OS10G0531400	135.179	10.9353	3.6278	1.8629e-23	1.17162e-21		OS08G0496500	134.027	27.0269	2.31006	3.68442e-15	6.76369e-14		OS12G0638300	200.252	71.5201	1.48539	6.80562e-10	1.64244e-08
OS08G0109250	134.912	39.7406	1.76333	3.15601e-09	6.82911e-08		OS10G0543500	133.483	9.97917	3.7416	3.34952e-25	1.0849e-23		OS01G0926800	99.2409	22.1404	2.16426	7.8666e-10	1.88848e-08
OS05G0217700	134.823	3.33394	5.33769	1.56304e-29	1.24824e-27		OS03G0329700	133.03	60.7066	1.13183	3.6851e-05	0.000166799		OS02G0207900	53.9539	5.09899	3.40344	8.30727e-10	1.99217e-08
OS10G0570200	134.734	9.73511	3.79077	2.73334e-24	1.80068e-22		OS05G0176700	132.576	44.7677	1.5663	1.24748e-08	1.10607e-07		OS11G0484450	134.885	38.5108	1.80839	8.40207e-10	2.01278e-08
OS02G0203700	134.468	54.0099	1.31596	1.31117e-05	0.000159854		OS11G0102700	132.395	7.20718	4.19927	3.82169e-27	1.36719e-25		OS01G0730450	51.2073	4.29389	3.57599	8.71877e-10	2.08645e-08
OS02G0541325	134.201	61.878	1.1169	0.000354603	0.00311784		OS04G0382250	132.395	27.0269	2.29238	7.6029e-15	1.3448e-13		OS08G0495800	83.067	15.5653	2.41594	8.9787e-10	2.1464e-08
OS10G0365050	133.846	35.3398	1.9212	1.7168e-10	4.27774e-09		OS06G0644100	131.035	58.0732	1.17401	2.0539e-05	9.80505e-05		OS03G0723700	72.9354	11.674	2.64332	9.17837e-10	2.19183e-08
OS05G0508900	133.668	53.2097	1.32889	1.1132e-05	0.000137913		OS05G0302916	130.854	28.6901	2.18933	7.91044e-14	1.27752e-12		OS02G0684400	228.144	87.3538	1.385	9.64067e-10	2.29741e-08
OS12G0514450	133.668	59.4776	1.16823	0.000162214	0.00156716		OS12G0102350	130.763	10.8108	3.59641	6.14973e-24	1.90358e-22		OS04G0605925	314.019	136.465	1.20232	9.8033e-10	2.33128e-08
OS01G0228450	133.579	27.0716	2.30284	1.11697e-13	3.64673e-12		OS04G0105400	130.763	17.7407	2.88181	2.60172e-19	6.47943e-18		OS01G0962700	143.735	43.0731	1.73855	1.01058e-09	2.3982e-08
OS05G0111300	133.49	32.1392	2.05433	1.37103e-11	3.7671e-10		OS02G0697550	130.491	35.6201	1.87319	4.11547e-11	5.0455e-10		OS07G0209201	299.432	128.146	1.22444	1.07173e-09	2.53538e-08
OS04G0634800	133.312	10.0018	3.73647	9.26586e-24	5.96265e-22		OS02G0524600	130.491	35.8973	1.862	5.12592e-11	6.20155e-10		OS10G0502500	157.467	50.1848	1.64973	1.20071e-09	2.82582e-08
OS07G0665100	133.223	40.8075	1.70694	1.15904e-08	2.32237e-07		OS06G0716700	130.4	43.5203	1.58319	1.18644e-08	1.05409e-07		OS04G0559700	364.188	166.925	1.12549	1.21894e-09	2.86577e-08
OS10G0491000	133.046	23.6043	2.4948	3.38114e-15	1.26159e-13		OS10G0536450	129.403	30.3533	2.09194	7.0658e-13	1.04538e-11		OS01G0736900	169.918	56.6257	1.58531	1.25468e-09	2.94675e-08
OS07G0114000	133.046	23.7377	2.48667	3.93158e-15	1.45961e-13		OS01G0681600	129.221	47.9554	1.43008	2.45109e-07	1.76023e-06		OS01G0628900	109.617	27.2394	2.0087	1.26334e-09	2.96402e-08
OS03G0572050	132.424	50.6759	1.38579	4.56398e-06	6.06736e-05		OS05G0104800	128.768	6.09838	4.4002	3.45461e-27	1.23841e-25		OS11G0247350	225.093	86.2803	1.38341	1.30604e-09	3.06106e-08
OS01G0667600	132.424	54.9434	1.26914	3.36203e-05	0.000375266		OS05G0437750	128.496	4.15799	4.94969	1.17884e-28	4.39747e-27		OS02G0787600	48.1556	3.62297	3.73246	1.30824e-09	3.06307e-08
OS12G0155100	132.246	49.209	1.42623	2.2726e-06	3.18926e-05		OS06G0136800	128.496	63.7558	1.01109	0.000347317	0.00121342		OS02G0550650	85.02	16.773	2.34166	1.41292e-09	3.28114e-08
OS01G0767966	131.979	38.9405	1.76097	4.88396e-09	1.02388e-07		OS02G0799600	128.405	16.6319	2.94867	1.81941e-19	4.59007e-18		OS07G0168300	258.112	105.066	1.2967	1.4711e-09	3.40583e-08
OS05G0181700	131.535	9.33504	3.81664	6.93254e-24	4.4741e-22		OS08G0275600	127.952	11.6424	3.45814	1.11843e-22	3.3377e-21		OS02G0584700	52.3059	4.96481	3.39716	1.5541e-09	3.59069e-08
OS12G0210450	131.535	26.6715	2.30207	1.7411e-13	5.5778e-12		OS03G0145150	127.861	14.1372	3.17701	6.21913e-21	1.73164e-19		OS03G0747850	57.3107	6.57502	3.12374	1.58794e-09	3.66143e-08
OS08G0141300	131.09	56.277	1.21995	8.23287e-05	0.000855301		OS03G0244950	127.861	19.9583	2.67951	1.97767e-17	4.31578e-16		OS05G0155050	440.053	214.292	1.0381	1.64216e-09	3.77879e-08
OS01G0873200	130.379	57.7439	1.17498	0.000175819	0.00168538		OS02G0610500	127.77	13.9986	3.1902	5.27328e-21	1.47297e-19		OS10G0539500	240.107	95.1365	1.33561	1.6519e-09	3.79353e-08
OS08G0535501	130.113	57.3438	1.18205	0.000159767	0.00154755		OS01G0762300	127.68	54.8854	1.21803	1.24297e-05	6.24272e-05		OS07G0246200	209.834	78.3635	1.421	1.65301e-09	3.79227e-08
OS05G0494050	129.668	46.9419	1.46588	1.42483e-06	2.08522e-05		OS10G0416100	127.589	61.6768	1.0487	0.000202943	0.000756886		OS01G0134700	52.1839	4.96481	3.39379	1.65518e-09	3.79341e-08
OS04G0667600	128.957	28.1385	2.19628	2.1292e-12	6.3027e-11		OS02G0832600	127.317	26.4725	2.26586	4.05066e-14	6.74131e-13		OS01G0384800	116.88	30.9965	1.91485	1.80308e-09	4.11579e-08
OS10G0539950	128.957	31.8725	2.01651	6.15711e-11	1.59317e-09		OS01G0900800	127.226	39.5009	1.68744	2.49129e-09	2.43249e-08		OS10G0113100	189.205	67.4946	1.4871	1.91252e-09	4.36123e-08
OS02G0100333	128.869	59.4776	1.11548	0.000475113	0.00404447		OS07G0507700	126.41	52.1134	1.27838	4.88023e-06	2.70473e-05		OS02G0774400	271.112	113.117	1.26107	1.91988e-09	4.37363e-08
OS03G0690000	128.78	56.9438	1.1773	0.000185919	0.00176997		OS03G0766900	126.319	60.7066	1.05715	0.000191328	0.00072018		OS05G0552300	131.772	38.5108	1.77471	2.49787e-09	5.66199e-08
OS02G0713400	128.78	58.144	1.1472	0.000295477	0.00265798		OS07G0503300	126.047	38.5307	1.70989	1.93333e-09	1.91555e-08		OS01G0551100	139.523	42.4021	1.7183	2.65892e-09	5.9972e-08
OS03G0177500	128.424	59.7443	1.10404	0.000576092	0.00476699		OS02G0817400	125.594	15.3845	3.02921	1.27124e-19	3.23517e-18		OS08G0473200	69.4564	11.2715	2.62343	2.77886e-09	6.24297e-08
OS09G0435100	128.335	22.2707	2.5267	5.8383e-15	2.13184e-13		OS03G0322600	125.413	60.9838	1.04018	0.000262425	0.00095129		OS05G0421450	44.3715	2.95205	3.90985	2.81532e-09	6.31864e-08
OS04G0453450	128.158	46.5419	1.46132	1.7758e-06	2.54515e-05		OS01G0357100	125.05	44.9063	1.47752	1.62784e-07	1.21034e-06		OS04G0524500	111.875	29.2521	1.93527	2.85673e-09	6.40526e-08
OS03G0773450	127.713	27.7384	2.20295	2.39997e-12	7.06654e-11		OS11G0602550	124.596	51.559	1.27297	6.26005e-06	3.38878e-05		OS02G0750701	107.053	27.1052	1.98169	3.00705e-09	6.71585e-08
OS03G0764100	127.358	24.5378	2.37581	1.0977e-13	3.5944e-12		OS02G0725100	124.415	53.638	1.21383	1.72205e-05	8.36727e-05		OS02G0506600	448.842	221.806	1.01691	3.0866e-09	6.88001e-08
OS03G0141000	127.18	54.1432	1.23202	8.69675e-05	0.000897196		OS04G0561550	124.143	43.6589	1.50766	1.04765e-07	8.05363e-07		OS05G0549166	216.67	83.4625	1.3763	3.24276e-09	7.22102e-08
OS01G0950200	127.091	15.0694	3.07617	8.5818e-19	4.16903e-17		OS03G0821150	124.143	47.401	1.38901	8.72159e-07	5.62681e-06		OS08G0526150	62.4986	8.85614	2.81907	3.27253e-09	7.28018e-08
OS01G0878800	126.291	48.4089	1.38341	7.89557e-06	0.000100452		OS03G0572050	123.871	52.6678	1.23385	1.2874e-05	6.44921e-05		OS11G0514500	39.6109	1.74439	4.5051	3.46229e-09	7.67234e-08
OS11G0229333	125.136	4.40081	4.82958	1.54452e-26	1.10257e-24		OS03G0823400	123.69	0	7.21662	1.13891e-27	4.12511e-26		OS03G0131950	207.088	78.3635	1.40199	3.56226e-09	7.88617e-08
OS06G0131350	125.136	23.871	2.39016	1.38865e-13	4.48755e-12		OS02G0734900	123.508	56.41	1.13058	7.14965e-05	0.000301932		OS05G0108950	431.814	211.742	1.0281	3.68323e-09	8.13025e-08
OS05G0576600	125.136	27.205	2.20155	4.08078e-12	1.17659e-10		OS01G0119500	123.327	6.51418	4.24276	1.46855e-25	4.8465e-24		OS10G0377450	112.912	30.0572	1.90942	3.70499e-09	8.17036e-08
OS04G0403900	125.047	39.2072	1.67328	5.90944e-08	1.07186e-06		OS01G0766300	123.146	2.35619	5.70776	1.75823e-28	6.5032e-27		OS10G0416500	84.0435	17.3097	2.27955	3.73297e-09	8.22411e-08
OS06G0288100	124.78	23.471	2.41044	1.05058e-13	3.44518e-12		OS08G0192950	123.146	54.7468	1.16952	3.92282e-05	0.000176416		OS03G0300600	218.867	85.0727	1.36329	3.92266e-09	8.6253e-08
OS02G0626400	124.603	51.7428	1.2679	5.85693e-05	0.000627859		OS05G0514250	123.055	28.9673	2.0868	2.81592e-12	3.90162e-11		OS01G0750100	263.849	110.836	1.25129	4.34302e-09	9.5037e-08
OS04G0463200	124.336	56.8104	1.13002	0.00048425	0.00410965		OS03G0839250	122.874	39.0851	1.65248	8.82678e-09	8.00093e-08		OS07G0684800	77.0246	14.6261	2.39678	4.50294e-09	9.83473e-08
OS10G0413500	124.247	52.943	1.2307	0.000107122	0.00108347		OS04G0405150	122.057	35.3429	1.78807	8.29666e-10	8.69929e-09		OS02G0235701	172.054	59.9803	1.5203	4.68101e-09	1.02138e-07
OS12G0573200	123.892	32.4059	1.93475	6.35446e-10	1.48188e-08		OS06G0166400	121.876	28.2743	2.10785	2.43596e-12	3.39672e-11		OS04G0685300	117.124	32.3383	1.85672	4.69685e-09	1.02386e-07
OS12G0637500	123.714	29.3387	2.07613	5.12138e-11	1.33607e-09		OS08G0138500	121.332	59.7364	1.02228	0.000431597	0.00146592		OS01G0214200	97.593	23.6164	2.04699	5.81905e-09	1.26004e-07
OS03G0197175	123.181	28.9386	2.08971	4.41583e-11	1.15745e-09		OS09G0386200	121.241	25.5023	2.24918	2.18336e-13	3.39724e-12		OS10G0528100	39.3668	2.01276	4.28973	6.72165e-09	1.44859e-07
OS04G0524500	123.181	29.072	2.08307	4.97304e-11	1.30043e-09		OS01G0228450	121.06	28.1357	2.10525	3.01942e-12	4.17033e-11		OS09G0306232	237.971	97.015	1.2945	6.80699e-09	1.46421e-07
OS03G0815100	122.736	15.2028	3.01315	8.62537e-18	3.89211e-16		OS12G0543650	120.969	18.2951	2.72511	6.74044e-17	1.41436e-15		OS04G0490500	86.9731	19.1883	2.18034	7.05444e-09	1.51457e-07
OS12G0570075	122.203	40.4074	1.59659	3.139e-07	5.12419e-06		OS03G0101000	120.969	26.1953	2.20726	4.90815e-13	7.38041e-12		OS04G0565400	122.068	35.2904	1.79033	7.26836e-09	1.55756e-07
OS01G0615400	122.114	42.6745	1.51678	1.23063e-06	1.81778e-05		OS01G0924600	120.607	37.6991	1.67771	7.67747e-09	7.02481e-08		OS10G0523700	293.023	129.353	1.1797	7.80564e-09	1.66799e-07
OS01G0949260	121.581	8.5349	3.8324	2.83018e-22	1.64916e-20		OS01G0556400	120.516	50.866	1.24445	1.4189e-05	7.03526e-05		OS03G0125900	109.434	29.3863	1.89684	7.86316e-09	1.6787e-07
OS03G0133825	120.959	14.0026	3.11075	3.5134e-18	1.63524e-16		OS05G0407550	120.062	12.474	3.26679	2.72435e-20	7.30595e-19		OS03G0310800	102.415	26.1659	1.96866	8.00735e-09	1.70629e-07
OS03G0305100	120.959	33.6061	1.84772	4.66576e-09	9.82776e-08		OS08G0177000	120.062	49.0642	1.29104	6.84885e-06	3.66883e-05		OS07G0569166	213.496	83.5966	1.35269	8.15694e-09	1.73491e-07
OS07G0232800	120.603	33.2061	1.86075	3.91211e-09	8.31922e-08		OS03G0757950	119.881	30.2147	1.98828	3.15039e-11	3.93698e-10		OS04G0450900	63.231	9.92962	2.67082	9.36828e-09	1.97777e-07
OS04G0487200	120.337	53.6098	1.16651	0.000354263	0.00311732		OS02G0187700	119.609	27.3041	2.13114	2.5608e-12	3.5651e-11		OS05G0526200	84.3487	18.3832	2.19798	9.54469e-09	2.01128e-07
OS01G0855700	119.892	5.20095	4.52682	1.14405e-24	7.65034e-23		OS03G0737700	119.428	41.9957	1.50782	1.82032e-07	1.34032e-06		OS05G0560200	46.1415	4.1597	3.47151	9.74241e-09	2.04915e-07
OS07G0657300	119.892	39.2072	1.61255	3.09876e-07	5.06222e-06		OS05G0424100	119.156	5.95978	4.32144	5.05616e-25	1.62561e-23		OS10G0512400	43.395	3.3546	3.69332	9.98165e-09	2.09559e-07
OS06G0183700	119.803	27.7384	2.11071	5.628e-11	1.46308e-09		OS03G0733400	119.156	29.9375	1.99282	3.3282e-11	4.13844e-10		OS03G0285133	144.284	46.8302	1.6234	1.00872e-08	2.11581e-07
OS02G0122000	119.359	50.8093	1.23214	0.000143411	0.00140568		OS02G0744851	118.884	25.0865	2.24457	4.03353e-13	6.13392e-12		OS01G0858350	49.9256	5.36736	3.2175	1.01204e-08	2.12082e-07
OS04G0175400	118.115	9.33504	3.66139	7.25258e-21	4.02536e-19		OS10G0577200	118.612	25.6409	2.20972	7.89516e-13	1.16414e-11		OS12G0516000	34.1789	0	5.40779	1.1289e-08	2.35702e-07
OS10G0567850	117.226	36.4067	1.68702	1.21399e-07	2.09578e-06		OS03G0319100	118.521	25.2251	2.23221	5.43257e-13	8.12698e-12		OS06G0183700	105.222	27.9103	1.91457	1.15624e-08	2.40967e-07
OS01G0742400	117.226	42.9412	1.44886	5.97346e-06	7.76445e-05		OS01G0227350	118.43	47.401	1.32105	4.83074e-06	2.6884e-05		OS05G0278500	35.3996	1.20766	4.87345	1.17712e-08	2.45095e-07
OS05G0302750	117.048	15.0694	2.95741	1.10238e-16	4.644e-15		OS12G0170400	118.249	11.781	3.3273	2.34625e-20	6.32111e-19		OS06G0724400	189.876	71.3859	1.41135	1.24701e-08	2.58936e-07
OS04G0451000	116.959	16.9364	2.7878	1.45589e-15	5.60177e-14		OS05G0579050	118.158	51.9748	1.18483	4.43164e-05	0.000196714		OS03G0743500	110.593	30.594	1.85394	1.31387e-08	2.72323e-07
OS03G0825850	116.87	24.2711	2.2676	6.77587e-12	1.91632e-10		OS04G0652450	118.067	30.6305	1.94657	9.29963e-11	1.08525e-09		OS07G0692001	423.941	211.206	1.00521	1.40902e-08	2.91248e-07
OS02G0799600	116.782	16.0029	2.8674	4.55491e-16	1.8155e-14		OS11G0275000	117.795	1.52459	6.27171	2.41881e-27	8.68881e-26		OS06G0125700	68.2968	12.2107	2.48367	1.43276e-08	2.95351e-07
OS01G0737000	116.693	32.806	1.83068	1.15992e-08	2.32204e-07		OS03G0141000	117.251	56.2714	1.05913	0.000316596	0.00111976		OS10G0365200	67.2592	11.8082	2.50994	1.43431e-08	2.95403e-07
OS03G0815332	116.604	44.1414	1.40141	1.33162e-05	0.000161814		OS06G0666400	117.07	43.3817	1.43221	8.66532e-07	5.59878e-06		OS03G0429000	80.8087	17.3097	2.22293	1.44707e-08	2.97223e-07
OS07G0678300	116.515	11.6021	3.32805	7.62998e-19	3.72293e-17		OS11G0484450	116.798	39.7781	1.55397	1.12658e-07	8.6111e-07		OS09G0322000	141.781	46.2935	1.61479	1.60714e-08	3.2921e-07
OS03G0125900	116.159	29.2053	1.9918	8.21506e-10	1.89982e-08		OS10G0442700	116.707	14.6916	2.98983	4.25773e-18	9.75479e-17		OS09G0569100	217.28	87.2196	1.31683	1.64826e-08	3.3733e-07
OS10G0502500	115.982	49.8758	1.21749	0.000220173	0.00205467		OS10G0442532	116.707	21.7601	2.42313	3.17088e-14	5.33821e-13		OS09G0412300	68.9071	12.6133	2.44971	1.72406e-08	3.5221e-07
OS01G0357100	115.804	43.2079	1.42232	1.03038e-05	0.000128154		OS10G0546900	116.617	45.7378	1.35031	3.53981e-06	2.02351e-05		OS03G0288051	33.3855	0	6.95886	1.76945e-08	3.61158e-07
OS04G0382300	114.471	37.2068	1.62134	4.96578e-07	7.86343e-06		OS09G0472150	116.072	9.28617	3.6438	1.16164e-21	3.35204e-20		OS05G0477300	306.328	139.551	1.13428	1.82646e-08	3.72127e-07
OS02G0555900	114.382	29.4721	1.95644	1.99234e-09	4.39244e-08		OS08G0453200	115.982	45.4607	1.35121	3.70798e-06	2.1141e-05		OS03G0390000	99.6071	25.8975	1.94344	1.85312e-08	3.77221e-07
OS07G0613800	114.382	41.0742	1.47756	4.95273e-06	6.54498e-05		OS06G0622700	115.71	42.6887	1.43858	9.01896e-07	5.81008e-06		OS03G0192750	106.077	29.1179	1.86513	2.1785e-08	4.42268e-07
OS08G0225050	113.493	46.2751	1.2943	8.558e-05	0.000886589		OS05G0181250	115.166	2.77199	5.37664	1.74218e-26	6.08301e-25		OS08G0141300	160.519	56.6257	1.50321	2.23125e-08	4.52574e-07
OS03G0419200	113.493	47.342	1.26141	0.000137768	0.00135937		OS02G0217600	115.075	22.8689	2.33111	2.21046e-13	3.43329e-12		OS08G0434150	69.7616	13.2842	2.39272	2.48768e-08	5.02347e-07
OS12G0583300	112.693	3.4673	5.02244	1.85064e-24	1.23012e-22		OS11G0112050	114.894	38.3921	1.58142	8.96867e-08	6.96198e-07		OS12G0583300	41.9302	3.48878	3.58719	2.75199e-08	5.51804e-07
OS09G0274100	112.427	35.0731	1.68055	2.43655e-07	4.03987e-06		OS12G0242500	114.712	2.77199	5.37095	2.21318e-26	7.66622e-25		OS02G0206100	99.0578	26.1659	1.92058	2.82879e-08	5.66704e-07
OS01G0647200	111.627	21.0705	2.40539	2.2115e-12	6.52893e-11		OS06G0700300	114.531	34.3727	1.7364	6.65654e-09	6.15193e-08		OS06G0599200	37.6578	2.28113	4.04513	2.86035e-08	5.7202e-07
OS07G0223400	111.538	32.806	1.7655	6.96738e-08	1.24044e-06		OS08G0107100	114.531	35.0657	1.7076	1.0918e-08	9.75964e-08		OS06G0710300	86.8511	20.6643	2.0714	2.9048e-08	5.79889e-07
OS06G0651000	111.36	11.7355	3.24628	1.24415e-17	5.56884e-16		OS05G0494050	114.531	48.787	1.23117	2.85025e-05	0.000132481		OS03G0772600	75.6208	15.8337	2.25578	2.91115e-08	5.80649e-07
OS10G0405300	110.649	37.8736	1.54673	2.45356e-06	3.43236e-05		OS06G0248500	114.349	11.6424	3.29599	1.45382e-19	3.67837e-18		OS08G0224150	219.294	89.6349	1.29074	2.93609e-08	5.8511e-07
OS02G0750701	109.672	26.9383	2.02546	1.41167e-09	3.1657e-08		OS06G0697600	114.349	11.9196	3.26205	2.25152e-19	5.63945e-18		OS06G0594300	80.9308	18.1148	2.15952	2.99556e-08	5.96439e-07
OS07G0639600	109.494	46.0084	1.25088	0.000209278	0.00196955		OS08G0101800	114.349	28.4129	2.00883	6.25553e-11	7.4852e-10		OS01G0680500	218.257	89.2324	1.29039	3.19539e-08	6.34008e-07
OS09G0486500	109.405	30.0055	1.86638	1.87296e-08	3.65071e-07		OS06G0151025	114.349	52.1134	1.13372	0.000126787	0.000500329		OS09G0334500	73.0574	14.8944	2.29426	3.30757e-08	6.55123e-07
OS01G0332150	109.138	47.4754	1.20091	0.000423302	0.00364112		OS08G0249000	114.168	13.0284	3.13143	1.35941e-18	3.23333e-17		OS01G0613800	47.1181	5.23318	3.17052	3.40493e-08	6.73236e-07
OS04G0524400	108.961	35.6065	1.61359	1.05214e-06	1.57615e-05		OS05G0188300	113.896	20.0969	2.50267	1.7656e-14	3.03384e-13		OS01G0627900	31.4324	0	5.8719	3.48087e-08	6.87057e-07
OS11G0248466	108.783	38.5404	1.49701	6.31313e-06	8.16771e-05		OS05G0560750	113.805	41.3027	1.46226	7.51159e-07	4.92073e-06		OS01G0283300	93.992	24.1531	1.96033	3.67706e-08	7.22647e-07
OS07G0559700	108.783	44.6748	1.28392	0.000138907	0.0013694		OS09G0535100	113.805	41.5799	1.45261	8.8048e-07	5.6784e-06		OS01G0965300	48.0946	5.63573	3.0932	3.86204e-08	7.56388e-07
OS04G0405150	107.894	34.0062	1.66574	5.34001e-07	8.3902e-06		OS02G0572900	113.715	13.5828	3.06557	3.91244e-18	9.02291e-17		OS02G0717800	173.336	64.6767	1.42225	4.14756e-08	8.09521e-07
OS05G0557000	107.805	43.0745	1.32352	8.57076e-05	0.000887084		OS09G0526650	113.171	16.3547	2.79072	2.44859e-16	4.94763e-15		OS03G0268750	61.3389	10.4664	2.55104	4.31845e-08	8.39994e-07
OS10G0100900	106.916	37.0735	1.52803	4.78942e-06	6.34805e-05		OS07G0677200	112.899	26.8883	2.06998	2.92534e-11	3.6636e-10		OS04G0667600	102.476	28.3128	1.85575	4.33891e-08	8.43253e-07
OS07G0613200	106.916	40.8075	1.38958	3.60783e-05	0.000400488		OS05G0200100	112.808	40.4711	1.47891	6.39453e-07	4.25441e-06		OS02G0550850	54.8083	8.05104	2.76715	4.39142e-08	8.5273e-07
OS01G0551100	106.65	42.141	1.33958	7.47612e-05	0.000783281		OS04G0667600	111.357	29.2445	1.92895	4.23748e-10	4.55529e-09		OS01G0872100	191.097	74.6063	1.35693	4.42189e-08	8.57184e-07
OS01G0192300	106.472	33.3394	1.67517	5.49412e-07	8.6019e-06		OS03G0626200	111.357	31.4621	1.82351	2.49431e-09	2.43272e-08		OS03G0411800	157.345	56.2231	1.4847	4.57874e-08	8.86834e-07
OS02G0533700	106.028	25.2046	2.07268	1.26923e-09	2.86364e-08		OS10G0558850	110.904	18.0179	2.6218	6.10461e-15	1.0886e-13		OS09G0491780	70.6161	14.2235	2.31172	4.67706e-08	9.04337e-07
OS07G0677200	105.85	25.8714	2.03259	2.43509e-09	5.3315e-08		OS03G0760000	110.632	3.60359	4.94018	6.98693e-25	2.23403e-23		OS08G0508800	50.0477	6.44083	2.95798	4.79595e-08	9.25752e-07
OS02G0805600	105.494	32.6726	1.69101	4.87423e-07	7.73501e-06		OS10G0502500	110.359	51.8362	1.09018	0.000308902	0.00110012		OS01G0860601	44.6767	4.69644	3.24988	5.05157e-08	9.68522e-07
OS03G0743500	105.228	30.4056	1.79111	1.10336e-07	1.91522e-06		OS06G0685250	110.269	52.5292	1.06983	0.000412714	0.00141139		OS02G0570500	86.3017	21.0669	2.03441	5.14347e-08	9.85312e-07
OS07G0665000	105.139	35.8732	1.55132	4.082e-06	5.4924e-05		OS07G0593332	109.997	46.5694	1.24001	3.59824e-05	0.000163164		OS02G0185350	130.978	42.6705	1.61802	5.30137e-08	1.013e-06
OS02G0625300	103.539	11.7355	3.14123	5.99773e-16	2.36091e-14		OS11G0488900	109.906	5.54398	4.3092	3.61979e-23	1.09144e-21		OS03G0279000	370.719	182.222	1.02463	5.31746e-08	1.01522e-06
OS08G0526400	103.273	39.4739	1.38749	5.0459e-05	0.000549406		OS02G0593400	109.815	26.0567	2.07535	4.96297e-11	6.01691e-10		OS06G0498800	41.564	3.75715	3.46762	5.32368e-08	1.01556e-06
OS01G0368900	102.917	3.20059	5.007	1.88709e-22	1.11128e-20		OS03G0190000	109.543	37.9763	1.52833	4.20586e-07	2.8942e-06		OS04G0468600	33.8737	1.61021	4.39485	5.91119e-08	1.12293e-06
OS01G0687400	102.739	1.60029	6.00451	2.50627e-23	1.56737e-21		OS12G0154600	109.362	10.6722	3.35719	4.22454e-19	1.03584e-17		OS06G0694800	147.397	51.3925	1.52007	5.91819e-08	1.12332e-06
OS04G0684900	102.562	4.26745	4.58697	1.72665e-21	9.80395e-20		OS01G0595600	109.271	13.167	3.05292	2.0589e-17	4.48184e-16		OS01G0574550	86.6069	21.4694	2.0122	6.47372e-08	1.22468e-06
OS04G0501000	102.206	41.6076	1.29656	0.000187502	0.00178352		OS02G0567850	108.727	29.5217	1.88087	1.49652e-09	1.50931e-08		OS10G0456000	54.9914	8.45359	2.70157	6.79961e-08	1.2842e-06
OS01G0185300	101.851	31.6058	1.68819	7.99417e-07	1.21727e-05		OS04G0462500	108.727	41.4413	1.39157	4.00316e-06	2.26392e-05		OS03G0572050	145.749	50.9899	1.5152	7.73706e-08	1.45641e-06
OS02G0669366	101.495	12.1356	3.0641	2.97223e-15	1.11463e-13		OS01G0977250	108.637	34.5113	1.65437	6.16908e-08	4.89767e-07		OS04G0611400	55.2966	8.72196	2.66447	8.2887e-08	1.55255e-06
OS03G0757900	101.495	15.2028	2.739	2.02756e-13	6.45823e-12		OS10G0561400	108.364	32.5709	1.73424	1.75055e-08	1.51368e-07		OS06G0676700	36.6203	2.5495	3.84436	8.34043e-08	1.55711e-06
OS05G0322900	101.228	18.8034	2.42855	1.65121e-11	4.5146e-10		OS09G0401550	108.092	48.5098	1.15592	0.000141972	0.000552876		OS07G0189800	200.252	81.1813	1.3026	8.60634e-08	1.60412e-06
OS04G0537100	101.051	31.0724	1.70138	7.29192e-07	1.11878e-05		OS08G0326000	107.911	48.6484	1.14938	0.00015778	0.000606989		OS05G0541000	261.652	117.143	1.15938	9.20186e-08	1.70812e-06
OS05G0302916	100.873	27.6051	1.86954	6.37541e-08	1.14608e-06		OS10G0486600	107.367	42.9659	1.32129	1.33671e-05	6.65608e-05		OS10G0534600	199.031	80.7788	1.30095	9.82251e-08	1.82185e-06
OS02G0775050	100.784	20.4037	2.30436	1.0903e-10	2.76006e-09		OS06G0326700	107.276	25.7795	2.05703	1.11085e-10	1.28517e-09		OS08G0547951	207.637	85.8778	1.27371	1.06691e-07	1.97404e-06
OS11G0227000	100.695	31.0724	1.69629	8.2082e-07	1.24644e-05		OS01G0358400	107.004	50.3116	1.0887	0.000389411	0.00133905		OS10G0496900	290.765	135.123	1.10558	1.08795e-07	2.01134e-06
OS05G0440201	100.606	25.8714	1.95929	1.77248e-08	3.47929e-07		OS07G0482887	106.732	0	7.73785	2.69239e-23	8.20309e-22		OS10G0411800	341.423	166.388	1.03701	1.13471e-07	2.09438e-06
OS03G0717900	100.606	26.8049	1.90815	3.76182e-08	7.01228e-07		OS05G0578100	106.46	24.6707	2.10944	5.65533e-11	6.80433e-10		OS02G0209300	49.3153	6.84338	2.84925	1.20665e-07	2.21817e-06
OS01G0188525	100.517	24.4045	2.04223	5.3084e-09	1.10451e-07		OS11G0176100	106.46	32.9867	1.69036	4.70696e-08	3.82383e-07		OS03G0351100	175.533	68.0313	1.36747	1.2225e-07	2.2455e-06
OS06G0142500	100.429	17.2031	2.54543	3.82374e-12	1.10535e-10		OS02G0185350	106.279	44.0747	1.26983	3.15939e-05	0.000145225		OS07G0678300	62.0713	11.674	2.41063	1.2412e-07	2.278e-06
OS06G0701100	100.429	42.0077	1.25744	0.00035327	0.00311105		OS09G0527650	106.188	17.1863	2.62729	2.09831e-14	3.57737e-13		OS12G0637500	101.987	29.5205	1.7886	1.27284e-07	2.3342e-06
OS06G0535400	100.251	36.4067	1.46134	2.3853e-05	0.000274811		OS10G0558725	106.097	5.12818	4.3708	1.32777e-22	3.94892e-21		OS11G0186200	285.638	132.574	1.10739	1.32651e-07	2.43066e-06
OS01G0953000	100.162	36.9401	1.43908	3.26135e-05	0.000365498		OS03G0571900	105.463	41.5799	1.34278	1.15963e-05	5.86637e-05		OS03G0806600	154.11	56.4915	1.44786	1.36364e-07	2.49669e-06
OS03G0826800	99.8953	16.0029	2.64208	1.15404e-12	3.47637e-11		OS02G0550650	105.191	17.3249	2.60208	4.00265e-14	6.68052e-13		OS06G0700300	109.434	33.2776	1.71743	1.378e-07	2.52095e-06
OS06G0700300	99.2732	33.0727	1.58576	4.68466e-06	6.22034e-05		OS04G0274400	105.1	8.31597	3.65973	7.81592e-20	2.01254e-18		OS02G0178100	120.481	39.0475	1.6255	1.58853e-07	2.87604e-06
OS01G0667900	99.1843	2.00037	5.63178	2.01518e-22	1.18357e-20		OS06G0683400	105.1	11.2266	3.22677	9.48938e-18	2.1212e-16		OS02G0206400	33.3855	2.01276	4.05197	1.70499e-07	3.07953e-06
OS03G0836300	98.6511	11.202	3.13857	2.96909e-15	1.11534e-13		OS08G0526400	105.009	41.0255	1.35593	9.96387e-06	5.1252e-05		OS03G0141000	149.594	54.4787	1.45729	1.71489e-07	3.09497e-06
OS05G0549800	98.4733	23.0709	2.09366	3.61352e-09	7.75109e-08		OS04G0175600	104.828	1.66319	5.97792	1.48188e-24	4.6867e-23		OS04G0568600	243.769	108.152	1.17245	1.72984e-07	3.117e-06
OS02G0178100	98.4733	38.8071	1.34341	0.000134522	0.00133089		OS01G0681700	104.374	18.2951	2.51224	1.86593e-13	2.92418e-12		OS06G0593100	46.2636	6.03828	2.93767	1.73264e-07	3.11958e-06
OS09G0281750	98.3844	36.0066	1.45017	3.3019e-05	0.000369297		OS06G0233400	104.374	49.0642	1.08903	0.000457578	0.00154694		OS03G0803000	101.926	29.923	1.7682	1.73907e-07	3.12621e-06
OS12G0194900	98.2067	0	9.52438	9.42548e-18	4.24453e-16		OS03G0169000	104.193	45.3221	1.20098	0.000100325	0.000408556		OS08G0500700	177.547	69.9099	1.34463	1.7614e-07	3.16384e-06
OS02G0105300	98.2067	19.3369	2.34447	1.0684e-10	2.70772e-09		OS02G0332200	103.377	40.4711	1.35295	1.21989e-05	6.14273e-05		OS05G0562200	233.82	102.382	1.19143	1.81056e-07	3.24703e-06
OS09G0271100	98.2067	30.0055	1.71059	9.16164e-07	1.38272e-05		OS02G0224100	102.833	29.2445	1.81406	1.16929e-08	1.0415e-07		OS10G0397433	80.0153	19.7251	2.02025	1.85677e-07	3.32728e-06
OS02G0205700	97.5846	12.4023	2.97605	2.9159e-14	9.9901e-13		OS08G0480050	102.742	41.7185	1.30027	2.77437e-05	0.00012916		OS01G0227350	133.176	45.8909	1.53705	1.87052e-07	3.34665e-06
OS04G0227500	96.607	30.8056	1.64893	2.64118e-06	3.67168e-05		OS03G0276500	102.742	50.4502	1.0261	0.0011425	0.00339735		OS01G0687400	31.7376	1.61021	4.30087	1.88518e-07	3.37022e-06
OS07G0631700	96.5181	3.4673	4.79891	8.8896e-21	4.89722e-19		OS07G0670000	102.652	6.92998	3.88876	2.48504e-20	6.67444e-19		OS12G0570075	122.861	40.6578	1.59542	2.0271e-07	3.61541e-06
OS09G0547500	96.2515	5.60102	4.10305	6.54982e-19	3.21709e-17		OS03G0807000	102.561	33.5411	1.61248	2.73206e-07	1.94124e-06		OS09G0472150	53.9539	8.99033	2.58528	2.15281e-07	3.81274e-06
OS01G0677900	96.2515	15.6029	2.625	3.69887e-12	1.07204e-10		OS01G0936000	102.198	10.5336	3.2783	1.45828e-17	3.22261e-16		OS03G0223100	268.61	123.718	1.11846	2.22896e-07	3.93535e-06
OS08G0200750	96.0737	10.9353	3.13514	7.05771e-15	2.55192e-13		OS02G0121100	102.017	49.3414	1.04793	0.000902005	0.00276849		OS02G0775050	81.2359	20.5302	1.98437	2.30666e-07	4.06307e-06
OS01G0382000	95.9848	5.86774	4.03193	1.25691e-18	6.07943e-17		OS01G0180850	101.654	33.2639	1.61164	3.12296e-07	2.18871e-06		OS07G0114300	280.816	131.232	1.09751	2.31564e-07	4.0726e-06
OS02G0595100	95.9848	26.9383	1.83315	2.20715e-07	3.67599e-06		OS01G0526100	101.563	18.2951	2.47285	6.91889e-13	1.02451e-11		OS01G0369950	70.9212	15.9679	2.15104	2.32687e-07	4.08919e-06
OS10G0456000	95.896	8.40154	3.51274	1.30108e-16	5.42957e-15		OS02G0194700	101.473	38.9465	1.38153	9.71744e-06	5.01914e-05		OS03G0412400	44.4326	5.63573	2.97894	2.3949e-07	4.20224e-06
OS01G0716500	95.3627	15.8696	2.58716	7.62267e-12	2.1476e-10		OS07G0130500	101.291	31.4621	1.68682	1.04908e-07	8.05753e-07		OS12G0541250	88.3769	23.8848	1.88758	2.41843e-07	4.24027e-06
OS07G0533850	95.185	24.1378	1.97944	3.22938e-08	6.12782e-07		OS02G0229000	100.475	46.708	1.1051	0.000475666	0.00159451		OS02G0805600	106.87	32.8751	1.70079	2.49446e-07	4.3702e-06
OS08G0278900	94.9183	27.6051	1.78175	5.24036e-07	8.26288e-06		OS09G0274025	100.385	49.0642	1.03279	0.00119894	0.00352849		OS08G0150700	127.316	43.3414	1.5546	2.53986e-07	4.44632e-06
OS02G0549650	94.8295	26.5382	1.83727	2.46449e-07	4.08011e-06		OS10G0533200	100.112	22.5917	2.14776	1.17986e-10	1.35871e-09		OS02G0187100	129.27	44.4149	1.54127	2.61796e-07	4.5725e-06
OS06G0166400	94.5628	27.205	1.7974	4.43754e-07	7.08762e-06		OS02G0137800	99.9311	23.7005	2.07601	3.59121e-10	3.89171e-09		OS06G0263801	237.482	105.603	1.16917	2.73201e-07	4.76437e-06
OS01G0670100	94.5628	37.7402	1.32517	0.000229674	0.00213169		OS09G0435100	99.5684	23.1461	2.10492	2.50787e-10	2.7623e-09		OS10G0444700	258.905	118.484	1.12773	2.79339e-07	4.85654e-06
OS03G0390000	94.3851	25.738	1.87466	1.56981e-07	2.6706e-06		OS12G0154000	99.5684	38.9465	1.35419	1.73471e-05	8.42642e-05		OS01G0920100	141.842	51.2583	1.46843	2.87598e-07	4.9963e-06
OS04G0591100	93.2297	23.2042	2.0064	3.08751e-08	5.88377e-07		OS01G0660900	99.4777	42.6887	1.22052	0.000110916	0.000446066		OS01G0615250	193.965	80.5104	1.26855	3.16725e-07	5.48555e-06
OS02G0654700	92.9631	10.6686	3.12328	2.18229e-14	7.6418e-13		OS07G0207301	98.7522	14.6916	2.74883	3.28391e-14	5.51785e-13		OS03G0133000	63.4751	13.15	2.27112	3.2417e-07	5.60597e-06
OS09G0570150	92.8742	18.5367	2.32489	4.41832e-10	1.0491e-08		OS04G0587300	98.2082	8.87037	3.46878	8.05355e-18	1.80951e-16		OS06G0542350	26.9159	0	6.06314	3.25551e-07	5.62558e-06
OS03G0439800	92.8742	26.8049	1.79278	5.98125e-07	9.33824e-06		OS01G0574550	98.2082	22.1759	2.14685	1.79068e-10	2.01819e-09		OS05G0349600	278.497	130.829	1.08998	3.28764e-07	5.67678e-06
OS01G0176050	92.7853	20.8038	2.15705	4.30155e-09	9.10379e-08		OS02G0823400	97.6641	40.1939	1.28085	5.70629e-05	0.00024683		OS03G0319050	30.7	1.61021	4.25292	3.31381e-07	5.7133e-06
OS02G0567850	92.7853	28.4052	1.70774	1.90057e-06	2.70652e-05		OS03G0213500	97.2107	11.781	3.04466	1.28504e-15	2.44116e-14		OS01G0201100	41.7471	4.96481	3.07187	3.38547e-07	5.82802e-06
OS07G0225300	91.8966	24.4045	1.91287	1.36571e-07	2.34133e-06		OS08G0536300	97.2107	39.2237	1.30939	4.03285e-05	0.000180991		OS10G0558725	41.6861	4.96481	3.06976	3.49082e-07	5.99126e-06
OS10G0377450	91.8966	29.8721	1.62121	6.65898e-06	8.56524e-05		OS05G0508750	97.2107	45.3221	1.1009	0.0006203	0.00201025		OS10G0170200	244.684	110.568	1.14599	3.52015e-07	6.03704e-06
OS07G0604000	91.8077	18.8034	2.28762	9.09429e-10	2.08792e-08		OS03G0439800	97.12	27.8585	1.80165	3.55995e-08	2.95669e-07		OS04G0668700	271.112	126.804	1.09629	3.87952e-07	6.61844e-06
OS03G0142900	91.8077	29.2053	1.65238	4.47005e-06	5.95319e-05		OS06G0548150	97.0293	18.1565	2.41793	4.80175e-12	6.4833e-11		OS03G0836300	58.4704	11.2715	2.37503	3.88092e-07	6.61588e-06
OS07G0549150	91.8077	37.0735	1.30823	0.000347743	0.00306724		OS12G0182200	96.9386	8.45457	3.51927	7.88223e-18	1.77559e-16		OS08G0174300	108.335	34.3511	1.65707	4.08631e-07	6.94521e-06
OS02G0681200	91.2745	32.6726	1.48213	4.26089e-05	0.000468994		OS03G0664700	96.6666	7.90017	3.61306	3.53485e-18	8.16289e-17		OS06G0641066	35.4606	3.08623	3.5223	4.09561e-07	6.95581e-06
OS03G0266300	90.1191	20.2704	2.15246	7.60384e-09	1.54874e-07		OS08G0541600	96.1225	22.0373	2.12492	3.82054e-10	4.12997e-09		OS09G0486500	99.7292	30.1914	1.72388	4.48777e-07	7.61048e-06
OS12G0516200	89.9413	26.6715	1.75368	1.50074e-06	2.18192e-05		OS10G0519400	95.6691	30.6305	1.64308	4.42717e-07	3.03215e-06		OS06G0499100	31.4934	2.01276	3.9678	4.74355e-07	8.02629e-06
OS09G0474800	89.7636	26.1381	1.77998	1.0905e-06	1.62921e-05		OS01G0192300	94.5809	34.6499	1.4487	7.79871e-06	4.12576e-05		OS02G0197125	334.038	166.522	1.0043	4.93675e-07	8.34079e-06
OS10G0558725	89.5858	4.93424	4.18237	6.07258e-18	2.77974e-16		OS07G0644400	94.5809	39.3623	1.26474	9.23507e-05	0.000379444		OS05G0576600	93.6258	27.3735	1.77412	5.07214e-07	8.55684e-06
OS01G0384800	89.2303	30.8056	1.53434	2.71284e-05	0.000309336		OS02G0734300	94.3088	26.3339	1.84047	3.21699e-08	2.68462e-07		OS04G0504000	103.941	32.4725	1.67847	5.08847e-07	8.57168e-06
OS02G0734300	89.0526	25.338	1.81336	7.79588e-07	1.19117e-05		OS04G0481300	94.2182	44.2133	1.09153	0.000843898	0.00262569		OS01G0667900	31.2493	2.01276	3.95658	5.41292e-07	9.11148e-06
OS07G0620500	88.8748	16.8031	2.40305	3.85894e-10	9.222e-09		OS03G0731025	94.1275	34.5113	1.44755	8.32962e-06	4.36823e-05		OS02G0791450	77.2077	19.7251	1.96872	5.48657e-07	9.22864e-06
OS03G0130100	88.6082	1.86701	5.56864	3.68377e-20	1.96595e-18		OS01G0221000	93.9461	7.48438	3.64988	7.41921e-18	1.67561e-16		OS01G0537250	48.3387	7.64849	2.65993	5.54904e-07	9.32681e-06
OS01G0311100	87.5417	4.53416	4.27106	8.19889e-18	3.7072e-16		OS06G0542300	93.8554	1.66319	5.81841	3.94452e-22	1.15543e-20		OS04G0597534	60.2403	12.3449	2.28681	5.62347e-07	9.43798e-06
OS04G0611400	87.1862	8.66825	3.33029	1.69941e-14	6.03658e-13		OS05G0281400	93.8554	18.0179	2.38101	1.75952e-11	2.2438e-10		OS07G0669675	162.106	63.7374	1.34672	5.7587e-07	9.65781e-06
OS03G0168200	87.0973	31.0724	1.487	6.0204e-05	0.000642591		OS03G0743500	93.8554	31.6007	1.57048	1.57277e-06	9.65789e-06		OS03G0825850	87.0342	24.4215	1.83343	5.97525e-07	9.97688e-06
OS03G0131900	87.0085	31.8725	1.44884	9.6058e-05	0.000980949		OS04G0568900	93.8554	33.8183	1.47264	6.08976e-06	3.30479e-05		OS02G0621800	213.679	93.7946	1.18787	6.68804e-07	1.10938e-05
OS04G0387000	87.0085	34.1396	1.34971	0.000308753	0.00276619		OS04G0653400	93.7648	23.0075	2.02694	2.49288e-09	2.43268e-08		OS06G0484450	295.892	143.711	1.0419	6.77502e-07	1.12217e-05
OS03G0267100	86.2975	19.0702	2.178	1.14135e-08	2.29312e-07		OS03G0343500	93.5834	44.6291	1.06827	0.00116078	0.00344582		OS07G0614500	157.223	61.4563	1.35518	7.14805e-07	1.18309e-05
OS03G0351800	86.2086	24.9379	1.78949	1.57821e-06	2.28558e-05		OS06G0183700	93.402	28.8287	1.69595	2.88353e-07	2.03891e-06		OS05G0564450	55.5407	10.7347	2.37126	7.81191e-07	1.28922e-05
OS04G0647800	86.1197	19.6036	2.13523	2.02439e-08	3.93034e-07		OS03G0759125	93.402	34.5113	1.43639	1.04995e-05	5.37224e-05		OS03G0777000	28.6248	1.47602	4.27748	7.85304e-07	1.29507e-05
OS05G0414700	86.1197	19.6036	2.13523	2.02439e-08	3.93034e-07		OS12G0555901	92.9486	32.4323	1.519	3.58637e-06	2.04744e-05		OS12G0432600	26.6107	0	4.8243	8.10333e-07	1.33345e-05
OS01G0833750	86.1197	31.2057	1.46453	8.65815e-05	0.00089446		OS11G0600700	92.8579	42.8273	1.1165	0.000681655	0.00218075		OS01G0602500	69.0292	16.5046	2.06434	8.17439e-07	1.3432e-05
OS06G0328966	85.8531	11.7355	2.87099	3.16493e-12	9.19695e-11		OS04G0501800	92.7673	11.6424	2.99423	1.01194e-14	1.77553e-13		OS06G0542300	28.93	1.61021	4.16725	8.68254e-07	1.42361e-05
OS02G0755500	85.8531	13.2024	2.70107	2.18042e-11	5.90335e-10		OS11G0456200	92.7673	11.781	2.97716	1.23404e-14	2.15008e-13		OS01G0740651	179.195	74.3379	1.26936	8.73254e-07	1.43078e-05
OS03G0192750	85.6753	28.9386	1.56588	2.68127e-05	0.000305893		OS05G0311037	92.6766	18.2951	2.34074	4.04932e-11	4.97138e-10		OS03G0799000	205.684	89.9033	1.19398	9.2848e-07	1.52017e-05
OS03G0787000	85.4087	26.1381	1.70823	4.83816e-06	6.40501e-05		OS10G0405300	92.5859	39.3623	1.23398	0.000162118	0.000622993		OS05G0526700	61.8272	13.5526	2.18967	9.6712e-07	1.58116e-05
OS06G0542350	84.9643	0	7.73045	1.94968e-18	9.2886e-17		OS03G0355100	92.4045	24.8093	1.89708	2.00001e-08	1.72001e-07		OS09G0268401	281.305	135.794	1.05071	9.73646e-07	1.59069e-05
OS03G0663400	84.8755	2.40044	5.14398	5.6295e-19	2.77119e-17		OS02G0592700	92.2232	23.1461	1.99436	5.30084e-09	4.95938e-08		OS06G0603800	46.7519	7.5143	2.63731	9.85077e-07	1.60705e-05
OS06G0542300	84.4311	1.60029	5.72137	2.27323e-19	1.15224e-17		OS12G0497544	92.0418	44.3519	1.05329	0.00151876	0.00434094		OS07G0545300	58.7755	12.3449	2.2513	1.0482e-06	1.70029e-05
OS08G0300333	84.4311	25.0713	1.75174	3.21613e-06	4.37777e-05		OS03G0663500	91.4977	3.60359	4.66623	2.24472e-20	6.05693e-19		OS01G0670100	112.241	37.9741	1.56351	1.12804e-06	1.82588e-05
OS04G0504000	83.8979	32.2726	1.37833	0.000286962	0.00259082		OS07G0604000	91.4977	19.5425	2.22712	2.48717e-10	2.74122e-09		OS02G0655300	241.511	111.909	1.10975	1.1537e-06	1.86477e-05
OS04G0407350	83.809	23.6043	1.82805	1.37373e-06	2.01308e-05		OS05G0227700	91.3164	18.7109	2.28699	1.15396e-10	1.33064e-09		OS11G0195650	41.9302	5.9041	2.8282	1.19237e-06	1.92318e-05
OS03G0764125	83.5424	6.13446	3.7675	1.40453e-15	5.41354e-14		OS06G0531200	91.3164	29.5217	1.6291	9.78677e-07	6.2677e-06		OS06G0288100	83.2501	23.6164	1.81766	1.27249e-06	2.04227e-05
OS03G0272900	83.0091	15.4695	2.42384	1.13611e-09	2.58165e-08		OS03G0305100	91.2257	34.9271	1.38509	2.61503e-05	0.000122395		OS12G0573200	101.377	32.6067	1.63649	1.29647e-06	2.07782e-05
OS05G0578100	83.0091	23.7377	1.80609	2.01405e-06	2.84983e-05		OS02G0579800	91.0443	42.8273	1.08804	0.00107651	0.00323528		OS12G0543600	58.8976	12.6133	2.22326	1.30328e-06	2.08727e-05
OS01G0252150	83.0091	30.6723	1.43633	0.00016053	0.00155359		OS09G0539500	90.9536	14.9688	2.60318	2.0278e-12	2.85726e-11		OS03G0177500	152.523	60.1144	1.34325	1.32935e-06	2.12752e-05
OS02G0634900	82.5647	32.0059	1.36719	0.000363121	0.00318139		OS03G0321800	90.5909	27.3041	1.73025	2.71934e-07	1.93299e-06		OS03G0579300	128.354	46.8302	1.45462	1.34375e-06	2.14906e-05
OS02G0819450	82.2092	29.4721	1.47995	0.000105215	0.00106661		OS11G0171601	90.5002	4.29659	4.39666	1.40879e-19	3.57481e-18		OS05G0571100	127.194	46.2935	1.45815	1.41006e-06	2.24879e-05
OS10G0442532	82.1204	20.9372	1.97167	3.09767e-07	5.06416e-06		OS02G0586500	90.2282	42.6887	1.07973	0.00124847	0.00366008		OS08G0174000	95.5178	29.7889	1.681	1.42051e-06	2.26228e-05
OS03G0240700	81.7649	26.8049	1.60898	2.48021e-05	0.000285006		OS10G0529400	89.8654	9.14757	3.29631	1.04402e-15	2.00512e-14		OS07G0546200	70.494	17.8465	1.98186	1.48413e-06	2.35864e-05
OS04G0497000	81.4094	14.536	2.48556	8.04659e-10	1.8628e-08		OS09G0281750	89.8654	37.4219	1.26388	0.0001398	0.000545516		OS11G0210201	33.8737	3.3546	3.33595	1.48633e-06	2.3605e-05
OS04G0674700	80.7872	14.8027	2.44827	1.42831e-09	3.19656e-08		OS04G0605300	89.5934	39.7781	1.17142	0.000442458	0.00150047		OS05G0172000	43.7002	6.7092	2.70343	1.48832e-06	2.36201e-05
OS10G0536400	80.6984	13.0691	2.62638	1.95957e-10	4.83381e-09		OS05G0406000	89.3214	37.0061	1.27124	0.000133706	0.000525137		OS05G0514250	91.8558	28.0445	1.71166	1.50083e-06	2.3769e-05
OS08G0356700	80.3429	27.3383	1.55524	5.39402e-05	0.000582738		OS04G0524500	88.5959	30.2147	1.55199	3.93236e-06	2.22748e-05		OS04G0288500	32.8972	3.08623	3.41405	1.57608e-06	2.48224e-05
OS09G0412300	79.9874	12.5356	2.67374	1.4018e-10	3.51655e-09		OS07G0502200	88.4145	21.0671	2.06929	4.01432e-09	3.80673e-08		OS09G0408600	94.2972	29.3863	1.68207	1.63382e-06	2.56432e-05
OS01G0909400	79.8985	7.06796	3.4988	4.81914e-14	1.62352e-12		OS01G0926800	88.2332	22.8689	1.94793	2.10553e-08	1.80365e-07		OS04G0669200	131.345	48.843	1.42713	1.65515e-06	2.5942e-05
OS03G0321800	79.8985	26.2715	1.60467	3.22536e-05	0.000362013		OS02G0669366	88.0518	12.6126	2.80349	4.13121e-13	6.27153e-12		OS03G0142900	94.1751	29.3863	1.6802	1.70213e-06	2.66418e-05
OS03G0432000	79.6319	19.4702	2.03208	2.3002e-07	3.82523e-06		OS01G0798100	87.8705	22.3145	1.97739	1.51938e-08	1.32296e-07		OS06G0663400	95.4568	30.0572	1.66714	1.73333e-06	2.70742e-05
OS09G0417600	79.1875	2.13372	5.21383	6.91932e-18	3.14787e-16		OS01G0239150	87.3264	13.0284	2.74476	1.02101e-12	1.48169e-11		OS01G0176050	76.7194	20.9327	1.87383	1.75331e-06	2.73487e-05
OS01G0955100	79.1875	2.80051	4.82151	2.3007e-17	1.02772e-15		OS03G0124033	87.145	27.4427	1.66699	1.05246e-06	6.69844e-06		OS01G0944900	44.0664	6.97757	2.65888	1.76491e-06	2.7492e-05
OS06G0594400	79.0986	6.0011	3.72035	1.11632e-14	3.99731e-13		OS05G0463800	87.0543	26.4725	1.71742	5.49608e-07	3.70752e-06		OS05G0156401	36.4372	4.29389	3.08505	1.77695e-06	2.76417e-05
OS04G0490500	78.832	19.0702	2.04746	2.21093e-07	3.67952e-06		OS01G0950300	86.9636	12.8898	2.75419	1.01841e-12	1.47915e-11		OS10G0439924	40.7095	5.76991	2.81874	1.7942e-06	2.7891e-05
OS03G0803000	78.7431	29.7388	1.40481	0.000333021	0.00295972		OS02G0126800	86.9636	14.553	2.5791	8.21155e-12	1.08194e-10		OS01G0936000	52.3059	10.198	2.35869	1.79946e-06	2.79537e-05
OS01G0824800	78.5654	23.2042	1.7595	6.45953e-06	8.32799e-05		OS07G0469200	86.873	13.5828	2.67713	2.59102e-12	3.6043e-11		OS04G0565500	69.0902	17.4439	1.98576	1.81262e-06	2.81197e-05
OS05G0424000	78.121	4.40081	4.14987	9.23378e-16	3.59648e-14		OS02G0822000	86.6009	40.0553	1.11239	0.00108591	0.0032473		OS09G0467300	151.242	60.1144	1.33107	1.87312e-06	2.90385e-05
OS02G0209300	78.0321	6.80124	3.5202	7.95038e-14	2.6305e-12		OS08G0275200	86.5102	7.48438	3.53092	4.02071e-16	7.98562e-15		OS04G0270550	98.6916	31.9358	1.62775	2.02625e-06	3.1221e-05
OS08G0113600	77.6766	8.26818	3.23184	1.06501e-12	3.22567e-11		OS07G0114000	86.0568	24.6707	1.80249	2.10259e-07	1.53393e-06		OS04G0478000	173.702	73.1303	1.24807	2.04414e-06	3.1454e-05
OS01G0369950	77.4989	15.8696	2.28791	1.82718e-08	3.57717e-07		OS01G0582600	86.0568	37.4219	1.20141	0.000405611	0.00139037		OS04G0175600	27.2821	1.61021	4.08264	2.13056e-06	3.26955e-05
OS03G0263700	76.9656	27.3383	1.49329	0.000151688	0.00147898		OS04G0509800	85.9661	9.84057	3.12696	2.333e-14	3.96588e-13		OS06G0668250	88.0717	26.7026	1.7217	2.16711e-06	3.31892e-05
OS03G0299400	76.699	13.0691	2.55305	1.19362e-09	2.69853e-08		OS11G0121600	85.9661	35.4815	1.2767	0.000167564	0.000641099		OS02G0620600	34.362	3.75715	3.1931	2.21985e-06	3.39283e-05
OS01G0605000	76.6101	5.60102	3.77377	1.97381e-14	6.94461e-13		OS01G0152900	85.8755	10.6722	3.00839	8.34395e-14	1.34381e-12		OS05G0575000	37.0475	4.69644	2.97974	2.38513e-06	3.6284e-05
OS03G0319100	76.2546	24.2711	1.65158	2.92082e-05	0.000331181		OS02G0769900	85.8755	32.0165	1.42343	2.80473e-05	0.000130469		OS07G0207400	46.4467	8.18522	2.50448	2.55458e-06	3.8758e-05
OS04G0520700	75.8991	8.80161	3.10824	5.85515e-12	1.66654e-10		OS01G0176050	85.7848	21.6215	1.98825	1.95127e-08	1.68058e-07		OS02G0541325	153.805	62.2614	1.30469	2.59444e-06	3.93366e-05
OS12G0543650	75.8991	17.6032	2.10824	1.87913e-07	3.17252e-06		OS08G0232700	85.422	9.56337	3.15902	2.03125e-14	3.46642e-13		OS01G0666950	249.506	119.155	1.06623	2.60652e-06	3.94935e-05
OS02G0125300	75.8991	20.6704	1.87651	2.51537e-06	3.51219e-05		OS02G0220500	85.422	36.0359	1.24517	0.000255391	0.000930234		OS01G0328400	276.666	136.063	1.02388	2.66446e-06	4.02908e-05
OS07G0207301	75.5436	14.1359	2.41794	6.70742e-09	1.37372e-07		OS01G0772000	85.3314	13.5828	2.6513	5.46165e-12	7.32894e-11		OS05G0125500	83.6163	24.824	1.75205	2.7011e-06	4.08178e-05
OS03G0772600	75.5436	15.7362	2.26322	3.6157e-08	6.77403e-07		OS09G0459850	85.3314	38.6693	1.14189	0.000848486	0.00263668		OS02G0771200	53.9539	11.2715	2.25905	2.72576e-06	4.11087e-05
OS01G0628900	75.1881	27.0716	1.47372	0.000222195	0.00207093		OS04G0175400	85.15	9.70197	3.13366	2.88631e-14	4.87795e-13		OS03G0808750	187.069	81.7181	1.19484	2.82839e-06	4.25437e-05
OS03G0189400	75.0104	4.13409	4.18145	2.85173e-15	1.07307e-13		OS10G0524100	85.0593	26.1953	1.69916	9.36656e-07	6.02067e-06		OS12G0244150	41.9302	6.57502	2.67292	2.89436e-06	4.35071e-05
OS06G0697600	74.9215	11.4688	2.70767	3.77187e-10	9.03336e-09		OS03G0769900	84.878	19.4039	2.12904	3.80982e-09	3.63056e-08		OS01G0867300	54.4421	11.5398	2.2381	2.9082e-06	4.36863e-05
OS07G0502200	74.8326	20.2704	1.88429	2.71493e-06	3.76244e-05		OS08G0464400	84.878	28.9673	1.55096	6.35236e-06	3.43023e-05		OS03G0130100	27.6483	1.87858	3.87948	2.93798e-06	4.40755e-05
OS12G0173388	74.566	18.27	2.02904	5.74558e-07	8.98293e-06		OS03G0429000	84.6059	17.8793	2.24246	9.61777e-10	9.9471e-09		OS02G0549650	87.1562	26.7026	1.70662	2.96364e-06	4.44312e-05
OS05G0567850	74.4771	26.0048	1.51802	0.000149843	0.00146163		OS07G0468100	84.4246	20.5127	2.04114	1.2834e-08	1.13217e-07		OS07G0613200	114.927	41.0603	1.4849	2.97032e-06	4.4502e-05
OS03G0275300	74.2994	27.7384	1.42146	0.000414604	0.00357184		OS02G0102950	84.4246	23.2847	1.85828	1.33832e-07	1.00666e-06		OS01G0950300	56.5173	12.4791	2.17918	3.08513e-06	4.61007e-05
OS09G0334500	74.2105	14.8027	2.32576	2.43115e-08	4.66902e-07		OS04G0407350	84.4246	24.5321	1.78299	3.51732e-07	2.44741e-06		OS01G0686800	180.66	78.2293	1.2075	3.1656e-06	4.72411e-05
OS01G0648225	73.5884	13.3358	2.46418	6.46699e-09	1.33185e-07		OS05G0552300	84.3339	39.7781	1.08414	0.00172166	0.00483851		OS07G0187900	63.7193	15.6995	2.02101	3.26253e-06	4.85602e-05
OS01G0574550	73.5884	21.3372	1.7861	9.51773e-06	0.00011891		OS09G0491708	84.2432	35.3429	1.25314	0.000256826	0.000935268		OS02G0579800	115.354	41.4629	1.47617	3.27224e-06	4.8673e-05
OS05G0555700	73.3217	8.40154	3.12552	1.14198e-11	3.16124e-10		OS04G0389901	84.0618	18.1565	2.21096	1.61328e-09	1.61866e-08		OS05G0198400	70.7381	18.9199	1.90258	3.27859e-06	4.87038e-05
OS04G0389901	73.2329	17.4699	2.06762	4.7736e-07	7.59159e-06		OS11G0111000	83.7898	14.8302	2.49824	5.10439e-11	6.17978e-10		OS12G0555300	36.0099	4.56226	2.98058	3.28766e-06	4.88066e-05
OS10G0397433	73.144	19.6036	1.89962	2.98057e-06	4.08467e-05		OS01G0708000	83.7898	16.2161	2.36934	2.42082e-10	2.67485e-09		OS01G0214500	35.9489	4.56226	2.97813	3.38928e-06	5.01517e-05
OS02G0306401	73.0551	8.13482	3.1668	8.67024e-12	2.42428e-10		OS08G0427700	83.6991	26.8883	1.63823	2.46859e-06	1.46687e-05		OS03G0802400	29.6624	2.5495	3.54035	3.42302e-06	5.06179e-05
OS02G0614250	72.8774	16.2696	2.16329	1.82266e-07	3.08186e-06		OS12G0552550	83.6084	25.0865	1.73674	7.20366e-07	4.72966e-06		OS02G0713400	145.993	58.5042	1.31928	3.53435e-06	5.20951e-05
OS02G0584800	72.6996	3.60066	4.33561	3.41351e-15	1.27153e-13		OS04G0566450	83.5177	8.03877	3.37704	4.97995e-15	8.98139e-14		OS01G0185300	96.6165	31.8016	1.60317	3.64569e-06	5.35627e-05
OS12G0541250	72.0775	23.7377	1.60237	8.06251e-05	0.000840751		OS03G0565600	83.5177	23.5619	1.82563	2.36494e-07	1.70326e-06		OS03G0278366	214.473	98.8936	1.11684	3.84622e-06	5.62909e-05
OS09G0347550	72.0775	23.871	1.59429	8.76534e-05	0.000903013		OS03G0402800	83.4271	32.9867	1.33863	0.000101009	0.000410862		OS06G0650900	26.6107	1.74439	3.93121	3.98765e-06	5.82858e-05
OS02G0550650	71.722	16.6697	2.10519	4.20741e-07	6.73458e-06		OS02G0821200	83.4271	34.2341	1.28508	0.000189828	0.000715153		OS11G0130200	57.3717	13.15	2.12527	4.11725e-06	5.99107e-05
OS09G0527650	71.4554	16.5364	2.1114	4.14001e-07	6.64106e-06		OS09G0525300	83.3364	31.6007	1.39899	4.95119e-05	0.000217509		OS07G0482887	22.1553	0	5.46958	4.14852e-06	6.03271e-05
OS02G0251800	71.4554	18.0033	1.98878	1.51066e-06	2.19491e-05		OS06G0606599	83.2457	15.5231	2.42295	1.44735e-10	1.65149e-09		OS12G0477400	94.1141	30.7281	1.61485	4.16156e-06	6.04396e-05
OS01G0847100	71.1887	8.00146	3.15331	1.78527e-11	4.86913e-10		OS02G0832200	83.0643	24.5321	1.75956	5.87046e-07	3.93876e-06		OS08G0430500	151.974	62.2614	1.28742	4.17056e-06	6.05316e-05
OS06G0329900	71.0999	24.1378	1.55856	0.000140777	0.00138475		OS03G0565100	82.9736	38.6693	1.10147	0.00155726	0.00444154		OS01G0252150	94.3582	30.8623	1.6123	4.18572e-06	6.06743e-05
OS02G0187800	70.8332	10.0018	2.82416	3.75476e-10	9.00211e-09		OS03G0762000	82.883	18.4337	2.16873	3.53696e-09	3.37606e-08		OS12G0266401	60.3624	14.4919	2.05841	4.22309e-06	6.11382e-05
OS10G0558850	70.5666	17.3365	2.02517	1.19989e-06	1.77591e-05		OS03G0717900	82.7923	27.8585	1.57138	6.41534e-06	3.4589e-05		OS01G0143800	223.75	104.932	1.09243	4.43736e-06	6.39958e-05
OS01G0273850	70.4777	5.06759	3.7978	1.83155e-13	5.85067e-12		OS06G0101300	82.4296	16.3547	2.33345	5.20692e-10	5.56318e-09		OS11G0502700	24.4135	1.20766	4.3374	4.58848e-06	6.60079e-05
OS09G0434900	70.1223	19.8703	1.81926	1.09653e-05	0.000136		OS03G0438000	82.3389	11.5038	2.83947	1.58975e-12	2.26377e-11		OS09G0347750	77.1467	22.4087	1.78354	4.59457e-06	6.60538e-05
OS05G0568800	70.1223	26.1381	1.42372	0.000590729	0.00486814		OS01G0681800	82.3389	13.4442	2.61459	1.94188e-11	2.46198e-10		OS01G0730700	22.3994	0	5.06117	4.80565e-06	6.88709e-05
OS07G0687900	69.7668	9.60176	2.86117	3.62325e-10	8.70561e-09		OS03G0757000	82.1575	7.76157	3.40397	6.50633e-15	1.15787e-13		OS06G0651100	48.3998	9.52706	2.3449	4.81852e-06	6.9012e-05
OS03G0723700	69.7668	11.6021	2.58815	4.72122e-09	9.93515e-08		OS05G0576500	82.1575	26.4725	1.6339	3.22269e-06	1.86359e-05		OS07G0184850	169.186	72.5936	1.22069	4.9386e-06	7.06872e-05
OS01G0611050	69.0558	21.7373	1.66759	5.93542e-05	0.000635353		OS09G0444700	82.1575	33.5411	1.29246	0.00019516	0.000733342		OS01G0681700	66.893	17.7123	1.9171	5.24196e-06	7.47471e-05
OS05G0136900	69.0558	22.4041	1.624	9.17982e-05	0.00094178		OS10G0487400	81.9761	27.0269	1.60081	4.96591e-06	2.7496e-05		OS02G0116900	198.726	90.3058	1.13789	5.35703e-06	7.62448e-05
OS06G0710300	68.9669	20.5371	1.74767	2.67868e-05	0.000305755		OS05G0542150	81.8855	30.3533	1.43175	3.90114e-05	0.000175622		OS07G0175600	27.4652	2.14694	3.67725	5.36014e-06	7.62413e-05
OS08G0497600	68.3448	22.6708	1.59199	0.000136754	0.00135117		OS09G0510000	81.4321	19.6811	2.04878	2.10819e-08	1.80504e-07		OS01G0357100	117.246	43.4756	1.43126	5.60014e-06	7.94563e-05
OS12G0180250	68.0781	21.7373	1.64702	8.20595e-05	0.000852904		OS03G0265500	81.3414	27.8585	1.54587	1.05344e-05	5.3885e-05		OS08G0191000	70.433	19.4567	1.85599	5.60659e-06	7.94983e-05
OS10G0439986	67.9004	13.3358	2.34812	7.64089e-08	1.35383e-06		OS01G0185300	81.2507	32.8481	1.30657	0.000180158	0.00068374		OS03G0197200	67.1982	17.9807	1.90198	5.80532e-06	8.20605e-05
OS01G0817633	67.3671	15.0694	2.16042	5.44284e-07	8.53366e-06		OS01G0611100	81.16	7.76157	3.38635	1.10453e-14	1.93409e-13		OS04G0587400	248.163	120.766	1.03908	5.80549e-06	8.2012e-05
OS02G0649800	67.0116	23.471	1.51353	0.000336845	0.00298773		OS01G0219000	81.0693	13.5828	2.57738	4.21805e-11	5.16038e-10		OS01G0311100	34.8503	4.56226	2.93335	5.85413e-06	8.26478e-05
OS03G0319050	66.745	1.60029	5.38225	1.87642e-15	7.1578e-14		OS05G0137500	81.0693	16.6319	2.2852	1.28369e-09	1.30751e-08		OS01G0945400	244.867	118.753	1.04404	5.86704e-06	8.27787e-05
OS01G0372450	66.4784	23.871	1.47762	0.000498308	0.00420804		OS04G0468600	80.9787	1.66319	5.60551	3.07269e-19	7.61976e-18		OS09G0536800	74.9495	21.7378	1.78571	6.13032e-06	8.61728e-05
OS07G0613833	66.1229	16.403	2.01119	2.97989e-06	4.08626e-05		OS12G0515500	80.9787	13.86	2.54662	6.13833e-11	7.35504e-10		OS10G0492900	38.8785	6.03828	2.68676	6.16725e-06	8.66384e-05
OS01G0513850	66.1229	24.0044	1.46185	0.000597244	0.00491635		OS05G0414700	80.9787	20.3741	1.9908	4.70177e-08	3.82139e-07		OS08G0360300	21.9111	0	7.35131	6.29356e-06	8.83039e-05
OS04G0606200	65.9451	8.26818	2.99562	3.50529e-10	8.44961e-09		OS03G0852700	80.9787	29.3831	1.46255	2.98941e-05	0.000137993		OS04G0402100	203.975	93.9288	1.11875	6.34422e-06	8.89598e-05
OS06G0676700	65.5896	2.5338	4.69409	1.82292e-14	6.45463e-13		OS03G0693400	80.7973	24.5321	1.71963	1.36401e-06	8.48946e-06		OS12G0153200	22.8266	0	4.60301	6.38898e-06	8.94772e-05
OS02G0173200	65.4119	22.8042	1.52025	0.000372904	0.0032581		OS02G0162500	80.7066	35.7587	1.17439	0.000827133	0.00257905		OS05G0506000	29.7845	2.95205	3.33477	6.41143e-06	8.97363e-05
OS02G0710550	65.4119	22.9375	1.51184	0.000403193	0.00348571		OS11G0444700	80.6159	25.9181	1.6371	3.83217e-06	2.17709e-05		OS09G0380000	47.057	9.2587	2.34553	6.4953e-06	9.07428e-05
OS02G0574300	65.323	15.0694	2.11597	1.24054e-06	1.82998e-05		OS04G0504000	80.5252	33.5411	1.26351	0.000313268	0.00111408		OS09G0414701	163.57	70.0441	1.22358	6.68838e-06	9.32685e-05
OS01G0302800	65.0564	17.6032	1.88585	1.20108e-05	0.000147403		OS11G0445300	80.2532	22.3145	1.84658	3.14343e-07	2.20217e-06		OS06G0701100	114.377	42.268	1.43616	6.75206e-06	9.40988e-05
OS10G0442466	64.3454	12.0022	2.42254	8.37923e-08	1.47875e-06		OS04G0458600	79.9812	4.43519	4.17259	5.82399e-17	1.22796e-15		OS05G0429900	182.552	81.3155	1.1667	6.92799e-06	9.64325e-05
OS02G0791450	64.2565	19.6036	1.71272	7.02494e-05	0.000739852		OS04G0648500	79.7998	3.60359	4.46888	1.34253e-17	2.97812e-16		OS02G0621850	49.4984	10.3322	2.26024	6.97408e-06	9.68963e-05
OS09G0347750	64.0788	22.2707	1.5247	0.000411146	0.0035448		OS09G0412350	79.7998	21.4829	1.89319	1.92512e-07	1.41213e-06		OS02G0105300	69.7616	19.4567	1.84217	7.16936e-06	9.95487e-05
OS05G0539900	63.901	19.2035	1.73447	5.99941e-05	0.000640658		OS05G0196400	79.7091	17.3249	2.20189	4.72882e-09	4.46006e-08		OS02G0610600	238.459	115.398	1.04712	7.17073e-06	9.95071e-05
OS05G0188300	63.901	19.3369	1.72448	6.589e-05	0.000699246		OS05G0164800	79.7091	19.5425	2.02813	3.80988e-08	3.14036e-07		OS06G0710700	29.9676	3.08623	3.27948	7.27625e-06	0.000100726
OS01G0627916	63.3678	2.13372	4.8923	2.74368e-14	9.44377e-13		OS05G0453401	79.7091	29.7989	1.41949	5.70221e-05	0.000246714		OS04G0411800	221.369	104.932	1.077	7.33191e-06	0.000101373
OS01G0867300	63.3678	11.4688	2.46604	7.08162e-08	1.25876e-06		OS05G0156401	79.4371	4.43519	4.16275	7.84757e-17	1.63488e-15		OS07G0549150	104.856	37.3032	1.49104	7.37495e-06	0.000101906
OS03G0321900	63.3678	18.8034	1.75275	5.43086e-05	0.000586147		OS01G0311100	79.2557	4.71238	4.07199	1.45625e-16	2.98045e-15		OS10G0534900	191.829	87.0854	1.13932	7.55166e-06	0.000104032
OS10G0512450	63.19	4.80088	3.71833	5.08905e-12	1.45595e-10		OS06G0188950	79.2557	14.4144	2.45901	2.6282e-10	2.88936e-09		OS01G0833750	93.5037	31.3991	1.5743	7.68585e-06	0.000105753
OS01G0130100	63.0123	18.8034	1.74464	6.14521e-05	0.000654654		OS03G0810300	78.893	1.66319	5.56787	9.13518e-19	2.1937e-17		OS01G0106400	156.063	66.1527	1.23826	8.18017e-06	0.000111609
OS04G0500700	62.479	15.0694	2.05175	3.83069e-06	5.16992e-05		OS09G0392000	78.893	35.2043	1.16415	0.00105619	0.00318077		OS06G0594400	38.2682	6.03828	2.66394	8.23613e-06	0.000112238
OS05G0215033	62.3901	13.3358	2.22602	7.80344e-07	1.1915e-05		OS11G0544200	78.8023	24.3935	1.69174	2.56864e-06	1.5196e-05		OS01G0185250	106.992	38.645	1.46915	8.23864e-06	0.000112205
OS05G0462000	62.1235	14.1359	2.13577	1.88246e-06	2.68417e-05		OS03G0398600	78.7116	25.0865	1.64966	4.29503e-06	2.41801e-05		OS06G0698500	47.4843	9.66125	2.29717	8.27042e-06	0.000112571
OS05G0526700	61.6791	13.4691	2.19513	1.19323e-06	1.76842e-05		OS02G0549650	78.6209	27.5813	1.51122	2.21949e-05	0.000105179		OS12G0501900	196.712	90.3058	1.12319	8.37875e-06	0.000113977
OS08G0495800	61.3236	15.4695	1.98702	8.49436e-06	0.00010715		OS06G0717100	78.5302	16.7705	2.22732	4.55604e-09	4.30175e-08		OS03G0432000	69.5785	19.5909	1.82846	8.49154e-06	0.000115305
OS07G0638100	60.9681	8.66825	2.81424	6.71339e-09	1.37368e-07		OS01G0959750	78.5302	22.5917	1.79745	7.56964e-07	4.95318e-06		OS02G0249300	252.253	124.523	1.01846	8.51155e-06	0.000115507
OS08G0249000	60.8793	12.5356	2.27992	6.55686e-07	1.01725e-05		OS02G0127700	78.2582	19.8197	1.9813	8.83082e-08	6.86414e-07		OS04G0487200	134.518	53.942	1.31832	8.68955e-06	0.000117782
OS03G0133000	60.8793	13.0691	2.2198	1.1214e-06	1.67313e-05		OS06G0714366	78.0768	26.8883	1.53792	1.73835e-05	8.44174e-05		OS07G0224066	108.274	39.4501	1.45658	8.77582e-06	0.000118528
OS06G0210000	60.7904	0	6.02504	1.93751e-14	6.83859e-13		OS09G0545300	77.9862	26.1953	1.57391	1.15603e-05	5.85492e-05		OS06G0113800	29.6014	3.08623	3.26175	8.80123e-06	0.000118801
OS12G0159000	60.7015	20.2704	1.58236	0.000353855	0.00311496		OS10G0572300	77.8048	12.474	2.64094	5.18793e-11	6.27222e-10		OS03G0327100	73.3626	21.4694	1.77276	8.84498e-06	0.000119321
OS04G0458600	60.346	4.26745	3.82181	8.49127e-12	2.38024e-10		OS06G0641066	77.7141	3.18779	4.60755	1.93449e-17	4.23212e-16		OS01G0117200	28.6859	2.81786	3.34767	9.10201e-06	0.00012257
OS04G0165801	60.2571	12.2689	2.29612	6.48209e-07	1.00706e-05		OS01G0369950	77.7141	16.4933	2.23629	4.93397e-09	4.64352e-08		OS06G0329900	78.9777	24.2873	1.70124	9.19502e-06	0.000123676
OS03G0823400	60.1683	0	6.23259	2.62896e-14	9.0912e-13		OS01G0355900	77.6234	10.1178	2.9396	2.49913e-12	3.48202e-11		OS02G0580300	146.237	60.7854	1.26651	9.35672e-06	0.000125629
OS01G0841650	59.3684	10.4019	2.51285	1.23045e-07	2.11925e-06		OS03G0101800	77.4421	21.8987	1.82227	6.73416e-07	4.44816e-06		OS02G0175800	258.6	128.817	1.0054	9.37858e-06	0.000125848
OS01G0855600	59.2795	2.5338	4.54816	5.20503e-13	1.60719e-11		OS02G0232400	77.4421	30.3533	1.35126	0.000156146	0.000601101		OS07G0110000	21.5449	0	4.74203	9.88263e-06	0.000132222
OS01G0194300	59.2795	17.6032	1.75169	9.55407e-05	0.000977015		OS05G0372200	77.3514	22.0373	1.81148	7.76382e-07	5.06505e-06		OS02G0533700	80.8087	25.3608	1.67191	1.02322e-05	0.000136577
OS01G0708201	58.5685	19.3369	1.59877	0.000391346	0.00339917		OS10G0439986	76.9887	13.86	2.47372	4.00953e-10	4.32355e-09		OS04G0501000	112.119	41.8654	1.4212	1.04642e-05	0.000139592
OS11G0195650	58.3908	5.86774	3.31486	3.79429e-10	9.07727e-09		OS01G0729900	76.9887	32.5709	1.24106	0.000540636	0.00178488		OS07G0604500	207.332	97.5518	1.0877	1.11277e-05	0.000147924
OS08G0473200	58.3019	11.202	2.37978	4.84156e-07	7.69416e-06		OS12G0583300	76.4446	3.60359	4.40691	8.44805e-17	1.75579e-15		OS01G0323600	92.2831	31.3991	1.55534	1.13002e-05	0.000150129
OS01G0864200	58.1241	11.0687	2.39265	4.52311e-07	7.20872e-06		OS03G0663600	76.3539	4.43519	4.10564	4.25226e-16	8.40724e-15		OS01G0656400	30.761	3.62297	3.08586	1.13302e-05	0.000150439
OS01G0191700	58.1241	17.6032	1.7233	0.000142679	0.00139912		OS12G0103300	76.2632	11.5038	2.72888	3.20626e-11	4.00393e-10		OS05G0316800	82.2735	26.3001	1.64536	1.16792e-05	0.000154712
OS02G0610500	57.6798	13.4691	2.09841	6.04495e-06	7.84818e-05		OS06G0559400	76.0818	30.9077	1.29959	0.000312466	0.00111191		OS02G0606200	158.688	68.568	1.21058	1.18481e-05	0.000156858
OS02G0787600	57.5909	3.60066	3.99951	1.03391e-11	2.87281e-10		OS03G0791432	75.8098	9.42477	3.00786	2.33357e-12	3.26439e-11		OS04G0630900	34.5451	4.96481	2.79867	1.1948e-05	0.000158088
OS06G0141133	57.5909	9.33504	2.62511	7.66925e-08	1.35778e-06		OS11G0240600	75.7191	17.0477	2.15108	2.03614e-08	1.7485e-07		OS01G0210550	139.828	57.6991	1.27704	1.21716e-05	0.000160674
OS04G0565500	57.5909	17.3365	1.73203	0.000142143	0.0013951		OS04G0685700	75.7191	21.4829	1.81747	9.46716e-07	6.08086e-06		OS05G0421600	56.3952	13.9551	2.01478	1.26287e-05	0.000166419
OS02G0200800	57.4131	2.66715	4.42801	1.83069e-12	5.45545e-11		OS01G0901650	75.6284	5.54398	3.76993	4.82984e-15	8.72872e-14		OS03G0762200	108.091	40.121	1.42981	1.32842e-05	0.000174349
OS06G0129100	57.4131	6.13446	3.22637	9.5374e-10	2.18064e-08		OS11G0546750	75.6284	11.6424	2.69955	5.22741e-11	6.31121e-10		OS11G0610650	71.1043	20.9327	1.76418	1.33063e-05	0.000174539
OS06G0550800	57.3243	11.3354	2.33831	8.51879e-07	1.29272e-05		OS02G0518000	75.6284	28.5515	1.40536	0.000103279	0.000419408		OS07G0620500	62.6817	16.9072	1.89041	1.33262e-05	0.000174599
OS12G0210400	57.2354	15.2028	1.91257	3.2066e-05	0.000360637		OS03G0340700	75.5378	17.4635	2.11285	3.2706e-08	2.72675e-07		OS01G0358400	123.41	48.7088	1.34121	1.41129e-05	0.000183953
OS04G0196850	57.2354	19.2035	1.57554	0.000553186	0.00459973		OS03G0108400	75.5378	31.1849	1.27635	0.000420561	0.00143206		OS07G0480900	37.4747	6.17246	2.602	1.4164e-05	0.000184407
OS04G0458300	56.9688	14.6694	1.95737	2.28557e-05	0.000264695		OS04G0433200	75.4471	4.57378	4.044	9.05156e-16	1.75191e-14		OS02G0205700	52.7942	12.4791	2.08086	1.41643e-05	0.000184306
OS07G0162700	56.6133	8.5349	2.7297	4.3884e-08	8.09866e-07		OS11G0199801	75.2657	22.8689	1.7186	3.17004e-06	1.83679e-05		OS06G0173450	45.8364	9.52706	2.26639	1.46262e-05	0.000189666
OS06G0150400	56.5244	10.0018	2.49861	2.75813e-07	4.52239e-06		OS03G0825850	74.9937	25.2251	1.57191	1.74097e-05	8.45211e-05		OS01G0855600	26.9159	2.5495	3.40017	1.46566e-05	0.000189952
OS03G0823000	56.1689	11.0687	2.34329	1.05415e-06	1.5781e-05		OS03G0275300	74.903	28.8287	1.37752	0.000150904	0.000582592		OS02G0674750	46.7519	9.92962	2.23521	1.49206e-05	0.000193043
OS03G0207400	55.9023	12.5356	2.15687	5.17321e-06	6.80394e-05		OS07G0595700	74.6309	15.3845	2.27829	6.22307e-09	5.77578e-08		OS03G0276500	123.41	48.843	1.33724	1.50548e-05	0.000194669
OS02G0584700	55.7245	4.93424	3.49741	3.1168e-10	7.54593e-09		OS01G0214200	74.6309	24.3935	1.61328	1.14698e-05	5.81416e-05		OS02G0533800	145.505	61.4563	1.24343	1.50644e-05	0.000194682
OS04G0451200	55.7245	8.5349	2.70687	6.64926e-08	1.19145e-06		OS04G0395651	74.3589	19.4039	1.93816	3.00945e-07	2.1185e-06		OS09G0456800	98.4475	35.1562	1.48557	1.5121e-05	0.000195303
OS01G0111700	55.5468	2.00037	4.79537	1.33491e-12	4.01032e-11		OS09G0494200	74.2682	15.6617	2.2455	9.72184e-09	8.76221e-08		OS03G0321800	81.7242	26.4343	1.62836	1.52737e-05	0.00019694
OS07G0571900	55.5468	18.4034	1.59373	0.000577073	0.00477154		OS07G0684100	74.2682	21.8987	1.7619	2.25732e-06	1.35238e-05		OS05G0440201	80.9308	26.0317	1.63642	1.52866e-05	0.000196995
OS06G0698802	55.4579	16.0029	1.79306	0.000114363	0.00114678		OS01G0921450	73.8148	3.88079	4.24949	6.03697e-16	1.18287e-14		OS10G0528150	39.0616	6.84338	2.51297	1.53136e-05	0.00019723
OS11G0546750	55.369	11.202	2.30532	1.70874e-06	2.46016e-05		OS02G0595100	73.8148	27.9971	1.39863	0.000134476	0.000527925		OS09G0347550	76.9025	24.0189	1.67886	1.54997e-05	0.000199515
OS03G0133800	55.1913	8.66825	2.67063	1.00971e-07	1.76093e-06		OS02G0119250	73.7241	13.3056	2.47011	9.74512e-10	1.00728e-08		OS03G0848250	105.527	39.0475	1.43431	1.57599e-05	0.000202406
OS11G0602701	54.9247	7.60139	2.85312	2.81472e-08	5.38704e-07		OS01G0949260	73.6334	8.87037	3.05329	3.16654e-12	4.34944e-11		OS05G0449500	162.716	71.6543	1.18323	1.58232e-05	0.000203105
OS03G0103300	54.9247	10.802	2.34616	1.3554e-06	1.98884e-05		OS02G0189150	73.4521	32.2937	1.18555	0.00127385	0.00372884		OS08G0480200	97.4709	34.7537	1.48781	1.61701e-05	0.00020709
OS03G0678800	54.2137	1.33358	5.34528	8.23077e-13	2.51005e-11		OS09G0505000	73.3614	0	8.04795	4.0929e-16	8.11975e-15		OS03G0584400	19.3477	0	5.58684	1.61766e-05	0.00020694
OS03G0367150	54.2137	9.4684	2.51746	4.17377e-07	6.69039e-06		OS09G0133200	73.18	25.0865	1.54454	2.97071e-05	0.000137203		OS03G0787150	47.1791	10.198	2.20986	1.62993e-05	0.000208276
OS12G0637700	54.2137	15.7362	1.78457	0.000146208	0.00143057		OS01G0513850	72.908	24.9479	1.54716	2.98721e-05	0.000137928		OS08G0256700	20.6294	0	4.67938	1.63396e-05	0.000208673
OS01G0537250	54.1248	7.60139	2.83195	4.12623e-08	7.64662e-07		OS05G0560600	72.5453	31.3235	1.21164	0.00105345	0.00317306		OS01G0253300	165.951	73.667	1.17166	1.6434e-05	0.000209761
OS03G0819450	53.947	15.2028	1.82721	0.000107745	0.00108828		OS12G0210450	72.2732	27.7199	1.38254	0.000187183	0.000706104		OS01G0267300	27.5262	2.81786	3.28813	1.66956e-05	0.000212623
OS04G0202700	53.8582	3.60066	3.90283	7.45507e-11	1.91784e-09		OS02G0317600	72.0012	13.5828	2.40624	2.96472e-09	2.85011e-08		OS03G0136500	50.2308	11.5398	2.12195	1.67971e-05	0.000213677
OS10G0363600	53.8582	14.6694	1.87636	7.35015e-05	0.000771175		OS06G0708832	71.3664	30.2147	1.23999	0.000874456	0.00270391		OS08G0206650	175.899	79.7053	1.142	1.70857e-05	0.000216985
OS03G0331700	53.7693	8.26818	2.70114	1.17632e-07	2.03234e-06		OS01G0286550	71.2757	1.1088	6.00634	3.33621e-17	7.16402e-16		OS11G0540600	22.4604	1.34184	4.0651	1.7529e-05	0.000222366
OS04G0630900	53.6804	4.93424	3.4435	8.93737e-10	2.05828e-08		OS09G0491780	71.2757	14.6916	2.27842	1.35669e-08	1.19441e-07		OS01G0767966	105.283	39.1817	1.42602	1.81662e-05	0.000229808
OS12G0170500	53.6804	13.6025	1.98052	3.27124e-05	0.000366237		OS08G0536400	71.2757	28.2743	1.33392	0.000341918	0.00119816		OS01G0152300	35.0944	5.50154	2.67333	1.86618e-05	0.000235294
OS06G0603800	53.5915	7.46803	2.8432	4.4398e-08	8.18671e-07		OS07G0692300	71.2757	31.1849	1.19256	0.00140558	0.00406739		OS01G0558100	67.6254	19.7251	1.77754	1.8942e-05	0.000238694
OS02G0817400	53.5915	14.8027	1.85614	9.00587e-05	0.000925216		OS03G0225150	71.185	4.98958	3.83458	1.99596e-14	3.41288e-13		OS01G0693400	123.715	49.5139	1.32112	1.90952e-05	0.00023996
OS08G0526150	53.5027	8.80161	2.60377	2.59465e-07	4.28281e-06		OS06G0493100	71.0944	14.1372	2.33024	8.2094e-09	7.48015e-08		OS01G0766200	56.2121	14.4919	1.95564	2.14859e-05	0.000268079
OS01G0752500	53.5027	9.33504	2.51888	4.91443e-07	7.78768e-06		OS02G0549600	70.8223	11.9196	2.57087	7.50884e-10	7.91602e-09		OS05G0324700	33.2024	4.96481	2.74148	2.29001e-05	0.000284011
OS04G0583266	53.1472	12.4023	2.09939	1.39219e-05	0.000167887		OS12G0563600	70.8223	29.7989	1.24894	0.000837718	0.00260926		OS01G0111700	24.2914	2.01276	3.5932	2.30922e-05	0.000286237
OS02G0177600	53.0583	9.86847	2.42668	1.10272e-06	1.64637e-05		OS04G0401300	70.5503	16.0775	2.1336	7.41972e-08	5.82435e-07		OS01G0565900	98.2033	35.8271	1.45472	2.35943e-05	0.00029135
OS08G0455800	52.7917	12.8023	2.0439	2.30411e-05	0.000266564		OS05G0316050	70.5503	17.1863	2.03739	2.0762e-07	1.51532e-06		OS09G0325700	41.7471	8.31941	2.32712	2.42113e-05	0.000297838
OS03G0302500	52.7917	15.8696	1.73405	0.000265825	0.00242266		OS06G0129100	70.3689	6.37558	3.46431	3.48363e-13	5.3255e-12		OS09G0281750	98.8137	36.2297	1.44754	2.45472e-05	0.000301482
OS01G0221000	52.7028	7.20132	2.87155	4.71352e-08	8.64118e-07		OS10G0178101	70.2782	2.49479	4.81609	3.16966e-16	6.35314e-15		OS03G0787000	79.8322	26.3001	1.6019	2.60021e-05	0.000317636
OS03G0412400	52.3473	5.60102	3.22435	5.25801e-09	1.09506e-07		OS12G0173125	70.2782	5.54398	3.66408	8.78392e-14	1.41206e-12		OS07G0123800	29.9065	3.89134	2.94212	2.60302e-05	0.000317809
OS01G0213350	52.3473	11.0687	2.24163	5.34864e-06	7.01389e-05		OS06G0485100	70.2782	28.9673	1.27865	0.000654252	0.00211009		OS05G0486833	93.5037	33.6802	1.47312	2.91374e-05	0.000354036
[truncated: 1,098 more rows]

## Sheet: (c) IT1, IT3, IT5 vs IC Down
Supplementary Table S1c : Down-regulated DEGs between samples
[truncated: 5,502 more rows]

## Sheet: (d) IT1, IT3, IT5 vs IC UP
Supplementary Table S1d: Up-regulated DEGs between samples
[truncated: 3,643 more rows]

[truncated: 2 more sheets: (e) S vs I-cultivar Down, (f) S vs I-cultivar UP]
