# Supplementary material for: Comparative transcriptome profiling of low light tolerant and sensitive rice varieties induced by low light stress at active tillering stage
Source: Sci Rep. 2019 Apr 8;9:5753. doi: 10.1038/s41598-019-42170-5 (PMC6453891; doi:10.1038/s41598-019-42170-5)
Supplement: Supplementary file 3 — Supplementary table S 2a and S 2b [file 41598_2019_42170_MOESM3_ESM.xlsx]

## Sheet: S2a (FPKM)
Supplementary Table S2a: Fragments per kilobase of transcript per million mapped reads (FPKM)
Gene_IDs	IC	IT1	IT3	IT5	SC	ST1	ST3	ST5
OS01G0102900	37153.2	44012.7	34752.8	64235.2	23895.6	27048.5	25244.6	25082.8
OS05G0355450	30198.3	18529.4	17705.1	22255.3	5190.89	33178.1	33957.3	18395.7
OS02G0115801	21090.2	7840.79	14936.5	7114.12	10169.5	13428.7	35324.8	12829.1
OS01G0200700	19885.6	2573.66	9102.79	1297.85	8414.07	27196.8	14763.6	12706.3
OS05G0560000	12705	6584.16	4488.43	27804.2	4303.23	3758.66	9165.34	3488.28
OS01G0971800	10627.9	844.164	1104.22	16652.4	1241.28	528.078	13895.1	1241.38
OS01G0303000	9008.61	5100.48	10228.7	4427.56	7988.33	6997.68	5641.06	11936.5
OS05G0202800	7993.71	31.8596	1311.68	24.6539	1772.34	3283.23	3956.28	2708.45
OS01G0600900	7542.2	3059.69	3094.34	5388.91	404.652	6782.13	6537.43	2687.59
OS03G0670700	7434.81	14175.1	10191.4	10227.3	6885.68	12334.5	10351.3	10490
OS02G0103850	4315.41	2595.02	992.399	14751.7	1713.45	2094.51	7290.83	2213.8
OS01G0963600	4224.32	2158.77	4520.15	422.874	2732.02	2712.86	1138.75	1930.17
OS08G0200300	4142.48	9422.5	6315.35	7932.98	8793.8	8480.77	5560.29	8607.75
OS11G0671100	3728.36	6977.08	3865.34	3775.49	2192.6	6441.06	3078.97	3193.18
OS11G0704525	3722.59	1916.63	9432.79	338.792	1653.87	12951.6	9529.47	10098.6
OS04G0691600	3591.86	1744.85	1123.24	7736.12	2444.13	874.381	2516.64	1291.29
OS02G0826400	3367.27	736.582	559.932	2897.25	478.784	436.657	1343.6	329.124
OS09G0541050	3360.75	4313.17	2399.81	2103.37	5196.98	3257.33	4667.05	4737.6
OS12G0188700	3254.46	2894.14	1318.59	6700.09	2177.04	1367.47	2707.5	1621.09
OS01G0975900	3202.19	167.008	738.946	121.022	1234	163.344	808.75	359.405
OS03G0786250	3190.58	4830.58	2813.9	6140.55	2721.01	3462.95	3978.45	4316.65
OS02G0525600	3147.45	375.048	1001.18	427.857	335.291	603.774	1033.4	487.824
OS07G0529600	3144.15	1891.06	2300.15	2843.56	2057.82	3420.01	4580.77	5577.14
OS12G0291066	3060.82	27196.3	7303.73	21125.3	17633.4	11642.4	11999.5	12006.4
OS06G0474833	3004.29	1611.28	1541.86	3334.91	1708.09	1766.57	1750.17	1442.84
OS01G0791033	3000.1	45102.8	5966.53	20804.4	20038.6	6115.27	600.502	3873.54
OS07G0556200	2970.88	2633.53	2384.9	5550.11	2478.3	1326.69	2840.14	1927.43
OS05G0231600	2901.41	794.723	489.446	1712.58	811.849	1136.47	2190.34	1144.81
OS07G0204250	2859.65	212.726	458.87	401.24	146.611	624.038	1110.52	589.257
OS07G0124100	2814.45	399.75	1398.97	45.5745	151.394	1202.49	2806.18	806.46
OS03G0131200	2802.76	595.329	919.077	2758.54	783.742	340.16	1341.58	642.363
OS04G0679500	2708.98	1278.03	1105.19	2935.29	312.921	1611.92	3923.57	1285.17
OS08G0119900	2569.66	4760.67	2206.34	4054.02	2320.83	7103.82	7253.83	4705.48
OS03G0786100	2504.92	3832.78	2689.83	4264.06	2616.25	2147.11	1976.56	2818.52
OS03G0856500	2442.51	1492.08	847.725	7193.88	286.212	579.967	1605.13	534.438
OS03G0857750	2439.99	384.725	545.023	1358.18	417.935	167.881	783.128	192.129
OS08G0126350	2359.14	1353.84	1791.65	404.908	2068.21	3836.36	1481.74	3113.65
OS03G0278900	2253.88	3123.23	1238.22	3680.02	1718.55	1933.31	2281.63	2133.63
OS08G0191100	2248.08	97.8326	313.782	755.842	611.037	472.209	735.663	355.813
OS09G0346500	2245.59	635.349	2464.8	1201.3	803.434	1601.07	1819.12	2772.72
OS02G0506600	2242.57	456.795	525.308	446.559	440.647	486.674	2402.72	705.188
OS02G0750100	2218.38	2682.6	955.518	5839.16	1866.84	1069.04	1341.14	977.304
OS11G0671000	2186.44	5027.4	3950.95	2339.6	1861.24	4000.7	1334.18	2101.33
OS03G0766800	2077.24	681.899	1638.2	400.57	1249.77	1868.89	448.237	1950.97
OS05G0355400	2019.16	4220.7	4544.98	1181.44	1107.32	6499.7	2672.83	4169.01
OS11G0246166	2003.55	5027.12	1556.88	705.55	342.555	1932.12	2762.55	1498.85
OS04G0515350	1986.86	608.914	761.767	748.937	762.456	1173.8	1353.1	1121.38
OS07G0631950	1971.95	594.607	1065.66	1246.31	542.067	1109.78	2142.96	2688.59
OS02G0793700	1933.52	339.029	311.503	1159.28	655.343	505.505	1472.78	534.213
OS01G0910900	1911.73	944.461	3844.07	13.3742	3174.36	4033.53	3075.64	2038.7
OS08G0502700	1907.39	4711.9	2734.37	3353.65	2943.34	2606.54	3172.85	3703.22
OS02G0121300	1873.48	1354.67	3187.27	911.846	2583.51	3697.02	1470.47	3114.95
OS07G0198300	1835.44	164.32	937.628	21.9538	226.321	481.591	2180.42	971.518
OS12G0420400	1807.74	3780.85	2240.47	3348.27	1309.88	2858.27	3008.68	3441.39
OS07G0544800	1805.87	2452.55	1016.16	12767.7	1167.8	2190.03	19852.7	1718.15
OS09G0541000	1783.77	2056.87	1411.99	1185.36	3269.65	1302.14	1604.6	1761.91
OS03G0655400	1768.59	821.254	2543.7	378.806	921.372	1620.01	1643.31	1206.85
OS01G0185250	1617.63	51.2461	128.959	29.0314	44.0707	127.297	1724.82	96.4946
OS06G0319850	1595.97	476.369	220.373	2526.66	337.53	500.774	2895.5	677.664
OS12G0555500	1572.15	1684.03	6601.5	48.6934	4316.9	5299.72	2224.72	4042.57
OS08G0492500	1563.82	122.704	157.885	455.398	60.1392	164.223	1262.78	215.566
OS09G0416250	1548.21	266.798	695.615	373.219	242.842	706.18	1659.68	520.336
OS04G0636750	1545.38	549.284	452.863	3913.38	903.756	862.632	2095.36	701.959
OS04G0504901	1508.43	182.926	247.939	372.916	164.396	516.056	532.803	419.505
OS11G0116000	1491.13	2524.12	944.817	695.016	973.084	1331.97	893.021	774.585
OS06G0131001	1489.13	958.133	1892.86	549.948	1939.02	3741.89	2255.45	4499.45
OS01G0784833	1458.07	763.507	1473.21	395.237	941.28	2246.25	2697.67	1998.71
OS05G0477900	1425.02	1440.14	656.034	228.931	1177.8	2488.19	476.892	1213.55
OS08G0492600	1416.58	216.439	280.249	436.655	115.112	392.838	2519.25	502.197
OS03G0756800	1415.14	95.4001	221.163	483.952	238.006	280.462	2199.3	323.181
OS03G0278333	1395.98	317.11	304.845	802.919	258.369	650.002	1158.36	404.112
OS12G0291100	1387.72	9123.76	3312.81	10737	14321.6	4981.47	5324.98	5174.37
OS03G0857900	1357.41	657.154	402.067	1091.67	424.495	230.157	246.577	261.659
OS02G0806350	1349.21	38.7338	107.31	163.285	41.3877	50.9227	61.6482	54.6565
OS02G0197600	1345.15	2416.83	1583.27	4018.76	960.7	1408.63	1748.72	1802.98
OS08G0435900	1333.46	3847.27	2949.85	4437.52	1103.13	3230.96	5114.44	3537.97
OS03G0791800	1329.27	607.173	1018.45	662.315	588.007	754.163	1855.39	923.569
OS04G0685300	1318.46	44.7045	42.5485	158.621	32.322	60.6717	390.68	92.5807
OS05G0188100	1298.85	1078.55	1083.65	1408.77	494.098	1493.36	1581.96	989.951
OS02G0681200	1297.47	41.1829	51.2867	81.4416	35.8196	78.1645	312.979	135.897
OS06G0101600	1269.49	5343.2	2326.46	5752.06	4150.08	2572.86	1932.96	2328.87
OS02G0823100	1258.57	175.651	859.176	19.9003	740.073	444.651	1300.91	949.849
OS08G0560900	1256.51	3006.05	1168.17	5706.02	1296.62	1362.49	2759.94	1968
OS09G0565250	1234.38	962.876	609.802	1071.8	1110.02	946.6	868.356	1057.81
OS06G0270925	1219.23	578.449	769.907	723.452	883.121	1057.03	823.595	1057.44
OS01G0773700	1199.94	3734.59	2004.43	3284.93	2869.15	2949.65	2395.39	2657.21
OS04G0252850	1198.88	3358.37	1247.1	2823.58	3560.08	7074.77	5193.49	5518.64
OS04G0601800	1193.81	637.075	392.293	1704.57	795.919	307.084	976.891	275.609
OS02G0674233	1184.42	871.836	533.656	1980.47	338.456	662.183	1536.14	792.38
OS03G0390633	1179.63	1875.07	1118.2	1719.9	1435.85	3696.78	3109.25	3057.99
OS02G0115700	1173.23	991.213	2604.84	962.823	1162.59	969.067	2667.47	1371.32
OS01G0737000	1157.79	105.197	195.554	175.227	103.678	288.072	2494.48	386.291
OS04G0430150	1133.05	639.718	909.622	235.506	657.616	931.177	360.029	987.856
OS01G0256500	1123.77	1275.61	2816.73	226.972	695.364	1108.02	727.148	1336.78
OS03G0778100	1113.93	2142.36	1023.4	3722.33	1549.01	1649.45	1677.25	1531.83
OS11G0167800	1113.72	2612.13	1931.55	233.585	3393.22	3348.24	1699.48	2340.58
OS07G0435300	1099.87	3528.51	1807.5	3650.66	3055.85	2146.49	1909.1	2193.06
OS07G0152950	1086.82	1489.76	727.935	2211.29	778.048	1610.09	2001.7	1549.95
OS06G0107750	1084.92	3662.75	1363.36	2897.73	3805.85	1837.11	1338.6	1667.09
OS07G0661400	1082.07	85.08	142.331	289.026	98.8637	392.155	1452.41	235.472
OS04G0611266	1081.57	718.34	919.898	206.236	579.574	1841.24	1207.25	1482.5
OS12G0115150	1079.92	4635.03	1194.52	92.4906	7258.27	4842.11	3134.19	8111.67
OS07G0671901	1076.83	1441.76	949.473	934.846	1198.93	3004.35	1235.9	2011.81
OS09G0412350	1056.54	93.9762	216.638	24.2405	58.1754	408.552	182.324	318.223
OS04G0610400	1044.25	13.3425	37.6626	0	16.1386	208.053	230.956	155.431
OS06G0728000	1042.24	1736.58	1430.2	1124.48	2013.7	1985.81	1546	1588.05
OS11G0115375	1041.82	6954.58	1306.29	148.334	5901.64	5642.87	2917.97	10448.1
OS03G0203200	1041.22	785.672	653.634	2196.08	223.169	721.514	1635.53	337.718
OS05G0138300	1038.63	207.795	494.26	136.712	296.965	292.993	277.469	283.4
OS01G0175100	1034.7	1431.33	988.489	197.75	647.069	1580.82	691.663	915.45
OS12G0291733	1024.7	13706.8	3550.45	8491.52	20750.5	15482.6	28524.8	17791.4
OS07G0166850	1023.7	236.447	382.05	425.987	505.196	726.432	1412.52	496.553
OS02G0818000	1008.01	825.29	1868.64	857.382	402.823	1655.29	1078.3	1433.33
OS07G0186000	1005.57	531.745	2814.95	432.169	1138.01	1729.71	1072.83	1249.14
OS02G0622350	995.852	263.82	463.642	145.5	335.255	744.933	890.644	753.65
OS08G0532350	991.438	780.742	1144.35	346.629	988.738	1998.73	953.398	1639.12
OS06G0320500	990.658	4866.16	2592.39	5175.11	1883.56	2875.44	3109.9	3849.78
OS09G0442300	987.352	513.201	1473.52	133.792	1311.97	922.587	787.708	1600.26
OS06G0130800	978.817	1327.98	980.759	1052.14	1412.31	2008.98	1442.5	1238.72
OS07G0141400	974.512	2927.49	1307.42	5108	1726.7	2010.73	2701.94	1975.33
OS05G0169100	962.576	320.535	737.923	245.225	631.575	512.142	382.176	708.915
OS08G0323400	959.013	607.189	275.869	2303.79	530.842	210.603	527.583	271.601
OS12G0555000	950.192	479.842	2015.46	7.21233	221.159	1332.58	567.679	1233.82
OS04G0253000	921.991	1129.37	546.836	1980.41	1345.38	1959.39	3617.64	1771.92
OS02G0634500	920.17	623.946	932.833	336.258	808.986	810.483	759.499	1414.51
OS04G0667800	915.95	376.565	547.087	776.681	449.152	369.895	833.017	434.031
OS05G0135700	901.756	145.478	688.068	249.657	219.928	357.915	584.224	281.595
OS08G0119800	900.585	2840.63	1486.01	2016.01	1500.16	3259.66	2570.27	2563.69
OS03G0648450	899.893	948.509	1522.35	351.504	954.774	1767.31	1146.53	1784.68
OS08G0138900	893.753	85.0357	204.756	214.489	216.918	182.93	2022.35	223.706
OS07G0684000	885.855	503.122	1472.66	201.367	2523.5	1297.83	665.466	2160.53
OS07G0476900	883.382	449.488	1371.91	164.254	625.613	847.386	891.219	2794.96
OS06G0608550	863.255	253.213	349.023	556.538	399.054	526.794	864.48	441.871
OS05G0344200	859.806	2454.5	1739.24	1732.2	705.827	2356.98	2451.86	1852.63
OS02G0469600	839.82	458.857	893.097	341.277	709.536	701.504	1100	983.057
OS03G0323600	826.909	461.541	545.627	123.769	189.739	848.192	458.005	818.162
OS03G0154750	824.317	338.403	578.936	134.121	425.68	838.618	562.425	826.171
OS08G0104600	819.999	1811.89	940.681	4178.34	2739.57	1056.65	1027.92	1074.91
OS03G0586500	819.506	283.569	833.369	448	558.138	674.707	811.53	1181.67
OS07G0577600	819.402	1565.65	1108.13	2595.92	982.446	1207.03	1731.67	1280.34
OS12G0507200	819.044	587.217	735.076	342.863	810.14	937.882	620.203	782.494
OS08G0545300	818.769	766.383	776.726	619.812	1372.07	1453.74	1068.54	1743.22
OS03G0736900	809.908	833.591	296.636	316.355	162.216	259.646	280.614	374.44
OS10G0113201	808.5	114.182	169.906	399.085	116.824	342.762	1810.71	403.905
OS07G0671800	803.873	674.308	532.556	448.212	589.676	1011.43	864.833	861.582
OS09G0369050	803.787	415.762	398.984	172.076	423.44	215.278	216.514	258.333
OS03G0659200	802.815	498.679	350.479	1018.37	420.918	287.638	625.865	359.545
OS06G0149450	794.822	106.833	129.218	315.312	154.663	159.534	318.47	159.681
OS10G0570200	794.743	54.4702	718.622	0	21.8105	235.791	421.557	220.753
OS01G0595400	789.533	200.805	273.462	414.506	201.288	248.224	380.158	259.612
OS11G0115400	786.009	2209.67	655.401	76.8161	2963.63	1418.56	1598.67	2509.21
OS05G0110100	782.319	2589.8	745.249	2072.31	1229.82	656.941	491.888	923.371
OS09G0485900	769.017	320.652	499.023	161.906	227.004	333.372	457.24	491.297
OS03G0408300	767.53	314.658	536.571	151.216	318.94	436.362	285.97	534.558
OS03G0234200	766.069	403.15	821.276	339.404	611.464	598.207	479.362	521.743
OS03G0122850	763.675	212.117	347.068	471.258	174.626	568.357	2104.89	545.061
OS02G0503400	759.641	227.256	412.168	462.361	330.99	467.432	1235.67	516.131
OS09G0530350	750.69	276.625	560.248	177.14	365.368	706.136	1215.45	937.215
OS06G0708600	748.932	293.921	369.566	590.108	244.302	561.923	2154.83	580.22
OS01G0147900	741.221	516.334	459.019	610.199	630.487	383.169	277.181	368.057
OS12G0115100	736.959	1049.43	346.107	148.658	1983.06	835.923	1426.18	1493.74
OS09G0467200	734.941	176.522	1075.18	91.2592	173.489	473.19	373.959	581.968
OS04G0556350	730.291	292.827	757.275	181.447	752.313	988.979	365.471	753.705
OS03G0780400	729.178	90.2794	322.726	65.2545	276.879	210.306	271.039	201.307
OS08G0320051	728.934	41.5896	91.168	227.72	58.5886	78.608	347.026	140.054
OS08G0564750	722.324	118.058	162.963	914.18	158.532	75.8366	268.112	77.2837
OS06G0233000	717.23	1046.4	404.464	1896.76	451.87	595.12	1663.22	534.134
OS10G0431100	713.573	436.311	221.246	290.214	288.26	496.574	232.911	312.535
OS09G0481200	713.154	4162.06	1164.51	2350.46	1924.86	2725.91	1766.52	2550.26
OS07G0562700	709.084	428.417	680.418	926.546	334.072	820.766	1488.63	1204.62
OS06G0264366	706.067	225.816	311.635	208.565	294.886	428.521	438.459	405.718
OS03G0417833	703.895	545.785	662.781	151.995	926.613	977.496	433.305	696.858
OS03G0342900	702.902	646.999	461.214	848.765	221.981	621.977	1296.87	678.657
OS08G0557150	700.078	678.004	513.622	924.946	529.669	850.691	1540.16	1204.51
OS01G0501800	699.298	3953.29	2037.55	3604.37	2270.69	2338.89	2346.35	2613.91
OS08G0126300	698.848	278.012	550.121	116.104	616.959	654.991	248.273	543.106
OS05G0182550	690.963	403.95	699.635	637.275	676.132	680.898	983.654	627.215
OS02G0284600	689.313	386.261	569.16	268.226	332.464	423.892	576	586.057
OS04G0387000	686.651	75.6253	145.468	739.677	111.958	222.886	1784.55	159.206
OS08G0524501	683.717	545.165	907.848	200.574	755.855	931.968	484.316	1026.78
OS06G0130900	682.964	302.324	744.383	393.031	618.012	967.382	944.331	1430.74
OS12G0198000	682.006	121.707	207.184	356.911	153.112	183.377	1044.13	178.436
OS07G0109500	681.471	221.067	345.746	332.397	136.719	197.955	545.382	363.572
OS11G0168250	676.456	468.061	572.09	424.85	562.556	833.306	352.828	733.847
OS08G0110100	672.392	97.3458	89.6403	332.055	70.6554	62.3273	350.69	96.6105
OS07G0492000	671.591	540.881	794.229	200.667	1272.81	681.753	302.247	720.882
OS02G0739650	666.564	240.496	435.739	74.9407	823.066	427.549	208.385	368.369
OS05G0575000	666.484	0.864891	67.9721	0	9.67185	49.9179	324.003	60.3384
OS10G0330000	666.027	2106.28	737.053	826.15	1329.52	1897.25	977.003	1293.97
OS05G0477300	662.878	183.701	310.061	83.6949	165.873	247.176	286.845	287.955
OS06G0316000	660.75	669.532	929.553	261.971	1107.42	1312.89	1095.53	922.819
OS08G0116500	654.454	463.811	840.799	130.302	507.639	813.707	339.359	841.99
OS07G0529800	652.41	1084.46	1457.19	535.761	1022.68	1788.16	2488.64	1668.8
OS07G0513000	649.501	1144.03	461.627	1762.34	537.02	550.966	889.758	794.9
OS02G0817900	647.918	482.395	994.721	597.774	111.729	1294.5	832.177	924.46
OS09G0249750	647.573	868.64	887.555	830.869	1593.68	566.743	291.511	624.16
OS08G0139100	646.981	657.596	672.853	588.824	349.968	404.849	368.268	631.434
OS06G0622700	644.43	22.2078	84.3847	36.7479	41.2345	49.9009	94.3004	51.1926
OS11G0246950	643.181	495.733	330.946	656.975	739.735	627.27	220.947	482.191
OS03G0787350	642.626	220.863	539.907	200.289	459.478	483.131	288.017	667.324
OS12G0188566	639.108	1626.53	635.318	1653.31	987.521	952.233	1114.66	1156.86
OS12G0632000	632.344	4356.83	4126.55	1114.21	1881.1	4841.37	1539.77	5886.25
OS08G0234050	632.091	287.284	456.422	364.153	416.006	692.345	398.612	653.848
OS03G0592500	631.048	872.605	981.326	775.993	485.431	969.667	621.474	1365.38
OS03G0712733	629.026	277.241	469.252	205.487	838.39	534.795	215.07	480.738
OS03G0685900	625.759	179.213	267.654	325.936	341.876	423.712	505.162	445.183
OS06G0666400	625.024	96.0242	297.821	52.9935	59.5532	169.471	135.594	183.699
OS03G0735025	625.012	249.513	130.913	739.957	353.331	227.875	315.586	172.1
OS09G0400100	618.39	433.35	381.469	173.611	224.651	1045.5	548.523	937.441
OS10G0576000	612.011	238.186	422.199	106.849	394.739	449.051	247.127	444.553
OS12G0515800	611.644	889.649	2148.85	474.907	855.59	2461.7	1221.07	1226.46
OS01G0866133	607.734	245.609	283.492	77.7273	188.865	971.858	776.537	727.728
OS07G0206800	606.376	136.507	249.376	402.106	224.003	64.4773	219.374	88.0595
OS09G0542200	606.151	125.687	106.704	474.292	74.201	41.2082	447.461	68.7203
OS06G0654900	602.654	1421.72	750.211	962.783	455.59	935.287	447.067	538.024
OS05G0584200	601.016	297.925	420.987	288.55	312.759	365.497	251.125	292.408
OS08G0532300	597.467	220.655	420.167	357.087	327.357	492.426	578.684	424.991
OS05G0461400	592.638	474.926	332.382	507.257	426.876	748.725	527.952	402.872
OS11G0660500	592.591	537.345	896.081	175.178	634.944	1538.03	1062.66	1581.8
OS02G0249300	592.19	295.431	224.977	832.06	170.337	232.004	1222.58	272.892
OS10G0574700	591.533	84.3974	185.127	126.29	103.194	72.5032	133.986	78.2355
OS07G0168300	587.395	101.845	266.134	73.6269	114.255	189.754	145.473	221.981
OS12G0277650	587.309	365.986	308.504	772.942	511.813	529.411	718.644	765.986
OS08G0366100	586.456	535.635	1310.3	268.63	886.768	1314.75	719.846	1083.91
OS04G0669200	586.023	66.1468	76.5392	112.758	66.8948	163.978	298.054	142.265
OS05G0432700	585.519	234.678	524.121	154.81	364.227	583.17	460.434	488.886
OS09G0470701	584.182	216.584	133.602	667.259	146.813	276.64	330.808	188.432
OS07G0489800	583.417	483.972	362.693	1374.79	608.253	381.602	571.586	422.17
OS03G0158550	583.231	561.219	755.523	245.453	474.478	652.99	306.62	704.917
OS11G0158666	583.141	232.401	334.353	568.513	254.663	172.486	412.01	362.39
OS06G0681400	581.02	261.086	777.689	263.477	997.215	484.117	592.145	655.078
OS09G0517900	579.064	224.322	359.346	257.9	61.1059	297.38	583.7	343.917
OS11G0704500	577.347	300.801	1712.49	67.1818	293.304	1632.97	1624.96	1337.93
OS05G0151300	576.232	159.695	547.609	85.8171	245.326	415.464	230.307	461.637
OS02G0175600	575.763	383.769	409.247	273.481	284.512	525.04	470.364	590.518
OS03G0764125	575.278	87.5484	230.612	0	25.9944	276.526	49.9109	218.928
OS10G0411800	571.886	243.013	381.912	163.845	254.201	323.145	231.534	412.518
OS10G0569800	569.609	593.637	3065.07	58.3125	158.104	450.799	100.271	111.244
OS02G0752800	568.003	490.075	250.9	814.51	509.656	155.855	238.335	172.8
OS11G0620100	567.508	168.04	186.23	741.509	178.737	198.607	510.686	255.012
OS06G0608700	566.211	1224.8	355.29	1007.02	898.478	498.92	547.497	513.403
OS06G0611900	565.806	667.129	328.477	1474.84	700.166	324.191	317.187	266.112
OS02G0730725	563.071	408.289	895.686	313.245	469.83	468.109	836.24	597.8
OS04G0117100	558.223	80.5511	218.512	203.88	130.935	84.0717	87.1957	75.2209
OS04G0650000	557.176	285.883	638.911	251.934	494.024	383.905	651.223	680.333
OS02G0293575	555.085	214.58	483.554	126.966	309.625	418.182	279.845	317.87
OS09G0517950	554.735	436.178	633.341	245.149	141.181	775.297	570.741	850.001
OS10G0101200	554.201	206.762	409.873	239.122	285.24	99.7375	181.794	223.337
OS10G0456000	553.075	14.1709	59.7133	25.2266	8.03507	71.64	134.051	41.3369
OS01G0559825	551.905	268.089	232.345	157.9	426.448	405.271	105.653	387.21
OS02G0734900	551.401	98.1354	146.949	111.34	95.9508	150.463	177.249	167.488
OS01G0926350	550.819	109.821	411.247	46.0322	258.388	464.015	240.02	455.41
OS12G0115500	549.741	2165.26	310.461	170.397	1177.37	1749.53	686.152	673.623
OS06G0199402	548.639	674.745	419.574	465.37	587.274	390.107	1064.82	479.427
OS03G0851750	548.184	301.766	312.966	804.659	489.241	329.844	564.176	368.215
OS01G0764050	546.905	351.568	634.809	251.115	509.77	911.707	1207.16	691.262
OS04G0675400	542.669	303.279	476.735	473.429	447.831	358.194	516.713	681.834
OS05G0565050	541.092	341.725	619.751	127.427	394.726	490.033	273.467	542.39
OS01G0934100	537.766	27.7276	99.6663	45.7559	50.7338	145.976	182.676	162.151
OS05G0302750	532.045	179.309	199.398	234.443	71.3369	432.82	730.781	469.17
OS11G0246200	530.705	2439.63	823.96	212.571	224.362	855.708	786.241	802.227
OS01G0803200	530.386	310.889	1072.43	114.805	395.475	583.277	377.9	672.782
OS04G0546800	529.835	127.921	135.578	75.1363	120.646	233.328	54.7466	106.176
OS12G0567700	528.858	233.69	328.411	61.416	168.913	236.955	212.927	314.246
OS08G0524600	526.037	311.16	699.625	344.651	491.24	344.015	252.449	338.271
OS08G0129800	522.829	377.701	978.572	136.017	582.032	318.232	71.9135	301.279
OS08G0129300	521.864	76.1736	137.701	169.772	107.744	137.033	426.131	232.757
OS06G0233101	519.795	2095.07	729.475	2085.27	775.466	1440.72	1460.09	1157.95
OS05G0207350	511.759	253.455	395.048	127.518	216.655	455.562	286.566	487.964
OS02G0581100	510.365	1003.01	308.906	3167.41	557.25	701.396	4357.11	502.728
OS12G0225150	510.293	512.721	420.74	575.605	274.863	586.816	1091.56	678.05
OS06G0731750	509.676	227.375	374.204	135.941	329.104	198.402	126.268	213.561
OS03G0626200	509.351	55.5836	91.0753	183.66	66.6341	73.9607	198.986	68.5298
OS12G0124200	505.73	253.691	399.524	103.503	260.863	294.323	158.038	338.989
OS10G0111325	505.163	349.887	421.562	187.436	471.689	306.274	195.852	361.384
OS01G0927600	503.317	35.2523	58.2768	200.241	50.9486	16.8418	42.3058	14.2411
OS03G0353400	503.015	99.5721	271.321	129.456	136.044	283.76	447.441	315.672
OS07G0105600	500.883	655.909	360.56	1143.03	600.618	188.044	363.092	307.882
OS06G0716750	500.417	190.596	776.951	178.317	176.391	1265.95	314.78	739.368
OS05G0231700	499.188	550.369	449.549	339.33	770.445	646.506	275.033	622.012
OS05G0349600	497.28	97.6232	107.372	287.372	87.2014	136.697	294.3	146.802
OS02G0122500	495.856	245.393	216.695	318.721	366.778	190.869	242.818	206.928
OS07G0597000	495.831	244.658	627.094	144.456	776.543	596.469	538.238	574.876
OS02G0612900	494.994	296.195	597.276	274.866	336.361	505.403	420.456	709.891
OS03G0808350	493.636	573.296	633.963	360.453	332.878	1096.26	1381.2	956.308
OS06G0199400	492.33	590.409	337.908	501.086	409.048	426.365	1200.43	471.456
OS10G0505700	491.625	143.406	206.676	33.9029	736.406	384.762	1225.16	386.505
OS03G0349700	489.891	130.355	298.73	155.886	178.273	366.076	402.067	446.798
OS01G0667550	489.019	235.295	252.236	553.001	160.311	421.498	563.212	266.286
OS12G0274750	487.688	34467.1	1440.59	33630.3	7088.47	3475.18	2533.44	1909.19
OS10G0465800	486.117	181.142	284.377	105.381	266.441	298.791	291.829	339.873
OS02G0611250	481.665	91.0184	350.146	89.8239	247.047	245.584	318.945	208.749
OS07G0108300	480.006	518.998	517.693	650.49	638.312	460.62	428.203	469.729
OS02G0115950	479.508	38.9366	328.859	122.753	53.5898	191.077	186.651	259.172
OS03G0717950	477.57	37.3118	274.853	11.0968	84.9035	303.557	193.309	371.328
OS03G0364400	476.143	99.9959	270.478	270.184	44.7291	104.159	181.172	123.088
OS01G0537250	475.188	250.092	351.447	131.422	7.22099	40.1629	125.248	36.092
OS05G0343400	473.236	83.5614	212.911	63.6683	80.2492	111.549	233.005	105.035
OS03G0708500	472.603	795.784	572.907	610.154	788.025	803.814	572.981	823.737
OS05G0574550	472.268	414.321	499.438	224.422	605.132	1307.81	471.608	892.318
OS06G0146500	472.224	319.994	553.695	197.111	452.452	589.039	400.439	771.58
OS09G0572700	470.879	10.6074	80.7649	32.4972	31.1385	20.2083	137.768	42.7574
OS08G0549450	469.657	226.488	565.181	113.705	349.357	810.228	263.271	811.559
OS01G0974200	468.3	247.552	79.1934	295.898	365.397	270.284	101.039	50.2304
OS04G0605925	466.647	317.584	521.809	163.689	371.539	705.955	555.595	676.135
OS07G0503200	461.756	99.4542	149.585	7.30584	41.4634	204.671	357.134	201.237
OS09G0115466	461.177	185.342	270.168	149.37	226.472	243.639	222.45	309.545
OS03G0279000	457.392	214.948	310.769	335.594	298.682	441.959	867.855	480.561
OS06G0255400	455.37	91.8731	38.9295	4.68494	84.9188	456.065	224.346	601.615
OS01G0222600	451.41	974.819	587.042	605.779	432.705	811.82	471.177	428.189
OS05G0108950	451.361	280.267	532.742	77.987	483.923	729.096	355.332	780.475
OS02G0519950	448.445	433.035	444.844	202.206	368.335	587.625	489.25	690.202
OS01G0660200	446.387	193.42	773.695	1.97101	93.8732	981.115	133.963	264.524
OS03G0773800	443.577	632.099	469.514	725.589	532.043	436.669	750.651	547.977
OS03G0765900	442.459	2269.71	825.326	2518.98	2569.39	1361.63	1310.97	1345.66
OS03G0244950	440.142	53.9954	91.131	30.6881	42.1063	52.059	227.592	58.6925
OS01G0971000	438.683	158.668	557.294	305.666	350.259	327.468	281.335	210.264
OS01G0642200	438.483	963.02	1664.85	460.106	1798.71	1961.91	920.178	865.67
OS03G0388900	436.947	198.04	1071.38	116.162	497.307	509.347	483.847	655.143
OS03G0787500	435.515	1327.29	677.662	774.576	535.691	852.315	469.407	690.727
OS03G0265900	435.314	380.31	477.863	329.519	293.692	416.465	575.045	610.658
OS04G0385900	434.751	82.5729	146.282	74.4771	90.8733	157.449	775.109	148.868
OS06G0115300	433.911	198.798	399.114	326.689	500.335	259.861	343.048	314.419
OS02G0567100	433.405	223.234	346.545	629.594	339.609	171.315	234.033	229.126
OS10G0518200	431.99	359.578	811.969	271.5	475.911	734.16	713.073	684.385
OS02G0223700	431.34	538.81	355.358	337.401	489.36	417.907	385.384	587.421
OS05G0160200	429.394	210.416	350.012	147.496	327.422	247.604	174.51	347.875
OS05G0495000	428.819	54.9308	92.6636	261.789	102.63	37.8803	24.9743	23.3293
OS05G0501650	428.655	69.4818	104.61	130.056	92.5324	150.34	106.605	128.337
OS01G0550300	428.246	228.271	597.507	66.6267	316.141	436.795	287.933	556.444
OS04G0533300	427.999	461.381	610.517	278.643	992.354	794.299	553.146	871.507
OS07G0151250	425.658	291.474	507.507	339.679	239.051	500.429	1081.87	756.858
OS02G0742351	425.073	88.9531	89.3261	116.31	83.2988	88.636	166.578	99.1268
OS01G0815850	423.492	203.918	269.144	84.1585	198.614	516.684	568.181	654.455
OS07G0545400	422.967	173.957	385.914	314.794	411.741	376.449	474.345	775.671
OS07G0631100	422.731	219.228	361.684	88.7031	380.636	296.715	189.756	248.648
OS08G0129200	422.553	103.992	227.403	61.4003	170.394	173.967	205.932	307.631
OS02G0122600	421.795	523.302	1001.62	32.8405	348.727	1604.4	266.504	1034.55
OS02G0833300	420.713	49.8398	63.6252	271.162	36.8261	41.0588	170.313	34.5606
OS03G0299600	420.169	288.53	331.994	199.619	273.125	101.531	444.439	341.486
OS12G0516200	418.4	14.7921	738.786	0	71.3384	187.914	104.357	314.101
OS05G0142200	415.87	161.969	835.758	45.4924	461.152	223.662	138.772	329.289
OS07G0173100	415.493	112.747	144.713	404.623	112.247	103.187	281.376	109.301
OS02G0265400	415.443	78.7051	173.81	130.883	119.177	111.779	168.964	129.44
OS10G0483900	412.415	80.6006	84.7889	265.3	69.5158	77.9694	253.704	65.8685
OS06G0342200	410.629	236.747	515.738	120.667	416.69	448.243	169.811	554.227
OS05G0135750	409.946	374.31	1322.16	186.888	445.325	1195.45	913.879	888.863
OS02G0773500	409.312	446.248	537.467	200.221	536.073	399.208	156.152	562.009
OS03G0107700	405.034	11.383	43.8583	0	17.8729	24.0179	40.2677	19.3625
OS02G0161900	403.928	259.209	693.385	220.086	407.406	347.972	361.223	491.019
OS09G0437500	403.921	182.909	747.004	55.9324	59.4029	441.349	415.948	417.999
OS10G0510500	402.486	24.223	62.1683	48.5292	47.4884	43.5753	138.538	51.8962
OS05G0490100	401.71	83.4123	131.162	34.9689	77.9671	102.096	84.4843	109.675
OS12G0620400	401.652	299.987	312.855	406.529	176.943	141.585	141.195	189.342
OS03G0100200	400.39	449.45	288.657	978.891	428.666	139.973	459.837	274.208
OS05G0553150	400.31	138.258	191.167	74.4347	224.067	222.623	128.394	193.072
OS07G0596950	397.459	130.247	287.808	168.608	470.765	296.313	343.159	214.732
OS04G0376300	397.33	43.4363	86.9618	239.677	103.095	48.2703	67.4617	53.397
OS04G0650700	396.768	90.6375	211.525	161.484	560.802	156.492	266.53	299.948
OS03G0343900	396.222	1664.52	754.686	1284.94	814.529	1205.58	831.886	1236
OS01G0309800	395.028	93.3918	101.437	127.76	165.117	165.097	724.409	147.781
OS11G0209000	394.264	385.958	490.674	28.4442	21.9689	12.947	20.5934	15.8053
OS02G0689500	394.034	78.8576	94.1278	51.1469	69.2024	88.4393	40.0303	60.165
OS08G0533101	391.407	129.301	365.652	68.6144	190.134	308.798	295.332	294.634
OS08G0117400	391.363	50.5961	132.727	281.297	100.317	83.7758	92.7717	93.6254
OS01G0186950	390.484	18.3572	45.3543	0.567078	15.7343	272.129	54.5953	112.693
OS08G0535900	390.16	483.662	919.207	360.278	704.73	621.17	294.444	805.904
OS06G0129900	388.359	373.181	265.762	39.4779	639.015	205.006	204.369	281.559
OS09G0522500	386.219	54.7745	1.89971	0	9.515	204.854	0.375175	36.1832
OS08G0191650	382.284	202.995	227.024	164.62	538.934	675.855	525.021	399.138
OS12G0291400	381.521	3665.3	1347.95	3174.38	5900.67	3160.54	6424.28	4115.1
OS09G0460350	380.914	692.029	363.829	544.121	559.636	802.622	1027.76	895.754
OS06G0659500	380.528	43.9704	215.71	62.1471	134.715	117.617	174.439	136.102
OS03G0139100	380.328	229.708	473.76	170.291	316.899	527.337	157.399	613.715
OS01G0819500	379.497	135.733	232.908	266.671	256.583	199.469	170.813	157.151
OS02G0729801	379.48	519.677	407.245	258.626	532.588	556.33	406.339	475.38
OS02G0760300	379.419	293.458	785.568	108.274	831.76	460.673	142.649	403.012
OS12G0641300	378.967	100.518	43.053	243.934	121.255	36.0994	170.558	53.7089
OS10G0533100	377.026	1151.9	860.546	620.569	704.586	895.464	536.779	835.466
OS08G0130550	375.093	263.336	358.367	105.189	283.39	490.534	321.575	542.185
OS06G0568101	374.956	247.714	462.874	75.222	605.005	318.204	168.097	277.239
OS08G0562600	372.783	17.1696	83.8005	25.7487	21.6881	31.1258	98.6414	39.2222
OS04G0598000	370.616	778.189	872.983	667.931	466.847	551.015	359.964	555.522
OS02G0750701	367.753	45.3598	82.9287	164.67	39.4281	125.388	412.996	123.154
OS03G0578200	366.986	133.923	140.023	170.917	216.183	151.036	170.363	151.347
OS07G0692001	365.855	95.538	211.782	85.3714	171.594	231.663	249.987	272.393
OS01G0278900	365.433	464.663	340.633	490.942	676.787	321.859	325.948	229.276
OS09G0267701	364.598	151.729	268.411	101.864	339.216	322.754	241.655	280.451
OS12G0501900	364.174	122.086	142.039	142.772	150.657	276.656	460.683	259.536
OS09G0507800	362.458	93.6628	253.442	60.6155	154.17	137.882	137.841	162.824
OS07G0208000	361.621	89.298	194.975	39.3459	139.915	121.253	97.4132	143.32
OS05G0155050	361.463	305.357	458.219	214.956	416.88	749.168	472.354	677.026
OS06G0694800	360.435	115.357	158.084	102.926	73.4274	108.486	58.2069	166.548
OS11G0242800	359.324	1278.81	359.455	1536.74	685.393	448.337	400.419	292.717
OS02G0666200	358.985	342.995	179.868	271.135	638.612	409.883	394.999	384.431
OS03G0319300	358.83	68.393	269.842	0	122.336	381.742	167.263	323.225
OS04G0498650	358.381	558.415	353.136	328.522	470.016	534.186	861.241	417.998
OS08G0112800	357.844	149.673	253.093	139.587	301.216	225.308	142.465	228.033
OS05G0489600	357.201	464.089	747.936	175.595	532.563	697.878	572.092	695.122
OS03G0194450	353.877	65.4577	76.9505	43.0722	70.8521	124.983	344.229	121.6
OS01G0805200	353.819	768.995	755.051	627.092	789.847	1062.56	939.49	1189.22
OS03G0659350	353.096	64.9732	97.7796	49.9214	190.456	218.988	764.521	139.246
OS03G0284150	352.368	166.265	168.456	349.503	309.577	68.6912	69.4354	55.6585
OS07G0162400	351.594	105.098	349.926	0	92.9706	336.334	245.929	242.932
OS04G0462550	351.433	352.808	436.363	99.9814	140.764	1018.63	441.383	629.399
OS02G0726600	351.101	111.566	144.927	231.268	195.212	89.4766	237.988	175.041
OS03G0758800	350.698	128.031	332.668	136.343	241.377	347.937	405.89	292.923
OS01G0752350	350.285	203.773	397.745	68.3804	252.974	320.059	236.525	335.805
OS06G0114066	348.896	462.734	447.999	381.481	549.184	331.585	300.479	412.454
OS11G0425600	348.655	319.739	602.219	183.981	519.962	723.406	482.381	673.346
OS05G0594100	346.598	161.776	504.664	12.1156	242.31	262.678	209.465	435.236
OS10G0365200	346.042	35.343	88.3259	75.0768	16.7013	42.8787	37.5062	75.2337
OS05G0156401	345.432	18.8764	92.5763	103.983	13.0845	35.7604	197.726	87.8104
OS08G0451201	344.447	905.157	414.168	701.001	325.477	957.511	775.679	688.376
OS04G0376000	343.018	131.562	276.285	191.051	195.596	176.829	94.1149	233.184
OS10G0542266	342.215	128.164	191.415	145.631	171.926	245.722	378.027	227.393
OS07G0694050	341.736	289.093	128.887	576.057	349.331	323.6	419.505	150.017
OS03G0710800	339.518	118.058	303.909	153.039	189.179	210.279	156.929	277.569
OS07G0631900	338.618	267.171	586.145	344.14	490.327	411.672	341.935	846.336
OS02G0137200	338.584	717.174	617.047	427.483	867.377	524.13	244.718	466.124
OS03G0101400	338.399	47.5808	61.1305	124.269	95.634	52.165	326.972	95.7483
OS01G0131450	337.474	431.471	360.305	223.482	266.297	345.902	196.749	373.529
OS05G0419000	337.425	232.112	149.896	540.327	225.949	64.0176	119.593	83.6206
OS03G0764100	335.767	37.9813	85.4409	26.1582	22.4976	91.2116	45.0192	81.72
OS06G0683400	335.696	20.2285	69.1473	0	18.0522	199.901	142.587	179.259
OS03G0188500	335.557	7.13226	17.7679	0	15.3519	16.1086	47.272	19.5009
OS01G0823300	334.598	80.0706	160.313	157.544	104.95	77.9257	91.5651	101.273
OS11G0456300	334.358	143.311	245.712	50.4821	208.732	232.275	176.822	253.611
OS01G0238287	331.514	275.697	153.694	175.788	227.421	327.691	537.128	322.8
OS01G0716450	330.893	41.8099	183.028	9.23613	37.8211	224.985	224.159	227.266
OS02G0101500	329.952	499.715	357.127	552.075	463.331	342.487	276.331	419.304
OS07G0673600	329.583	5065.03	1331.91	1668.65	2237.04	3727.55	1782.21	3396.6
OS10G0530400	329.263	214.108	451.831	278.503	198.782	623.404	1013.86	443.367
OS04G0650750	329.145	409.729	957.176	205.004	1234.17	837.044	416.716	2137.82
OS07G0495200	328.604	40.3648	81.5899	105.75	81.8282	70.4633	279.058	58.1141
OS01G0633000	328.35	1089.19	702.8	477.951	1251.62	1488.05	564.76	1340.18
OS02G0752701	328.223	652.305	259.205	392.649	554.238	240.324	143.508	262.509
OS07G0694700	325.498	153.475	720.751	215.085	430.622	480.399	426.049	640.98
OS03G0429000	325.34	54.6985	102.856	3.13535	25.0497	254.64	100.011	92.4836
OS08G0556600	324.845	112.394	153.288	196.646	272.81	212.593	249.252	177.244
OS06G0691600	324.613	465.413	938.512	259.915	683.001	699.826	420.433	560.253
OS08G0482700	323.04	58.3115	140.78	0	74.2001	140.191	29.1124	84.2636
OS01G0962400	322.825	71.2763	264.661	125.33	201.944	162.166	187.541	146.579
OS01G0153300	322.413	68.1484	142.751	137.719	111.889	155.656	354.796	294.852
OS11G0550800	322.093	694.637	464.129	615.375	0	1.08901	0	131.595
OS01G0559750	320.954	30.5789	67.7544	41.934	188.477	42.6204	8.32888	39.9498
OS07G0558400	320.691	2660.89	1460.36	2674.1	2056.85	1325.94	1599.47	1872.72
OS07G0613800	320.681	37.3146	71.5445	29.3645	82.9844	180.513	237.671	94.8839
OS01G0949300	320.258	161.559	320.632	4.73173	92.605	371.629	111.391	363.177
OS01G0977250	319.976	8.26974	27.8865	23.1701	22.6868	25.1857	60.2536	29.4644
OS10G0531300	318.657	82.5792	290.845	0	12.821	323.703	288.878	130.991
OS11G0433900	317.62	35.9517	70.7233	56.3927	51.5354	60.929	28.7912	76.8334
OS12G0635400	317.485	33.4617	94.1791	0.74729	41.4691	75.943	20.9499	88.0383
OS03G0299400	316.278	47.9923	62.1255	8.62665	20.9438	96.0119	46.2453	35.44
OS08G0559200	315.531	121.104	184.68	110.02	103.426	103.629	94.7074	127.896
OS03G0103200	315.43	38.9783	374.176	0	27.4701	221.975	1827.71	363.552
OS11G0703900	313.637	194.43	382.293	167.685	166.292	226.127	369.776	394.593
OS03G0577150	313.424	225.734	377.518	212.856	271.824	391.132	360.198	337.152
OS02G0106001	312.333	334.229	603.493	165.398	408.104	681.723	290.187	766.403
OS03G0743400	311.924	227.868	305.569	399.342	242.584	322.646	405.555	368.602
OS05G0431750	311.206	54.3176	145.953	0.408479	148.655	154.14	122.95	231.368
OS12G0508300	311.021	117.283	278.235	150.595	174.322	168.777	47.0208	219.593
OS04G0667600	310.277	42.2408	94.5176	0	41.7246	149.37	134.048	119.433
OS06G0605950	309.701	126.101	111.691	282.435	133.306	117.731	89.6956	97.8138
OS01G0559600	309.462	162.413	220.458	87.8153	224.567	305.9	379.169	322.423
OS01G0784800	309.364	201.518	484.381	90.7736	302.977	508.922	360.834	482.515
OS10G0365050	309.338	42.3827	90.8842	22.5345	39.9834	118.289	254.197	185.077
OS04G0282400	309.258	517.68	95.7817	672.662	47.4602	1070.04	587.03	317.049
OS02G0228400	308.899	273.469	514.803	89.7823	148.914	423.755	273.038	251.884
OS12G0162500	308.84	30.3758	81.7883	85.6026	60.4914	38.7899	97.1063	42.0192
OS10G0580750	308.789	335.3	274.702	244.445	347.265	399.672	319.651	407.553
OS02G0235802	308.27	63.8475	86.0686	38.5312	67.7424	89.1246	262.785	101.424
OS08G0561700	308.173	614.173	313.255	972.237	1008.92	204.081	275.864	190.275
OS07G0185300	307.626	57.9497	75.3651	127.487	75.0266	52.6266	175.942	89.3003
OS10G0411700	305.67	226.312	491.777	38.7376	308.692	303.356	142.592	284.99
OS10G0170200	305.024	146.365	239.42	60.131	175.354	249.815	93.1566	306.893
OS10G0503300	304.567	59.2419	1938.16	0	20.6984	598.871	46.6057	250.8
OS02G0638300	303.292	367.801	185.706	314.395	199.805	321.006	211.193	280.666
OS03G0178000	302.391	168.088	288.353	71.6039	235.393	285.986	207.868	329.482
OS04G0674750	302.324	19.6763	98.8817	32.6887	20.2453	114.489	267.865	140.593
OS07G0152900	301.103	729.236	429.539	670.004	452.428	585.623	392.896	605.699
OS01G0639900	299.636	7668.78	673.873	9996.12	3556.64	688.635	720.287	413.699
OS01G0272850	298.827	267.329	383.819	250.629	333.289	467.084	427.987	467.025
OS03G0756000	298.562	127.043	191.921	83.0511	162.205	239.538	137.259	250.203
OS06G0646100	298.546	448.797	161.401	435.03	281.569	384.103	250.994	403.51
OS05G0103400	298.472	181.256	62.2342	348.98	259.363	58.5697	152.326	67.8221
OS02G0509500	298.215	15.837	32.5731	37.1367	41.0935	28.736	120.024	22.7248
OS08G0564200	297.886	182.933	187.717	285.047	123.13	172.07	136.411	208.806
OS06G0604600	296.593	192.251	66.406	37.0136	95.6551	198.641	44.6354	118.82
OS06G0152100	296.007	156.141	312.629	29.0768	327.265	499.04	307.685	419.351
OS03G0110300	293.925	44.5693	82.6457	119.351	63.483	58.9277	152.976	48.6961
OS02G0799700	293.519	272.868	188.908	155.5	128.071	208.809	315.621	316.532
OS02G0804100	292.694	82.696	223.799	31.6012	171.876	90.5862	81.9138	97.4129
OS11G0673150	291.061	84.5501	205.907	41.1999	138.677	215.999	93.21	180.703
OS03G0664800	289.695	55.5323	168.499	0.707365	40.305	170.135	24.5707	142.148
OS03G0284400	289.671	786.617	479.439	479.851	748.585	474.083	278.394	425.626
OS03G0293450	289.097	53.7688	121.987	62.5983	115.455	105.097	117.57	111.927
OS03G0109500	288.984	51.9304	74.7381	180.207	48.702	57.0446	60.6216	71.5362
OS01G0662300	288.761	682.222	423.531	662.171	830.807	415.286	589.578	342.393
OS05G0355500	288.454	91.4597	224.204	38.5165	140.743	101.208	79.8322	102.865
OS03G0748300	286.857	474.762	421.59	512.589	429.478	309.183	454.056	388.744
OS09G0482100	286.701	219.012	337.004	117.561	137.791	224.289	187.599	230.842
OS08G0498100	286.583	30.8865	369.644	21.6523	34.6599	184.155	29.2308	117.356
OS01G0191200	285.89	1333.37	420.15	505.472	558.225	409.747	155.046	365.221
OS09G0456850	285.593	30.2793	156.596	0	46.3834	124.732	224.262	150.796
OS01G0749200	285.253	111.658	105.944	379.693	220.406	76.1119	162.304	96.2549
OS03G0663500	284.988	27.7544	153.798	0.698442	4.49874	204.56	96.3743	87.1384
OS03G0799050	284.968	179.438	160.461	134.669	170.417	868.377	498.903	604.158
OS07G0512200	284.778	154.555	280.049	77.4911	235.92	284.53	189.786	207.796
OS01G0369800	284.566	159.601	491.243	17.6337	24.5307	36.2112	22.4453	21.1539
OS07G0204100	283.819	54.324	196.487	2.00178	65.3362	148.184	32.508	145.788
OS03G0376701	283.786	142.324	75.484	282.719	147.048	134.234	393.746	257.711
OS03G0452300	283.673	553.555	502.785	484.396	904.783	306.796	258.944	449.866
OS03G0351500	282.696	201.976	550.675	71.3781	439.957	516.497	174.535	247.866
OS03G0806600	282.581	16.5041	179.488	44.631	71.6131	98.8234	101.787	154.503
OS05G0536225	282.31	131.515	183.827	74.1579	336.159	241.333	116.95	333.593
OS07G0108350	282.017	649.785	639.299	1742.54	252.665	518.024	1964.23	1062.02
OS10G0533000	281.258	671.017	423.974	459.06	402.554	614.639	423.923	525.335
OS03G0710600	281.18	289.364	293.672	110.242	447.867	399.951	924.168	461.631
OS09G0553100	280.766	490.253	445.246	245.497	510.096	1051.8	579.022	1092.1
OS01G0602433	280.627	33.4971	157.135	0	3.72657	5.63064	2.80974	4.25043
OS03G0196400	280.302	58.3013	194.754	5.5049	104.513	119.334	74.255	203.006
OS03G0579550	279.748	259.685	366.97	243.186	286.3	645.152	327.269	793.313
OS08G0504700	279.705	204.769	239.613	21.0655	147.197	333.677	141.328	347.623
OS01G0884300	278.629	290.193	632.743	85.4095	533.224	376.255	202.382	354.849
OS06G0107700	278.299	754.171	412.984	824.851	848.226	296.672	339.237	352.974
OS07G0608700	278.264	203.883	379.495	64.9382	432.899	549.943	206.675	483.563
OS01G0102300	278.125	401.955	316.628	584.58	437.725	125.138	380.075	158.632
OS03G0659300	277.535	58.2	102.638	38.0057	177.008	114.08	406.569	74.7654
OS03G0693400	277.511	27.9018	145.491	16.2514	33.9338	52.3967	94.2952	68.0676
OS01G0149800	276.459	184.127	180.882	36.319	1036.79	687.089	332.009	516.772
OS11G0482000	275.76	123.266	196.079	84.7422	112.649	133.278	100.908	176.025
OS07G0673550	275.642	1883.96	567.744	1270.9	944.538	1114.11	711.228	1070.64
OS03G0345200	275.455	140.038	292.625	37.4075	273.381	305.889	194.554	222.724
OS08G0535800	274.394	101.624	230.437	111.591	160.036	114.15	181.987	194.918
OS03G0183300	274.208	171.999	165.165	41.2823	118.432	341.786	225.681	341.499
OS03G0285700	273.052	108.045	383.414	63.5719	369.82	381.086	290.385	319.68
OS06G0530600	272.644	7.32772	37.8108	0	6.5902	44.0575	381.597	34.6859
OS03G0417800	272.336	180.406	271.034	81.8739	301.762	242.531	171.262	209.133
OS01G0702000	272.085	166.701	239.36	300.678	241.835	127.585	229.152	180.231
OS01G0949260	271.707	118.543	164.009	62.6586	39.7382	442.18	278.315	423.03
OS08G0549100	271.693	262.169	351.161	138.869	265.516	298.957	147.655	270.136
OS02G0226400	271.443	406.133	315.154	357.09	408.293	259.577	513.075	413.687
OS07G0593332	271.139	68.1672	123.08	43.3209	106.058	76.7376	211.358	107.982
OS01G0929100	269.058	400.212	307.785	763.988	523.81	372.816	469.263	427.344
OS12G0629600	269.036	16.139	71.474	0	2.82548	63.2479	60.361	9.45234
OS12G0145150	268.187	156.319	229.031	204.496	299.339	653.816	686.738	668.491
OS04G0414700	267.995	3794.13	1050.74	6105.52	1361.67	1561.65	1755.13	980.564
OS12G0168900	267.923	74.6493	140.579	53.1568	152.842	134.263	40.6777	160.405
OS02G0169151	267.434	82.1566	193.89	59.109	241.127	405.656	241.184	289.908
OS08G0315001	267.201	244.713	321.87	176.643	297.649	286.148	215.849	255.286
OS09G0249900	267.136	159.903	199.053	401.329	293.308	89.4515	116.97	100.484
OS02G0666250	266.628	1037.14	429.619	216.295	1923.85	1468.62	639.585	1192.86
OS05G0407550	266.5	55.922	79.6184	110.101	31.0738	44.3951	252.344	75.8853
OS01G0556650	265.616	212.732	105.816	443.173	248.006	184.268	226.63	205.53
OS02G0610800	265.205	312.824	294.248	310.235	240.948	221.771	305.952	262.85
OS04G0568500	264.522	424.06	192.179	328.964	336.076	515.272	592.493	687.601
OS07G0623000	264.282	111.397	143.652	162.354	142.581	141.027	186.313	173.924
OS06G0111550	264.156	156.071	340.679	72.5667	191.116	493.052	204.028	564.265
OS08G0128500	263.961	71.571	158.254	42.7398	119.116	173.473	187.522	169.807
OS11G0157200	263.92	304.877	180.215	493.175	224.776	113.028	73.2942	56.8694
OS12G0180250	262.553	10.3037	24.4954	103.316	15.1159	36.9794	178.608	28.822
OS06G0484500	262.457	264.293	96.7877	137.91	132.967	148.918	279.023	152.394
OS07G0147500	262.038	57.8863	119.719	0	2.43356	607.711	270.823	10.1546
OS06G0264650	261.682	120.29	153.721	339.067	135.032	171.611	176.726	168.183
OS02G0669366	261.466	17.073	38.7132	1.87397	14.0822	91.9985	82.9471	32.7319
OS01G0186900	261.36	6.33073	13.917	0.358893	5.69026	73.7778	18.994	34.2535
OS04G0678250	261.22	540.902	281.438	293.602	620.354	394.29	124.104	386.41
OS01G0585300	260.468	1316.8	403.558	1499.99	559.5	553.983	348.178	369.558
OS02G0578500	260.263	1160.04	280.721	1583.76	884.824	425.9	794.434	389.587
OS02G0315400	257.873	45.7045	93.0692	71.4261	51.3718	36.2516	31.2989	53.9325
OS03G0796501	257.628	80.43	132.832	77.0359	64.0558	61.8721	84.1233	97.3683
OS12G0123300	257.149	5.09096	23.2033	0	11.3301	9.34365	15.605	11.0164
OS06G0669400	256.813	177.35	311.982	145.033	371.112	299.905	181.816	347.491
OS05G0493166	256.369	27.7783	31.2101	0	72.7205	70.0497	120.429	47.7865
OS03G0648400	256.154	166.177	358.406	89.7817	176.526	247.603	266.084	318.961
OS04G0450825	255.543	419.7	353.543	213.723	872.063	1435.61	1191.45	1101.8
OS05G0494200	255.291	86.1383	332.898	13.5343	269.49	352.217	95.3965	278.711
OS09G0565200	254.883	299.544	261.457	270.475	433.197	205.571	171.945	260.628
OS01G0653601	254.79	203.918	161.459	162.983	130.016	161.012	202.303	115.29
OS05G0402300	254.356	64.9584	98.4687	148.816	77.2837	72.1478	222.204	84.7276
OS07G0100800	253.956	178.646	185.67	273.111	156.29	22.2791	0	13.4834
OS05G0128200	253.865	88.7587	156.323	37.5094	78.8132	128.567	120.488	192.413
OS01G0106200	252.454	19.9269	49.2473	141.592	87.4532	45.1092	122.988	76.7452
OS10G0205200	252.079	40.2121	97.9653	102.466	86.3067	132.145	489.85	107.332
OS06G0612800	252.025	509.537	513.042	345.327	340.538	607.546	770.172	600.279
OS10G0574750	251.586	106.246	193.99	36.5617	116.239	120.692	60.482	104.062
OS07G0496000	251.383	32.6784	93.9628	31.6702	43.0916	52.1539	45.7089	52.1038
OS05G0316800	251.05	32.0107	45.8105	76.2565	24.5213	41.9428	234.12	60.6653
OS12G0575000	250.355	1141.04	552.073	692.06	670.542	623.377	233.815	694.538
OS09G0486500	249.982	32.5676	60.1095	49.7034	39.0209	111.137	57.7278	101.937
OS04G0559750	249.737	454.89	462.516	93.9281	423.094	1180.2	695.569	923.734
OS06G0115100	249.301	76.9844	171.18	45.1571	190.752	130.212	65.5543	162.308
OS03G0410300	247.503	75.7097	91.6905	271.2	64.8888	48.278	200.099	78.3911
OS02G0173650	247.367	111.936	62.4795	4.51142	59.2347	17.1636	32.3901	2.01018
OS09G0106700	246.888	11.3889	30.048	100.227	19.9779	6.48765	28.6732	18.7532
OS03G0159900	245.463	410.883	381.03	74.5068	184.071	410.18	199.762	444.371
OS09G0425900	244.134	91.9089	154.082	33.1233	55.4553	143.62	112.769	138.305
OS03G0818400	243.842	53.8509	119.253	17.5987	67.5772	56.4973	64.551	48.2816
OS05G0409300	243.805	119.856	175.762	80.8521	190.941	235.721	99.2397	237.651
OS04G0684800	243.669	139.893	326.313	124.662	404.271	318.345	320.112	401.138
OS12G0274700	243.664	10419.8	613.689	14592.8	3008.39	833.01	776.004	491.792
OS05G0411600	242.939	220.874	400.649	67.7218	264.83	194.956	134.257	236.46
OS03G0331600	242.777	227.527	206.747	223.514	315.031	152.4	188.824	206.138
OS09G0258600	242.463	82.9245	131.043	97.2867	85.5101	83.1856	150.631	118.407
OS09G0553250	241.278	206.871	244.479	136.03	435.64	260.754	62.9105	232.252
OS01G0210600	240.991	359.107	124.934	91.6426	482.44	357.023	389.377	399.036
OS05G0439400	240.757	128.797	605.993	50.721	213.031	344.471	262.352	394.492
OS01G0681650	239.716	323.404	321.38	318.036	163.561	454.286	558.405	340.204
OS12G0115300	239.197	305.04	115.693	194.208	59.6094	282.044	161.305	64.2644
OS04G0679400	238.846	391.333	401.463	289.789	115.309	389.888	302.4	338.312
OS10G0564300	238.805	192.664	270.907	81.2055	159.053	293.017	169.701	431.71
OS02G0610600	238.694	149.737	258.09	171.66	125.249	188.857	165.854	204.683
OS03G0772800	237.798	164.451	220.3	145.936	298.628	261.859	283.927	265.738
OS01G0172400	237.303	131.476	218.647	26.5153	173.546	223.21	156.779	215.62
OS01G0688000	237.103	468.023	587.955	691.396	398.869	132.802	91.8447	211.182
OS03G0663600	236.989	60.1948	315.001	0.751903	5.96072	539.537	86.5792	234.856
OS03G0390600	236.894	252.418	179.489	134.134	213.209	442.097	389.276	431.29
OS01G0142875	236.752	77.9925	132.285	24.5467	110.517	103.779	213.622	205.02
OS07G0665200	236.676	352.318	472.646	138.339	422.035	547.235	235.588	351.158
OS02G0208150	235.231	207.136	170.583	328.689	96.3961	200.326	362.618	251.528
OS03G0836050	234.847	58.1478	103.261	26.4048	71.2046	132.918	71.1536	111.944
OS10G0478200	234.75	99.0325	236.354	47.3212	349.197	216.818	102.763	223.034
OS01G0882500	234.592	893.614	401.447	663.458	881.607	388.857	586.265	475.044
OS02G0689550	234.499	140.876	157.836	4.09058	138.157	235.694	70.3604	142.451
OS06G0196300	233.192	1100.01	379.997	1185.43	1583.63	303.654	196.802	371.027
OS07G0194000	233.048	62.6448	111.369	94.2804	83.6839	88.1031	81.1514	85.0065
OS06G0716050	232.829	209.721	338.047	99.2199	276.92	309.96	94.8367	191.514
OS07G0225300	231.816	47.8077	68.549	0	22.0537	64.8687	6.25331	23.4092
OS05G0311550	231.737	169.299	320.133	119.945	192.423	385.667	849.769	770.951
OS10G0470801	231.556	116.958	120.859	374.435	85.2373	125.973	355.746	168.148
OS11G0104050	230.894	45.8107	89.91	108.357	46.7453	69.51	66.2989	66.2618
OS02G0541150	230.732	43.9225	62.1267	55.0102	9.73424	77.0249	271.539	131.893
OS01G0735450	230.723	60.3845	107.594	188.27	83.1671	67.8676	241.698	108.785
OS08G0398450	230.687	411.144	467.528	143.688	607.164	859.363	216.372	612.01
OS03G0219350	230.505	248.889	223.313	263.585	450.664	798.327	107.047	465.695
OS09G0306650	230.266	86.586	50.8992	385.296	61.8331	95.9417	366.073	76.0854
OS02G0103800	230.084	946.629	447.413	902.376	676.398	597.637	586.478	765.016
OS10G0516100	229.809	2581.08	502.347	2979.43	1941.86	752.946	501.148	720.524
OS07G0551501	229.809	131.581	126.137	259.12	127.151	186.723	210.569	124.98
OS05G0320750	229.38	11.7861	198.588	9.12042	320.088	88.8697	60.9768	122.367
OS02G0727500	228.837	135.381	230.064	115.85	196.391	270.426	182.647	287.302
OS01G0628950	228.615	26.3867	138.276	0.391164	48.3555	133.986	148.176	161.081
OS03G0656100	228.481	285.962	398.732	189.48	333.157	66.1683	0	15.0215
OS06G0115550	228.321	182.845	397.306	31.5662	448.962	604.175	364.896	526.697
OS01G0846150	228.308	248.768	293.79	317.324	90.5534	265.616	739.3	298.802
OS06G0133500	227.496	1.69623	10.301	0	0	24.1504	3.82937	17.9356
OS01G0673600	227.368	42.6172	159.57	19.1179	102.335	106.899	146.502	101.796
OS02G0537700	226.984	459.308	253.707	454.239	511.287	188.858	95.9598	165.593
OS07G0404900	226.649	40.844	54.4034	156.072	56.2918	30.4512	22.7336	30.2512
OS02G0178400	226.358	89.8848	228.84	72.6697	138.307	226.858	128.404	206.82
OS02G0699600	226.307	98.4288	183.684	86.5866	79.8032	183.398	73.3544	248.683
OS03G0169700	225.979	126.197	172.901	245.003	170.069	170.917	364.765	308.974
OS01G0558600	225.415	114.32	258.981	9.97339	242.628	198.592	30.4604	139.835
OS01G0869800	225.374	921.826	206.904	1088.15	1292.13	249.883	283.37	388.289
OS12G0557501	225.311	121.948	265.851	104.706	252.261	216.956	95.8179	213.367
OS10G0436825	225.3	68.392	95.6178	128.109	62.6936	112.672	270.545	129.511
OS09G0400200	224.36	509.259	283.704	172.889	237.815	895.141	394.991	673.465
OS08G0113150	222.806	33.2495	132.381	10.5789	141.334	122.105	73.9886	166.932
OS05G0486200	222.745	19.7844	69.2273	0	33.9896	53.5142	44.5046	48.3105
OS01G0884350	222.281	190.756	242.683	149.589	116.469	329.2	392.042	390.397
OS07G0582450	221.962	140.502	210.723	11.2863	125.199	316.175	301.086	519.242
OS07G0574800	221.489	25.7409	54.2817	124.798	87.1526	60.7021	56.0488	44.4235
OS09G0420800	221.341	82.2826	194.893	37.6806	240.228	215.404	179.302	213.398
OS10G0486916	220.701	69.3642	97.6312	98.3921	104.854	117.251	124.482	109.578
OS03G0333400	219.723	954.822	238.383	1480.41	381.558	268.74	567.345	310.92
OS05G0295800	219.519	78.8921	160.556	314.363	157.622	101.168	194.129	75.6854
OS09G0514600	219.267	77.7849	93.6869	127.337	162.088	92.0501	201.52	78.3139
OS07G0674200	218.817	133.313	275.584	35.7734	148.222	231.598	146.642	319.751
OS08G0547951	218.777	350.595	564.749	37.7905	139.342	140.542	418.367	266.44
OS05G0595200	218.379	34.5307	131.411	15.6473	136.469	53.0878	72.9737	60.1027
OS03G0685500	218.197	81.6515	280.176	27.8242	370.5	159.383	148.398	200.155
OS01G0384800	217.748	84.0998	105.821	61.1278	42.6603	96.523	38.5351	127.217
OS06G0606700	217.609	96.9729	128.673	47.0486	255.353	114.172	96.157	87.1242
OS10G0544950	217.502	22.3261	35.2454	52.9348	20.031	32.1082	140.565	37.531
OS12G0159600	216.962	61.0928	24.8839	6.38855	112.633	92.4141	30.6509	61.2489
OS03G0360600	216.644	338.334	299.608	509.565	271.082	169.985	512.99	204.932
OS01G0866600	216.346	272.197	561.373	9.79692	855.53	610.462	279.118	466.792
OS06G0143100	215.977	105.132	112.976	27.5625	74.4492	123.952	120.86	102.132
OS02G0766600	215.824	304.035	431.442	57.9736	438.28	380.812	374.103	452.763
OS12G0615400	214.82	390.904	214.264	465.921	254.266	253	391.811	349.925
OS05G0348100	214.22	144.306	66.9766	192.822	206.843	83.937	61.6986	43.5421
OS09G0416200	213.258	128.848	387.523	53.0317	132.276	263.672	95.7213	223.616
OS01G0905800	213.021	66.6313	150.437	26.6943	212.434	109.476	37.2918	103.719
OS01G0358551	212.696	207.585	225.365	74.2269	190.173	405.816	222.017	414.976
OS10G0444850	212.6	185.647	180.287	16.1856	135.644	422.068	140.08	319.838
OS12G0230100	212.406	133.23	276.402	63.0927	203.291	118.059	92.9146	174.649
OS05G0447700	212.133	354.398	204.938	254.59	208.414	166.075	152.961	185.693
OS08G0117200	212.111	80.9326	194.069	75.3322	125.576	86.2843	78.3997	102.633
OS08G0451200	211.527	494.375	267.505	433.292	219.037	434.134	362.921	318.781
OS04G0430100	211.487	182.274	321.58	86.7156	229.762	209.424	75.2286	255.918
OS04G0493000	211.372	68.3654	164.284	50.1564	245.157	184.196	154.71	269.316
OS02G0821200	211.091	34.5879	89.5165	3.6415	55.7064	73.027	114.538	65.3893
OS09G0569000	211.083	75.8515	204.942	89.3535	169.539	274.753	276.599	346.974
OS07G0243150	211.029	599.988	189.316	334.424	589.614	342.041	248.865	417.339
OS03G0165350	211.028	172.668	178.321	160.542	126.611	192.62	225.24	159.418
OS03G0177400	210.756	172.035	281.243	52.1185	258.139	298.769	164.948	295.326
OS03G0129300	210.068	720.371	348.33	886.741	745.725	334.511	285.797	421.483
OS03G0213150	209.173	43.0771	111.999	19.7199	50.4502	183.158	109.738	182.223
OS03G0117100	208.273	470.406	340.84	607.934	485.15	421.573	437.569	424.873
OS11G0247300	207.612	131.175	210.868	90.9224	118.985	130.729	128.991	132.393
OS04G0508300	207.514	332.127	675.661	170.064	795.481	582.577	276.757	435.524
OS11G0582100	207.419	121.27	245.296	45.5745	83.6516	251.22	47.3103	201.469
OS05G0101400	207.296	151.979	129.378	183.4	303.465	76.7712	136.376	123.259
OS04G0604250	207.169	41.4797	9.2063	636.898	36.0734	11.7573	44.5015	8.80131
OS04G0401751	206.996	23.4591	73.2139	0	80.9604	71.6146	15.7735	78.5699
OS08G0436800	206.694	54.0109	106.575	51.7732	81.6202	115.45	74.7926	113.918
OS11G0620150	206.646	386.52	297.253	250.308	308.951	619.992	561.359	839.696
OS03G0150600	206.586	168.592	483.189	17.7176	83.1608	484.817	172.332	243.433
OS02G0224300	206.196	56.1452	66.5022	108.945	97.1187	27.9873	25.0704	24.9929
OS01G0186600	205.96	130.305	953.981	1.95414	36.3082	396.086	329.058	294.999
OS01G0750100	205.951	79.7171	171.05	80.1017	91.5706	210.993	165.476	172.395
OS05G0445500	205.672	183.209	368.277	85.0007	243.998	293.765	152.501	353.933
OS11G0247350	205.471	353.438	523.67	159.21	201.279	358.668	433.551	415.281
OS08G0191600	204.9	223.142	234.62	91.1889	408.083	218.373	101.823	164.837
OS03G0358100	204.764	28.9778	89.1397	16.6102	65.8389	42.7535	189.766	67.1033
OS05G0108800	204.469	55.6785	143.903	48.5587	116.015	125.354	162.526	145.075
OS02G0105900	204.131	124.797	275.83	87.5198	163.207	168.764	148.297	249.311
OS02G0160500	204.012	937.843	585.638	165.179	1323.86	1642.54	892.831	1192.15
OS05G0459900	203.366	220.652	357.923	97.3806	293.72	236.841	90.286	205.773
OS11G0194800	203.024	12.7038	31.6889	10.1695	12.3168	17.1954	21.3244	34.9413
OS08G0447000	202.804	41.0704	55.5114	0.813864	58.3361	130.36	62.2533	68.8044
OS08G0536400	202.563	31.6846	61.2448	14.5543	56.5803	56.7431	120.34	66.0476
OS02G0574300	201.698	16.1144	127.29	5.77923	12.4449	42.1392	122.441	142.937
OS03G0794900	201.277	204.027	177.17	251.543	116.751	124.302	171.592	152.902
OS05G0121600	200.602	94.2006	103.31	258.022	131.469	33.582	46.1092	58.5772
OS03G0828100	200.483	417.958	223.96	941.319	535.756	237.503	242.275	251.729
OS04G0461100	200.359	299.402	160.774	198.469	353.744	237.003	245.412	253.417
OS02G0297666	199.442	135.719	165.491	182.923	179.529	127.805	57.1233	123.227
OS03G0599800	199.121	46.472	170.902	36.7282	51.5934	98.845	95.0453	124.555
OS10G0569000	199.09	106.939	161.108	67.0268	151.839	183.023	124.448	202.166
OS04G0639200	198.479	112.338	251.568	39.1838	104.862	220.662	146.136	333.753
OS03G0154700	198.26	73.9535	160.382	62.8526	120.051	143.716	100.136	161.368
OS12G0189700	197.827	195.907	107.535	131.849	108.651	221.05	239.757	247.186
OS02G0125350	197.489	75.7418	227.382	32.4088	66.8057	276.091	95.4978	204.947
OS09G0499201	197.335	472.231	358.222	155.318	510.207	547.765	395.705	516.482
OS10G0546900	197.328	70.304	61.3865	179.789	50.8587	53.3529	109.407	54.3302
OS04G0270550	196.616	100.841	132.342	36.4791	93.5147	131.931	12.3632	228.548
OS01G0742100	196.595	12.1554	18.4398	100.075	8.29951	19.7748	296.503	47.8062
OS01G0639600	196.367	49.2516	190.14	0	39.3551	305.912	279.972	215.377
OS06G0731300	196.285	392.195	186.973	403.202	278.665	192.225	226.685	193.684
OS03G0428800	195.574	385.998	581.656	137.613	560.149	443.947	199.465	511.3
OS05G0107700	195.561	48.0058	91.3374	58.5487	52.6832	69.1718	88.6267	56.3738
OS02G0707051	195.289	283.848	171.168	133.463	402.814	306.423	170.691	208.556
OS05G0304701	195.268	206.07	140.398	418.031	275.968	269.759	190.237	133.106
OS03G0576700	194.502	168.226	235.074	73.2732	147.717	197.663	213.922	183.851
OS08G0150700	194.248	63.7699	279.358	33.8655	43.0137	57.817	179.589	99.9269
OS01G0763300	193.967	87.5755	93.9112	133.124	123.054	117.067	176.932	99.8744
OS03G0147550	193.662	90.4779	72.0215	37.521	151.847	129.566	122.655	133.186
OS07G0585500	193.642	65.3918	319.275	47.4709	230.7	312.357	150.555	220.519
OS03G0827700	193.606	123.292	93.9596	220.049	136.838	52.1811	82.5258	83.4308
OS06G0165800	192.136	91.073	315.499	82.3656	112.083	124.999	108.355	118.991
OS03G0196800	192.024	168.005	130.035	109.315	243.344	131.009	99.5194	138.192
OS04G0345100	191.7	15.0108	11.2318	10.4646	18.4064	10.6616	20.4644	8.67277
OS05G0519000	191.646	29.282	62.2642	1.1989	28.0674	43.911	22.2978	43.4305
OS01G0328400	191.333	169.801	304.882	23.7787	192.687	290.34	113.08	309.858
OS07G0582400	191.317	68.4157	162.074	12.1063	93.9737	139.676	114.236	238.427
OS02G0578800	191.003	130.027	183.863	17.5498	161.186	132.026	94.1332	166.242
OS07G0683900	190.994	58.9519	351.08	3.57326	449.987	466.253	784.511	645.282
OS01G0615250	190.599	37.4262	131.731	36.9116	70.3407	133.289	196.153	134.021
OS01G0675100	190.548	299.897	334.103	122.599	435.399	416.085	266.2	383.095
OS08G0428800	190.131	84.7122	49.9252	1191.52	57.1874	86.7014	765.513	72.5918
OS04G0456700	190.104	251.566	327.388	10.2188	115.439	102.53	40.6196	106.364
OS08G0161401	190.021	24.4158	35.1447	57.0513	0	0	0	0
OS11G0158600	189.985	153.11	248.935	256.058	202.608	88.9307	110.722	200.082
OS04G0685700	189.818	17.7827	105.287	15.7145	16.3086	101.714	48.498	116.536
OS10G0523700	189.537	130.148	155.638	82.4482	85.6086	149.925	92.9462	153.369
OS01G0866100	189.516	92.5277	196.635	38.0651	161.631	182.912	67.6722	146.406
OS11G0199200	189.372	31.1208	197.14	16.8998	76.004	80.8084	58.2666	100.208
OS12G0225100	188.917	317.577	329.254	232.628	214.737	264.204	256.421	324.451
OS09G0392666	188.544	178.19	130.068	529.923	223.924	37.5108	44.5245	40.1735
OS02G0184500	187.805	77.7604	107.886	236.672	80.0245	77.6023	195.569	82.939
OS09G0411675	187.775	143.813	66.9379	386.27	177.588	106.351	259.387	85.9321
OS04G0431300	187.632	115.774	196.12	181.262	200.276	104.844	209.585	122.845
OS03G0265800	187.025	191.967	167.568	11.1844	181.359	249.928	169.637	201.605
OS06G0731800	187.02	59.7094	120.589	74.4332	83.6165	62.3652	195.13	79.4723
OS01G0542000	186.691	102.366	112.997	150.333	137.671	87.5761	109.119	91.5457
OS03G0811900	186.609	137.163	228.519	24.4704	148.86	331.187	191.862	286.033
OS09G0460400	186.525	394.16	239.211	199.194	329.477	332.831	341.812	443.244
OS08G0440850	186.399	39.8155	28.9427	432.3	17.159	36.3464	886.781	66.6196
OS06G0508700	185.76	32.3403	75.1498	35.6354	73.8353	48.6729	1.10756	42.0052
OS01G0214901	185.197	121.694	141.052	45.7221	229.443	238.886	145.735	160.578
OS03G0177900	185.056	135.627	254.967	64.8866	206.589	206.28	107.139	210.429
OS12G0102350	184.85	14.5397	18.8671	230.795	12.3881	5.70485	126.424	13.2545
OS05G0576600	184.662	17.5422	225.505	11.2296	33.3836	119.947	67.9319	90.3009
OS06G0332800	184.559	180.631	121.125	181.281	236.564	117.715	102.099	116.414
OS11G0171300	183.873	1340.89	290.297	934.381	797.484	508.701	582.463	558.026
OS01G0742350	183.837	337.913	296.731	145.878	303.004	465.744	208.284	427.779
OS07G0100200	183.723	107.012	72.7621	125.82	133.037	62.3187	80.9822	109.687
OS06G0232000	183.411	84.575	168.124	59.3094	159.004	117.737	145.382	110.577
OS08G0407600	183.319	367.172	353.604	323.759	513.921	499.768	400.583	1068.35
OS04G0118450	183.175	183.373	149.028	124.479	153.303	322.73	158.523	325.117
OS03G0798600	182.997	57.5433	129.872	55.6608	71.7433	84.0589	78.7658	102.727
OS06G0493100	182.882	39.7245	725.083	35.6905	29.0923	16.4811	123.437	4.92474
OS04G0486600	182.528	55.7396	232.304	5.50339	114.638	155.789	91.5675	153.629
OS06G0705901	182.469	164.97	44.6722	200.827	132.732	101.342	135.076	115.046
OS06G0671800	182.043	59.6034	122.402	58.6909	81.7067	86.2161	55.7511	57.0748
OS03G0278366	181.967	28.4941	50.6271	63.5505	35.2677	59.5129	121.38	60.4889
OS04G0397100	181.835	149.918	185.321	103.849	197.209	130.254	46.8766	127.859
OS04G0683900	181.825	134.912	137.305	277.987	159.679	54.3551	92.2764	83.1946
OS02G0796900	181.821	23.0687	58.1705	49.0033	59.832	83.962	85.2035	74.2379
OS08G0177000	181.629	15.3911	76.5926	33.5042	40.25	38.5919	83.1005	35.3788
OS01G0955600	181.524	32.8386	16.1929	104.971	40.9386	5.49548	0	3.61214
OS02G0606200	181.474	183.767	61.2261	725.991	71.5214	129.548	405.627	130.904
OS03G0114950	181.345	35.6443	81.9142	69.1028	96.0414	85.6444	41.9647	136.313
OS02G0219800	181.217	23.4674	65.632	78.055	40.1209	27.0491	145.519	37.5239
OS06G0203000	181.174	54.4103	99.4448	80.9444	98.97	92.4357	27.8522	78.8816
OS09G0478600	180.943	271.009	98.6821	79.0054	101.826	147.417	71.5272	68.5341
OS07G0467200	180.846	76.0442	100.556	288.265	245.383	132.912	132.047	98.4092
OS03G0103300	180.75	32.075	287.416	2.78101	27.9026	110.824	661.557	486.49
OS05G0353200	180.411	123.738	127.628	52.9457	164.575	180.366	186.478	175.881
OS05G0549800	180.34	48.3054	122.261	3.61909	22.1582	73.8777	239.049	90.8572
OS02G0229000	179.831	49.4233	124.937	27.1062	70.7188	79.3098	128.35	93.3767
OS08G0517001	179.806	512.355	391.415	218.937	458.066	671.997	407.734	569.175
OS01G0802850	179.759	34.7911	46.5374	29.5148	41.1044	32.3028	67.9074	52.2488
OS06G0484450	179.697	366.132	117.392	225.161	139.908	263.313	954.468	227.813
OS09G0133600	179.41	34.4335	150.717	42.4572	98.7737	79.7409	112.653	157.214
OS11G0537375	178.612	38.8022	35.3905	30.5648	41.9562	45.8476	81.8841	38.3562
OS07G0114300	178.536	163.464	297.63	82.8035	263.974	580.868	316.915	446.723
OS09G0522000	178.423	8.01296	13.3582	1.37792	6.14447	79.2559	14.8865	42.9777
OS04G0497700	178.253	89.9487	96.6666	84.4087	59.9448	145.255	627.478	155.148
OS08G0548900	178.112	49.7204	142.944	43.9213	89.5129	140.097	151.842	137.409
OS10G0432001	178.097	134.4	181.242	208.886	199.824	158.226	93.958	134.229
OS04G0482000	178.06	98.2285	242.396	53.2172	323.442	147.482	181.133	227.48
OS04G0514500	177.789	76.0128	84.204	146.424	174.271	72.3903	179.004	88.0615
OS01G0558100	177.602	6.90183	119.384	0	22.7482	32.6264	36.6471	61.6784
OS07G0671000	177.536	8.94376	70.8219	63.0573	161.168	41.851	64.9905	40.569
OS08G0545200	177.2	238.496	276.64	185.36	448.935	400.248	295.263	554.444
OS02G0496900	176.967	135.095	222.682	172.682	165.482	129.619	57.1285	223.918
OS03G0707600	176.877	41.0393	53.4175	119.302	43.4599	30.435	111.349	36.1521
OS02G0697900	176.547	1221.37	301.301	688.679	1121.08	591.004	381.458	619.49
OS04G0601700	176.543	35.3817	64.1496	0	96.8	69.7916	32.6131	57.7078
OS05G0593150	176.543	75.9196	118.772	62.3717	202.235	122.668	83.5397	125.715
OS01G0853800	176.473	64.6229	113.028	297.825	87.9661	40.9101	254.35	46.3743
OS07G0597050	176.264	77.803	98.1836	29.6668	92.5172	218.193	144.503	170.756
OS10G0533200	176.037	27.1069	64.662	127.88	18.5752	37.0182	69.4493	36.6887
OS01G0973150	175.926	95.9845	140.977	5.7511	118.824	498.639	543.068	554.945
OS04G0556300	175.372	48.1301	146.066	89.0544	152.75	126.139	102.382	97.856
OS02G0642300	175.303	55.065	105.243	50.8456	112.544	79.9706	29.9296	103.526
OS08G0500700	174.988	12.6088	121.387	24.199	24.9869	47.2619	35.3964	50.186
OS12G0541250	174.925	18.1391	26.3585	37.2721	34.9698	82.9428	372.848	102.331
OS03G0808300	174.51	231.523	331.34	190.511	153.938	369.557	333.695	326.44
OS01G0556700	173.954	196.834	134.956	419.685	354.707	205.788	86.0146	189.567
OS10G0539500	173.549	214.709	291.971	237.593	195.924	431.135	138.815	391.057
OS10G0442600	173.517	114.673	296.715	44.7003	199.848	207.352	13.4676	161.891
OS03G0854400	173.368	15.9985	33.0097	53.3623	22.7379	29.4544	186.427	40.1988
OS01G0802900	173.365	101.353	93.915	65.0856	124.398	129.658	119.538	133.662
OS03G0232050	173.351	73.4759	82.3458	206.455	110.066	100.484	308.592	117.086
OS06G0601000	173.112	82.3271	122.569	83.8316	111.096	102.708	85.5679	161.789
OS04G0281900	172.961	51.8986	29.8556	42.8138	188.526	40.8279	91.7002	107.206
OS07G0566150	172.54	6.04923	4.87959	3.02004	11.7213	31.418	41.1626	11.8418
OS03G0691050	172.126	30.7382	97.6551	34.9085	73.9224	90.0634	115.106	42.3277
OS07G0187350	172.124	68.0823	81.686	82.7357	108.632	96.1678	142.416	103.531
OS03G0785200	172.092	251.461	170.679	349.203	102.753	90.1327	212.539	147.416
OS01G0176050	171.872	14.5379	57.9029	0	16.6578	58.0333	55.7617	48.2826
OS03G0411300	171.637	268.757	273.281	195.843	263.168	499.78	485.124	540.037
OS12G0580700	171.587	18.6506	29.2544	140.172	20.4482	15.1169	17.5661	21.7186
OS06G0111500	171.102	54.3589	145.579	32.2373	82.9544	121.819	43.0428	155.349
OS03G0792500	171.05	26.0638	50.6227	34.2197	66.2779	36.4196	53.8399	37.3023
OS05G0590201	170.605	134.901	64.2164	171.669	111.571	197.829	242.159	312.073
OS02G0704933	170.227	480.372	307.94	287.72	898.261	370.245	374.656	550.14
OS08G0496500	170.152	34.2392	39.894	217.153	30.5839	26.1273	127.963	24.2036
OS09G0571100	170.096	1.85652	7.38566	0	0.539245	5.16522	12.0855	2.44411
OS05G0118900	169.805	18.3341	28.7687	4.86173	65.805	38.9876	103.295	41.3953
OS11G0115350	169.756	90.2298	10.7944	29.002	290.625	67.6049	28.3579	36.3124
OS01G0723400	169.445	44.7838	97.8533	43.7906	75.9392	80.2328	88.7267	79.4385
OS06G0182450	169.134	64.1887	79.2599	68.1445	79.6608	88.2946	57.6615	70.4054
OS04G0432600	168.969	115.195	214.177	21.7205	107.188	158.771	32.7927	170.412
OS05G0208050	168.853	26.9035	106.245	0	120.124	106.413	28.9108	117.317
OS06G0663800	168.601	456.47	254.628	370.303	371.709	328.86	176.888	292.781
OS06G0714950	168.298	73.3346	72.9356	42.9912	62.1274	122.9	27.6323	84.6686
OS07G0106200	168.226	51.1226	216.071	14.72	61.2336	76.6863	74.5657	83.2432
OS12G0477600	168.058	18.5788	31.0841	49.7424	54.1007	44.2794	77.8136	70.3842
OS07G0569166	168.032	46.1114	38.3613	30.0506	35.4044	95.5558	44.5148	71.5078
OS01G0567400	167.987	54.1946	110.433	98.4442	19.5104	26.0688	36.6184	33.8047
OS01G0323775	167.744	23.2494	145.667	15.6931	54.1505	137.719	52.0683	145.31
OS03G0579000	167.725	59.6075	71.7107	261.977	54.269	40.0907	137.335	58.7644
OS05G0420600	167.666	27.2074	88.6669	14.7746	107.365	88.8131	63.982	92.2378
OS01G0624500	167.278	55.1747	225.723	150.691	126.252	126.185	84.5768	116.569
OS05G0549166	166.785	56.2366	121.098	8.5209	62.5236	124.49	72.524	128.365
OS02G0188000	166.746	96.4198	141.667	52.7962	73.5252	150.719	122.277	216.259
OS12G0150100	166.709	142.302	246.64	1.81262	175.354	172.402	35.8191	253.282
OS06G0103400	166.37	30.1899	31.8925	96.3558	24.4712	36.2636	126.135	46.8221
OS01G0220400	166.33	129.451	282.745	17.5084	561.698	475.625	336.405	395.303
OS02G0173200	166.305	29.978	111.138	0	22.5136	50.4443	41.3537	46.6024
OS01G0182600	166.15	104.28	102.904	129.384	159.105	101.141	43.7688	75.2741
OS02G0519900	166.016	145.249	181.136	84.8323	123.101	167.224	119.717	219.031
OS01G0926300	165.651	29.9207	153.203	12.5772	84.1269	79.9214	67.8611	102.979
OS03G0440900	165.36	134.938	458.137	65.3113	168.508	345.407	298.954	418.346
OS03G0855600	164.955	44.9368	101.738	206.403	90.5537	38.158	92.3268	54.1841
OS01G0925800	164.92	30.3381	43.3996	13.4556	64.7384	53.1549	44.5498	57.0516
OS10G0536050	164.672	149.253	350.166	63.8176	189.718	408.291	307.922	454.968
OS06G0132400	164.567	736.79	284.605	419.447	708.078	358.226	100.692	414.641
OS12G0592200	164.383	27.8091	19.681	16.2411	27.2703	22.5744	77.8596	19.1369
OS04G0660600	164.304	89.2128	248.773	20.1951	246.202	115.556	24.129	131.661
OS06G0246000	164.304	185.019	232.581	115.856	262.001	267.848	224.575	274.026
OS08G0113600	164.276	37.3887	16.1895	44.4215	8.97755	65.8814	34.5305	18.6993
OS03G0807800	164.266	152.178	198.017	38.8032	120.092	189.509	172.653	272.075
OS02G0609400	164.195	93.4433	173.824	82.3029	116.219	160.502	154.036	139.354
OS03G0579300	164.156	70.1502	134.806	39.2297	84.7945	135.968	67.9991	183.8
OS04G0549600	163.806	225.468	342.305	238.386	125.055	54.5961	54.5721	63.7312
OS04G0559700	163.724	168.118	215.031	48.6188	161.112	332.991	382.414	277.989
OS04G0482900	163.575	171.024	153.022	221.395	184.727	72.2827	64.9428	128.939
OS02G0731800	163.428	212.669	132.268	466.092	179.528	189.249	265.826	229.838
OS01G0704300	163.403	268.563	208.499	102.647	129.755	268.968	119.138	171.784
OS02G0653850	163.144	93.6498	239.932	47.3302	189.375	231.029	104.783	197.442
OS05G0137400	162.74	138.771	265.641	47.1702	230.773	188.872	92.9429	175.721
OS11G0169900	162.676	131.188	277.112	99.8234	272.321	283.299	198.999	343.546
OS06G0180666	161.951	95.5847	31.0415	306.067	92.0986	66.3846	52.2141	28.446
OS03G0639600	161.693	6.62513	21.145	61.6325	16.1014	14.524	37.3918	17.4258
OS02G0134200	161.614	1.77865	4.36827	0	1.70487	25.7379	37.4094	10.2723
OS09G0326950	161.539	152.411	182.365	82.3235	254.363	267.83	220.731	245.527
OS03G0139400	161.154	26.081	37.5827	102.699	47.0194	33.6143	135.111	37.2451
OS10G0377450	161.002	44.159	93.0395	13.0177	51.5989	123.993	83.5431	153.295
OS08G0535501	160.532	95.1256	99.3659	61.3423	116.688	206.817	161.634	198.064
OS05G0491100	160.521	216.012	272.803	67.5166	181.919	338.866	175.049	242.158
OS11G0455800	160.489	85.696	67.918	239.828	81.8431	35.0285	74.6833	42.0579
OS10G0536500	160.141	1533.22	472.41	2038.79	1116.01	479.186	643.498	430.061
OS02G0729700	159.902	309.425	291.247	144.402	333.073	270.516	133.173	261.919
OS02G0478700	159.73	56.8097	136.351	44.8767	161.998	83.6239	45.3392	111.406
OS03G0306800	159.715	485.896	595.991	72.4583	545.305	687.585	535.218	761.853
OS11G0104350	159.613	25.1298	41.145	35.111	194.372	52.9439	54.2947	39.7132
OS03G0106000	159.574	45.5296	50.0827	420.708	36.8997	16.9927	133.184	17.8682
OS02G0203700	159.391	31.7371	194.385	86.5083	58.2524	113.288	61.3749	79.2132
OS04G0106000	159.349	21.3833	53.2787	5.56202	37.2035	18.4109	49.3141	21.8916
OS03G0137300	159.343	119.207	193.937	62.9788	187.408	171.997	342.68	206.535
OS06G0715200	158.999	137.104	118.316	100.423	93.9649	154.854	110.36	211.691
OS02G0109800	158.929	7.49833	25.9064	7.34125	16.8578	16.714	18.5344	20.1046
OS06G0195025	158.89	95.7002	119.617	6.89381	94.3251	300.332	151.82	176.222
OS05G0106100	158.748	92.8683	146.594	39.984	104.891	109.024	25.6799	63.2463
OS05G0537100	158.678	15.3854	85.19	2.64571	12.3221	11.9421	0.0723621	10.374
OS06G0192800	158.354	11.7687	23.0068	0	3.31606	32.0592	34.8453	18.4892
OS05G0590300	158.312	180.727	102.622	285.742	146.732	231.512	210.651	424.836
OS01G0685850	157.789	139.009	184.426	45.6296	251.014	252.83	42.795	187.683
OS06G0146400	157.667	60.8259	163.46	57.0531	115.369	115.886	101.819	159.075
OS04G0379916	157.644	85.6701	155.922	1.79658	47.7715	176.089	276.319	219.447
OS09G0408933	157.568	27.9554	67.6007	36.6091	35.7277	39.9164	40.6583	49.6283
OS04G0498200	157.562	22.719	67.0285	23.0222	78.8106	58.8413	37.4943	53.2489
OS02G0770000	157.544	19.9519	72.4552	14.2167	70.2983	52.1434	42.5387	50.5247
OS05G0119300	157.353	109.987	213.985	99.3033	194.647	226.819	153.382	217.901
OS02G0478600	157.227	70.3936	125.733	22.7516	77.825	39.0468	47.8671	63.6325
OS03G0274950	157.095	35.799	117.071	19.6903	111.521	194.217	136.958	172.384
OS03G0593100	157.045	114.181	144.302	140.002	235.591	81.1244	20.6457	90.3238
OS01G0314800	156.656	6.8867	86.8074	0	0.754404	49.3525	0	13.1164
OS03G0193901	156.639	67.8448	37.655	146.987	20.4114	18.7012	39.0304	17.093
OS01G0839801	156.466	131.546	166.977	70.274	158.391	218.22	144.248	191.497
OS04G0209450	156.455	16.4659	62.1506	0	67.8964	73.5844	67.9461	62.416
OS04G0598200	156.223	74.4403	142.05	0	100.897	106.403	57.9534	166.835
OS09G0309900	155.405	33.7474	46.0948	72.2898	0	0	0	0.161053
OS02G0317800	155.19	43.1555	137.33	1.706	97.2061	105.497	75.3565	95.4749
OS03G0843400	155.169	361.157	229.782	251.055	333.579	263.666	219.348	378.784
OS05G0121000	155.05	180.936	346.099	49.6501	132.841	140.727	111.203	128.116
OS01G0916600	154.729	93.188	239.872	83.0168	160.79	157.577	111.155	227.591
OS02G0704131	154.518	561.684	230.84	257.568	361.693	449.299	242.222	359.122
OS04G0459500	154.104	795.117	110.686	2226.15	564.695	165.216	377.618	178.732
OS04G0504700	153.914	54.1676	83.5203	41.0805	127.45	65.3002	43.3755	74.7927
OS02G0823600	153.353	44.0215	91.4953	59.8719	111.498	62.1704	99.6642	64.4858
OS06G0698686	153.03	89.4673	130.294	27.2415	83.4906	126.776	89.3559	131.369
OS04G0453450	152.964	52.3482	91.5424	32.9212	44.4742	95.6605	75.5508	132.478
OS01G0822800	152.953	76.0572	106.331	110.692	91.252	77.3302	65.2526	120.806
OS09G0402100	152.543	66.9783	71.2964	139.027	60.8135	79.1452	195.613	73.9733
OS03G0101300	152.287	26.2559	32.7774	74.2793	55.9263	21.3815	76.9152	47.3309
OS03G0125000	152.249	279.128	144.757	286.711	284.402	159.651	160.748	153.614
OS05G0176700	152.225	103.438	153.027	49.4694	64.8928	345.034	162.141	397.268
OS03G0326350	151.971	67.4973	95.0769	91.6791	78.6926	112.295	107.01	128.648
OS06G0126050	151.877	68.6775	50.5215	107.189	68.92	124.272	65.8328	75.6395
OS06G0132300	151.809	25.3547	30.0027	83.3856	28.556	31.3126	64.8423	47.0624
OS04G0676100	151.676	88.9537	76.7763	137.054	88.6973	56.6001	306.621	76.712
OS02G0701600	151.66	76.6785	88.3345	81.9233	102.868	96.8381	50.447	126.488
OS06G0708500	151.647	166.359	393.866	5.32689	230.06	392.802	124.731	329.921
OS08G0127100	151.404	74.2169	289.523	0.33556	44.8902	162.673	133.859	209.025
OS07G0587500	151.374	10.2255	8.89489	25.0056	9.84374	15.7267	25.8579	12.2713
OS04G0678200	151.209	116.117	64.6472	265.646	142.709	63.7324	169.719	75.6907
OS05G0591900	150.926	193.604	186.94	159.422	136.005	252.146	184.705	197.397
OS06G0644250	150.923	116.406	97.4014	66.1271	142.273	109.102	87.09	156.172
OS10G0397200	150.796	35.3061	58.9239	21.9905	55.4256	49.5068	13.9251	38.7677
OS02G0621850	150.678	26.4202	78.6504	20.8744	11.7115	22.4867	246.592	44.3718
OS01G0673700	150.365	42.5723	91.8022	127.96	24.9944	47.3651	752.964	148.241
OS02G0823050	150.237	91.1686	82.9136	33.8165	88.1349	107.427	95.6524	135.487
OS01G0606166	150.067	31.2741	42.9694	57.4568	32.5675	45.4672	181.601	48.0076
OS08G0130500	149.993	77.9734	150.182	48.743	82.6978	115.246	67.1966	178.049
OS10G0442466	149.822	17.1979	54.9689	1.33415	14.8732	62.2855	166.76	142.196
OS09G0571200	149.442	9.41125	31.4919	43.0201	4.56753	20.2902	38.8289	20.6474
OS02G0664000	149.299	31.2366	65.1273	0.612718	101.549	67.0873	51.1129	53.5649
OS04G0182800	149.139	12.1658	48.3378	174.835	18.5626	19.8221	176.387	34.2998
OS05G0183100	148.971	41.7903	117.83	36.1883	22.5081	50.8408	22.5333	52.1477
OS03G0217000	148.746	306.002	342.749	150.733	315.639	251.922	158.36	346.16
OS01G0752300	148.127	34.1575	113.669	8.71017	46.9739	49.5983	35.368	54.1553
OS02G0680600	148.118	40.6886	100.444	45.1142	90.6527	86.4642	136.844	80.072
OS10G0213700	148.099	391.752	117.314	94.3586	269.46	197.137	119.185	177.884
OS05G0557000	148.085	74.2447	151.501	24.4953	89.0941	174.178	45.2226	137.225
OS12G0112200	147.868	45.6007	62.4577	29.9714	66.1242	32.4536	15.4668	42.9864
OS05G0533700	147.822	70.8125	154.94	36.5311	162.193	108.138	131.529	108.499
OS08G0379300	147.769	294.047	116.661	449.669	247.578	222.814	251.749	233.7
OS06G0181566	147.728	126.555	273.207	106.465	217.594	235.433	151.804	205.239
OS04G0113800	147.703	58.5883	59.0116	113.627	44.1946	23.5928	14.1405	21.9732
OS08G0530200	147.546	57.4791	129.591	34.8854	68.9586	56.5187	53.1736	65.7385
OS03G0293100	147.439	463.281	276.997	338.989	257.735	404.226	267.337	422.024
OS10G0111300	147.383	113.594	177.969	107.669	186.392	84.4841	54.3728	116.786
OS02G0121100	147.319	30.9913	55.3551	74.9436	44.0636	41.7533	76.8662	54.0521
OS08G0154700	147.247	81.2702	120.352	24.2067	74.1211	104.269	70.8418	101.301
OS04G0515300	146.939	107.548	175.828	5.42174	149.314	171.89	111.093	193.666
OS05G0332801	146.705	196.237	217.991	63.8615	163.198	327.612	190.961	289.363
OS09G0251800	146.575	34.6743	64.0399	22.512	64.9647	97.0632	27.3746	79.9753
OS11G0112100	146.488	5.03196	6.68325	29.9529	16.4897	2.0602	30.1296	5.45713
OS04G0530200	146.37	123.052	306.49	4.12211	218.024	319.231	175.033	231.334
OS02G0189000	146.052	219.086	104.118	74.3352	211.359	222.563	180.671	270.019
OS05G0494800	145.988	42.5007	60.0552	3.89787	63.2492	33.0518	26.7857	28.2229
OS07G0500300	145.932	66.2214	64.8995	11.5155	92.8741	84.568	61.6792	37.9125
OS02G0715400	145.82	163.152	133.435	141.777	240.173	169.709	51.2021	124.031
OS10G0561800	145.702	46.8798	54.6934	34.0169	22.5109	42.6079	97.7544	50.4543
OS01G0815800	145.575	60.0103	141.497	49.9096	120.06	94.6832	57.3723	80.1874
OS12G0173388	145.223	113.534	117.149	49.0033	79.198	252.488	82.9697	212.108
OS07G0159800	145.141	98.7829	279.436	9.11491	162.376	175.791	77.1696	176.19
OS02G0601350	145.086	46.2254	141.371	3.43122	192.745	299.688	93.7292	394.371
OS05G0565000	145.075	88.3291	163.669	1.26226	95.0627	93.4402	75.0894	104.725
OS01G0736500	144.917	2.42347	9.89411	0	3.98219	15.8165	11.0726	9.54981
OS10G0503250	144.678	9.15452	353.358	0	1.82333	279.772	14.0912	139.54
OS05G0551801	144.441	117.609	130.818	134.641	210.191	75.8591	67.5805	70.1541
OS02G0628800	144.316	169.907	574.188	19.5469	494.44	800.311	381.131	722.808
OS09G0380050	144.225	90.0674	106.424	108.655	87.4825	82.417	9.38465	84.5973
OS02G0814000	144.177	6.49414	88.2945	14.001	20.6873	23.0863	7.04331	44.7834
OS02G0792800	144.08	191.663	258.366	160.898	121.258	182.078	137.579	267.057
OS02G0832500	144.075	94.7387	115.316	176.91	151.231	58.8328	70.3858	46.7915
OS04G0564600	144.025	132.214	159.975	101.117	283.322	152.079	98.2693	138.002
OS03G0276500	143.669	5.45446	91.523	39.5025	24.3983	19.8195	41.9219	48.7532
OS03G0655850	143.329	131.897	163.953	62.1669	131.389	241.335	121.546	186.629
OS03G0411800	143.312	52.6473	189.813	16.9178	47.4617	145.65	104.299	105.045
OS06G0606599	143.058	36.1725	38.3397	67.6713	56.8978	45.7519	257.438	48.427
OS11G0163100	143.011	130.229	163.682	66.1119	108.151	177.096	203.095	200.642
OS10G0496900	142.968	66.9114	100.526	98.0923	51.6266	56.6336	88.5244	87.8576
OS01G0600000	142.835	35.602	58.7911	18.1933	108.814	72.9587	52.8404	68.8664
OS09G0412300	142.61	27.3634	76.8396	0	16.9448	84.4571	55.5259	73.2093
OS01G0654500	142.41	76.3243	155.087	39.7358	91.1012	140.366	78.0524	170.55
OS03G0102000	142.363	25.7856	39.2838	6.52079	52.6629	25.9014	15.6947	28.1252
OS06G0603800	142.305	47.6414	23.6604	89.9176	16.6325	93.2336	105.751	81.8395
OS03G0688200	142.108	25.4954	65.5247	47.8611	37.5618	26.0089	22.6334	35.7816
OS04G0346100	141.993	129.809	203.63	52.9601	151.226	149.361	44.408	116.622
OS01G0665500	141.76	18.1364	59.2876	1.76534	26.6775	29.369	149.196	42.4759
OS03G0326500	141.757	47.6509	99.3547	1.00336	54.9335	101.966	64.3533	71.0847
OS08G0506700	141.547	45.456	67.4861	233.601	74.2146	31.1705	126.594	47.9414
OS05G0474400	141.272	28.9494	33.2545	40.5287	35.7603	28.0672	52.084	33.4455
OS04G0659100	141.095	399.289	130.887	398.376	479.421	108.749	91.3952	87.1866
OS11G0661400	141.002	15.0098	30.2468	136.004	37.9969	22.6609	48.4663	20.2148
OS02G0656550	140.737	156.393	239.143	181.04	194.024	295.654	208.289	280.843
OS03G0577000	140.71	76.3454	133.252	6.18031	74.3269	112.166	75.5285	168.532
OS12G0438900	140.695	78.5376	167.199	36.2833	118.778	148.623	130.899	138.651
OS07G0462700	140.674	34.4919	75.3816	14.4665	50.1741	66.4182	377.965	77.7379
OS07G0549900	140.657	53.1495	61.7482	60.6615	34.8649	61.0211	36.667	79.5741
OS01G0948600	140.643	47.0904	221.056	12.3177	125.451	158.414	118.57	168.313
OS04G0406600	140.605	7.24541	92.8733	16.8567	12.9819	24.1495	5.36216	24.6555
OS03G0767500	140.579	61.443	131.053	55.1898	79.0097	96.2445	165.175	182.889
OS05G0542732	140.503	20.4134	17.3191	29.8378	40.003	37.009	353.677	28.7797
OS06G0175500	140.407	33.5458	72.7298	7.79039	47.0081	42.9504	35.6137	49.9605
OS05G0574300	140.359	68.4941	82.0726	368.444	122.508	91.7123	224.491	180.388
OS05G0406000	140.271	50.2779	71.3314	108.347	54.2927	31.0158	110.565	48.8619
OS07G0622250	140.181	50.8128	104.004	48.6885	42.7549	96.8218	94.7031	66.3616
OS01G0239200	139.86	304.577	169.405	544.412	267.573	113.16	135.591	118.103
OS01G0182200	139.47	59.0799	75.949	241.507	81.9067	50.7993	249.506	73.1652
OS09G0568800	139.35	59.7233	109.155	31.0492	109.463	96.1022	35.4386	107.592
OS09G0509000	139.328	84.3738	117.834	129.692	103.632	82.6992	130.352	98.1251
OS03G0598800	139.269	86.8851	132.681	4.79021	102.396	113.935	74.2113	155.323
OS03G0826200	139.203	235.305	188.081	360.411	401.659	287.37	372.014	439.877
OS04G0568600	139.16	202.562	102.659	90.5549	160.013	179.724	151.235	285.228
OS04G0653000	139.121	71.9218	101.824	71.1867	153.375	86.6129	113.182	85.5452
OS05G0140300	139.056	49.7158	28.516	14.4494	69.0866	19.2869	65.6035	42.2995
OS10G0542200	138.934	87.3548	119.868	52.2201	81.194	150.579	81.0793	101.942
OS01G0959900	138.9	347.27	150.262	187.119	449.054	253.384	84.1968	207.148
OS07G0224066	138.843	55.7033	161.864	36.4567	156.193	210.468	141.65	339.026
OS05G0497300	138.712	20.4144	44.5659	0	13.9423	128.992	38.4058	82.3308
OS02G0785800	138.573	183.17	254.04	59.3773	200.474	255.545	73.7767	212.564
OS07G0137600	138.527	82.3892	125.324	25.0528	2.35417	0.445646	0	1.23177
OS09G0541500	138.48	4.89189	9.90265	3.36487	8.96115	7.70263	35.3172	7.57148
OS12G0420200	138.442	1050.04	210.725	875.188	601.581	223.236	169.399	165.509
OS07G0507700	138.137	40.0341	49.5934	76.3384	25.8574	28.9264	52.9191	26.2468
OS05G0181700	138.031	19.5081	68.1867	0	15.0451	165.594	69.2887	148.521
OS05G0556201	137.734	33.1628	71.94	15.9209	62.0369	52.549	36.0906	54.5633
OS09G0441400	137.652	50.7998	295.701	13.7051	80.8231	358.971	80.6375	188.889
OS09G0306232	137.565	120.667	147.104	51.6958	96.4516	117.297	284.92	187.106
OS06G0153800	137.388	50.6377	132.897	34.5307	153.732	115.978	87.1213	123.356
OS02G0175800	137.269	129.301	178.234	42.6974	191.595	341.297	193.569	304.183
OS10G0573400	137.117	39.6778	41.0505	109.057	74.1242	21.9984	48.9484	35.7845
OS03G0267300	137.025	658.32	269.039	735.05	450.841	341.994	391.259	353.254
OS07G0189800	136.93	85.8181	104.774	51.4683	71.4264	87.3338	269.353	139.339
OS09G0535900	136.9	219.969	210.583	72.986	99.804	135.978	80.9768	97.599
OS04G0274400	136.89	14.8063	29.4888	94.6347	10.0476	8.28167	107.138	11.1441
OS07G0546700	136.304	35.1764	60.248	33.5594	37.5662	32.0592	60.1719	36.7739
OS02G0668100	136.292	34.6163	43.3489	131.598	56.428	47.9645	183.06	60.0836
OS01G0933200	136.206	89.9153	82.8038	21.0845	39.2499	62.6962	46.1343	61.0926
OS07G0572050	136.166	29.6591	48.0655	64.1882	9.06024	12.3208	22.8636	19.6214
OS11G0240600	136.137	28.8366	18.6362	89.8516	12.9146	19.8412	48.3968	30.2534
OS03G0107800	136.107	161.717	230.451	35.3507	318.776	109.156	42.266	123.941
OS08G0117300	135.926	56.0488	123.894	26.8214	69.363	80.4012	69.8696	98.7556
OS06G0641866	135.81	150.518	60.2868	116.475	113.185	122.901	433.66	123.298
OS04G0181100	135.769	23.5822	113.806	37.7817	51.8536	75.0369	48.5679	49.359
OS03G0219200	135.598	92.0199	89.0508	50.3719	36.1131	58.4659	27.8673	61.2121
OS08G0366050	135.484	58.7437	83.4595	56.743	139.895	162.05	83.0014	128.514
OS09G0509200	135.32	22.8578	54.2894	20.0783	46.0301	24.702	24.9736	29.5373
OS02G0115900	135.181	21.3949	176.785	5.96612	33.3785	79.4107	19.6494	93.2418
OS02G0167366	135.109	35.9015	43.8439	99.0662	63.4894	94.6541	67.5028	48.5939
OS05G0498400	134.879	38.3806	98.9588	28.0533	147.859	34.2389	34.2496	51.2675
OS02G0768600	134.725	110.307	69.2201	89.2351	105.46	107.473	96.6924	101.466
OS02G0703700	134.664	10.3672	8.32237	7.81208	10.0488	20.1885	14.0938	10.7639
OS02G0792900	134.653	144.044	143.73	105.007	164.668	149.687	99.2764	137.34
OS03G0337800	134.566	96.1522	196.196	38.0311	158.822	194.015	81.0598	193.52
OS05G0589600	134.542	64.3191	93.2495	30.883	97.4142	77.6189	42.9212	80.9961
OS01G0239100	134.287	344.224	129.281	481.487	269.1	173.167	136.317	141.484
OS08G0549300	134.233	35.5969	154.578	26.9562	82.2227	137.97	77.7593	132.647
OS12G0287200	134.229	54.4092	112.114	55.2299	87.717	96.9861	48.1109	120.348
OS01G0666950	134.161	190.562	262.738	20.5625	215.405	370.5	79.1378	356.713
OS02G0132500	134.023	49.6423	86.9849	47.4104	109.923	32.5573	75.309	44.1637
OS06G0157125	134.019	81.1732	15.9192	206.551	321.564	88.5799	31.1487	52.6988
OS02G0820000	133.981	19.9861	46.3522	53.9505	51.5806	34.531	63.3957	39.7089
OS11G0151300	133.974	77.8039	144.066	55.0152	98.8596	91.1363	52.9827	105.995
OS06G0647100	133.863	343.751	194.58	383.066	527.771	184.283	209.773	160.204
OS04G0445200	133.79	882.163	554.421	491.918	674.785	968.763	411.319	783.059
OS03G0857400	133.688	129.59	163.537	223.906	170.233	86.5695	66.4571	92.8054
OS05G0114600	133.525	17.9308	37.6955	25.3767	16.6293	20.1641	15.6726	20.5719
OS08G0500000	133.514	9.3071	12.2807	9.94883	13.6093	10.9896	22.3011	8.59607
OS05G0106650	133.446	99.5561	86.7252	39.8958	67.4335	153.638	76.3826	162.509
OS02G0782366	133.39	443.092	136.286	672.58	289.86	283.402	199.427	179.535
OS03G0265400	133.319	258.455	136.578	659.17	267.871	141.562	297.021	192.592
OS03G0123600	133.183	12.6663	71.4983	11.4725	28.4214	16.9184	10.0956	21.5143
OS01G0956300	133.139	32.5181	79.0756	25.6013	61.1701	53.8694	62.6969	65.2618
OS09G0309500	133.137	30	69.7754	45.0936	6.34416	15.3644	42.2535	25.3514
OS01G0808950	133.081	32.1245	16.4965	178.155	4.6188	14.4266	2.54966	3.87677
OS03G0218400	133.065	45.159	184.017	16.3109	54.2835	56.9938	35.4788	56.9899
OS04G0462900	132.768	43.1679	72.0807	65.1219	69.4637	50.6083	70.0457	69.9107
OS04G0620000	132.626	74.2739	80.1647	31.4588	94.4564	64.3453	37.7725	51.3592
OS03G0838450	132.444	28.274	298.648	0.406299	47.7101	263.826	225.919	247.042
OS02G0814700	132.443	72.3251	215.709	62.9139	165.168	143.229	35.4904	189.689
OS08G0557100	132.387	239.996	216.994	124.323	292.072	200.446	214.208	297.017
OS05G0546500	132.055	45.0483	120.232	37.3973	170.734	100.937	0	59.5118
OS08G0179900	131.829	158	232.791	133.077	105.949	108.164	261.534	159.477
OS12G0137300	131.815	19.7117	46.4796	90.3503	31.5354	29.248	85.2897	30.772
OS03G0687100	131.557	174.953	144.672	82.347	212.687	279.377	99.4002	228.651
OS04G0684900	131.521	7.16675	20.2392	0	3.96078	74.3569	14.0751	20.2139
OS12G0180400	131.16	27.2606	31.0551	70.8703	35.1141	74.4036	71.7798	76.4781
OS02G0588700	131.153	11.9463	19.0367	19.3347	17.0639	10.2077	25.1188	10.015
OS08G0107100	131.027	24.1731	40.2411	58.2899	22.142	27.3359	61.0173	20.5577
OS01G0882400	131.002	382.282	181.211	356.117	482.885	187.708	149.422	155.251
OS02G0661050	130.963	69.2717	93.3629	32.6856	126.994	171.071	165.311	162.048
OS07G0207301	130.919	32.967	58.0882	11.4914	30.1762	125.969	171.135	167.535
OS02G0731600	130.918	301.577	162.082	217.764	175.98	185.925	100.488	162.305
OS06G0698500	130.771	19.3299	37.4959	0	19.1257	50.4735	57.0411	74.3411
OS11G0540000	130.145	56.8793	41.3467	6.824	0	0	0	9.5779
OS03G0286300	130.07	21.6129	67.3837	27.5747	60.8869	27.7279	34.2665	20.9407
OS07G0569600	129.854	221.827	197.206	204.007	165.637	137.694	86.038	214.578
OS09G0322100	129.81	38.9389	87.1757	9.75442	32.3208	77.6016	226.814	113.738
OS12G0127800	129.742	37.1363	44.6067	118.797	27.3575	22.2257	31.1189	23.1115
OS07G0258700	129.629	33.9102	40.5829	40.642	36.0421	25.5234	125.255	30.6542
OS01G0131600	129.623	160.566	148.375	103.239	102.904	105.576	61.4006	129.667
OS01G0676200	129.558	284.734	172.625	100.083	163.883	245.237	155.228	317.98
OS01G0104400	129.314	92.2981	91.155	41.2415	407.853	290.38	150.455	212.124
OS03G0709000	129.068	58.5188	120.691	20.3891	107.702	102.974	84.638	91.259
OS07G0614500	129.024	61.8452	119.499	1.18606	67.2867	107.455	86.9383	136.136
OS07G0206750	128.853	91.8311	143.824	72.7312	132.667	47.699	37.1316	48.4167
OS03G0190000	128.853	21.0369	34.21	232.17	36.6501	11.0715	89.1958	10.2006
OS03G0438100	128.356	102.676	118.471	44.4777	76.5047	107.225	66.8384	80.0834
OS12G0586100	128.031	117.697	154.002	107.019	121.054	63.6412	62.4031	53.0164
OS01G0813400	127.641	32.2402	88.5772	18.749	81.9581	84.005	39.9489	93.8355
OS11G0102700	127.52	12.3888	9.11159	90.2284	8.07181	11.0707	125.105	10.0509
OS01G0233000	127.465	64.0232	125.23	45.1505	120.972	129.938	87.4499	129.498
OS03G0241200	126.934	36.3254	77.3014	2.92808	71.8135	56.5487	51.1545	54.0791
OS07G0509700	126.818	68.5433	68.4975	135.732	70.6013	47.7988	84.3162	71.191
OS07G0154300	126.62	44.1451	73.7858	165.058	50.9837	82.7216	269.296	77.0832
OS12G0405700	126.591	52.7682	83.0693	0	132.973	192.396	119.254	154.053
OS11G0236100	126.522	116.045	65.4178	239.195	154.2	39.6182	99.5526	53.3791
OS01G0582600	126.497	11.2724	14.5359	28.0834	18.9743	16.3895	36.8147	21.4116
OS03G0313000	126.339	89.3226	97.3238	38.4584	121.259	145.187	120.391	197.408
OS05G0304200	126.231	9.18226	21.3471	18.7976	19.5586	9.11511	8.12323	6.29855
OS02G0651300	126.227	105.397	151.249	82.7041	135.33	114.372	118.437	161.879
OS03G0305150	126.178	93.3479	71.9721	251.198	52.9424	166.707	502.638	156.736
OS01G0267200	125.982	28.109	86.9095	48.0033	54.877	53.9756	55.1156	71.386
OS09G0480700	125.952	49.3509	48.7676	16.5321	63.2356	71.8931	72.7081	74.2521
OS05G0112800	125.846	39.5868	106.062	0	30.236	32.6492	7.02336	48.6211
OS01G0742300	125.778	188.106	219.185	83.2695	176.402	225.378	130.225	232.178
OS01G0504950	125.688	87.3401	72.6059	70.9932	99.3484	99.3497	117.341	79.581
OS03G0787600	125.56	248.706	154.31	244.388	139.569	147.552	135.355	124.425
OS01G0840700	125.44	12.2513	31.8292	0	18.0298	27.4167	13.3576	35.1591
OS03G0319050	124.874	67.9875	525.198	17.7268	3.76418	122.635	40.8652	56.7572
OS03G0665751	124.517	13.8324	6.3203	58.083	8.63351	18.6197	74.211	28.986
OS09G0253000	124.278	111.113	186.79	82.189	234.935	156.818	51.5872	136.156
OS01G0795600	124.196	27.4404	14.4378	0	18.4863	25.0495	9.60448	18.6783
OS11G0127900	124.179	133.553	229.056	22.0778	113.161	157.385	70.8996	243.761
OS07G0160400	124.168	28.1714	80.041	0	53.252	34.6958	21.4462	30.4806
OS08G0155550	123.852	133.562	68.675	62.7693	227.921	152.881	116.202	227.871
OS03G0764800	123.749	24.2039	27.7266	64.8029	29.7585	20.2478	27.7389	21.0338
OS08G0288050	123.624	81.6935	94.8187	204.226	44.8008	12.0632	20.6801	9.44714
OS02G0176300	123.566	59.3569	77.3574	51.3946	96.5973	104.542	210.768	69.7975
OS07G0628900	123.534	167.005	209.788	69.1738	0	0.0335376	0	0.25492
OS08G0453200	123.509	86.6918	159.513	106.376	60.872	90.1385	131.029	91.1255
OS02G0534550	123.414	27.2853	65.4996	20.751	27.6743	39.2948	75.9579	39.6042
OS11G0131100	123.288	73.8886	56.0164	184.661	35.0446	32.7726	58.7308	28.1564
OS01G0570700	123.272	26.8215	29.6293	37.2316	40.0605	39.4159	32.2972	34.9617
OS09G0471150	123.174	131.875	179.941	116.395	130.093	261.933	161.889	163.307
OS02G0595400	123.014	123.529	139.379	14.1119	119.233	130.845	114.268	169.112
OS03G0297000	122.795	43.8306	127.733	18.2012	79.9495	90.4623	32.4539	122.149
OS11G0707700	122.653	26.1248	33.9634	28.149	46.7012	66.0043	67.3076	54.4268
OS11G0602550	122.481	72.8091	179.275	22.282	97.7834	382.326	199.371	472.115
OS09G0503250	122.309	38.8841	28.1715	17.7234	70.6505	61.714	50.458	65.8333
OS01G0267900	122.307	45.9693	163.683	66.2169	74.582	220.145	162.471	186.977
OS06G0264800	122.234	660.676	209.461	614.461	538.572	439.73	338.343	441.322
OS08G0266300	122.206	109.693	49.0887	86.9179	168.901	48.9714	58.8417	53.6155
OS04G0691100	122.175	51.6999	59.9717	180.664	124.95	31.8024	42.7396	44.2829
OS03G0667800	122.145	45.5162	93.1546	0	52.1114	76.9679	16.3902	40.3246
OS01G0679700	122.052	190.019	296.929	68.8669	199.664	288.924	180.999	215.948
OS02G0133800	121.985	21.0973	76.7326	84.0252	55.6024	59.0543	45.9631	80.0553
OS01G0153100	121.941	69.2225	130.699	148.388	151.487	235.951	178.731	209.034
OS01G0199950	121.881	47.5219	33.6321	95.5964	67.9918	41.1616	60.9379	35.7252
OS10G0406350	121.782	38.4374	55.1045	35.4094	72.3932	43.4065	47.7101	77.2269
OS05G0480000	121.761	150.585	130.137	257.263	154.637	58.3602	94.6013	96.9889
OS01G0953000	121.449	89.2899	51.4619	168.574	15.5484	32.9317	85.9845	27.9652
OS12G0581700	121.432	104.742	101.843	106.778	133.274	98.28	95.7519	92.5186
OS04G0399000	121.423	66.0633	128.196	51.5424	69.056	94.1456	85.3027	120.361
OS01G0871500	121.261	478.69	130.571	14.9625	200.669	226.206	128.863	226.524
OS05G0407500	121.219	34.8807	42.3497	63.277	33.0314	25.6109	66.2525	32.0714
OS12G0502200	121.15	67.6672	168.932	22.282	145.078	80.5345	53.833	112.979
OS07G0522500	121.108	46.4948	125.57	0	61.2114	108.174	28.3063	62.8699
OS04G0501000	121.074	75.0827	132.344	51.8153	65.6552	125.979	62.8441	139.055
OS01G0501700	120.999	86.7052	114.113	109.427	99.5792	66.738	102.784	117.99
OS07G0693500	120.615	9.50068	19.6402	17.9981	16.6805	8.80783	18.5037	8.39182
OS06G0133400	120.085	5.54148	10.7586	0	4.31088	53.8595	47.9336	35.334
OS03G0773150	119.997	38.6414	103.317	57.4798	74.2285	113.244	42.4806	96.7791
OS02G0515600	119.965	36.3876	71.6374	12.5146	33.8965	47.665	31.6041	44.1633
OS06G0643300	119.767	96.4853	165.819	38.7572	161.305	257.485	109.941	209.106
OS07G0559700	119.735	37.3516	84.4532	16.8222	31.7295	60.351	35.867	49.9137
OS01G0272800	119.636	137.026	189.185	27.399	208.867	210.396	82.7535	185.288
OS05G0533100	119.604	95.096	155.926	58.6691	162.647	168.908	82.2955	123.786
OS09G0501150	119.484	72.8059	100.032	10.4011	118.529	120.873	49.4675	180.538
OS09G0438700	119.478	71.2094	179.071	38.6693	110.616	133.012	87.0071	129.333
OS03G0183200	119.371	22.2245	23.6488	0	12.6909	30.9357	49.484	23.2606
OS01G0513700	119.36	30.298	39.8877	19.5378	36.385	22.156	32.9838	38.6047
OS03G0811800	119.245	76.5429	93.0755	21.1938	12.4352	11.5084	0.152544	15.3083
OS06G0263801	119.029	125.693	73.3454	347.551	64.5343	81.9174	558.035	114.773
OS01G0852900	118.999	73.9563	117.565	90.9669	118.324	184.57	160.241	193.812
OS01G0764000	118.983	94.5564	255.604	108.148	179.365	241.801	94.4199	208.679
OS03G0815100	118.911	25.4742	105.516	16.486	13.3027	83.8908	27.1832	37.8202
OS04G0270200	118.854	39.3111	80.6587	32.7304	52.9434	41.5486	61.6987	64.0545
OS04G0469000	118.703	48.0291	117.282	0	1.50237	56.1994	0	11.7351
OS01G0389700	118.485	19.2276	162.101	1.32257	39.3175	60.7211	8.95287	68.5359
OS06G0172200	118.48	24.8224	73.3533	13.0137	58.8048	44.3746	79.8718	50.5173
OS04G0577337	118.346	37.3501	31.7235	21.559	31.7117	73.6795	50.1207	40.4659
OS03G0146100	118.196	392.725	149.617	277.759	234.207	423.388	236.306	286.537
OS02G0797600	118.086	73.6376	108.05	65.3566	134.285	40.0891	33.6842	54.3112
OS01G0556201	118.077	128.626	150.329	119.353	139.443	196.553	158.316	193.813
OS02G0110200	117.653	173.698	68.9982	184.251	123.164	74.938	125.698	84.3408
OS09G0268401	117.615	156.146	110.588	125.041	106.628	133.834	181.06	174.687
OS03G0285133	117.422	187.165	395.163	188.159	214.054	529.062	292.527	521.567
OS01G0970700	117.227	56.9021	148.57	9.75247	126.237	113.195	47.1459	152.612
OS10G0431900	117.177	26.3434	28.9558	62.3367	35.586	25.2163	36.0053	24.4978
OS07G0631050	117.134	182.509	215.849	150.262	161.969	418.907	183.41	413.542
OS05G0522600	117.041	74.0908	59.5068	2.7751	57.474	70.1704	35.6735	85.0063
OS01G0290000	116.983	91.8545	175.945	36.9744	106.547	86.7467	67.1084	131.351
OS07G0585800	116.927	36.7972	43.8168	13.6621	64.8413	49.5196	40.0219	42.1639
OS02G0614250	116.792	54.0763	67.4204	0	41.7403	146.048	35.6952	186.208
OS02G0654700	116.715	22.3573	92.8534	0	9.29212	63.2472	20.9023	28.4953
OS08G0155700	116.696	42.4197	46.5191	139.991	29.2992	14.1111	0.110025	7.24141
OS01G0963400	116.625	29.242	32.4413	35.6055	43.8715	36.0099	73.2942	33.2328
OS05G0311037	116.484	23.7186	23.0957	15.7885	12.9075	27.0301	55.166	32.1146
OS08G0482300	116.465	28.2479	30.9858	29.3037	31.3926	20.1214	62.8186	24.773
OS09G0567300	116.254	60.339	109.292	135.911	160.475	86.6493	46.266	87.5168
OS09G0567366	116.247	202.765	180.291	189.961	181.532	117.334	80.0985	147.975
OS09G0545300	116.172	34.4619	61.2493	13.2018	41.2088	49.3744	103.509	57.7257
OS04G0304200	115.9	23.0274	16.936	129.058	18.5558	6.61818	29.2959	5.11806
OS01G0896700	115.892	35.5737	78.7264	27.2254	56.2056	55.4627	25.5106	55.4878
OS07G0549150	115.853	35.6068	68.4354	23.0486	48.1019	93.0471	52.2465	106.931
OS07G0173200	115.746	72.1054	72.5524	142.237	48.7227	45.2172	67.4395	55.8657
OS05G0198200	115.692	17.1677	86.1115	5.45954	123.68	27.6942	49.5253	46.5444
OS04G0538000	115.686	206.429	93.5824	388.986	146.145	153.134	239.288	140.322
OS05G0164800	115.665	23.4992	37.2457	65.7864	14.4526	32.069	49.7356	34.5117
OS10G0417800	115.646	77.8858	103.445	65.7781	37.892	29.0264	23.8433	40.9268
OS05G0574500	115.591	67.6252	103.592	59.1303	109.425	171.35	78.1136	136.161
OS08G0406450	115.579	15.0434	34.6579	0.562365	43.7457	45.3284	46.6048	60.038
OS05G0103800	115.578	63.6503	131.324	39.0133	0.536942	0	0	0
OS05G0103300	115.399	369.614	170.5	279.536	477.939	201.64	156.08	177.28
OS11G0181500	115.384	21.0817	90.9996	4.83366	69.4531	68.9607	29.5807	78.5046
OS09G0530000	115.319	134.687	198.883	148.498	174.868	130.693	108.262	208.918
OS02G0598350	115.144	31.0558	27.5311	20.0265	49.9045	40.8678	15.5462	26.1926
OS05G0363200	115.046	34.2374	95.7495	22.8698	85.595	60.2134	71.9815	66.1581
OS01G0760701	114.973	81.2018	139.942	11.04	243.263	263.083	74.1463	188.131
OS03G0392400	114.97	44.4044	60.2119	177.561	54.3967	37.0816	135.201	47.6003
OS03G0741900	114.965	4.17903	0	0	0	0.695089	0	4.32277
OS02G0219900	114.849	122.528	203.498	27.1999	141.799	245.93	277.198	362.271
OS07G0583000	114.626	48.8903	119.116	53.4655	102.219	166.234	144.802	113.211
OS12G0569500	114.626	2119.41	982.547	1242.37	2707.64	785.069	312.009	852.874
OS03G0792900	114.56	79.1129	200.853	22.6155	120.392	163.534	44.5214	144.92
OS06G0591400	114.528	100.669	97.8058	44.065	151.661	102.697	34.7575	20.616
OS10G0405300	114.404	40.2688	86.1638	2.83605	49.8838	113.84	98.9964	101.978
OS09G0530300	114.28	61.9066	157.553	10.3579	93.7445	133.268	143.82	209.407
OS11G0615200	114.025	11.397	30.0924	25.5631	27.073	11.0441	19.402	11.5611
OS03G0412850	113.875	134.381	132.38	250.641	126.459	105.156	92.3491	124.875
OS04G0634800	113.826	34.8551	129.332	0	21.5544	224.415	57.4296	188.049
OS07G0622100	113.774	84.3739	115.821	46.4139	59.0342	86.7208	75.6256	104.817
OS02G0652600	113.635	209.37	113.431	197.543	218.039	64.7487	71.236	76.0497
OS04G0349500	113.616	134.477	222.434	18.492	165.215	261.561	148.713	246.496
OS01G0836800	113.575	93.6202	193.82	20.604	53.8984	145.155	83.3366	136.901
OS01G0311400	113.41	18.3909	28.6103	0	17.6912	52.8897	0	53.6384
OS02G0799600	113.183	137.443	85.5245	27.0018	29.7302	169.472	193.657	139.118
OS09G0471100	113.139	47.1228	71.334	125.429	48.7987	58.756	148.953	45.7475
OS01G0950300	113.073	39.6268	109.965	36.0756	16.2972	50.9038	92.7688	58.3721
OS02G0184300	112.99	356.051	102.724	383.912	195.265	165.775	158.422	141.345
OS02G0704900	112.947	104.081	93.9923	142.565	280.787	73.8253	73.0551	92.9242
OS04G0517500	112.911	114.685	99.3232	113.356	97.0564	113.81	109.805	115.373
OS01G0279300	112.733	72.2802	226.852	39.0639	122.948	210.789	98.8296	198.744
OS06G0724400	112.678	53.0081	117.824	29.0341	88.9896	129.486	123.086	187.194
OS04G0674000	112.556	24.6314	19.2961	17.8343	14.1382	33.2925	13.1091	25.7865
OS02G0558300	112.517	13.5802	41.074	29.8916	27.3066	56.4995	2.0439	61.5169
OS08G0192950	112.456	24.4034	34.6395	31.265	40.7925	68.9756	77.417	73.035
OS07G0632700	112.342	38.7034	90.2168	18.2085	50.7084	60.4878	33.1438	67.4238
OS01G0972000	112.294	5.91212	6.43494	46.7027	7.20167	10.7554	25.2213	9.47048
OS05G0431700	112.204	19.7246	74.9178	0	69.1753	52.8394	32.5788	91.0536
OS05G0186000	112.142	174.954	138.403	274.666	314.997	91.3522	138.041	117.959
OS07G0148900	112.011	3077.78	476.302	1420.42	1788.91	1216.6	405.598	706.659
OS04G0191500	111.849	197.971	90.2747	29.5174	280.068	769.209	593.921	522.055
OS10G0548400	111.634	53.9519	61.9882	20.3274	48.8087	48.3975	19.0313	49.3977
OS06G0484600	111.631	29.0678	34.8063	49.427	61.6391	33.8165	44.5658	46.4359
OS05G0361200	111.594	93.1239	108.502	47.2625	103.381	90.7009	34.0059	79.6891
OS05G0310500	111.459	59.2988	128.462	18.1076	80.0557	78.9717	67.9073	97.9211
OS01G0372866	111.257	49.8768	96.0149	5.96755	95.1375	120.873	68.8873	142.71
OS02G0754650	111.248	193.858	102.81	61.6883	202.426	236.984	365.756	300.165
OS09G0563225	111.14	99.0161	82.5981	39.8543	37.8245	42.4216	22.1848	32.2147
OS02G0614200	111.064	38.5987	78.0993	0	39.6953	42.1315	39.0383	68.2767
OS01G0855200	111.058	34.4946	101.081	109.115	57.5705	64.4101	175.224	157.516
OS05G0140334	110.987	112.436	62.7584	120.358	159.143	89.9528	249.668	154.941
OS02G0205700	110.93	8.09236	43.6326	0	8.98905	55.2482	21.4491	30.0754
OS01G0219000	110.75	8.79933	12.6608	31.5239	15.3067	20.4087	77.0809	22.1931
OS05G0494700	110.546	10.1724	27.1262	0	12.4513	16.3953	54.3803	25.2931
OS03G0851700	110.325	126.31	137.786	151.924	201.285	98.8316	63.6157	119.852
OS06G0644100	110.273	51.8059	142.803	34.6922	66.6868	61.063	126.954	64.8663
OS01G0140500	110.262	65.535	79.0227	50.0415	61.078	83.8969	86.2932	108.223
OS03G0826600	110.194	69.9252	204.133	43.4825	108.855	77.5859	85.0493	140.314
OS02G0533200	110.173	21.5071	40.6866	69.7922	37.9788	13.5396	20.2308	24.9845
OS03G0794700	110.138	74.3542	129.477	15.6319	93.3882	128.789	125.632	146.376
OS01G0950833	110.102	79.3523	48.3239	59.435	127.719	89.4828	66.0283	73.021
OS11G0181800	110.067	12.0741	66.3456	0.432558	16.8241	31.2395	22.3011	43.1731
OS12G0590400	110.063	60.3903	108.082	47.1375	75.4017	42.3926	100.45	56.1108
OS03G0185600	109.944	41.9568	69.2557	55.2317	51.2181	66.0318	65.3246	75.8915
OS02G0734300	109.846	23.4338	86.688	44.6898	26.9683	74.0378	81.4867	101.606
OS02G0235701	109.553	119.497	123.721	83.3512	91.3871	246.278	258.218	207.318
OS01G0938900	109.409	46.82	124.912	26.294	100.284	89.5856	33.5329	93.9455
OS08G0398400	109.185	77.6318	127.799	10.1507	146.994	114.783	22.5258	85.1949
OS02G0761400	109.136	29.733	53.7323	53.2347	67.2817	34.9089	20.4829	48.8875
OS07G0569100	108.968	31.6419	29.9858	15.9644	27.9812	50.6477	23.9605	48.2996
OS03G0345700	108.881	108.515	56.4825	149.398	68.3501	72.7133	80.0794	94.3177
OS06G0729650	108.484	125.054	71.6779	78.8269	120.15	36.9718	34.3254	48.3223
OS03G0219900	108.331	316.125	209.339	160.938	361.332	213.171	156.307	253.657
OS07G0192000	108.251	1.4944	24.023	0	4.08021	9.67126	8.43431	16.9257
OS11G0111000	108.241	5.64831	11.9359	35.2949	10.8789	10.9561	51.8591	19.3107
OS04G0488800	108.195	21.5075	63.2604	7.83915	36.5998	53.1929	24.4919	57.5527
OS04G0418500	108.15	19.4381	37.0168	95.1167	22.7417	33.0916	182.61	48.7881
OS01G0678600	108.07	225.549	128.829	226.138	216.389	137.977	84.4593	159.813
OS05G0181300	108.044	15.8969	17.9551	13.2663	8.66444	39.0392	29.5222	30.0929
OS06G0548350	108.029	69.1373	86.6357	30.0443	46.9974	118.842	111.228	55.537
OS01G0205500	108.018	47.196	76.8111	0	65.3298	107.966	0.190811	103.949
OS02G0119600	107.948	4.67976	37.2344	0	11.6899	23.7758	0	29.1421
OS04G0458250	107.869	25.5936	41.933	54.6003	74.0263	69.6472	88.2441	54.7171
OS10G0580400	107.769	24.6639	112.441	10.906	105.49	31.7556	29.5306	116.649
OS06G0232233	107.76	86.4918	84.5057	131.19	78.322	56.8063	30.4575	49.5848
OS03G0729300	107.415	66.7229	141.165	13.3367	165.827	98.038	24.4916	95.759
OS05G0314100	107.404	63.0322	100.413	38.6693	90.7897	128.188	53.6029	110.899
OS09G0400300	107.113	273.718	167.195	78.6785	112.766	378.758	171.064	319.631
OS06G0270900	107.099	93.8619	174.542	85.2999	142.569	131.349	111.091	181.752
OS06G0206900	107.076	11.8765	122.985	6.56452	72.2782	43.0822	59.4493	48.6848
OS10G0445600	107.038	167.029	89.5756	124.886	116.042	110.988	84.5122	163.908
OS09G0400000	107.02	185.957	175.804	59.464	98.5156	353.363	157.302	351.316
OS05G0501700	106.998	27.3742	63.0528	92.6921	55.3815	53.3713	42.0545	53.5945
OS01G0225000	106.806	4.02731	17.4696	0	25.1468	7.73202	19.8075	26.291
OS03G0267550	106.696	2.2275	6.189	0	8.22411	6.0926	0	6.71323
OS01G0950200	106.611	47.8482	143.442	20.4668	17.362	114.378	55.9782	118.332
OS02G0626100	106.551	24.4794	202.107	57.1813	29.8989	99.6955	37.6014	14.333
OS03G0200500	106.481	52.8514	123.824	17.7047	99.5638	86.7649	87.2434	109.233
OS03G0424500	106.274	73.1683	89.9868	31.1603	78.072	110.876	58.8833	105.646
OS06G0603000	106.18	23.2565	80.5421	36.1762	65.5707	34.6661	30.4349	33.4218
OS02G0643800	105.615	26.7484	44.7362	0	31.2328	61.1535	56.8697	101.954
OS04G0449900	105.6	73.2622	95.7553	87.2189	68.8844	41.6279	87.0098	63.8077
OS02G0208100	105.599	81.8336	87.2103	153.144	46.6322	45.0433	74.5098	69.5948
OS10G0483000	105.466	44.5648	49.9939	8.06678	57.1548	67.6216	66.8517	57.6534
OS07G0469200	105.315	55.3912	36.326	118.567	20.7091	44.5529	111.752	46.5212
OS10G0558725	105.306	23.405	133.816	6.51065	5.42526	76.9421	94.7016	36.0249
OS06G0633500	104.995	14.3925	29.8759	0	26.0996	27.3032	63.9417	32.8152
OS03G0169100	104.849	407.642	246.951	301.174	393.19	238.163	137.616	205.511
OS02G0184200	104.758	238.168	87.9781	212.761	177.485	104.358	108.524	90.8024
OS12G0516000	104.745	1.27217	300.851	0	1.95104	24.8839	48.286	65.504
OS01G0157900	104.543	54.8088	105.527	12.3636	70.7129	134.56	24.6999	115.4
OS12G0159000	104.463	43.9901	112.416	43.0635	25.7395	60.2091	29.2586	38.9852
OS04G0566450	104.442	29.337	25.7775	299.028	17.5372	15.5831	153.725	35.4581
OS03G0690000	104.423	101.534	170.481	0	118.648	209.598	83.1354	208.303
OS03G0717900	104.395	7.57918	89.3964	7.39727	17.5402	51.4245	43.9807	74.773
OS07G0670600	104.355	22.3421	37.6388	19.6465	16.5482	28.1242	66.8102	37.4087
OS05G0592450	103.928	48.4474	55.2943	31.5799	69.0699	72.3197	33.9942	61.2702
OS01G0872201	103.901	161.193	134.36	30.6265	100.363	210.187	175.749	259.558
OS03G0131950	103.674	130.371	59.523	152.816	64.2702	137.039	221.557	134.321
OS10G0167300	103.65	26.5451	53.4199	5.53674	50.9337	54.6007	43.2597	48.8802
OS08G0282700	103.526	89.0643	47.3861	215.071	50.6165	75.2671	87.1658	63.5964
OS03G0692700	103.513	39.2371	61.5106	7.65769	97.6994	78.8084	49.8825	60.9397
OS03G0844800	103.375	19.5556	48.9977	46.2386	47.6709	28.1293	1.34131	26.1801
OS01G0736900	103.198	32.9028	82.1812	13.34	48.0904	69.1126	125.688	114.125
OS11G0456200	103.176	17.2555	18.4038	105.029	13.4857	13.8755	89.5946	15.9799
OS01G0627550	103.171	91.7824	113.902	56.7592	122.481	127.232	99.2725	162.491
OS07G0647500	103.156	15.1544	53.6993	26.4801	88.7167	72.6908	38.2818	52.2521
OS05G0437750	103.151	4.48074	3.13171	0	7.46935	13.3501	194.753	10.5684
OS01G0793701	102.862	60.8858	85.9133	9.73713	77.269	80.6515	71.82	86.7164
OS01G0660900	102.858	46.0425	50.6084	42.6329	46.4713	31.6537	91.3678	47.2733
OS06G0112200	102.65	13.6818	32.0283	26.7358	40.8001	24.9634	52.0646	32.4028
OS05G0429500	102.628	586.335	288.727	523.059	425.061	364.293	249.791	319.853
OS02G0668500	102.614	295.927	235.829	206.474	51.4366	285.098	224.943	183.331
OS09G0470500	102.518	84.4423	64.5161	107.968	60.9306	77.8462	38.1384	67.3512
OS08G0532800	102.458	43.3437	34.0041	0	167.713	38.7149	34.8022	76.1828
OS10G0515100	102.43	117.64	146.291	49.4981	71.9749	233.276	183.991	237.045
OS10G0542900	102.365	83.2571	165.233	0	83.0407	137.307	40.1682	79.0832
OS10G0487400	102.339	17.6205	18.5976	72.7214	19.9605	15.2401	51.0808	19.0735
OS08G0141300	102.287	38.1276	133.577	15.1668	49.55	90.1588	69.807	111.084
OS01G0315850	102.286	66.3616	126.554	5.20144	79.7747	103.426	143.104	163.793
OS07G0563000	102.062	84.2131	96.722	100.651	146.046	59.2068	16.5735	62.146
OS07G0421800	102.002	31.9848	24.1523	46.9525	49.8505	12.4565	0	22.1164
OS02G0162000	101.89	27.798	85.8428	12.0944	84.108	70.1892	41.9398	65.9765
OS05G0541000	101.833	55.9676	98.3021	13.7326	74.2497	99.2661	105.027	131.159
OS07G0223100	101.785	25.0277	84.3909	39.0492	59.9154	76.9206	37.1225	59.8874
OS04G0448900	101.754	7.68111	77.5251	10.5849	21.7849	20.3713	8.98213	43.3424
OS01G0817633	101.56	32.8242	37.1316	56.445	15.8012	55.1781	242.07	68.9123
OS02G0710102	101.487	105.692	160.026	32.4983	162.212	39.1173	0.329205	21.8815
OS07G0669675	101.475	57.7617	72.1103	0.450808	53.0484	158.427	27.5574	106.702
OS03G0251350	101.471	420.041	208.096	474.422	229.483	237.83	122.709	226.063
OS09G0547500	101.411	21.5255	66.5899	0	5.95582	79.9477	229.592	107.988
OS03G0249700	101.402	124.033	251.253	9.16478	195.257	281.946	90.6948	257.044
OS12G0630100	101.375	81.7191	390.045	0	5.4509	22.0199	11.6749	0.941181
OS12G0594600	101.282	26.3773	39.109	0	19.4738	36.6317	8.22048	53.0386
OS04G0435700	101.234	53.6519	109.088	38.5927	156.408	107.241	52.7771	86.5709
OS06G0183800	101.191	16.9285	44.6977	48.6018	38.6609	11.3117	17.2913	11.3693
OS12G0106000	101.186	10.1017	35.3573	32.1102	11.4758	6.85657	0.0719869	10.6955
OS06G0194000	101.178	64.7391	131.731	47.2043	194.932	80.8795	60.1854	78.439
OS07G0608100	101.123	78.9491	119.536	115.982	88.7377	94.5463	105.199	101.098
OS06G0109000	101.081	110.919	53.0757	128.437	75.3834	49.6324	74.79	60.4284
OS02G0593700	101.036	57.9454	134.128	49.7255	69.281	42.7524	52.4245	40.2251
OS09G0467300	100.805	24.2453	119.046	0.778494	28.8004	69.3084	27.8576	57.3041
OS01G0152900	100.742	60.8579	73.3584	65.1932	16.3631	15.709	111.091	40.5914
OS03G0663400	100.621	25.7682	116.065	0	3.22165	88.9805	19.4637	111.64
OS09G0274025	100.616	145.604	138.47	63.9494	89.0197	389.191	153.668	233.291
OS08G0379400	100.584	365.272	177.912	407.515	308.67	245.513	138.51	276.377
OS11G0116200	100.466	310.265	59.4864	52.273	87.8381	100.651	73.5912	48.0637
OS01G0357900	100.423	5.66806	14.1736	0	17.1785	21.7642	39.0738	16.2303
OS03G0424800	100.392	92.5942	150.029	24.737	151.092	115.728	76.5231	139.412
OS03G0820600	100.352	61.9246	118.033	66.6498	111.025	136.244	52.0686	76.2577
OS02G0656400	100.155	13.0124	16.9033	0	17.5372	10.0739	0	16.8589
OS04G0648900	100.003	68.9884	68.3803	103.763	49.6727	78.4804	106.322	80.6751
OS04G0565500	99.8523	20.2272	31.6302	0	13.0763	33.9315	36.3694	40.9593
OS04G0403300	99.8397	39.4744	114.9	1.88558	127.058	57.1458	10.8301	47.8895
OS06G0714700	99.8016	186.507	75.6408	264.839	205.445	76.7051	204.625	133.184
OS06G0638200	99.782	36.6386	55.7468	15.4011	116.196	86.4899	116.796	82.3479
OS05G0365000	99.6035	43.4503	36.7221	138.866	38.3297	32.0808	274.539	39.9996
OS06G0245800	99.5474	24.9873	33.1412	85.9372	48.1393	15.14	11.1751	17.2312
OS06G0136600	99.3976	55.9999	60.266	31.6149	115.771	38.8508	9.09418	47.4094
OS04G0403200	99.0185	37.4215	28.3861	58.1578	52.228	34.7411	48.8245	37.7548
OS01G0348700	98.7619	37.2814	49.6342	7.12329	7.49992	9.53106	5.72306	8.88709
OS07G0469100	98.7396	128.465	51.3297	518.487	66.5067	28.731	24.1099	21.1386
OS03G0712500	98.6984	9.95667	49.7954	13.2081	5.45352	6.24575	78.8735	23.5409
OS01G0131300	98.6292	207.995	288.533	61.9906	129.349	718.774	346.789	711.381
OS05G0310800	98.4143	9.2306	14.1769	25.1745	6.83773	5.28067	16.7158	4.75715
OS02G0281101	98.3645	47.3865	28.4563	46.363	76.7456	57.6179	0	48.2651
OS05G0108050	98.339	78.5732	50.4557	131.442	60.1703	62.2254	156.529	67.9526
OS03G0213100	98.1902	11.9916	54.618	8.35151	23.0651	39.6515	31.5135	45.84
OS02G0828200	98.1575	34.2094	63.6084	8.84417	70.1123	40.1798	46.3998	66.1328
OS01G0617900	98.1522	75.1364	60.3225	161.675	68.1638	58.4717	41.4727	61.0759
OS06G0188875	98.1522	13.6258	11.995	20.0838	0.124386	0.388517	5.28709	0.402698
OS07G0475000	98.112	212.996	118.995	149.614	175.707	125.235	124.692	152.888
OS07G0166600	98.0734	33.8406	109.555	95.2247	53.3243	46.3083	87.2226	80.3514
OS03G0151800	98.0412	45.7311	127.158	31.1632	96.9948	70.9657	22.6241	73.5281
OS11G0600700	97.9608	13.2658	43.7439	71.2708	30.9988	27.3654	56.7073	24.07
OS04G0402100	97.7313	25.3554	114.758	47.3502	51.32	68.622	42.0086	88.1371
OS03G0122200	97.6965	134.135	68.575	175.78	176.488	82.2169	20.1451	68.6708
OS01G0796000	97.6	79.5336	270.059	16.0274	69.3522	266.64	37.9914	237.762
OS07G0184800	97.5184	54.5653	51.0598	86.932	116.526	146.813	160.138	95.8685
OS09G0513000	97.4351	52.4516	78.5179	27.4885	70.0138	54.7822	48.0467	56.8392
OS09G0458900	97.3457	161.475	166.649	102.937	265.871	226.785	82.7674	135.559
OS08G0256000	97.3357	27.6464	53.8848	12.5278	22.9186	41.9446	14.6941	50.8826
OS08G0565800	97.3319	53.1259	61.0408	121.007	53.6024	32.6582	26.9593	38.9207
OS08G0163500	97.2659	117.935	108.059	125.094	153.15	80.8672	46.8716	74.6278
OS01G0871900	97.1963	124.955	121.782	28.7413	95.8404	75.9563	19.9644	54.3967
OS03G0412800	97.1846	63.0943	69.8015	253.632	71.8557	41.3064	50.2045	61.8668
OS05G0118800	97.1388	7.74817	13.111	12.6226	38.5671	23.0616	23.7352	19.2164
OS01G0190000	97.0867	314.483	375.546	183.873	305.067	291.515	116.208	360.539
OS02G0532800	96.9124	24.9534	39.1042	0.60722	61.977	38.0587	50.8203	40.5302
OS06G0646600	96.8659	182.636	162.345	110.116	183.715	195.717	329.705	195.047
OS06G0129100	96.7956	31.0885	156.042	0	4.62701	33.8268	43.0881	91.9776
OS03G0341100	96.789	62.176	129.153	1.58398	69.8486	102.446	99.6433	133.534
OS01G0560000	96.7695	34.3138	62.6394	10.9175	54.4794	56.0677	74.1708	56.1858
OS08G0482025	96.7466	37.4606	33.1171	0	50.0518	50.3494	54.992	60.3633
OS03G0712700	96.7414	30.8152	58.9662	26.6109	82.2048	45.1813	32.7839	45.6758
OS09G0408900	96.7311	14.7867	39.8978	55.5887	18.2947	27.5248	35.069	24.5882
OS10G0479001	96.6916	58.0651	83.0562	19.8871	83.1384	104.513	71.3904	70.1141
OS06G0546000	96.6222	8.88523	22.2184	0	27.5496	12.851	19.8411	16.801
OS02G0115650	96.5691	66.3405	47.0517	32.0687	74.0403	48.6119	37.5644	54.0639
OS11G0455500	96.4462	33.6411	99.3244	36.5878	41.4702	87.5229	85.9898	136.596
OS05G0490900	96.446	222.968	70.2103	134.962	115.24	178.118	214.64	116.242
OS05G0179450	96.4081	54.9767	41.665	15.8193	94.3355	61.5683	58.3331	54.9293
OS12G0514100	96.2862	17.2364	64.9474	20.7074	35.9096	71.1619	80.2904	41.1403
OS02G0301100	96.2541	71.5346	68.9171	34.3494	174.118	29.6461	39.386	50.2326
OS12G0563600	96.235	19.9964	6.25542	98.4957	31.0425	5.48688	62.2474	23.7355
OS03G0769100	96.211	304.24	190.588	256.929	512.83	145.416	149.01	148.173
OS01G0213400	96.2	11.5839	46.884	0	9.60723	46.5695	29.6466	31.7264
OS02G0774400	96.0527	36.2488	61.7124	91.5375	63.0915	95.9216	60.2357	119.588
OS01G0589800	96.0247	261.746	120.694	256.439	231.284	133.837	18.9044	127.296
OS07G0222800	95.9663	91.6319	111.564	45.147	114.257	144.875	88.6154	133.478
OS11G0220800	95.9285	59.3713	153.97	41.8201	104.478	135.517	62.8291	158.52
OS01G0733200	95.9211	110.981	162.221	143.271	129.914	132.335	177.168	180.029
OS07G0666750	95.7817	11.0907	26.0653	0	9.88465	21.5538	0	28.6469
OS06G0319800	95.7578	253.787	188.415	78.9498	189.765	230.06	84.3171	298.846
OS01G0393000	95.6811	19.8401	12.2913	151.684	22.9576	5.7675	47.0982	8.17614
OS10G0397433	95.6773	65.8435	40.4593	5.94187	36.0642	105.11	97.7797	115.698
OS03G0283100	95.4914	33.1506	150.476	105.242	76.1646	28.8418	80.1571	58.7904
OS09G0480600	95.4729	49.1654	59.3575	0.78283	61.865	110.549	292.26	108.131
OS03G0146200	95.466	767.663	249.208	132.167	472.111	922.348	308.405	576.119
OS02G0498633	95.4414	157.41	71.1791	0	99.9506	181.615	8.08288	162.366
OS10G0573900	95.349	33.5711	50.8513	83.2106	31.2317	19.3939	35.372	24.9485
OS09G0462301	95.3479	4.30368	6.81347	12.1102	6.00023	5.79164	6.96949	5.03627
OS02G0831000	95.3342	20.5203	42.3998	24.7644	42.0686	63.4538	48.4921	57.864
OS06G0671900	95.2882	45.7654	97.6936	33.1958	55.888	52.9895	51.5112	53.6107
OS03G0340601	95.1775	48.4129	77.3086	2.53415	34.5289	98.1541	58.4908	58.8917
OS10G0502600	94.9894	112.453	159.07	40.5851	156.072	207.481	102.116	201.048
OS02G0269200	94.93	211.672	112.265	373.145	132.393	221.143	214.909	128.272
OS03G0634000	94.9104	155.999	170.908	56.1472	132.335	150.855	35.619	133.845
OS04G0692200	94.9076	88.4076	129.815	87.2058	134.36	84.3187	50.2539	80.2901
OS02G0324700	94.8863	34.6316	52.2554	14.9327	68.0417	53.5785	38.2895	68.8653
OS03G0800050	94.856	30.9224	37.6274	10.6163	41.4576	30.8776	11.3089	24.2743
OS02G0111700	94.8116	61.2236	164.65	15.4942	142.023	135.264	58.84	121.826
OS06G0172101	94.7788	38.0918	94.0945	26.4801	90.4594	109.999	87.4818	118.237
OS08G0383750	94.7688	87.8027	55.5513	0	68.9509	77.419	73.736	88.8044
OS03G0765400	94.6826	93.1078	167.509	54.8566	50.846	140.732	133.021	205.367
OS02G0100333	94.6712	53.6278	70.517	18.2466	54.4881	92.2189	59.7521	92.2012
OS02G0160000	94.466	18.9841	29.6699	0	29.5696	8.48603	0	9.81855
OS03G0691400	94.3841	49.0982	177.156	87.1878	117.299	128.036	100.521	77.0168
OS01G0722800	94.1241	46.2152	60.6889	10.3983	49.3123	61.1119	24.9866	51.892
OS09G0297100	94.0524	36.0502	74.4674	12.0673	89.6844	85.6856	92.4137	68.6974
OS06G0116400	93.9237	59.5365	47.3176	39.5234	48.7207	31.197	24.2899	72.5219
OS04G0494300	93.7639	99.2264	55.6278	95.2795	104.598	111.433	48.9258	92.8997
OS05G0137300	93.6039	151.088	134.51	58.7028	105.839	148.573	23.526	96.7791
OS02G0603900	93.4977	55.8037	87.3671	53.9466	125.963	81.276	73.7396	85.5681
OS05G0424100	93.2919	3.33546	96.4193	0	4.8237	95.7141	81.3691	101.73
OS03G0100040	93.2004	213.212	108.367	109.235	166.124	71.7026	77.1306	147.925
OS09G0115500	93.1555	25.2773	81.9947	26.4801	83.9189	48.39	37.8523	62.8234
OS01G0895600	93.0897	53.7649	272.366	32.1088	97.3998	96.8268	36.0622	86.45
OS05G0494050	93.0636	20.6526	85.1276	16.3914	44.6678	96.3812	88.4725	83.1696
OS09G0497400	92.9893	36.4849	72.5727	12.2985	75.7716	57.9261	63.3258	59.5164
OS01G0237100	92.9845	55.5387	77.1557	90.2864	85.2017	43.008	26.1214	68.7852
OS03G0726100	92.9806	50.4317	84.7584	55.1769	111.171	37.7863	46.4201	36.1002
OS02G0744000	92.8515	453.189	207.014	370.009	416.626	269.418	244.583	290.691
OS03G0787000	92.7928	25.102	42.0335	0	24.562	62.6926	14.3196	58.9629
OS06G0601100	92.7928	140.621	277.833	75.8363	173.455	127.75	42.368	122.537
OS02G0564000	92.7814	13.8675	26.0845	101.296	43.6017	37.1497	40.5189	27.9272
OS06G0157800	92.7215	25.3593	43.7651	0	99.8572	99.9768	60.3209	113.04
OS04G0611267	92.6917	43.1785	16.5961	0	100.587	26.5453	3.47037	39.1984
OS04G0450900	92.6689	7.22675	42.2849	5.4637	5.89191	18.8591	26.2832	29.6721
OS10G0315900	92.4849	15.7915	26.764	70.5343	32.175	17.4209	24.3816	20.0167
OS01G0276000	92.4289	53.9692	81.6696	38.6693	75.9194	96.3736	26.8375	73.2278
OS04G0610500	92.4173	52.9162	47.3377	40.5107	69.5671	43.6955	21.1527	61.2899
OS01G0686800	92.3097	52.9344	112.587	40.8723	64.8698	65.2225	94.7748	118.476
OS08G0359500	92.3017	28.8124	124.079	23.3036	96.4264	58.3199	27.3036	61.6274
OS01G0681700	92.2863	180.825	139.129	35.8787	29.3318	201.857	141.186	87.607
OS02G0797200	92.1755	23.5592	45.8206	1.35042	30.1092	47.3709	0.369352	51.2662
OS02G0543000	92.1389	162.944	87.038	0.793023	119.054	192.374	123.523	120.281
OS02G0168850	92.133	161.611	113.875	31.5516	137.38	205.919	124.737	195.628
OS01G0721000	92.1198	16.2458	21.008	4.55075	38.143	55.8521	43.0965	50.5911
OS01G0364450	92.0457	169.197	71.6476	66.6905	0	0	0	0.436995
OS01G0667600	91.9827	60.2976	82.6638	54.8574	63.6263	119.787	46.9725	70.1072
OS06G0555400	91.9624	68.2111	176.264	43.7261	88.981	83.3786	65.6344	79.2319
OS06G0653900	91.8555	7.75126	63.5444	23.5824	39.8793	49.5865	21.0325	54.0006
OS05G0113500	91.7731	62.542	88.8454	91.1588	55.8357	48.2286	171.486	58.9442
OS07G0668000	91.7625	1.18532	1.27029	61.1488	1.51487	2.05037	12.7107	1.74377
OS04G0539601	91.7222	89.4401	71.2117	48.7906	47.5149	72.0358	74.9484	74.7028
OS03G0295800	91.5679	94.6519	128.94	31.8453	172.247	84.3062	64.5987	97.395
OS03G0167750	91.5634	68.9999	80.7378	26.0626	99.2279	85.3559	49.8045	100.176
OS10G0502500	91.2585	24.8384	89.6279	12.9694	48.0659	87.3095	86.3394	119.275
OS10G0321700	91.238	40.5689	93.0376	45.4013	86.2307	50.0784	18.6264	65.8534
OS05G0490800	91.2189	11.1746	47.4962	10.1418	29.3563	17.6916	21.6069	26.6855
OS06G0114500	91.1733	56.7121	36.0826	24.8588	133.116	54.3774	17.913	32.8886
OS02G0229501	91.0997	52.7433	71.2656	36.8903	82.7749	68.03	44.9541	46.7994
OS04G0405150	91.0951	101.673	100.6	92.8279	47.6761	118.158	138.918	158.923
OS07G0521000	90.9305	7.93665	20.5552	27.6372	7.60743	6.60043	40.4546	10.3989
OS03G0169900	90.7779	57.6422	104.019	0	79.2377	113.205	65.1218	114.833
OS05G0494500	90.7628	41.4665	123.857	21.2122	53.886	35.6096	6.29337	49.8213
OS10G0466700	90.6854	191.657	278.933	39.5106	272.397	434.359	153.004	389.112
OS02G0750600	90.4738	31.8568	65.1703	23.884	50.7162	63.5841	38.8837	47.7881
OS08G0425200	90.4502	67.7624	111.519	164.243	118.9	89.342	126.026	164.077
OS01G0665900	90.4336	279.045	169.502	81.5941	189.142	198.43	97.3695	176.674
OS08G0433600	90.3981	92.0556	80.9015	135.222	120.329	134.978	210.145	87.3409
OS05G0455400	90.3809	19.3494	118.161	0.674465	65.6657	153.002	95.0027	123.155
OS03G0352800	90.3756	26.6832	33.5283	29.6117	42.2308	34.4731	32.0678	35.2322
OS09G0338400	90.3572	33.0208	34.9146	47.8573	39.802	39.2358	19.2055	54.9348
OS10G0103700	90.2508	28.7819	34.4777	105.36	13.6564	13.7024	143.111	17.154
OS04G0623800	90.2395	555.026	195.67	475.669	446.682	263.178	293.214	300.787
OS10G0413500	90.0817	39.0919	87.2799	0.403339	39.6687	72.7192	58.9641	61.787
OS08G0138500	90.0611	44.6675	66.323	43.3822	60.1569	42.7239	103.09	36.9028
OS06G0530300	89.9625	19.2078	32.3554	0.805611	29.1384	7.1688	5.9492	10.1227
OS05G0200100	89.9468	44.5587	42.6659	143.374	42.8572	25.5195	100.789	33.6313
OS12G0431100	89.9086	42.7777	208.265	0	11.9214	110.254	20.1024	59.3337
OS12G0555300	89.903	23.4379	101.816	0	12.5734	46.7805	0	78.4855
OS01G0955100	89.8897	11.3685	65.6034	0.902284	4.69407	103.68	7.15667	64.8081
OS10G0389200	89.8	11.7864	31.5785	0	25.0645	46.1501	25.4229	49.6112
OS09G0484200	89.7603	29.3973	75.1009	0.604208	263.143	132.779	62.9624	110.703
OS12G0104800	89.6801	52.4081	200.163	0	53.9751	27.4491	0	24.6703
OS01G0837600	89.6783	142.711	137.684	28.6608	81.875	211.494	81.0841	91.7084
OS03G0344900	89.6489	50.0598	65.4213	64.1323	59.286	39.0228	51.0917	57.7269
OS06G0656400	89.5073	79.8725	49.438	75.1831	68.8709	74.336	22.1572	46.8477
OS12G0543650	89.489	20.8737	43.1794	0.500857	16.3785	55.1624	91.3711	89.2677
OS10G0447950	89.3257	126.595	28.3358	25.6369	152.591	240.595	109.853	277.437
OS05G0316133	89.2591	14.5052	33.6924	10.4024	33.917	27.1338	38.7304	31.578
OS08G0359000	89.224	41.7056	38.3246	86.2529	50.0957	45.0506	271.885	59.698
OS03G0726150	89.2071	74.8357	133.226	86.6419	116.159	86.7611	80.6751	101.964
OS03G0248225	89.1988	95.9791	64.8825	43.4109	188.787	53.7676	40.7921	66.0719
OS01G0144800	89.1856	5.59375	5.52149	0	36.1211	36.5303	18.0701	25.7162
OS01G0918300	89.1538	181.706	271.514	79.2249	279.145	396.238	193.706	309.156
OS02G0307800	89.0764	45.0341	49.3521	75.8988	56.4083	18.0248	66.707	30.0656
OS07G0609000	89.0123	85.1545	110.901	36.0914	101.006	109.599	68.3277	119.103
OS07G0682850	89.0013	11.3109	26.5164	41.0283	24.3939	45.1517	0	30.2249
OS08G0161700	88.9076	47.5135	65.5952	25.6889	94.9303	68.4681	59.4293	61.5241
OS03G0704000	88.8354	247.331	169.222	95.9241	326.28	187.428	131.596	239.555
OS11G0543100	88.7805	10.2547	64.5655	15.8708	13.9249	14.9244	43.1365	32.7652
OS02G0717300	88.6536	52.7871	73.6871	7.97335	81.2903	93.9694	10.2329	94.3933
OS03G0254800	88.6139	8.46423	15.6442	17.846	7.52523	7.73699	15.9931	9.74509
OS05G0517800	88.5587	41.6512	54.1951	0	34.5475	67.7176	7.0056	59.474
OS02G0760500	88.4835	26.8856	29.6667	1.84932	33.1388	41.578	29.9266	34.8281
OS06G0725900	88.4835	97.4783	114.535	110.781	133.41	78.975	52.6035	95.0437
OS04G0611300	88.4728	130.526	165.481	18.7272	128.289	265.982	154.329	213.326
OS02G0252100	88.439	28.9311	32.6721	51.0343	38.5253	36.137	14.1558	31.3635
OS08G0544800	88.4288	14.9033	21.139	97.9894	20.8208	12.3942	30.9756	23.9467
OS01G0800300	88.4194	7.67737	9.18505	60.1569	3.4249	7.95088	22.3807	8.22446
OS04G0105050	88.2309	24.524	32.598	63.2579	34.9868	37.7548	0.201181	26.2197
OS08G0225050	88.2158	17.5581	18.4435	10.1363	18.5395	35.5177	48.0444	25.5422
OS04G0478000	88.2022	61.5626	87.1633	90.0491	65.3657	81.6045	398.502	122.787
OS08G0481400	88.1866	39.3805	24.5439	82.5599	78.0639	50.2265	80.8652	36.8252
OS02G0460200	88.0745	128.484	40.443	239.596	70.9315	230.871	120.512	183.498
OS01G0849950	88.0322	38.8215	36.0932	30.2791	50.0436	28.2271	17.8053	44.5994
OS05G0389300	87.9756	16.4691	30.6548	0	33.2337	24.4516	35.7127	23.5908
OS01G0644000	87.9523	0.928126	29.5083	0	25.6213	31.9861	43.0849	47.3624
OS11G0634200	87.9509	30.8076	53.5897	13.6397	41.136	39.9226	56.2017	60.1937
OS06G0114000	87.9225	108.169	149.864	99.1097	173.151	64.5751	38.11	78.2277
OS02G0784900	87.9121	131.869	129.517	75.494	157.395	100.862	90.3649	201.074
OS04G0105700	87.8947	106.835	108.842	131.998	170.53	81.6809	73.3132	138.782
OS03G0577200	87.8445	46.3404	119.426	60.335	67.1208	68.4884	62.5055	67.8688
OS06G0112400	87.8103	16.983	74.4565	37.1691	52.2229	63.2059	42.9152	53.3757
OS09G0487500	87.6255	61.5649	69.0398	18.0457	111.764	92.5087	19.7425	83.945
OS02G0754300	87.5519	344.764	228.2	254.083	445.127	280.826	195.724	349.17
OS03G0278000	87.5513	20.3278	72.5005	10.4196	54.3737	55.2677	34.6577	46.7865
OS04G0649900	87.5151	16.0786	53.1534	32.5372	35.5348	27.1864	26.4469	32.4668
OS02G0234800	87.4343	18.3705	33.1341	10.2204	40.2809	21.8081	4.89187	19.1266
OS12G0600701	87.3728	57.2117	53.7834	91.0616	46.578	24.8692	152.367	34.6079
OS02G0743200	87.2835	4.95347	10.0764	4.96887	4.748	7.68973	17.0849	5.50338
OS03G0606200	87.0779	71.2506	96.2995	0	151.989	121.335	47.3315	88.7843
OS08G0505300	86.9985	153.657	183.617	61.8411	192.199	251.586	105.841	189.043
OS04G0496000	86.984	57.8628	96.5828	22.5571	99.8421	80.0966	23.4443	75.7166
OS02G0259600	86.9422	141.858	75.9715	149.525	157.958	79.7209	28.511	68.358
OS03G0744600	86.882	84.3421	203.649	28.5317	89.3051	137.065	76.4606	133.535
OS03G0350300	86.8252	37.1683	131.694	16.1919	55.1025	52.8641	8.70182	45.8196
OS03G0708750	86.8208	24.0238	25.4004	80.3084	24.7883	11.0288	21.7275	10.5223
OS04G0388601	86.8176	86.3893	159.295	148.957	90.1714	67.3908	35.1554	61.5542
OS05G0155500	86.7623	39.8681	100.37	50.5318	93.3396	96.6093	44.0085	65.4141
OS05G0116000	86.7579	44.6515	145.172	22.9144	120.107	83.4704	34.3051	100.238
OS04G0306400	86.7233	456.309	113.214	154.456	98.7956	255.688	117.41	259.037
OS09G0394500	86.71	33.2173	41.1426	34.2726	42.1742	22.5346	23.6651	21.9803
OS04G0661250	86.6591	41.381	42.2357	37.6727	69.9962	60.9621	38.6391	30.1349
OS02G0787966	86.6357	30.1553	116.881	35.4984	84.7519	61.9833	28.9845	63.4549
OS05G0155100	86.5452	60.2141	118.56	25.6825	99.9812	123.18	70.5781	137.049
OS03G0731800	86.4856	26.6883	95.0349	10.0849	95.4818	24.6549	6.89576	28.7981
OS01G0120500	86.4053	31.2189	40.1654	20.3631	53.6567	45.3604	17.2147	50.7004
OS10G0457000	86.3608	11.6504	22.3508	31.1644	10.147	7.86599	15.8297	12.9339
OS03G0679700	86.3601	238.099	188.443	189.895	347.931	100.099	89.8776	151.737
OS03G0302000	86.3553	10.8528	31.6775	27.3113	27.233	15.8499	37.4426	27.0765
OS03G0322500	86.3392	144.148	182.616	15.9831	251.121	219.254	54.989	159.001
OS07G0662500	86.3139	68.0527	161.59	21.3491	104.162	111.661	79.2339	141.632
OS08G0157500	86.2641	11.8223	224.896	5.971	40.4673	99.8865	43.1025	74.8748
OS03G0315800	86.2396	160.912	109.455	175.487	282.795	119.981	142.638	177.543
OS01G0239150	86.1671	21.0868	26.3905	15.5406	17.233	37.9841	97.457	54.0769
OS02G0185350	86.1566	25.1559	53.8901	7.80296	32.3534	55.4529	65.8223	78.5392
OS12G0167900	86.0999	34.2592	62.0538	46.0515	41.7286	55.538	30.6943	57.4174
OS01G0809300	85.996	45.1492	105.723	23.9605	82.2735	121.303	67.7436	110.039
OS02G0169300	85.9326	29.3996	67.6911	6.71447	75.049	88.8344	26.4666	68.037
OS01G0588900	85.9191	70.1946	41.7511	119.87	101.358	28.4188	66.6016	47.4944
OS03G0766600	85.8297	16.6181	21.025	0	43.1404	67.4889	5.37347	88.8928
OS01G0102850	85.7665	26.2176	73.1869	71.2708	57.9848	19.2185	7.75295	24.6835
OS03G0194900	85.7213	10.8107	67.254	0	15.4649	23.7025	28.5141	31.2885
OS06G0691100	85.7063	29.7857	33.8164	41.059	28.3576	38.5906	64.9976	28.1076
OS04G0413600	85.5791	35.6338	82.9791	0	45.1153	79.7637	15.8589	75.4029
OS05G0100800	85.2467	98.6165	167.742	28.3087	156.491	109.316	27.3205	137.02
OS02G0655300	85.1899	71.6028	66.406	64.3064	77.2465	86.6937	75.415	131.839
OS08G0205400	85.155	139.055	353.233	75.163	285.332	609.829	249.715	419.718
OS03G0731100	85.1435	115.402	93.0301	158.056	230.237	90.6394	123.204	93.2436
OS03G0180400	85.1031	27.0619	65.6571	32.5753	50.1495	53.1886	22.1944	69.2042
OS04G0165700	84.9913	143.15	60.1011	90.4013	74.3364	55.0089	35.9274	49.9252
OS07G0604500	84.9763	63.1018	102.904	55.1183	54.8452	63.4252	123.101	92.1857
OS05G0368350	84.9678	44.8564	77.1709	26.9739	67.5271	85.5025	77.4644	112.978
OS01G0853000	84.9084	45.1432	95.1967	29.2633	88.8067	102.604	78.2865	120.556
OS07G0177300	84.8801	35.6827	80.0632	31.4409	39.6989	36.4931	46.6029	37.4184
OS02G0814800	84.8629	31.5506	23.4455	59.558	23.3446	18.0449	10.7667	16.6496
OS03G0634400	84.7995	28.3217	37.3314	25.7837	37.6476	24.687	34.0314	22.6638
OS08G0139000	84.7574	27.8681	66.5675	32.7415	53.9121	64.8934	64.2677	77.4194
OS06G0701400	84.7497	98.7491	137.951	67.3551	120.329	193.794	84.0672	177.281
OS05G0143550	84.696	11.339	25.1045	18.5012	26.3544	15.5792	14.9946	13.9172
OS02G0510200	84.6672	258.922	137.783	121.116	198.031	64.7104	4.25909	66.3015
OS10G0471300	84.6385	82.1208	96.1538	81.9005	131.513	111.48	67.6085	114.587
OS07G0631300	84.5002	3.7839	4.73102	0	22.2452	6.04193	6.67378	4.17498
OS03G0701750	84.4111	63.845	71.7966	47.4619	87.2773	93.9912	44.2145	66.6228
OS03G0641700	84.4046	101.659	105.79	76.7976	95.9411	49.9977	98.5088	48.5655
OS11G0168200	84.4046	42.1919	85.4563	43.1216	56.9745	76.1617	50.9393	80.1861
OS03G0151850	84.2949	38.3289	90.7058	13.4951	57.4161	110.743	94.5625	158.066
OS06G0476400	84.2399	6.19725	4.98114	0	4.75215	5.9785	16.8326	3.70379
OS03G0124033	84.2054	32.3343	60.8876	8.40503	31.7138	33.9361	84.9687	56.7523
OS01G0100700	84.1774	37.5283	39.5669	112.263	25.1468	27.7422	64.3512	30.552
OS05G0552300	84.1732	38.6264	85.3051	19.8835	30.733	41.2515	54.9742	83.1648
OS09G0553200	84.1611	36.7093	56.1664	14.8117	71.5526	32.2458	18.5676	32.7471
OS03G0572050	84.1477	48.4514	21.3306	27.7237	41.4268	84.5608	82.2056	93.6475
OS07G0178800	84.0864	0.975683	12.9459	0.719057	262.037	2.68927	0.295002	34.4103
OS01G0152700	84.0593	154.318	143.089	297.995	3.77202	9.53762	1.78476	7.75354
OS06G0646000	84.0311	44.2607	31.1244	39.1045	82.6225	32.5194	8.54402	55.7167
OS03G0225150	84.0213	67.8391	23.0801	31.8156	13.5117	85.3836	162.641	66.1558
OS08G0278900	83.7629	22.4966	130.326	27.2169	26.3342	70.7303	35.324	84.3867
OS10G0566700	83.7332	85.3773	102.394	11.942	132.782	74.2872	26.322	67.8591
OS03G0237201	83.7315	106.271	214.348	8.54266	59.2568	208.481	139.021	146.345
OS08G0276100	83.7061	290.758	108.58	289.731	220.009	109.982	101.516	108.2
OS07G0615200	83.6486	45.3105	121.157	18.9029	84.9775	52.4427	20.4912	71.6953
OS09G0360400	83.5665	32.49	45.5828	103.996	52.2122	39.3082	33.8905	39.7325
OS02G0721000	83.4602	36.8626	17.9833	8.79634	91.836	56.667	47.4299	59.6126
OS04G0628100	83.458	48.2687	92.4685	24.8048	60.0779	58.2954	42.089	88.7625
OS05G0429900	83.4462	101.077	37.7582	140.044	89.4655	89.2278	81.4144	158.841
OS02G0174250	83.3646	128.069	148.848	129.811	149.152	273.678	275.763	260.345
OS01G0315800	83.3417	22.0426	46.2034	10.3681	31.9824	26.5699	50.3575	43.8728
OS04G0656100	83.2727	103.437	90.0054	45.2873	101.971	173.24	97.5927	169.23
OS03G0758350	83.2496	78.5748	55.8591	89.7429	111.662	98.7015	32.4054	91.2966
OS06G0557200	83.1791	18.5266	41.1879	0	10.5793	36.3222	7.50851	26.4578
OS07G0191250	83.1397	45.3205	57.206	46.2889	91.3142	44.6618	38.8017	57.9987
OS07G0568900	83.0907	63.0195	52.2715	50.6105	76.5029	37.7238	10.675	60.1609
OS02G0597900	82.9891	55.403	132.635	103.253	84.1522	60.7904	64.2572	60.8091
OS10G0483800	82.9436	111.228	155.682	77.1788	83.5456	114.247	83.0594	140.247
OS01G0723200	82.8837	31.9361	52.4467	11.7123	59.772	44.3075	45.5953	58.3106
OS06G0479200	82.7807	71.0593	58.0264	203.819	54.2022	18.3749	49.009	31.7212
OS07G0608500	82.703	42.2912	69.6047	33.6159	50.2936	57.1237	8.9238	84.584
OS03G0847800	82.6699	54.5569	125.562	54.4446	62.4098	35.5833	14.1339	20.1474
OS01G0689451	82.5281	22.2559	12.5482	31.2874	11.644	6.40849	14.6365	4.42827
OS02G0178600	82.525	12.197	26.7182	87.854	15.5881	17.4545	15.5862	17.351
OS09G0132600	82.461	50.8704	74.1857	68.8717	35.7966	26.53	23.8232	39.0313
OS08G0550400	82.3053	19.6131	24.5392	0	32.2105	24.8369	7.75401	30.927
OS01G0915800	82.2133	17.576	45.9053	0	25.4293	46.1121	7.36966	32.4734
OS08G0562700	82.2108	57.2277	73.8934	45.7883	95.493	67.575	36.2866	48.5212
OS03G0811700	82.2068	91.0475	161.027	129.191	100.13	209.216	135.912	165.702
OS08G0177700	82.1554	60.4391	95.3585	41.5728	107.882	141.944	45.1977	89.9331
OS02G0591700	82.1251	62.5803	120.309	147.206	85.3009	86.9374	103.938	105.397
OS01G0543800	82.1143	1.66502	120.375	20.0423	0.10133	9.12579	20.6404	27.1192
OS10G0559650	81.9147	62.4776	102.479	86.5946	105.173	59.3399	12.9954	43.6984
OS03G0733400	81.8906	9.4648	9.8052	40.2013	8.70931	9.42457	29.2468	10.9942
OS01G0794500	81.8833	10.6746	77.1191	5.75343	63.936	9.53989	13.8253	24.7569
OS02G0116900	81.8698	79.5519	191.763	119.325	114.997	162.249	154.41	200.134
OS01G0168450	81.8566	55.3877	44.1497	147.384	86.0898	83.064	100.776	90.4257
OS03G0854000	81.7572	68.157	98.067	30.6963	102.488	60.011	72.031	95.7424
OS02G0167600	81.7244	39.9674	51.2527	32.7783	79.8935	52.9088	50.8987	81.9775
OS03G0838400	81.7172	9.77211	142.584	0.340627	21.3495	86.4523	39.2221	103.177
OS03G0815800	81.5308	120.438	131.817	64.756	154.338	168.537	147.798	152.228
OS03G0129900	81.4524	129.812	189.256	57.0698	186.668	177.675	124.263	174.267
OS01G0151100	81.4511	7.02219	23.1492	26.015	10.1792	12.4794	15.9595	15.1449
OS10G0456550	81.3192	37.6343	50.4356	15.532	36.7874	74.4175	46.6005	50.5628
OS06G0624900	81.3172	23.4389	66.4152	54.1218	48.1155	25.1362	73.8731	39.6835
OS01G0900900	81.1873	18.3436	48.7265	28.3087	30.8574	31.6058	51.5439	30.7773
OS03G0305050	81.0991	23.2555	16.6946	20.6649	21.8998	23.3192	127.092	26.7537
OS09G0536550	81.0489	47.0442	49.8416	57.213	59.4379	32.3701	46.566	33.9628
OS04G0446300	81.0125	16.9278	51.4979	12.9583	26.1006	33.2055	43.8403	37.6559
OS05G0560750	80.9828	42.7767	79.4179	58.5313	58.3928	86.7056	135.75	92.4785
OS01G0839300	80.9697	8.67851	18.7082	0	15.4897	5.57481	9.71175	15.2712
OS09G0249700	80.9494	15.766	44.2928	10.4769	25.5452	23.6809	26.0537	21.302
OS02G0744800	80.9455	34.6532	19.4145	43.3047	40.9868	31.862	42.9731	26.6179
OS05G0410200	80.9127	8.65927	520.05	10.6151	16.8741	150.702	37.2592	133.815
OS04G0436100	80.7301	52.6329	101.15	41.2444	74.7592	93.7045	155.109	100.463
OS01G0924600	80.7247	16.4636	18.624	47.7749	23.8464	20.2182	64.3661	16.4306
OS10G0470700	80.665	70.3859	92.4614	66.2568	61.3558	66.7913	64.8505	87.2006
OS04G0234600	80.653	309.762	97.3525	300.93	239.844	193.214	136.621	125.702
OS02G0730700	80.6278	128.016	296.819	41.2759	126.237	102.404	43.6545	133.901
OS08G0520850	80.6261	46.8809	45.2297	12.3574	69.5364	39.1587	15.4507	41.3747
OS02G0689600	80.5261	11.0622	21.7023	0	53.3066	21.4762	6.52493	44.7704
OS01G0658400	80.5025	42.944	67.3568	80.9938	98.5545	87.1472	56.3584	91.425
OS12G0210450	80.4988	114.144	171.258	43.7433	55.573	214.082	122.249	82.5616
OS02G0539600	80.3673	54.2977	82.4518	41.9714	98.7789	26.417	21.7736	38.9071
OS01G0655300	80.2771	14.0119	21.8323	30.7597	36.1961	4.56196	0	4.11172
OS08G0538600	80.2429	424.471	257.141	46.7948	221.579	231.155	111.068	311.243
OS01G0602466	80.1907	43.9644	112.396	0	32.1329	79.1525	209.832	145.325
OS03G0786400	80.1592	335.754	85.7472	556.477	266.577	113.287	82.9432	132.061
OS02G0817700	80.0067	50.6539	193.949	50.0582	113.013	95.9526	67.8046	116.94
OS05G0336000	79.9289	22.4124	52.7808	0.368223	38.7692	84.1012	30.5157	71.8632
OS08G0430050	79.895	5.66091	10.9835	27.2568	7.94408	3.63334	5.71651	2.71476
OS01G0273850	79.8056	11.9221	25.969	1.5001	14.1218	153.414	116.317	43.7139
OS02G0125700	79.558	184.687	110.152	123.477	161.628	77.1822	55.6019	78.0169
OS04G0321500	79.558	12.6683	17.8131	5.56202	31.3474	21.8779	0.570471	9.29362
OS01G0513850	79.46	33.4543	36.7908	21.3949	31.8016	68.428	78.4124	72.896
OS02G0205000	79.3984	7.53559	18.694	31.8559	12.8409	19.0792	30.2734	20.353
OS09G0553750	79.3736	49.8109	104.679	105.143	104.838	121.025	121.473	138.525
OS06G0708832	79.3461	24.4993	24.0905	55.0471	23.7831	13.8576	47.3957	24.8023
OS01G0841650	79.2963	16.7787	41.8848	1.04288	20.1519	89.8427	83.574	158.456
OS07G0142900	79.2016	37.9189	55.1863	20.3769	75.4965	35.4475	39.1984	54.2748
OS02G0822450	79.1875	61.1685	96.0372	37.3996	125.144	96.1298	32.8538	86.1915
OS11G0139900	79.0881	58.8701	96.081	47.479	29.2027	15.0967	16.6802	28.7423
OS02G0541325	79.0482	45.8948	123.228	8.18192	58.7814	99.5828	32.0987	114.838
OS02G0618200	78.9197	15.8281	30.6039	21.02	38.4546	9.24469	0.331681	17.5072
OS07G0522900	78.9193	22.8385	45.8136	79.7554	19.5337	26.1817	27.3911	19.3838
OS07G0628700	78.9056	94.1466	88.2704	57.6851	0.0637974	0.132846	0	0.183593
OS03G0358975	78.8952	32.415	36.6402	22.5228	41.8859	40.5458	21.6872	31.3991
OS11G0599200	78.8853	25.0348	141.752	57.364	51.4034	68.3993	57.9615	42.3273
OS02G0162500	78.8827	41.2821	72.6475	20.4324	50.2287	75.606	95.6478	79.4162
OS04G0533500	78.8278	65.9283	94.0887	40.6781	108.472	77.2336	32.6047	81.7142
OS07G0607800	78.7401	103.88	96.8368	72.2362	103.905	71.1506	20.5598	68.5978
OS03G0595300	78.7397	273.946	109.22	243.953	210.691	92.8655	59.9357	111.023
OS02G0553200	78.7041	452.337	137.978	375.016	270.279	143.175	79.8786	108.037
OS07G0158300	78.6765	154.232	127.707	126.463	143.375	89.1348	68.6367	202.816
OS03G0856100	78.5261	62.0888	70.26	133.419	59.4818	31.2276	46.937	58.8582
OS12G0189400	78.5144	201.382	132.114	205.18	229.311	270.238	213.428	161.583
OS10G0178500	78.4661	93.0151	104.082	52.5281	84.3209	107.748	124.351	132.05
OS11G0113300	78.4111	27.9745	33.0054	40.3821	35.0962	40.3824	55.043	27.7863
OS06G0543500	78.3831	218.448	84.15	114.878	189.101	191.496	172.94	190.575
OS04G0103300	78.3483	26.7671	62.8118	37.2552	48.5547	48.7773	49.8404	55.213
OS04G0620700	78.3456	19.0538	30.8237	20.9762	30.9979	14.1866	8.03869	17.9539
OS03G0733500	78.3355	31.8524	38.1217	4.06028	36.2114	48.7904	34.0341	53.8916
OS04G0416700	78.3062	10.6611	41.0912	8.10512	58.6599	13.7379	8.78808	16.5094
OS05G0281400	78.3035	25.4063	22.0652	60.7238	19.3628	27.138	85.0976	27.6999
OS09G0502033	78.2458	100.829	139.738	74.3089	116.951	190.538	113.376	199.7
OS05G0126300	78.2205	44.1377	45.7965	35.3708	61.0643	35.1624	2.82164	28.303
OS04G0671700	78.1505	88.8671	74.3515	33.4149	54.0831	104.229	63.609	94.8121
OS02G0613300	78.1101	63.3432	72.1575	112.298	62.5746	78.893	87.3011	83.3355
OS07G0614850	78.0971	102.814	190.882	49.3591	196.269	225.278	130.082	289.938
OS06G0581151	78.0417	129.546	120.176	164.523	197.461	388.904	372.843	479.427
OS06G0213900	78.0337	16.5851	23.2528	48.7601	15.9542	19.6956	35.2279	20.2505
OS03G0700400	78.0264	0.621356	9.43357	0	2.38233	0.620093	0	0.285657
OS04G0306750	77.9738	136.279	119.786	59.4028	129.858	113.482	25.9775	137.228
OS07G0180900	77.9603	66.179	108.272	75.0031	49.9551	53.491	72.1351	76.5544
OS05G0156300	77.7011	31.1922	81.0507	9.44251	41.5215	50.3338	50.1993	55.8876
OS03G0360700	77.6807	48.1337	158.877	22.6503	297.605	92.9342	34.9905	64.9652
OS01G0143800	77.6658	82.5975	135.093	93.4011	107.068	121.952	66.5101	180.555
OS02G0310200	77.6501	63.1092	53.6888	57.5362	41.5444	54.2938	16.1204	38.6426
OS02G0537950	77.6079	135.606	94.032	111.4	162.162	133.565	94.7053	113.38
OS06G0300333	77.5332	51.0578	97.7382	47.7898	69.9338	69.0853	15.6546	53.8786
OS03G0795800	77.5073	46.718	95.8492	26.5981	50.2936	61.884	68.8877	62.0145
OS03G0269100	77.4301	83.7353	144.469	26.1086	123.245	113.012	84.8468	128.305
OS02G0564400	77.4032	20.9113	56.7513	57.8668	57.0181	24.8535	43.3632	36.541
OS01G0107400	77.342	7.85464	17.0055	0	12.1678	1.74193	0	2.95447
OS01G0926800	77.3114	21.5173	149.211	0	24.2645	48.1529	78.9864	86.0144
OS08G0438400	77.2872	89.089	73.4889	107.86	55.9096	47.1494	82.8741	70.8737
OS05G0312600	77.1488	15.1102	282.251	0	4.33151	180.485	0.298883	117.379
OS01G0966200	77.1395	448.173	216.275	77.2603	391.761	318.102	79.0176	271.74
OS01G0615400	77.0728	23.0042	59.3323	0.474701	37.632	84.1161	33.8868	52.1596
OS10G0575000	77.0588	40.4332	50.9879	76.6528	43.6185	36.936	59.3695	35.438
OS10G0439986	77.0562	15.3738	108.077	0	10.507	41.7886	49.2425	78.5774
OS09G0440700	76.9822	64.4083	98.1628	59.254	76.1836	124.589	78.8782	96.986
OS02G0625500	76.9335	5.31392	50.3046	5.93964	11.8848	28.519	1.24964	25.6105
OS03G0414400	76.9253	67.2654	54.2933	37.4328	115.04	122.645	70.2836	107.017
OS07G0677200	76.8871	18.4068	36.7643	1.40332	22.4815	71.8489	79.6425	228.688
OS01G0693400	76.8662	56.3719	101.239	18.6725	36.3177	59.7926	56.0148	71.7645
OS08G0248900	76.8534	7.85555	23.853	23.7364	4.87638	1.56792	0	5.31397
OS09G0367900	76.7659	107.081	48.4401	8.32782	88.3003	63.0079	20.8032	86.5329
OS06G0347100	76.7265	85.3611	55.2747	34.8845	101.062	7.88627	4.60221	16.0191
OS05G0552800	76.7003	0.14557	4.94019	0	0.186043	19.0794	28.5503	8.09771
OS01G0170600	76.6899	41.7788	233.488	29.3017	278.318	53.0445	37.5186	89.8454
OS04G0603400	76.682	5.31055	15.3226	47.768	25.0598	14.3139	47.3603	16.3388
OS03G0360500	76.503	28.2283	78.4571	25.8587	44.5056	38	50.1594	42.6921
OS03G0845000	76.4176	33.6429	213.535	6.79734	80.4922	62.8244	21.7518	48.1769
OS05G0410100	76.4176	10.2348	599.727	1.63721	16.2237	267.571	36.6068	197.403
OS02G0822050	76.3663	67.699	92.2106	32.6783	78.2232	89.8712	66.3071	78.4454
OS03G0278250	76.2306	10.7483	19.7141	2.38489	19.9402	33.2942	21.9739	35.4393
OS12G0292301	76.2099	3103.83	336.931	2745.65	1346.65	1438.25	1712.63	1520.36
OS03G0406200	76.1815	22.7361	54.7258	0	12.5863	28.7972	34.9967	37.5619
OS10G0576100	76.1472	33.0027	34.7716	92.2398	40.2562	14.4527	28.2934	18.2836
OS04G0118400	76.1467	67.38	61.1606	81.6504	54.7022	88.3664	123.631	99.4716
OS06G0320700	76.1442	14.678	23.8594	46.577	16.3297	16.1235	10.169	12.5735
OS03G0787300	76.1218	31.8375	93.3262	58.1536	73.3962	60.201	35.035	86.8396
OS04G0191400	76.0848	55.8589	22.9537	38.0099	92.4117	109.553	151.346	109.18
OS02G0110101	76.0766	364.18	125.795	234.068	227.235	195.687	144.017	191.19
OS05G0526200	75.9773	23.7087	42.1736	33.0837	17.0129	38.6584	41.6101	61.7347
OS05G0404200	75.9439	148.426	96.2848	47.1881	175.82	89.0124	70.0383	103.279
OS01G0271400	75.9344	28.368	32.5731	8.80277	34.4831	38.7404	24.5277	47.0185
OS03G0685750	75.9194	10.7745	9.62241	5.5584	20.2617	11.0598	13.4652	5.73175
OS03G0225100	75.8413	34.9899	19.0831	5.971	10.4684	26.4186	22.9264	20.7112
OS12G0103300	75.8215	18.2336	47.7003	16.1524	19.5368	59.6747	109.276	60.0324
OS07G0209201	75.8211	164.543	166.244	21.6572	62.4853	276.815	174.199	115.469
OS08G0484300	75.8062	6.61123	15.7448	0	24.9456	26.8101	0	20.1178
OS08G0513600	75.7718	6.65113	11.2859	0	7.22528	3.31881	13.1385	6.8799
OS10G0406600	75.6559	139.63	205.614	0	139.101	206.54	76.3711	171.389
OS05G0195901	75.6216	412.587	128.498	245.837	0	0	0	1.13072
OS01G0135900	75.5078	168.513	328.854	15.9511	235.482	325.682	202.273	507.986
OS05G0595450	75.4675	312.654	215.737	186.066	541.08	264.793	203.266	231.849
OS05G0332600	75.4266	84.3755	92.2168	0.438791	79.8972	132.983	83.4688	125.755
OS02G0595700	75.3686	197.718	136.496	147.598	172.549	181.309	223.789	226.756
OS06G0232600	75.3448	58.9801	60.7704	124.725	81.6077	30.0949	52.4768	34.5548
OS07G0661800	75.2021	12.1147	21.0976	25.3116	25.779	8.14064	2.30764	10.6099
OS05G0116100	75.1839	94.8497	117.95	43.379	572.86	438.898	343.517	410.334
OS01G0752500	75.0943	6.89947	42.2193	0	11.4304	51.1733	34.6135	36.5356
OS02G0757900	75.0819	36.7097	65.181	27.4545	55.9383	58.6017	13.4856	59.6173
OS05G0530350	75.0415	187.645	114.041	205.817	99.3495	127.907	137.731	146.6
OS03G0319100	75.0378	24.7593	44.9559	98.9693	19.0697	46.7998	75.5962	32.8664
OS12G0170400	75.0083	14.6782	25.0884	7.9708	7.62931	19.6246	64.6095	25.0226
OS07G0607200	74.9892	173.639	130.807	148.703	147.708	151.401	64.1207	187.933
OS06G0166400	74.9729	78.8226	182.962	20.6044	30.6265	83.1562	111.383	54.7608
OS01G0835900	74.9065	125.395	102.158	65.3773	143.635	162.415	64.7018	178.386
OS06G0647500	74.8892	28.0387	105.434	1.5226	65.6331	36.8507	15.7555	27.0921
OS04G0269600	74.8596	88.8584	71.6542	88.5476	137.221	92.3667	42.9584	86.3785
OS08G0116632	74.858	19.9631	5.84037	63.0349	28.5926	4.80888	1.9426	4.58883
OS07G0619400	74.8495	118.865	435.583	117.476	180.19	259.919	101.063	250.065
OS01G0338000	74.8075	14.7333	40.3281	11.8452	28.2443	31.9527	7.42445	33.3829
OS01G0839500	74.7917	93.1184	81.7194	129.583	138.269	144.556	168.097	175.114
OS04G0473400	74.7777	69.1625	102.945	37.9017	77.3831	58.5717	42.4487	70.6387
OS01G0180850	74.7661	10.762	24.0282	13.162	14.2284	27.2825	36.6863	30.4109
OS04G0514400	74.6047	69.6803	108.239	103.331	168.887	55.8455	79.4567	95.4783
OS09G0528100	74.5602	42.017	48.69	60.2697	66.2723	72.136	41.4998	71.4241
OS07G0151200	74.5475	80.4342	170.759	35.2282	61.3425	102.572	215.68	186.973
OS08G0386200	74.5294	25.4819	142.826	0.885235	16.2285	113.536	46.0025	66.029
OS06G0167600	74.3393	78.7874	110.066	87.279	110.793	98.8386	135.388	152.662
OS02G0784700	74.289	29.2678	126.286	0	125.664	82.4833	45.3564	100.688
OS04G0442800	74.288	17.2151	27.8789	70.6536	0	0	0	0.0351748
OS09G0413500	74.242	17.2255	43.8996	16.2556	29.5318	41.6485	52.6113	35.153
OS03G0299200	74.2045	22.1232	37.5396	0	8.22519	31.6455	4.82422	17.3827
OS02G0726300	74.1365	270.74	73.9612	292.249	120.029	95.0747	82.4186	105.512
OS03G0826800	74.059	106.883	505.693	85.8423	18.6273	90.8279	201.453	89.1178
OS02G0293500	73.9962	44.4399	111.715	18.526	73.2412	66.8977	59.2206	51.3168
OS04G0568751	73.9806	3.09263	4.08287	14.5671	6.01461	5.00971	9.86564	2.6581
OS12G0534200	73.9106	67.4205	65.592	37.0013	173.064	39.1294	51.1067	71.1573
OS09G0422000	73.9091	100.757	140.538	24.276	75.7942	181.077	67.5196	148.603
OS02G0764100	73.8353	258.87	82.6054	110.527	91.3971	70.5824	62.3363	56.856
OS01G0895100	73.8093	38.5809	57.5791	61.0368	58.7306	47.629	33.0252	50.5303
OS04G0683100	73.7997	6.64435	34.7434	0	15.9988	13.7742	5.84244	17.9735
OS08G0359600	73.7964	21.6491	38.9466	15.2662	32.4453	29.6357	0.659278	39.8826
OS11G0186200	73.7519	43.5166	154.351	0	86.6687	116.493	112.876	147.678
OS01G0955550	73.7437	71.9652	34.1738	35.892	49.7379	7.08786	7.05577	2.29893
OS03G0695600	73.7335	27.685	67.7479	39.0089	46.293	62.4791	61.4341	61.1712
OS01G0959050	73.6638	91.2022	132.98	37.0363	145.104	98.889	28.8885	73.222
OS01G0659200	73.6522	54.7046	76.8654	11.8261	108.4	85.3389	27.2729	60.1669
OS02G0718600	73.5977	1.96037	96.8748	0	16.7027	38.2581	10.9105	15.8218
OS03G0335300	73.594	29.468	110.324	23.9403	68.1455	43.2245	8.15209	29.0361
OS02G0611200	73.5505	22.3831	115.086	2.74206	66.7981	54.734	34.4988	49.469
OS03G0628900	73.523	35.0297	57.5095	11.5349	67.6296	70.2146	41.6444	67.3637
OS05G0120100	73.472	13.6518	21.3169	15.9458	25.4577	18.5652	7.87458	33.9464
OS03G0652050	73.2205	19.2319	28.6518	65.3914	28.4333	20.1234	20.9995	20.235
OS03G0767700	73.2079	19.729	18.279	19.0496	25.4839	17.3375	9.97382	18.9161
OS09G0539500	73.1962	8.43269	21.235	42.7898	19.0809	33.1103	97.8205	25.2308
OS01G0922700	73.018	97.9627	182.317	71.8598	140.958	96.1684	15.9489	96.4768
OS01G0218032	73.0144	21.9864	44.3933	0.821918	42.5561	16.6418	0	11.4263
OS04G0504800	73.0037	43.5202	55.0062	17.1239	33.4662	84.7777	51.2326	75.0284
OS07G0496500	72.9563	27.5718	42.681	8.18952	52.7495	27.488	25.6704	32.6494
OS03G0263500	72.9327	14.1323	26.9595	42.1568	9.7065	9.85012	45.3069	20.2867
OS07G0262200	72.875	15.539	38.7523	14.1169	17.2364	32.7054	29.6475	30.1027
OS09G0510000	72.7318	26.9521	46.1062	16.6458	34.4455	69.0742	120.247	42.8439
OS08G0463900	72.7137	46.5304	81.4962	17.8673	115.855	38.0703	47.1687	63.5513
OS01G0542700	72.7097	34.2297	35.9349	57.6607	43.9251	34.4855	347.447	58.8993
OS04G0513000	72.7036	19.2996	28.2607	78.9332	28.2207	16.1949	32.0153	27.4971
OS05G0417200	72.6231	45.6761	72.1314	3.36023	69.1971	37.485	14.2453	59.4028
OS07G0686825	72.5581	37.5638	84.1343	0	18.6696	52.9584	89.1779	46.4625
OS03G0101000	72.4823	40.1537	14.6471	47.4104	34.1515	16.6497	133.063	23.9199
OS08G0484533	72.4731	117.083	112.037	104.79	175.803	146.387	158.037	206.64
OS01G0925700	72.4421	7.59186	37.4809	0	24.638	13.961	2.94881	19.804
OS10G0416500	72.3429	22.7501	50.4979	1.70919	18.2073	116.679	27.6591	69.9124
OS06G0698748	72.2702	125.078	106.773	127.294	18.2067	74.0555	93.4835	65.8379
OS03G0355100	72.2076	12.4824	16.6629	27.4526	15.0293	12.8067	47.2294	11.5677
OS04G0584600	72.1894	13.2563	26.4229	0	15.6528	16.7763	15.9597	13.5576
OS10G0502000	72.1884	79.8691	45.6747	226.647	90.1254	29.0797	48.1613	43.1401
OS03G0431100	72.1658	62.1356	97.9823	115.397	142.486	95.6715	133.888	70.1899
OS01G0833750	72.1343	22.7844	44.7255	0	22.488	48.4778	31.5649	52.9611
OS11G0581900	72.0995	2.52692	0.722151	0	0.645894	1.4122	0	0.325277
OS04G0108300	72.0552	41.1343	58.3208	121.688	60.8869	26.7486	46.9729	32.3191
OS10G0159800	72.0445	20.5542	53.1772	0	15.0003	13.7892	4.44315	17.1089
OS08G0438501	71.9683	200.541	132.035	133.131	106.957	124.677	158.751	149.796
OS05G0593200	71.8675	18.5648	15.7749	9.29834	19.5799	23.7434	17.675	23.2843
OS02G0552400	71.8553	23.9639	24.8636	0	16.4393	39.6242	15.539	25.8413
OS02G0216300	71.7866	48.2973	109.95	22.1883	69.9034	55.1505	39.9496	62.4734
OS07G0503300	71.7862	54.9009	128.045	0.709839	24.4434	97.3575	67.4659	110.352
OS09G0401550	71.7481	15.4682	25.3983	31.132	31.0272	35.9037	58.3315	41.1366
OS09G0392050	71.7468	46.866	57.2679	13.4319	50.9591	78.0997	43.5075	89.1583
OS05G0542100	71.7079	66.1874	83.425	27.8488	106.486	105.091	56.6298	98.7304
OS01G0551100	71.7077	59.0288	111.77	17.361	36.7321	72.6149	59.2903	95.5871
OS02G0817400	71.6634	17.4728	16.1569	13.9597	10.9678	31.0168	75.5435	56.1941
OS06G0320000	71.5782	108.843	137.577	20.6303	227.321	274.04	85.1288	240.599
OS12G0570075	71.5311	29.4985	43.3974	55.9624	24.5658	58.033	117.526	58.7077
OS01G0566900	71.5033	63.1096	80.8554	52.875	81.626	65.5384	33.4762	55.0164
OS10G0481000	71.4512	10.5188	10.6097	49.7959	6.32624	12.2675	18.0721	12.6869
OS07G0669650	71.4291	30.6034	37.9044	0	33.6877	60.7108	4.88544	44.57
OS03G0760200	71.4214	124.954	240.363	5.22222	139.237	108.978	88.6004	194.906
OS04G0165400	71.3717	12.961	15.098	0	21.0057	9.9353	6.55974	14.076
OS03G0265600	71.3656	4.84718	12.4731	12.7149	10.9197	6.61375	2.26045	8.27152
OS05G0207300	71.3231	58.8353	124.677	31.2841	62.8258	82.7513	33.7707	106.236
OS03G0156500	71.2856	21.2873	63.144	41.4619	42.4743	54.6636	64.2864	65.8837
OS01G0618100	71.2846	48.3814	106.787	87.7939	99.2966	80.7977	42.3044	108.345
OS02G0187500	71.2164	23.9515	37.5367	46.2361	51.5444	45.1326	24.5288	42.0558
OS09G0408600	71.0963	23.9215	95.8054	80.6493	18.8601	24.8367	89.8968	47.8622
OS07G0633800	71.0571	36.9773	77.3986	28.8127	65.9642	92.8959	26.9024	73.7535
OS08G0480800	71.0398	148.931	217.463	128.581	96.3487	212.979	144.797	246.523
OS05G0388500	71.008	100.532	127.101	99.2047	189.871	86.8045	121.356	122.501
OS01G0719125	70.9137	95.01	70.5825	106.663	88.2521	20.1871	20.3328	24.689
OS03G0761250	70.8844	8.08614	14.0304	0	10.9248	23.8248	10.9205	28.0402
OS04G0174850	70.8487	37.9983	27.7458	86.3014	8.55195	28.4607	34.3946	50.3195
OS07G0691800	70.7966	14.9994	54.095	12.9583	37.0552	31.0361	42.733	49.5896
OS02G0280400	70.7899	71.3542	26.491	187.852	67.5578	53.8696	119.24	52.2904
OS02G0704000	70.7543	191.574	99.9543	99.9438	126.121	127.607	81.6455	114.766
OS01G0626300	70.7424	63.8204	144.221	4.20754	91.206	112.188	117.381	101.988
OS10G0491000	70.7041	40.5478	81.2926	0	31.1985	137.362	17.8059	51.802
OS02G0130000	70.6351	13.1939	33.1399	0	31.0895	42.1528	69.9083	68.1752
OS06G0133800	70.5496	382.094	230.669	274.456	344.729	356.262	245.006	368.492
OS02G0504000	70.435	66.8541	95.529	0.317871	102.923	76.9873	41.9052	82.8002
[truncated: 33,681 more rows]

## Sheet: S2b (Read count)
Supplementary Table S2b: Read Count
Gene_IDs	IC	IT1	IT3	IT5	SC	ST1	ST3	ST5
OS12G0291733	5357	92766	13453	11140	109886	157497	273642	261914
OS12G0291066	18565	213548	32108	32154	108338	137405	133554	205067
OS01G0791033	15900	309453	22919	27669	107577	63064	5840	57809
OS01G0102900	158497	243070	107455	68766	103260	224529	197619	301318
OS12G0291100	8526	72568	14752	16554	89130	59553	60034	89521
OS08G0200300	19244	56667	21264	9248	41381	76661	47399	112603
OS03G0670700	41495	102419	41226	14324	38928	133953	106013	164864
OS01G0303000	42616	31236	35071	5256	38279	64413	48968	159008
OS12G0291400	2354	29277	6028	4915	36879	37945	72736	71498
OS01G0200700	73513	12317	24390	1204	31508	195635	100151	132273
OS03G0786250	36011	70582	23019	17392	31109	76053	82398	137195
OS08G0502700	19394	62023	20151	8557	30315	51570	59199	106031
OS12G0274750	1972	180426	4222	34125	29034	27343	18798	21739
OS06G0107750	7915	34593	7209	5305	28125	26079	17920	34248
OS03G0786100	25994	51490	20231	11104	27501	43355	37638	82362
OS01G0639900	2284	75676	3723	19121	27462	10214	10075	8880
OS09G0541000	14554	21726	8350	2427	27023	20673	24024	40481
OS09G0541050	16580	27547	8581	2604	25971	31269	42250	65816
OS12G0555500	8363	11597	25452	65	23261	54856	21716	60555
OS07G0529600	30632	23851	16242	6952	20308	64834	81893	153006
OS01G0501800	6090	44570	12861	7877	20031	39634	37496	64102
OS12G0274700	1564	86583	2855	23505	19560	10404	9140	8889
OS06G0101600	5831	31772	7745	6630	19309	22995	16292	30122
OS05G0560000	56195	37701	14389	30861	19280	32349	74389	43447
OS11G0167800	6194	18807	7786	326	19116	36234	17344	36656
OS02G0115801	38914	18729	19975	3294	19007	48213	119603	66657
OS12G0569500	771	18455	4790	2097	18448	10275	3851	16154
OS07G0556200	21013	24114	12226	9851	17756	18259	36862	38389
OS01G0963600	26313	17408	20407	661	17238	32881	13016	33856
OS12G0115150	2466	13702	1977	53	16789	21515	13133	52160
OS07G0558400	2562	27520	8456	5361	16645	20612	23448	42130
OS07G0684000	5715	4202	6886	326	16491	16292	7878	39250
OS08G0119900	18007	43188	11206	7129	16474	96864	93276	92853
OS04G0252850	5389	19543	4063	3185	16210	61880	42838	69854
OS05G0355450	90495	71884	38455	16736	15757	193463	186729	155233
OS08G0104600	4539	12984	3774	5804	15361	11381	10441	16755
OS11G0115400	3996	14543	2415	98	15262	14033	14914	35922
OS02G0121300	10873	10178	13407	1328	15188	41750	15660	50907
OS02G0115700	14616	15986	23520	3010	14671	23491	60979	48107
OS12G0188700	20357	23436	5978	10517	13794	16644	31077	28554
OS11G0115375	2379	20559	2162	85	13651	25073	12227	67184
OS06G0728000	6833	14739	6796	1850	13373	25333	18599	29318
OS06G0681400	7531	4381	7306	857	13093	12210	14084	23910
OS06G0320500	6793	43197	12884	8905	13083	38366	39131	74336
OS09G0442300	9587	6451	10370	326	12904	17431	14035	43755
OS07G0141400	7135	27748	6938	9385	12806	28646	36301	40726
OS08G0191650	8782	6037	3780	949	12541	30211	22132	25820
OS02G0103850	31144	24245	5191	26716	12526	29413	96553	44990
OS11G0671100	20955	50766	15746	5325	12483	70442	31755	50538
OS01G0910900	7405	4736	10792	13	12455	30401	21861	22237
OS01G0773700	4907	19771	5941	3371	11885	23471	17975	30599
OS01G0975900	29207	1972	4885	277	11401	2899	13536	9231
OS03G0278900	14290	25635	5690	5855	11037	23851	26545	38093
OS02G0697900	1705	15270	2109	1669	10967	11106	6760	16847
OS12G0420400	14856	40224	13345	6905	10904	45706	45371	79639
OS07G0577600	8932	22094	8755	7101	10848	25602	34638	39301
OS04G0650700	7500	2218	2898	766	10738	5756	9245	15966
OS04G0691600	15464	9725	3505	8358	10659	7325	19882	15655
OS10G0516100	1239	18015	1963	4031	10605	7899	4958	10939
OS12G0115100	3872	7138	1318	196	10554	8546	13750	22100
OS07G0435300	3663	15213	4363	3051	10309	13910	11667	20567
OS03G0778100	7303	18183	4863	6124	10287	21042	20178	28280
OS08G0545300	6059	7342	4166	1151	10285	20933	14510	36326
OS01G0971800	86436	8888	6509	33986	10226	8357	207370	28430
OS06G0196300	1480	9038	1748	1888	10181	3750	2292	6631
OS12G0632000	3372	30077	15949	1491	10161	50235	15067	88389
OS03G0131200	35650	9803	8473	8805	10098	8419	31313	23008
OS08G0126350	11191	8314	6160	482	9938	35411	12898	41592
OS03G0765900	1682	11170	2274	2403	9894	10072	9145	14405
OS11G0671000	11459	34110	15008	3077	9881	40799	12831	31012
OS10G0533000	6763	20888	7389	2770	9805	28758	18705	35571
OS06G0130800	6699	11766	4865	1807	9791	26754	18116	23873
OS08G0119800	5757	23508	6885	3234	9714	40546	30150	46149
OS01G0239100	4619	15328	3223	4156	9376	11590	8604	13704
OS07G0152950	12615	22386	6124	6441	9148	36365	42635	50661
OS01G0869800	1569	8308	1044	1901	9112	3385	3620	7612
OS05G0355400	16250	43974	26511	2386	9027	101784	39472	94480
OS02G0101500	6278	12309	4925	2636	8930	12680	9648	22466
OS07G0673600	1268	25227	3714	1611	8718	27905	12582	36798
OS08G0435900	10400	38845	16675	8685	8715	49033	73196	77702
OS06G0608700	5420	15178	2465	2419	8712	9293	9617	13839
OS12G0188566	5524	18200	3980	3586	8646	16015	17679	28157
OS09G0481200	3117	23550	3689	2578	8522	23183	14168	31388
OS06G0611900	6797	10375	2860	4446	8520	7578	6992	9002
OS07G0108300	6184	8656	4834	2103	8330	11547	10123	17041
OS03G0129300	2294	10184	2757	2430	8249	7108	5727	12961
OS06G0131001	6226	5186	5736	577	8212	30442	17304	52974
OS06G0129900	4861	6047	2411	124	8102	4993	4694	9924
OS03G0679700	1950	6960	3084	1076	7958	4398	3724	9648
OS04G0253000	5369	8514	2308	2894	7936	22202	38657	29056
OS11G0171300	1795	16946	2054	2289	7886	9663	10434	15340
OS11G0707000	394	12369	1611	1379	7859	5272	3784	6057
OS05G0202800	34886	180	4149	27	7835	27881	31683	33285
OS02G0752701	4497	11570	2574	1350	7692	6407	3608	10128
OS09G0565250	8440	8523	3022	1839	7688	12594	10895	20367
OS02G0197600	10544	24525	8995	7905	7628	21485	25153	39797
OS07G0596950	6322	2682	3318	673	7585	9171	10016	9618
OS02G0729801	5239	9288	4075	896	7448	14945	10294	18481
OS07G0544800	11355	19964	4631	20146	7438	26795	229064	30422
OS08G0560900	7021	21745	4731	8001	7339	14814	28299	30966
OS06G0107700	2369	8311	2548	1762	7314	4914	5299	8461
OS07G0492000	3801	3963	3258	285	7297	7508	3139	11489
OS03G0452300	2231	5636	2866	956	7208	4695	3737	9963
OS07G0148900	439	15616	1353	1397	7102	9278	2917	7799
OS06G0114066	4399	7553	4094	1207	7014	8135	6952	14644
OS02G0469600	8149	5764	6281	831	6974	13245	19586	26861
OS08G0561700	2093	5400	1542	1657	6941	2697	3438	3639
OS02G0519950	8113	10142	5833	918	6750	20686	16242	35162
OS04G0659100	1935	7089	1301	1371	6660	2902	2300	3367
OS04G0533300	2834	3955	2930	463	6656	10234	6721	16250
OS10G0330000	3264	13363	2618	1016	6600	18092	8786	17857
OS02G0103800	2213	11787	3119	2178	6590	11185	10351	20720
OS08G0129800	5836	5458	7917	381	6581	6912	1473	9470
OS09G0346500	18131	6641	14424	2434	6571	25154	26952	63041
OS12G0292301	367	19350	1176	3318	6569	13477	15134	20617
OS08G0379300	3850	9918	2203	2940	6534	11296	12036	17146
OS02G0823100	10837	1958	5362	43	6455	7450	20555	23031
OS05G0231700	4086	5832	2667	697	6388	10297	4131	14337
OS07G0152900	4153	13021	4294	2319	6321	15717	9944	23525
OS05G0110100	3967	17001	2739	2637	6317	6482	4577	13185
OS02G0634500	6990	6136	5136	641	6225	11980	10587	30258
OS01G0633000	1607	6901	2493	587	6205	14171	5072	18470
OS08G0126300	6932	3570	3955	289	6199	12642	4519	15170
OS06G0669400	4142	3703	3647	587	6063	9412	5381	15782
OS11G0116000	9054	19841	4158	1059	5985	15737	9950	13244
OS07G0671901	5242	9086	3350	1142	5912	28458	11040	27578
OS12G0420200	1337	13128	1475	2121	5885	4195	3002	4501
OS04G0459500	1579	10547	822	5724	5861	3294	7100	5157
OS04G0414700	1131	20729	3214	6466	5821	12824	13592	11653
OS04G0650000	6460	4291	5369	733	5802	8661	13855	22212
OS02G0160500	881	5243	1833	179	5791	13802	7075	14497
OS02G0137200	2222	6093	2935	704	5766	6693	2947	8614
OS10G0536500	811	10052	1734	2591	5725	4722	5980	6133
OS03G0708500	3386	7381	2975	1097	5719	11206	7533	16619
OS06G0568101	3496	2990	3128	176	5714	5773	2876	7279
OS02G0578500	1645	9492	1286	2512	5665	5238	9214	6934
OS12G0115500	2597	13242	1063	202	5634	16082	5948	8961
OS07G0513000	6672	15214	3437	4543	5588	11013	16772	22994
OS02G0752800	6147	6866	1968	2212	5587	3282	4733	5266
OS04G0498650	4195	8462	2996	965	5573	12167	18499	13778
OS05G0496200	818	9789	1465	2574	5542	4406	6680	5232
OS03G0648450	5152	7030	6317	505	5537	19688	12045	28772
OS07G0186000	4803	3288	9745	518	5506	16076	9403	16801
OS01G0642200	1314	3736	3616	346	5460	11440	5060	7305
OS12G0277650	6183	4988	2354	2042	5458	10845	13883	22708
OS03G0284400	2064	7256	2476	858	5403	6573	3640	8540
OS01G0884300	2782	3751	4579	214	5393	7310	3708	9977
OS11G0242800	2786	12836	2020	2990	5383	6764	5697	6391
OS11G0530650	236	68	10	1	5324	118	63	74
OS03G0773800	4368	8058	3351	1793	5307	8367	13564	15195
OS04G0675400	6235	4511	3970	1365	5212	8008	10894	22060
OS06G0133800	1052	7376	2493	1027	5207	10337	6704	15473
OS01G0170600	1408	993	3107	135	5176	1895	1264	4645
OS12G0507200	5150	4780	3350	541	5160	11475	7156	13855
OS07G0597000	3228	2062	2959	236	5121	7556	6430	10539
OS06G0474833	8885	6169	3305	2475	5117	10166	9498	12016
OS01G0882500	1340	6608	1662	951	5101	4322	6145	7641
OS02G0666200	2828	3498	1027	536	5096	6283	5710	8528
OS03G0284150	5697	3480	1974	1418	5070	2161	2060	2534
OS07G0529800	3193	6871	5169	658	5070	17029	22350	22999
OS01G0784833	7718	5232	5652	525	5047	23136	26203	29792
OS03G0388900	4317	2533	7672	288	4977	9792	8772	18227
OS01G0191200	2486	15010	2648	1103	4917	6933	2474	8943
OS09G0249750	1966	3414	1953	633	4901	3348	1624	5336
OS07G0476900	6751	4447	7599	315	4843	12601	12498	60148
OS08G0366100	3158	3734	5114	363	4837	13776	7113	16436
OS01G0805200	2109	5934	3262	938	4769	12324	10276	19961
OS04G0514500	4795	2654	1646	991	4761	3799	8859	6688
OS05G0567500	93	534	164	48	4723	353	696	1425
OS08G0545200	1840	3206	2082	483	4722	8087	5626	16212
OS05G0231600	16554	5870	2024	2452	4692	12617	22932	18393
OS08G0315001	4105	4867	3584	681	4632	8554	6085	11044
OS03G0766800	7584	3223	4335	367	4622	13277	3003	20058
OS07G0673550	1331	11777	1987	1540	4620	10468	6302	14558
OS07G0683900	1917	766	2554	9	4575	9106	14449	18238
OS07G0212200	446	6637	840	1596	4569	1737	1361	3835
OS02G0730725	5401	5070	6227	754	4565	8737	14719	16147
OS03G0712733	3379	1928	1827	277	4562	5590	2120	7272
OS11G0530600	115	50	16	2	4559	106	2	46
OS01G0182600	4667	3792	2095	912	4527	5528	2256	5954
OS07G0671800	6075	6597	2917	850	4514	14873	11993	18335
OS03G0267300	1352	8409	1924	1820	4506	6566	7084	9815
OS01G0149800	1183	1020	561	39	4494	5721	2607	6227
OS10G0101150	2049	3087	3408	201	4446	2364	1651	5372
OS10G0533100	2346	9279	3881	969	4441	10842	6129	14639
OS02G0161900	4337	3603	5396	593	4431	7270	7117	14846
OS01G0147900	5102	4601	2290	1054	4396	5132	3501	7134
OS04G0623800	852	6784	1339	1127	4272	4835	5080	7997
OS06G0102200	0	178	61	24	4215	177	80	191
OS10G0503800	165	5145	703	752	4191	2759	2034	3142
OS03G0586500	6043	2707	4454	829	4169	9681	10981	24537
OS12G0230100	4293	3486	4049	320	4162	4643	3446	9940
OS06G0270925	5648	3469	2585	841	4144	9528	7001	13794
OS04G0636750	6987	3215	1484	4440	4139	7589	17384	8937
OS03G0748300	2714	5815	2891	1217	4116	5692	7883	10357
OS05G0344200	4945	18275	7250	2500	4112	26377	25876	30004
OS09G0460350	2759	6489	1910	989	4106	11312	13660	18270
OS02G0729700	1946	4875	2569	441	4106	6406	2974	8976
OS02G0666250	560	2820	654	114	4093	6002	2465	7055
OS11G0660500	3761	4415	4122	279	4082	18994	12376	28270
OS07G0206750	3890	3589	3147	551	4057	2802	2057	4116
OS03G0390633	3288	6766	2259	1203	4054	20050	15903	24002
OS05G0551801	2736	2884	1796	640	4033	2796	2349	3742
OS05G0116100	518	846	589	75	3998	5884	4343	7961
OS01G0104400	1237	1143	632	99	3952	5405	2641	5714
OS02G0223700	3398	5495	2029	667	3905	6406	5571	13031
OS04G0667800	7773	4137	3365	1654	3861	6108	12972	10372
OS05G0169100	5725	2468	3181	366	3805	5927	4171	11873
OS01G0175100	6005	10754	4158	288	3804	17852	7366	14961
OS01G0504950	4741	4265	1985	672	3796	7292	8122	8453
OS02G0698000	454	5060	1001	769	3795	3047	2841	5422
OS10G0111325	4006	3592	2423	373	3789	4726	2850	8070
OS12G0575000	1394	8225	2228	967	3782	6754	2389	10890
OS03G0655400	7163	4306	7467	385	3780	12767	12213	13764
OS08G0407600	1329	3446	1858	589	3774	7050	5329	21810
OS02G0750100	4398	6885	1373	2905	3749	4124	4879	5456
OS04G0269600	2018	3101	1400	599	3747	4845	2125	6557
OS01G0929100	1896	3651	1572	1351	3739	5112	6068	8480
OS07G0489800	3531	3792	1591	2088	3729	4494	6348	7195
OS01G0256500	5919	8698	10753	300	3710	11356	7028	19827
OS05G0480000	2880	4611	2231	1527	3705	2686	4106	6460
OS09G0565200	2148	3268	1597	572	3698	3371	2659	6185
OS05G0489600	2440	4104	3703	301	3685	9276	7171	13371
OS02G0537700	1601	4194	1297	804	3653	2592	1242	3289
OS01G0918300	1148	3029	2534	256	3641	9928	4577	11210
OS03G0343900	1724	9376	2380	1403	3590	10207	6642	15144
OS06G0232000	4079	2435	2710	331	3582	5095	5933	6925
OS03G0592500	4579	8197	5161	1413	3568	13691	8275	27899
OS03G0117100	1499	4383	1778	1098	3537	5904	5779	8611
OS05G0135750	3208	3792	7499	367	3530	18203	13123	19587
OS03G0417833	2639	2649	1801	143	3519	7131	2981	7357
OS03G0178000	4426	3185	3059	263	3490	8145	5583	13580
OS02G0760300	1564	1566	2347	112	3473	3695	1079	4678
OS01G0172400	4672	3351	3120	131	3461	8551	5664	11954
OS02G0704933	646	2360	847	274	3453	2734	2609	5879
OS07G0631900	2333	2383	2927	595	3422	5519	4323	16420
OS11G0704525	7575	5049	13912	173	3409	51282	35583	57866
OS04G0430150	5790	4232	3369	302	3404	9259	3376	14215
OS05G0591900	3716	6171	3336	985	3392	12080	8345	13686
OS05G0574550	2608	2962	1999	311	3385	14053	4779	13876
OS03G0851750	3741	2666	1548	1378	3382	4380	7065	7076
OS08G0323400	6005	4922	1252	3620	3367	2566	6062	4789
OS08G0379400	1078	5068	1382	1096	3351	5120	2724	8341
OS03G0857900	10569	6624	2269	2133	3348	3487	3523	5737
OS03G0169100	874	4399	1492	630	3320	3863	2105	4824
OS03G0428800	1144	2923	2466	202	3319	5053	2141	8422
OS12G0292400	224	7781	614	2024	3305	4037	5827	6513
OS05G0477900	3944	5160	1316	159	3302	13400	2422	9458
OS03G0791800	7358	4351	4086	920	3297	8123	18846	14396
OS08G0532350	3237	3300	2708	284	3270	12698	5712	15070
OS02G0704131	1377	6480	1491	576	3265	7791	3961	9012
OS06G0102100	215	149	28	82	3252	186	3	146
OS10G0478200	2135	1166	1558	108	3217	3837	1715	5712
OS06G0691600	1508	2799	3160	303	3214	6326	3584	7329
OS06G0264800	719	5031	893	907	3209	5033	3652	7310
OS03G0146200	639	6652	1209	222	3201	12013	3788	10859
OS06G0130900	3490	2000	2757	504	3199	9619	8855	20588
OS09G0400200	2958	8692	2711	572	3176	22964	9556	25003
OS02G0184300	1812	7392	1194	1545	3172	5173	4662	6383
OS07G0694700	2364	1443	3794	392	3168	6789	5678	13109
OS01G0600900	58182	30556	17301	10432	3162	101803	92541	58382
OS04G0683900	3550	3410	1943	1362	3158	2065	3306	4574
OS02G0793700	9172	2082	1071	1380	3149	4666	12820	7136
OS01G0866500	316	3101	327	303	3138	1950	999	1334
OS01G0685850	1943	2216	1646	141	3131	6058	967	6508
OS03G0158550	3797	4730	3565	401	3129	8272	3663	12923
OS10G0101200	5994	2895	3213	649	3125	2099	3608	6802
OS02G0817900	17873	17227	19888	4138	3122	69484	42124	71811
OS01G0550300	4175	2881	4222	163	3122	8286	5151	15276
OS05G0429500	742	5488	1513	949	3113	5125	3314	6512
OS06G0114000	1559	2483	1926	441	3110	2228	1240	3906
OS03G0769100	576	2358	827	386	3110	1694	1637	2498
OS01G0272850	2751	3186	2561	579	3108	8367	7230	12107
OS07G0105600	2553	4328	1332	1462	3101	1865	3396	4419
OS05G0461400	4246	4405	1726	912	3098	10438	6941	8128
OS11G0620150	2043	4947	2130	621	3094	11927	10184	23377
OS12G0225150	5656	7357	3380	1601	3086	12656	22201	21163
OS09G0434500	701	1582	707	146	3072	2293	1667	4769
OS01G0210600	1509	2911	567	144	3060	4350	4474	7036
OS06G0157000	455	470	61	247	3044	968	433	621
OS04G0508300	778	1612	1836	160	3021	4250	1904	4598
OS01G0131450	3767	6235	2915	626	3011	7513	4030	11741
OS08G0557150	3921	4916	2085	1300	3005	9271	15829	18997
OS09G0115466	6041	3143	2565	491	3005	6210	5347	11418
OS01G0959900	917	2968	719	310	3003	3255	1020	3851
OS03G0710600	1860	2478	1408	183	3001	5148	11218	8599
OS02G0106001	2250	3117	3151	299	2978	9556	3836	15547
OS08G0191700	830	1398	1193	209	2939	5833	3075	5961
OS01G0764050	3081	2564	2592	355	2909	9994	12479	10966
OS04G0445200	569	4857	1709	525	2907	8017	3210	9378
OS05G0137400	2021	2231	2391	147	2903	4564	2118	6145
OS05G0447700	2912	6298	2039	877	2898	4436	3853	7178
OS01G0882400	774	2924	776	528	2890	2158	1620	2583
OS01G0559600	3918	2662	2023	279	2880	7536	8809	11495
OS12G0515800	2017	3798	5136	393	2858	15796	7389	11389
OS09G0553250	1555	1726	1142	220	2844	3270	744	4215
OS01G0239200	1466	4133	1287	1432	2841	2308	2608	3486
OS02G0611250	5449	1333	2871	255	2831	5406	6621	6650
OS02G0578400	192	4700	637	1351	2829	2341	1958	2890
OS06G0147100	0	0	0	2	2819	33	0	9467
OS01G0102300	1767	3306	1458	932	2817	1547	4431	2838
OS02G0122500	3757	2407	1190	606	2815	2814	3376	4415
OS01G0208700	1562	4794	1334	968	2799	3334	3361	4528
OS01G0278900	1492	2456	1008	503	2799	2557	2442	2636
OS03G0177400	2256	2384	2182	140	2799	6223	3240	8902
OS01G0585300	1285	8410	1443	1857	2796	5318	3152	5134
OS08G0139100	5101	6712	3845	1165	2795	6211	5328	14019
OS05G0119300	2229	2017	2197	353	2793	6252	3987	8692
OS02G0739650	2233	1043	1058	63	2793	2787	1281	3475
OS11G0158666	6307	3254	2621	1543	2790	3630	8177	11037
OS11G0598500	0	0	1	0	2787	1112	293	916
OS01G0803200	3682	2794	5396	200	2781	7879	4814	13152
OS02G0766600	1350	2462	1956	91	2777	4635	4294	7975
OS05G0590201	4186	4285	1142	1057	2773	9445	10903	21562
OS04G0450800	613	1033	633	122	2738	4016	1939	4055
OS05G0553150	4822	2156	1669	225	2734	5218	2838	6549
OS01G0556650	2878	2984	831	1205	2722	3885	4506	6271
OS12G0277500	338	1996	1336	276	2715	2924	1637	6730
OS04G0234600	895	4450	783	838	2696	4172	2782	3928
OS09G0326950	1689	2063	1382	216	2694	5449	4235	7229
OS03G0828100	993	2680	804	1170	2688	2289	2202	3511
OS08G0366050	2569	1442	1147	270	2687	5979	2888	6862
OS01G0742350	1607	3824	1880	320	2683	7922	3341	10530
OS06G0316000	1578	2070	1609	157	2679	6101	4801	6206
OS05G0103300	635	2633	680	386	2664	2159	1576	2747
OS04G0538000	2074	4791	1216	1750	2654	5342	7872	7084
OS03G0315800	799	1930	735	408	2654	2163	2425	4632
OS08G0535900	1450	2327	2476	336	2653	4492	2008	8434
OS01G0926350	5579	1440	3019	117	2651	9145	4461	12989
OS06G0199400	3144	4881	1564	803	2646	5298	14067	8478
OS03G0285700	1917	982	1951	112	2630	5206	3741	6320
OS01G0916350	1623	1910	1108	659	2626	3505	2628	8614
OS11G0703900	4882	3918	4313	655	2622	6849	10562	17296
OS07G0176900	358	3398	649	514	2617	2587	1846	4250
OS02G0216300	2643	2302	2934	205	2607	3951	2699	6477
OS04G0118450	3061	3967	1805	522	2595	10494	4861	15299
OS01G0662300	888	2716	944	511	2588	2485	3327	2965
OS11G0456300	4091	2270	2179	155	2587	5530	3970	8738
OS02G0280400	2673	3488	725	1780	2584	3958	8262	5560
OS02G0773500	1947	2748	1853	239	2583	3695	1363	7528
OS05G0567600	87	185	109	30	2583	105	740	431
OS08G0242700	697	1619	952	918	2577	2355	2575	3567
OS04G0601800	3804	2628	906	1363	2569	1904	5712	2473
OS02G0744000	565	3570	913	565	2568	3190	2731	4981
OS08G0155550	1376	1921	553	175	2565	3305	2369	7129
OS06G0644250	2683	2679	1255	295	2562	3774	2841	7818
OS04G0656100	2059	3311	1613	281	2554	8335	4428	11783
OS02G0818000	6292	6669	8454	1343	2547	20105	12351	25194
OS03G0856500	21399	16923	5383	15816	2540	9887	25805	13185
OS11G0246166	14643	47564	8247	1294	2536	27477	37049	30847
OS06G0647100	635	2111	669	456	2536	1701	1826	2140
OS03G0158300	333	2905	885	371	2533	2733	1719	5367
OS08G0557100	1133	2659	1346	267	2532	3338	3364	7158
OS09G0369050	4728	3166	1701	254	2523	2464	2337	4279
OS08G0538600	902	6177	2095	132	2523	5056	2291	9852
OS01G0688000	1480	3782	2660	1083	2522	1613	1052	3712
OS04G0450825	729	1550	731	153	2520	7969	6237	8851
OS01G0852900	2497	2009	1788	479	2515	7536	6170	11452
OS03G0100200	2308	3354	1206	1416	2503	1570	4864	4451
OS04G0650750	659	1062	1389	103	2503	3261	1531	12053
OS08G0276100	936	4209	880	813	2492	2393	2083	3407
OS03G0751200	43	6069	355	246	2485	3640	2392	4156
OS03G0827700	3457	2850	1216	986	2475	1813	2704	4195
OS03G0596900	772	1352	1512	115	2459	888	72	1117
OS10G0505700	1618	611	493	28	2455	2464	7399	3582
OS04G0564600	1226	1457	987	216	2443	2519	1535	3308
OS09G0416250	15357	3426	5001	929	2440	13630	30209	14534
OS09G0460400	1362	3726	1266	365	2437	4729	4580	9114
OS01G0663051	0	124	119	22	2437	40	0	330
OS04G0598000	1906	5181	3254	862	2432	5514	3397	8045
OS05G0419000	3581	3189	1153	1439	2429	1322	2329	2499
OS03G0177900	2148	2038	2145	189	2429	4659	2282	6878
OS02G0537950	1141	2581	1002	411	2415	3821	2555	4694
OS06G0474800	932	2521	1822	348	2408	3774	2178	6267
OS06G0606700	2009	1159	861	109	2388	2051	1629	2265
OS07G0166850	4769	1426	1290	498	2384	6585	12075	6514
OS02G0519900	3174	3595	2510	407	2384	6221	4200	11792
OS01G0871500	1421	7262	1109	44	2382	5158	2771	7475
OS09G0446800	250	1889	808	342	2379	1848	1324	2814
OS10G0502600	1427	2187	1732	153	2375	6065	2815	8505
OS08G0162800	219	731	373	22	2373	1895	502	2797					3724
OS06G0146500	2444	2144	2077	256	2372	5932	3803	11245
OS02G0754300	460	2345	869	335	2369	2871	1887	5166
OS02G0110101	781	4840	936	603	2363	3909	2713	5527
OS05G0411600	2130	2507	2546	149	2352	3326	2160	5838
OS11G0620100	7341	2814	1746	2407	2342	4999	12122	9289
OS06G0581151	913	1962	1019	483	2340	8853	8004	15794
OS04G0457100	222	21816	2583	2982	2338	9099	7174	10201
OS05G0584200	4424	2839	2246	533	2332	5235	3392	6061
OS05G0135700	9399	1963	5198	653	2322	7259	11174	8265
OS10G0111300	1811	1807	1585	332	2320	2020	1226	4041
OS03G0843400	1064	3206	1142	432	2317	3518	2760	7314
OS03G0219900	684	2584	958	255	2311	2619	1811	4510
OS03G0265400	1134	2846	842	1407	2308	2343	4636	4613
OS12G0615400	1920	4523	1388	1045	2302	4400	6426	8807
OS02G0610800	2497	3813	2008	733	2298	4063	5286	6969
OS04G0559750	1335	3148	1792	126	2291	12276	6823	13905
OS03G0351500	1452	1343	2050	92	2289	5162	1645	3585
OS01G0805000	81	1954	932	291	2286	1824	1163	2244
OS07G0562700	4788	3745	3330	1570	2285	10784	18445	22905
OS02G0553200	654	4866	831	782	2275	2315	1218	2528
OS07G0545400	2297	1223	1519	429	2265	3978	4727	11862
OS02G0581100	2047	5208	898	3188	2264	5474	32068	5678
OS06G0612800	1649	4316	2433	567	2257	7735	9247	11060
OS05G0594500	927	3761	770	427	2248	993	472	1132
OS03G0306800	650	2560	1758	74	2248	5445	3997	8731
OS03G0659200	4197	3375	1328	1336	2229	2926	6004	5293
OS02G0169151	2434	968	1279	135	2223	7184	4028	7430
OS01G0675100	960	1956	1220	155	2222	4079	2461	5435
OS06G0194000	1136	941	1072	133	2217	1767	1240	2480
OS04G0482000	1200	857	1184	90	2208	1934	2240	4317
OS05G0439400	2459	1703	4486	130	2204	6846	4917	11346
OS06G0132400	505	2927	633	323	2201	2139	567	3583
OS09G0482100	4519	4469	3850	465	2200	6879	5426	10246
OS02G0228400	4497	5154	5432	328	2196	12004	7294	10326
OS03G0203200	10110	9876	4600	5351	2195	13632	29141	9234
OS03G0333400	1245	7004	979	2105	2190	2963	5899	4961
OS04G0515350	5603	2223	1557	530	2178	6441	7002	8905
OS08G0130550	2842	2583	1968	200	2175	7232	4471	11568
OS04G0684800	1293	961	1255	166	2173	3287	3117	5994
OS02G0595700	934	3172	1226	459	2166	4372	5089	7913
OS09G0439500	295	4058	758	485	2165	4090	2966	6544
OS03G0299600	3288	2923	1883	392	2165	1546	6382	7525
OS02G0102250	553	1723	140	71	2165	815	400	774
OS08G0549100	2183	2727	2045	280	2161	4674	2177	6112
OS01G0702000	2398	1902	1529	665	2159	2188	3706	4473
OS04G0556350	2069	1074	1555	129	2159	5452	1900	6013
OS03G0360600	1701	3439	1705	1004	2156	2597	7391	4531
OS05G0459900	1473	2069	1879	177	2155	3338	1200	4197
OS05G0291700	115	3432	506	938	2152	1655	1487	2170
OS03G0819600	287	485	442	52	2145	1878	722	1692
OS06G0503400	509	1689	621	59	2131	2813	1424	3663
OS03G0786400	632	3427	490	1101	2129	1738	1200	2932
OS02G0612900	3093	2396	2705	431	2129	6145	4821	12491
OS03G0648400	3047	2559	3090	268	2127	5731	5808	10684
OS04G0603100	360	3824	447	421	2124	3962	2025	4302
OS01G0190000	667	2797	1870	317	2123	3897	1465	6975
OS08G0116500	2702	2479	2516	135	2123	6537	2571	9789
OS01G0866600	528	860	993	6	2115	2899	1250	3208
OS03G0860600	216	2105	666	329	2106	1125	1459	4454
OS03G0687100	1286	2214	1025	202	2106	5314	1783	6294
OS06G0725900	1375	1961	1290	432	2100	2388	1500	4159
OS05G0594100	2964	1791	3128	26	2099	4371	3287	10481
OS04G0435700	1338	918	1045	128	2094	2758	1280	3222
OS01G0905800	2067	837	1058	65	2088	2067	664	2834
OS08G0524501	1861	1921	1791	137	2084	4936	2419	7870
OS03G0787500	1667	6577	1880	744	2077	6348	3297	7445
OS02G0704900	824	983	497	261	2075	1048	978	1909
OS10G0559650	1587	1567	1439	421	2064	2237	462	2384
OS06G0342200	2007	1498	1827	148	2063	4263	1523	7628
OS03G0815400	396	2021	775	317	2059	1518	1952	2436
OS03G0808350	3007	4521	2799	551	2054	12994	15439	16404
OS10G0530500	353	1884	98	534	2054	667	2396	1005
OS05G0188100	5320	5719	3217	1448	2050	11902	11890	11418
OS01G0835600	91	672	474	75	2048	611	640	1113
OS02G0731800	1836	3093	1077	1314	2043	4137	5480	7271
OS05G0138300	7054	1827	2433	233	2043	3872	3458	5420
OS03G0147550	2571	1555	693	125	2042	3347	2988	4979
OS04G0397100	1856	1981	1371	266	2039	2587	878	3675
OS08G0191100	7384	416	747	623	2033	3018	4434	3291
OS05G0103200	331	2171	814	468	2031	2077	922	2434
OS06G0663800	909	3186	995	501	2030	3450	1750	4445
OS05G0182550	2048	1550	1503	474	2030	3927	5350	5235
OS10G0580750	1782	2505	1149	354	2030	4488	3385	6623
OS02G0244850	1046	1220	850	3	2027	3610	1850	6195
OS06G0233101	1340	6992	1363	1349	2025	7227	6907	8406
OS06G0270900	1501	1703	1773	300	2024	3582	2857	7173
OS05G0186000	711	1436	636	437	2023	1127	1606	2106
OS02G0601800	1170	3578	2105	184	2022	3991	838	4069
OS05G0595450	278	1491	576	172	2019	1898	1374	2405
OS02G0603900	1478	1142	1001	214	2017	2500	2139	3809
OS01G0673800	796	1472	1259	233	2014	1705	3772	4661
OS08G0562700	1710	1541	1114	239	2012	2735	1385	2842
OS01G0711400	518	405	279	173	2012	501	377	1075
OS05G0142200	1785	900	2600	49	2005	1868	1093	3980
OS02G0567100	2521	1681	1461	919	2001	1939	2498	3753
OS10G0320201	0	19	12	0	2001	127	0	68
OS07G0677350	4	1597	113	316	2000	706	1012	1819
OS09G0569000	2457	1143	1729	261	1999	6223	5908	11373
OS05G0353200	2159	1917	1107	159	1995	4200	4095	5927
OS01G0784800	2010	1695	2281	148	1994	6434	4302	8828
OS11G0425600	1314	1560	1645	174	1985	5305	3336	7146
OS06G0731750	3018	1743	1606	202	1974	2286	1372	3561
OS09G0553100	1071	2421	1231	235	1971	7807	4053	11731
OS08G0191600	976	1376	810	109	1969	2024	890	2211
OS03G0125000	1039	2466	716	491	1966	2120	2013	2952
OS07G0665200	1084	2089	1569	159	1958	4877	1980	4529
OS08G0163500	1227	1926	988	396	1957	1985	1085	2651
OS01G0919600	732	1508	768	214	1951	2330	1348	2561
OS07G0243150	689	2536	448	274	1950	2173	1491	3837
OS02G0822450	1215	1215	1068	144	1945	2870	925	3724
OS07G0631100	2127	1428	1319	112	1940	2905	1752	3523
OS02G0628800	559	852	1612	19	1940	6032	2709	7884
OS01G0678600	956	2583	826	502	1939	2375	1371	3981
OS08G0162600	386	1893	757	293	1938	2405	1656	4025
OS03G0685500	1125	545	1047	36	1935	1599	1404	2906
OS05G0494200	1804	788	1705	24	1929	4843	1237	5546
OS01G0966200	374	2813	760	94	1924	3001	703	3710
OS03G0331600	1463	1775	903	338	1923	1787	2088	3498
OS09G0298266	284	251	154	37	1922	585	361	1015
OS12G0177500	616	1951	979	187	1916	609	131	709
OS04G0416000	807	1522	702	177	1909	1470	773	2774
OS05G0151300	4415	1584	3041	165	1904	6194	3238	9960
OS12G0620400	4260	4119	2405	1082	1901	2922	2748	5655
OS02G0792900	1533	2123	1186	300	1899	3316	2074	4403
OS03G0738400	766	3100	1032	568	1889	2534	3766	3761
OS02G0122600	2252	3617	3876	44	1886	16668	2611	15554
OS04G0461100	1054	2039	613	262	1885	2426	2369	3754
OS04G0655300	692	829	823	41	1875	1668	1055	3879
OS10G0447950	1083	1987	249	78	1874	5676	2444	9472
OS03G0151800	1868	1128	1756	149	1872	2631	791	3945
OS01G0912900	1076	999	759	36	1865	3893	2271	7430
OS02G0525600	17237	2659	3974	588	1860	6434	10385	7523
OS11G0236100	1505	1787	564	714	1858	917	2173	1788
OS07G0607800	1390	2374	1239	320	1858	2444	666	3410
OS05G0310500	2551	1757	2131	104	1856	3517	2852	6311
OS06G0646600	964	2353	1171	275	1852	3790	6021	5466
OS03G0251350	808	4330	1201	948	1851	3685	1793	5069
OS11G0169900	1091	1139	1347	168	1850	3697	2449	6488
OS09G0464033	1202	392	1192	47	1842	1976	1065	2991
OS06G0157125	755	592	65	292	1835	971	322	836
OS11G0147800	556	843	962	95	1835	2854	2455	5901
OS11G0246200	4278	25459	4814	430	1832	13422	11630	18210
OS05G0388500	676	1239	877	237	1831	1608	2120	3284
OS03G0787350	2506	1115	1526	196	1815	3666	2061	7328
OS03G0399800	76	26	0	0	1814	69	1	90
OS03G0851700	981	1454	888	339	1813	1710	1038	3001
OS01G0220400	530	534	653	14	1813	2949	1967	3547
OS03G0165350	2970	3146	1819	567	1805	5275	5817	6318
OS09G0411675	1881	1865	486	971	1802	2073	4768	2424
OS07G0658400	1721	2459	1189	820	1789	1473	610	2177
OS06G0111550	2437	1864	2278	168	1786	8851	3454	14659
OS08G0535800	3018	1447	1837	308	1783	2443	3673	6037
OS03G0100100	212	945	589	173	1782	899	921	1339
OS07G0608700	1127	1069	1114	66	1776	4334	1536	5515
OS09G0567300	1268	852	864	372	1773	1839	926	2688
OS03G0248225	827	1152	436	101	1773	970	694	1725
OS04G0457000	442	13235	1971	4169	1765	4933	3524	5860
OS09G0567366	1112	2511	1250	456	1759	2184	1406	3986
OS09G0484200	592	251	359	1	1758	1704	762	2056
OS10G0580400	1772	525	1340	45	1757	1016	891	5401
OS06G0233000	2750	5194	1124	1825	1755	4440	11702	5767
OS03G0735025	3063	1583	465	910	1754	2173	2838	2375
OS04G0498600	815	2481	1090	42	1752	2801	3648	3668
OS03G0794900	2975	3904	1898	933	1748	3575	4654	6364
OS03G0780400	4542	728	1457	102	1747	2549	3098	3531
OS02G0735200	772	672	1214	45	1745	2202	1624	3957
OS08G0451201	1821	6195	1587	930	1743	9850	7525	10248
OS02G0226400	1142	2212	961	377	1740	2125	3961	4901
OS03G0284100	1101	983	726	421	1738	450	190	610
OS02G0704000	962	3372	985	341	1737	3376	2037	4394
OS06G0115300	1482	879	988	280	1731	1727	2150	3024
OS03G0704000	465	1676	642	126	1730	1909	1264	3531
OS07G0134101	590	1941	528	195	1729	2956	2323	5751
OS01G0123900	0	4405	787	927	1722	2712	2288	4270
OS03G0760200	872	1975	2127	16	1722	2589	1985	6701
OS12G0541500	622	1878	682	408	1721	1586	634	2585
OS07G0191250	1546	1091	771	216	1720	1616	1324	3037
OS05G0536225	1426	860	673	94	1720	2372	1084	4745
OS06G0103500	1027	987	1172	83	1718	2284	1265	3048
OS02G0730700	1082	2224	2887	139	1716	2674	1075	5060
OS02G0148000	455	2145	622	316	1712	900	1841	2637
OS03G0751100	275	3584	282	193	1701	1414	733	2286
OS06G0654900	2220	6780	2003	890	1700	6704	3022	5581
OS03G0132250	499	3090	976	130	1700	3189	1101	2573
OS01G0866400	282	1880	244	281	1699	1475	1284	1366
OS11G0158600	1570	1638	1491	531	1696	1430	1679	4656
OS08G0484533	689	1441	772	250	1693	2708	2757	5532
OS07G0206800	4519	1317	1347	752	1691	935	3000	1848
OS02G0564200	672	1250	687	130	1691	2344	1295	3105
OS11G0168250	2005	1796	1229	316	1689	4806	1919	6125
OS06G0568200	636	837	1090	56	1689	1379	235	1745
OS03G0197100	594	1310	337	109	1686	1571	722	3351
OS02G0826400	11699	3313	1410	2526	1685	2952	8566	3220
OS03G0169700	2209	1597	1225	601	1684	3251	6543	8505
OS09G0499201	643	1992	846	127	1684	3473	2366	4739
OS06G0152100	1501	1025	1149	37	1681	4924	2863	5988
OS03G0146100	836	3596	767	493	1678	5827	3067	5707
OS09G0535000	274	1766	409	285	1674	813	728	1171
OS06G0671800	3671	1556	1789	297	1669	3383	2063	3241
OS08G0112800	1941	1051	995	190	1655	2378	1418	3483
OS02G0506600	8305	2190	1410	415	1653	3507	16328	7354
OS01G0862200	258	1733	321	162	1648	1376	1805	2211
OS07G0100800	2642	2406	1400	713	1647	451	0	395
OS03G0293100	929	3779	1265	536	1645	4956	3091	7488
OS03G0568000	467	1497	959	65	1645	2039	1021	2542
OS07G0187350	2570	1316	884	310	1643	2794	3902	4353
OS12G0641200	340	1907	366	89	1642	1109	613	2593
OS04G0504901	14765	2318	1759	916	1630	9829	9570	11563
OS01G0974200	2056	1407	252	326	1625	2309	814	621
OS03G0293450	4012	966	1227	218	1623	2838	2994	4374
OS10G0492300	181	3231	290	887	1622	438	1376	638
OS09G0416200	2580	2018	3398	161	1621	6207	2125	7618
OS10G0181333	1486	1893	598	564	1620	1445	1432	1814
OS11G0115350	933	642	43	40	1618	723	286	562
OS09G0400100	4386	3979	1961	309	1614	14429	7139	18723
OS01G0328700	270	2320	332	165	1613	1409	703	2226
OS07G0510600	12	70	48	0	1613	42	0	155
OS05G0508500	548	1135	996	15	1612	2140	1306	3077
OS03G0342900	5036	6001	2395	1526	1611	8671	17050	13692
OS03G0743400	2045	1934	1452	657	1611	4116	4879	6805
OS05G0571400	500	1493	885	318	1608	1596	995	2411
OS06G0543500	658	2374	512	242	1608	3128	2664	4505
OS02G0751600	451	1012	442	78	1608	1191	951	1975
OS03G0691050	3694	854	1519	188	1607	3761	4533	2558
OS01G0222600	1654	4624	1559	557	1606	5788	3168	4418
OS05G0101400	1081	1026	489	240	1603	779	1305	1810
OS01G0760701	747	683	659	18	1601	3326	884	3442
OS03G0577150	1819	1696	1588	310	1598	4417	3836	5510
OS05G0155050	1367	1495	1256	204	1597	5513	3278	7210
OS09G0249900	1435	1112	775	541	1596	935	1153	1520
OS02G0301100	871	838	452	78	1596	522	654	1280
OS05G0160200	2065	1310	1220	178	1595	2317	1540	4711
OS05G0460500	171	2143	517	328	1591	1423	502	2028
OS09G0392666	1320	1615	660	931	1588	511	572	792
OS05G0565050	2149	1757	1784	127	1588	3787	1993	6066
OS05G0432700	2517	1306	1633	167	1586	4878	3632	5918
OS12G0581700	1423	1589	865	314	1582	2241	2059	3053
OS01G0214901	1259	1071	695	78	1580	3160	1818	3074
OS05G0108950	1453	1168	1243	63	1578	4567	2099	7075
OS07G0692001	3313	1120	1390	194	1574	4082	4154	6946
OS03G0295800	825	1104	842	72	1572	1478	1068	2471
OS06G0708500	1021	1450	1922	9	1569	5146	1541	6255
OS02G0674233	5417	5162	1769	2273	1568	5893	12892	10205
OS03G0197125	196	2004	415	140	1568	2845	2210	5554
OS03G0265900	2290	2590	1822	435	1565	4263	5551	9046
OS03G0154750	2988	1588	1521	122	1563	5915	3741	8433
OS02G0754650	848	1913	568	118	1563	3515	5116	6443
OS10G0430200	184	168	204	11	1562	583	394	1326
OS03G0278333	8321	2447	1317	1201	1560	7539	12670	6783
OS09G0474300	1074	1611	1113	204	1559	1683	251	1924
OS04G0514400	679	821	714	236	1557	989	1327	2447
OS05G0361200	1656	1789	1167	176	1554	2619	926	3330
OS03G0826200	531	1162	520	345	1552	2133	2604	4725
OS10G0460900	80	868	491	93	1551	783	275	1038
OS04G0690800	0	180	149	18	1547	230	685	1411
OS03G0692700	1616	793	696	30	1545	2394	1429	2679
OS10G0542266	3034	1471	1230	324	1544	4239	6150	5677
OS05G0592600	1659	1145	1412	122	1544	1173	173	1047
OS05G0409500	141	529	82	23	1544	496	25	503
OS01G0719125	1224	2123	883	462	1543	678	644	1200
OS03G0408300	3661	1943	1855	181	1541	4050	2503	7180
OS01G0924000	497	1464	557	181	1541	2094	1183	2748
OS06G0701300	1085	848	791	106	1541	941	820	1441
OS05G0332801	1364	2362	1469	149	1537	5927	3258	7576
OS03G0826600	1535	1261	2061	152	1536	2103	2174	5504
OS10G0502450	758	777	474	397	1535	2100	2967	3086
OS01G0662600	1207	1461	1425	77	1534	4810	2190	9993
OS01G0635200	213	763	361	54	1532	970	461	1450
OS02G0817700	1070	877	1880	168	1531	2497	1664	4404
OS08G0155400	608	1181	451	144	1531	1735	757	3896
OS11G0157200	1770	2647	876	830	1527	1475	902	1074
OS03G0261800	447	185	330	0	1525	642	154	789
OS06G0199402	1400	2229	776	298	1518	1937	4986	3445
OS02G0284600	3103	2251	1857	303	1516	3713	4758	7429
OS03G0758800	2173	1027	1494	212	1515	4195	4615	5111
OS03G0857400	1173	1472	1040	493	1513	1478	1070	2293
OS01G0749200	1928	977	519	644	1509	1001	2013	1832
OS01G0231950	158	2421	133	241	1506	640	491	431
OS03G0100040	833	2467	702	245	1504	1247	1265	3723
OS04G0186450	0	152	100	28	1503	1662	1567	2765
OS06G0264366	3548	1469	1135	263	1501	4190	4043	5741
OS08G0398450	563	1299	827	88	1501	4081	969	4206
OS08G0532200	644	1881	848	281	1498	2160	2236	5012
OS07G0512200	1772	1245	1263	121	1487	3445	2167	3641
OS12G0225100	1288	2803	1627	398	1483	3505	3208	6229
OS09G0530350	3006	1434	1626	178	1482	5502	8931	10568
OS04G0531600	490	987	1022	21	1482	4089	1553	5176
OS05G0575300	452	986	762	171	1477	942	113	1312
OS03G0593100	970	913	646	217	1474	975	234	1571
OS02G0815500	267	1101	633	91	1474	1941	969	2379
OS07G0631950	5290	2065	2072	839	1473	5793	10549	20310
OS01G0558600	1351	887	1125	15	1473	2316	335	2360
OS03G0710800	2608	1174	1692	295	1472	3143	2212	6004
OS07G0178800	466	7	52	1	1471	29	3	537
OS06G0705901	1995	2335	354	551	1470	2156	2710	3542
OS05G0431750	3036	686	1032	1	1469	2926	2201	6356
OS05G0498400	1322	487	703	69	1468	653	616	1415
OS10G0574750	3126	1709	1747	114	1463	2918	1379	3641
OS06G0716100	413	4425	1245	203	1461	3043	2143	5606
OS08G0532300	2627	1256	1339	394	1458	4213	4669	5262
OS03G0417800	1299	1114	937	98	1458	2251	1499	2809
OS01G0290000	1576	1602	1718	125	1454	2274	1659	4983
OS04G0611266	2675	2300	1649	128	1452	8861	5479	10325
OS02G0593700	2089	1551	2010	258	1451	1720	1989	2342
OS02G0652600	745	1777	539	325	1448	826	857	1404
OS03G0581800	219	551	582	44	1447	1001	501	1487
OS02G0792800	1695	2919	2203	475	1445	4168	2970	8847
OS02G0692700	365	770	1117	74	1445	1907	1834	3855
OS08G0564200	3444	2738	1573	827	1442	3871	2894	6798
OS06G0195025	2388	1862	1303	26	1436	8783	4187	7458
OS03G0712700	1666	687	736	115	1434	1514	1036	2215
OS03G0411300	922	1869	1064	264	1432	5224	4782	8169
OS01G0866133	4549	2380	1538	146	1432	14155	10666	15339
OS03G0360700	369	296	547	27	1432	859	305	869
OS02G0170000	497	1946	729	371	1431	1308	971	2374
OS09G0400300	1340	4433	1516	247	1429	9220	3927	11260
OS05G0304701	994	1358	518	534	1423	2672	1777	1908
OS02G0110200	1341	2563	570	527	1422	1662	2629	2707
OS02G0229501	1545	1158	876	157	1422	2245	1399	2235
OS02G0184200	828	2437	504	422	1421	1605	1574	2021
OS04G0119000	331	1960	308	206	1421	1079	934	1080
OS08G0533650	152	1783	695	650	1419	1076	2326	2183
OS10G0565150	814	2411	615	479	1413	2334	2238	1359
OS09G0530000	916	1385	1145	296	1407	2020	1578	4673
OS03G0656900	494	862	702	155	1404	1061	1089	2027
OS04G0679500	11982	7318	3543	3258	1402	13873	31845	16007
OS03G0376600	212	733	406	94	1402	705	406	1968
OS05G0164100	1039	1587	894	206	1397	700	311	1453
OS04G0626300	577	1417	317	238	1396	1913	1806	2477
OS02G0754700	136	737	522	102	1395	1088	807	1102
OS01G0505400	598	1355	834	45	1394	1762	921	2361
OS01G0101300	271	1449	425	165	1391	1285	792	1282
OS04G0671500	561	1072	377	49	1391	2596	1055	1556
OS10G0370750	463	1558	262	449	1390	690	545	1046
OS11G0444800	433	3529	1222	215	1389	6028	2771	3579
OS04G0636800	87	882	528	150	1387	1930	715	2708
OS02G0102200	225	995	106	16	1386	354	140	351
OS11G0247300	2384	1950	1755	262	1384	2921	2718	4281
OS01G0524500	96	1624	373	569	1383	1296	2288	2703
OS05G0401100	305	2207	598	372	1381	1895	2138	3450
OS01G0802900	1900	1438	746	179	1381	2765	2404	4125
OS05G0595200	2169	444	946	39	1373	1026	1330	1681
OS07G0227750	488	923	844	136	1370	2127	2064	2835
OS02G0175600	2735	2360	1409	326	1369	4853	4100	7899
OS04G0430100	1244	1388	1371	128	1369	2397	812	4239
OS12G0640600	596	782	896	142	1366	1018	884	2165
OS06G0581000	482	1098	722	287	1359	3640	4822	7137
OS12G0145150	1202	907	744	230	1359	5702	5648	8437
OS03G0132200	313	1902	745	40	1359	1566	954	1527
OS03G0279000	2053	1249	1011	378	1358	3860	7148	6074
OS07G0243200	307	1112	226	166	1358	885	918	1079
OS10G0530400	2219	1868	2207	471	1357	8175	12538	8414
OS04G0691100	1307	716	465	485	1354	662	839	1334
OS06G0498400	944	594	637	35	1354	643	193	926
OS04G0549600	1747	3113	2646	638	1351	1133	1068	1914
OS08G0366000	909	554	600	207	1351	1655	1477	2280
OS01G0881800	27	2424	964	315	1349	2793	4954	4357
OS02G0556800	441	2432	651	168	1347	1827	1456	4102
OS11G0592375	1158	1360	649	487	1342	1495	1990	2206
OS05G0121600	2020	1228	754	652	1341	658	852	1661
OS06G0319850	6255	2417	626	2485	1340	3819	20824	7479
OS01G0227100	956	760	923	180	1340	1200	958	2250
OS09G0517950	5194	5287	4298	576	1339	14125	9806	22411
OS05G0348100	1368	1193	310	309	1338	1043	723	783
OS01G0742300	939	1818	1186	156	1334	3274	1784	4881
OS04G0568500	1035	2148	545	323	1332	3923	4254	7576
OS09G0485900	4448	2401	2092	235	1330	3752	4853	8002
OS02G0797600	1152	930	764	160	1327	761	603	1492
OS02G0754600	688	1177	564	297	1326	1751	1663	3593
OS01G0627550	1101	1268	881	152	1324	2642	1944	4883
OS03G0685900	2387	885	740	312	1321	3145	3536	4782
OS07G0158300	714	1812	840	288	1318	1574	1143	5183
OS07G0171100	263	922	358	119	1318	713	775	1262
OS12G0586100	1373	1634	1197	288	1315	1328	1228	1601
OS01G0859200	497	1224	1037	20	1314	1537	673	3009
OS03G0182600	593	1137	1203	56	1313	1494	821	2462
OS01G0135900	415	1199	1310	22	1311	3483	2040	7862
OS10G0445600	1192	2408	723	349	1309	2405	1727	5140
OS10G0518200	1173	1264	1598	185	1309	3879	3553	5233
OS03G0234200	1619	1103	1258	180	1309	2460	1859	3105
OS10G0417600	711	1411	608	165	1309	2449	2347	4694
OS06G0107100	427	2685	573	680	1308	964	651	1199
OS08G0451200	1247	3773	1143	641	1308	4980	3926	5292
OS03G0202250	459	1138	536	119	1308	2484	1379	2615
OS01G0507700	77	588	330	69	1307	1573	1367	2162
OS02G0504000	883	1085	868	1	1307	1878	964	2923
OS05G0592100	524	1259	732	214	1301	1191	942	2539
OS10G0105400	1101	1385	1310	114	1300	1459	508	1530
OS08G0102000	237	2511	401	271	1299	2189	1186	2405
OS01G0309800	3068	939	571	249	1299	2495	10324	3232
OS09G0326900	547	866	646	61	1298	1769	244	2344
OS10G0447900	637	1102	230	40	1296	2175	1128	4109
OS02G0832500	1217	1036	706	375	1294	967	1091	1113
OS02G0174250	714	1420	924	279	1294	4561	4334	6279
OS11G0145400	545	740	994	20	1294	3364	1299	5473
OS01G0556700	626	917	352	379	1293	1441	568	1921
OS03G0121700	314	1506	543	837	1292	1514	1802	2381
OS08G0250100	191	226	194	79	1291	2224	786	2413
OS07G0669100	323	1186	860	77	1291	1462	797	1414
OS07G0662900	252	403	245	73	1290	286	153	430
OS07G0198300	10328	1197	3824	31	1290	5273	22514	15394
OS10G0536100	336	229	229	160	1289	1530	1228	1281
OS02G0651300	1186	1282	1030	195	1288	2091	2042	4283
OS10G0100700	80	612	86	95	1288	289	468	521
OS06G0136600	1090	795	479	87	1286	829	183	1464
OS08G0398400	943	868	800	22	1286	1929	357	2072
OS03G0726100	1061	745	701	158	1285	839	972	1160
OS03G0440900	1241	1311	2492	123	1281	5044	4117	8841
OS03G0412850	1137	1737	958	628	1279	2043	1692	3511
OS03G0139100	1513	1183	1366	170	1277	4082	1149	6875
OS09G0267701	1355	730	723	95	1277	2334	1648	2935
OS05G0320750	902	60	566	9	1275	680	440	1355
OS03G0107800	537	826	659	35	1274	838	306	1377
OS01G0764000	833	857	1297	190	1272	3294	1213	4114
OS10G0213700	688	2356	395	110	1268	1782	1016	2327
OS02G0176300	1600	995	726	167	1267	2634	5008	2545
OS01G0101200	547	1668	662	555	1266	1570	2453	2542
OS08G0364900	106	57	75	6	1264	1154	910	2010
OS05G0445500	1051	1212	1364	109	1263	2921	1430	5093
OS04G0281900	1143	444	143	71	1262	525	1112	1995
OS09G0420800	1147	552	732	49	1261	2172	1705	3114
OS02G0293575	2230	1116	1408	128	1260	3269	2063	3596
OS03G0808300	1409	2420	1939	386	1259	5806	4944	7422
OS03G0687000	792	1273	628	338	1258	2168	1511	3177
OS03G0196800	980	1110	481	140	1258	1301	932	1986
OS02G0503400	2848	1103	1120	435	1257	3410	8501	5449
OS03G0101400	4384	798	574	404	1255	1315	7773	3493
OS02G0649750	1334	1346	650	221	1254	1630	1114	2171
OS01G0142875	2652	1131	1074	69	1254	2262	4391	6467
OS05G0522600	2521	2066	929	15	1254	2941	1410	5156
OS03G0217000	582	1550	972	148	1251	1918	1137	3814
OS06G0708600	3783	1922	1353	748	1250	5523	19973	8253
OS01G0142800	1170	802	1015	14	1250	1401	1845	4119
OS06G0683200	278	937	353	95	1249	879	320	1210
OS04G0679400	2552	5413	3109	777	1248	8106	5929	10179
OS04G0610800	469	2228	951	258	1247	2346	1056	3406
OS02G0293350	769	618	418	75	1246	2569	2083	3324
OS04G0559700	1248	1659	1188	93	1244	4939	5349	5967
OS03G0808950	389	450	181	1	1244	776	767	704
OS04G0493000	1058	443	596	63	1243	1794	1421	3796
OS01G0532200	843	1222	1010	145	1242	727	58	646
OS02G0197125	791	2921	733	528	1241	3377	3021	5473
OS06G0646100	1299	2528	509	475	1241	3252	2004	4944
OS10G0411800	2754	1515	1333	198	1240	3028	2046	5594
OS06G0153800	1094	522	767	69	1240	1797	1273	2766
OS03G0772800	974	872	654	150	1239	2087	2134	3065
OS06G0646500	206	784	401	5	1239	2071	1082	2409
OS01G0971000	1527	715	1406	267	1235	2218	1797	2061
OS01G0707300	622	625	715	123	1234	1925	1132	2400
OS03G0356300	0	813	314	87	1233	1226	719	2017
OS12G0124200	2356	1530	1349	121	1231	2668	1351	4447
OS01G0214800	956	655	573	45	1231	1689	780	1764
OS05G0481600	193	714	632	27	1230	2144	696	2688
OS02G0689550	2056	1599	1003	9	1227	4021	1132	3517
OS03G0137600	44	313	52	25	1226	160	162	412
OS04G0546800	5311	1660	985	189	1225	4551	1007	2997
OS07G0582400	2456	1137	1508	39	1222	3489	2691	8619
OS01G0559825	1560	981	476	112	1221	2229	548	3082
OS01G0723400	2683	918	1123	174	1218	2472	2578	3542
OS05G0298300	672	1004	890	141	1216	2467	1994	4734
OS03G0161800	465	705	777	100	1216	1671	1171	3034
OS01G0358551	1336	1688	1026	117	1210	4960	2559	7340
OS07G0582450	2116	1734	1456	27	1209	5865	5267	13939
OS05G0116000	860	573	1043	57	1206	1610	624	2798
OS03G0322500	409	884	627	19	1205	2021	478	2121
OS04G0458250	1732	532	488	220	1204	2176	2600	2474
OS06G0332800	925	1172	440	228	1201	1148	939	1643
OS05G0565400	475	1116	622	163	1200	1352	1009	3641
OS01G0131600	1491	2391	1237	298	1199	2363	1296	4200
OS12G0567700	3706	2120	1668	108	1199	3231	2738	6201
OS07G0694050	1156	1266	316	489	1197	2130	2604	1429
OS10G0576000	1826	920	913	80	1193	2607	1353	3735
OS03G0353400	4351	1115	1701	281	1192	4776	7102	7689
OS06G0601100	629	1234	1365	129	1191	1685	527	2339
OS08G0533600	227	1184	596	256	1189	475	668	1281
OS04G0105700	605	952	543	228	1189	1094	926	2690
OS09G0266000	276	1215	533	157	1189	774	695	1420
OS03G0390600	1302	1796	715	185	1187	4728	3926	6675
OS06G0149450	6017	1047	709	599	1186	2350	4424	3404
OS06G0727200	740	435	791	42	1186	1818	1588	2257
OS10G0444850	1832	2071	1126	35	1184	7077	2215	7761
OS02G0744900	759	2010	846	352	1183	2124	1628	3963
OS01G0595400	4577	1507	1149	603	1182	2800	4044	4238
OS07G0660100	243	1598	597	219	1182	3069	697	2062
OS11G0163100	1543	1819	1280	179	1182	3718	4021	6096
OS01G0978100	246	911	353	197	1180	838	689	1312
OS03G0337800	987	913	1043	70	1180	2769	1091	3997
OS07G0100200	1606	1211	461	276	1178	1060	1299	2700
OS02G0774100	113	1008	399	85	1177	1279	184	2016
OS06G0643300	862	899	865	70	1176	3606	1452	4238
OS05G0533100	853	878	806	105	1175	2344	1077	2486
OS04G0503550	737	1851	780	217	1174	3858	3040	4057
OS02G0125700	570	1713	572	222	1173	1076	731	1574
OS09G0512950	925	1087	780	193	1173	3354	1606	4020
OS06G0729650	1042	1555	499	190	1169	691	605	1307
OS05G0590300	1243	1837	584	563	1167	3537	3035	9393
OS12G0557501	1029	721	880	120	1167	1928	803	2744
OS01G0771350	800	1303	1102	40	1167	2054	175	1610
OS05G0401200	359	857	460	112	1166	864	368	1555
OS06G0641866	1380	1980	444	297	1165	2430	8086	3528
OS05G0128100	629	963	758	252	1165	2532	2821	4498
OS01G0209901	766	568	3459	28	1164	3762	1954	5907
OS04G0692200	811	978	804	187	1163	1402	788	1932
OS05G0409300	1466	933	766	122	1163	2758	1095	4024
OS02G0228300	884	2537	3361	142	1158	4657	1309	4368
OS10G0411700	1132	1085	1320	36	1158	2186	969	2972
OS10G0442600	990	847	1227	64	1155	2302	141	2601
OS08G0152366	1	1981	431	26	1152	2218	3574	5693
OS03G0122200	629	1118	320	284	1151	1030	238	1245
OS01G0895600	1086	812	2303	94	1151	2198	772	2840
OS11G0105750	171	949	257	78	1150	464	399	553
OS03G0335300	1225	635	1331	100	1149	1400	249	1361
OS04G0191500	453	1038	265	30	1149	6062	4414	5954
OS01G0681650	1661	2901	1614	553	1148	6125	7100	6638
OS05G0533700	1032	640	784	64	1147	1469	1685	2133
OS01G0556201	958	1351	884	243	1146	3103	2357	4428
OS05G0128200	3641	1648	1625	135	1145	3588	3171	7771
OS10G0466700	375	1026	836	41	1141	3495	1161	4531
OS09G0436850	419	155	149	30	1141	386	170	981
OS01G0588900	954	1009	336	334	1140	614	1357	1485
OS10G0320100	1	10	2	0	1139	51	0	63
OS05G0573700	799	1911	581	597	1137	1545	1933	1906
OS02G0115650	1464	1302	517	122	1137	1434	1045	2308
OS10G0542200	1919	1562	1200	181	1136	4047	2055	3965
OS01G0235850	196	1741	175	182	1133	952	1240	1130
OS10G0124100	603	902	662	113	1131	653	116	473
OS06G0543400	344	1307	453	242	1128	1453	1876	2334
OS05G0404200	481	1217	442	75	1128	1097	814	1842
OS02G0208150	2715	3095	1427	952	1127	4499	7680	8175
OS05G0564200	565	828	739	78	1127	1454	454	1951
OS01G0835500	1306	992	615	196	1126	803	606	892
OS09G0458900	407	874	505	108	1126	1845	635	1596
OS04G0118400	1546	1771	900	416	1125	3491	4606	5687
OS03G0703200	483	787	815	210	1124	1001	178	1145
OS09G0115400	826	1047	1186	84	1123	1937	1393	3674
OS10G0577700	385	596	385	83	1123	564	215	1017
OS02G0475400	846	841	337	90	1120	426	874	989
OS01G0752350	1531	1153	1260	75	1120	2722	1897	4133
OS04G0349500	759	1163	1077	31	1118	3400	1823	4637
OS01G0769900	369	635	490	0	1117	739	557	1245
OS03G0815800	582	1113	682	116	1116	2341	1936	3060
OS12G0555000	4725	3089	7264	9	1114	12894	5180	17277
OS03G0409100	303	910	509	98	1112	1073	709	1831
OS04G0390000	700	716	923	37	1112	1487	632	1732
OS08G0129200	2715	865	1059	99	1109	2175	2428	5566
OS03G0701750	1056	1034	651	149	1106	2288	1015	2347
OS08G0266300	790	918	230	141	1106	616	698	976
OS10G0447100	868	743	507	69	1105	1527	1413	1996
OS07G0134000	352	971	288	181	1104	1251	1180	2410
OS02G0600200	42	1617	507	227	1101	1382	476	1928
OS05G0295800	1511	703	801	543	1099	1355	2452	1467
OS08G0129300	5255	993	1005	429	1099	2685	7874	6600
OS02G0105900	1357	1074	1329	146	1099	2183	1809	4667
OS09G0411700	240	1145	1065	39	1099	4197	1697	6038
OS05G0530350	818	2648	901	563	1097	2713	2755	4500
OS02G0328300	367	991	447	203	1096	694	469	974
OS09G0530300	1319	925	1318	30	1096	2993	3046	6806
OS08G0532800	661	362	159	0	1096	486	412	1384
OS05G0103400	1244	978	188	365	1095	475	1165	796
OS02G0132500	1318	632	620	117	1095	623	1359	1223
OS05G0589600	1493	924	750	86	1095	1676	874	2531
OS01G0372866	1263	733	790	17	1094	2670	1435	4562
OS03G0656100	740	1199	936	154	1093	417	0	137
OS09G0279500	233	1069	478	139	1092	999	736	2160
OS03G0655850	1176	1401	975	128	1092	3853	1830	4312
OS12G0168900	1888	681	718	94	1091	1841	526	3183
OS03G0737000	272	1378	831	122	1089	2975	2129	3150
OS03G0159900	1431	3101	1610	109	1087	4653	2137	7295
OS08G0558900	237	492	643	6	1087	2090	305	1937
OS01G0817700	688	635	799	108	1086	1664	909	2982
OS08G0533101	2205	943	1493	97	1085	3385	3053	4674
OS01G0676200	846	2407	817	164	1084	3116	1860	5847
OS09G0467200	4525	1407	4798	141	1082	5669	4225	10090
OS08G0346001	123	1208	188	200	1081	1501	542	1806
OS08G0549450	1432	894	1249	87	1079	4807	1473	6968
OS09G0507800	2502	837	1268	105	1078	1852	1746	3165
OS03G0659350	1973	470	396	70	1078	2381	7839	2191
OS04G0504700	1284	585	505	86	1077	1060	664	1757
OS01G0272800	609	903	698	35	1077	2084	773	2656
OS03G0232050	1673	918	576	500	1076	1887	5465	3182
OS11G0704500	2089	1409	4491	61	1075	11497	10789	13632
OS03G0579550	1036	1245	985	226	1074	4649	2224	8273
OS07G0404900	4265	995	742	737	1073	1115	785	1603
OS05G0595300	65	571	579	41	1072	462	105	638
OS06G0484450	1358	3582	643	427	1071	3872	13236	4848
OS04G0539000	262	963	514	125	1070	1473	1370	2959
OS01G0851700	257	455	339	113	1070	598	210	901
OS05G0320700	608	65	568	0	1070	452	639	1220
OS07G0191200	686	588	563	257	1067	573	494	1214
OS07G0571100	880	1074	801	203	1067	804	531	1321
OS02G0726300	650	3073	470	643	1066	1622	1326	2605
OS06G0116100	639	610	617	349	1066	467	110	469
OS01G0927600	10367	940	870	1035	1063	675	1599	826
OS08G0526300	475	1106	436	254	1063	859	846	1540
OS03G0150600	2602	2749	4411	56	1061	11882	3983	8634
OS11G0246950	909	907	339	233	1059	1725	573	1919
OS06G0716050	879	1025	925	94	1059	2277	657	2036
OS08G0234050	1584	932	829	229	1056	3376	1833	4614
OS05G0491100	919	1601	1132	97	1055	3775	1839	3904
OS03G0729300	674	542	642	21	1054	1197	282	1692
OS02G0622350	3082	1057	1040	113	1051	4486	5058	6568
OS06G0199200	710	1432	878	225	1050	1555	187	1487
OS02G0259600	570	1204	361	246	1049	1017	343	1262
OS05G0137300	915	1912	953	144	1048	2826	422	2664
OS03G0269100	650	910	879	55	1048	1846	1307	3033
OS11G0151700	251	1085	266	198	1046	540	139	1250
OS03G0790900	3	679	347	113	1046	1140	696	1094
OS01G0872201	1068	2145	1001	79	1045	4204	3315	7513
OS01G0970700	958	602	880	20	1045	1800	707	3512
OS05G0343400	6072	1388	1980	205	1043	2785	5486	3795
OS08G0205400	307	649	923	68	1042	4278	1652	4261
OS05G0502000	302	1571	473	136	1041	993	356	2606
OS05G0313500	444	1122	1026	99	1041	1614	819	2688
OS05G0477300	4103	1472	1391	130	1040	2977	3258	5019
OS01G0661601	485	1243	563	104	1040	1649	1840	2617
OS12G0561000	847	490	553	88	1038	1323	406	1457
OS05G0304600	345	940	558	198	1035	1242	264	1434
OS02G0297666	1134	999	682	261	1034	1414	596	1973
OS04G0538100	499	1451	625	179	1033	1447	487	1925
OS05G0387200	421	730	408	130	1032	1205	1083	2071
OS04G0678250	429	1150	335	121	1032	1260	374	1787
OS12G0637100	342	494	230	41	1032	395	101	635
OS10G0470801	2765	1808	1046	1122	1031	2927	7795	5654
OS02G0823050	1735	1363	694	98	1031	2414	2027	4406
OS04G0601400	166	998	444	171	1030	1691	791	2643
OS03G0165300	952	1719	1251	145	1030	2340	2124	3299
OS11G0455800	1992	1377	611	747	1029	846	1701	1470
OS02G0814400	0	1577	283	253	1025	1468	543	1629
OS06G0644200	1280	964	568	142	1025	1131	727	2523
OS12G0502200	845	611	854	39	1025	1093	689	2219
OS03G0324300	755	1018	632	45	1024	1874	1099	2330
OS06G0320000	318	626	443	23	1023	2369	694	3010
OS02G0638300	1530	2402	679	398	1021	3151	1955	3987
OS03G0137300	857	830	756	85	1021	1800	3382	3128
OS06G0126050	2219	1299	535	393	1020	3533	1765	3112
OS01G0654500	1571	1090	1240	110	1018	3013	1580	5298
OS03G0756000	1848	1018	861	129	1017	2885	1559	4361
OS04G0605925	1261	1111	1022	111	1017	3712	2755	5145
OS01G0328400	994	1142	1148	31	1014	2935	1078	4533
OS10G0419500	71	214	115	15	1014	473	261	854
OS06G0245800	2068	672	499	448	1013	612	426	1008
OS07G0574800	2539	382	451	359	1012	1354	1179	1434
OS09G0268401	1102	1894	751	294	1012	2440	3113	4609
OS03G0595300	373	1680	375	290	1011	856	521	1481
OS02G0189000	689	1338	356	88	1010	2043	1564	3587
OS11G0484000	284	622	718	20	1010	572	22	810
OS04G0486600	1586	627	1463	12	1009	2634	1460	3759
OS01G0210500	80	598	273	55	1008	932	353	2281
OS10G0496900	2753	1668	1403	474	1007	2122	3128	4764
OS04G0628100	1381	1034	1109	103	1007	1877	1278	4136
OS06G0143750	244	289	52	4	1007	187	17	314
OS01G0912700	362	1558	477	235	1005	1240	1276	2461
OS07G0475000	554	1557	487	212	1005	1376	1292	2431
OS09G0529325	589	1251	213	766	1004	950	3722	1318
OS02G0182200	888	1064	425	116	1002	1964	2193	2705
OS02G0578800	1171	1032	817	27	1001	1575	1059	2870
OS08G0506700	1881	782	650	779	999	806	3087	1794
OS02G0670900	403	614	532	34	998	987	711	1452
OS12G0189400	337	1119	411	221	997	2257	1681	1953
OS07G0510500	7	25	28	0	996	30	0	90
OS01G0704300	1237	2632	1144	195	995	3962	1655	3662
OS01G0930800	409	1197	596	189	995	1341	590	1915
OS06G0246000	616	898	632	109	995	1954	1545	2893
OS01G0233000	1035	673	737	92	995	2053	1303	2961
OS06G0347100	745	1073	389	85	994	149	82	438
OS01G0793701	1305	1000	790	31	993	1991	1672	3098
OS08G0138900	4035	497	670	243	992	1607	16754	2844
OS01G0685800	427	588	679	111	991	1301	643	1703
OS03G0220200	155	401	92	0	990	892	602	1968
OS07G0496500	1349	660	572	38	988	989	871	1700
OS11G0186200	830	634	1259	0	988	2551	2331	4680
OS09G0509000	1310	1027	803	306	987	1513	2249	2598
OS01G0610100	441	320	565	59	987	1363	251	1407
OS01G0587000	356	326	600	1	986	976	162	1045
OS02G0787966	992	447	970	102	983	1381	609	2046
OS01G0360333	464	1327	271	211	982	2181	1084	2015
OS05G0363200	1303	502	786	65	982	1327	1496	2110
OS08G0556600	1152	516	394	175	980	1467	1622	1770
OS06G0167000	1013	1070	733	84	979	1470	728	1691
OS04G0678200	1023	1017	317	451	978	839	2107	1442
OS07G0114300	653	774	789	76	978	4134	2127	4601
OS01G0106800	213	600	477	39	978	1470	979	2558
OS10G0508700	74	2645	7	425	977	618	0	56
OS09G0535900	1323	2752	1475	177	977	2557	1436	2656
OS12G0625000	102	2306	1662	282	976	3838	2725	5193
OS09G0441400	1641	784	2555	41	976	8327	1764	6341
OS06G0115550	490	508	618	17	976	2523	1437	3183
OS05G0349600	5489	1395	859	796	975	2936	5961	4563
OS03G0345901	315	2092	448	246	975	2600	844	3547
OS02G0280500	97	853	246	186	975	900	134	906
OS12G0590400	1405	998	1000	151	975	1053	2353	2017
OS05G0121000	1120	1692	1812	90	972	1978	1474	2606
OS02G0715400	582	843	386	142	971	1318	375	1394
OS08G0500200	771	1539	1160	132	971	1268	0	958
OS02G0195600	426	425	593	47	971	988	681	2431
OS09G0553750	725	589	693	241	970	2151	2036	3563
OS06G0714800	130	1051	210	199	970	1435	828	1477
OS01G0682500	459	1498	501	177	970	837	489	1063
OS10G0205200	2794	577	787	285	969	2850	9963	3350
OS01G0717400	228	783	162	244	968	619	567	657
OS02G0219900	774	1069	994	46	968	3225	3428	6875
OS06G0111500	1967	809	1213	93	966	2725	908	5029
OS10G0523700	2107	1873	1254	230	964	3243	1896	4801
OS01G0168450	903	791	353	408	962	1783	2040	2809
OS02G0175800	679	828	639	53	960	3285	1757	4237
OS10G0178500	881	1352	847	148	959	2354	2562	4175
OS08G0504700	1799	1705	1117	34	959	4176	1668	6296
OS02G0727500	1102	844	803	140	958	2534	1614	3896
OS03G0565200	534	1328	564	120	958	675	427	1219
OS07G0209201	1144	3214	1818	82	955	8127	4823	4906
OS10G0575100	1028	1156	706	52	955	2284	1018	2984
OS02G0785800	651	1114	865	70	954	2336	636	2812
OS01G0855200	1813	729	1196	447	952	2046	5249	7241
OS01G0674700	522	772	563	168	952	520	141	699
OS01G0929200	276	634	336	146	951	549	514	516
OS10G0569000	1231	856	722	104	951	2202	1412	3520
OS07G0166800	440	489	503	61	951	1742	939	2128
OS01G0733200	691	1035	847	259	948	1855	2342	3652
OS06G0658900	657	492	433	119	947	451	322	626
OS07G0614850	372	634	659	59	947	2088	1137	3889
OS01G0752800	170	519	479	83	946	762	439	1066
OS03G0249700	485	768	871	11	946	2624	796	3462
OS04G0668700	381	1860	1208	266	945	2352	2318	4442
OS04G0401000	139	1095	16	235	945	212	0	41
OS06G0268750	432	481	434	51	945	904	1385	1888
OS01G0511600	85	1512	153	866	944	577	224	510
OS11G0199200	2322	494	1752	52	944	1928	1311	3460
OS12G0534200	398	470	256	50	944	410	505	1079
OS03G0345200	939	618	723	32	944	2029	1217	2138
OS02G0720900	576	299	193	1	944	645	795	857
OS03G0856100	1229	1258	797	524	943	951	1348	2594
OS03G0641700	819	1277	744	187	943	944	1754	1327
OS10G0321700	985	567	728	123	943	1052	369	2002
OS02G0661050	958	656	495	60	941	2435	2219	3338
OS08G0357000	645	1199	527	271	940	1853	1554	1881
OS03G0183300	2144	1741	936	81	938	5200	3238	7519
OS03G0756800	5500	480	623	472	937	2121	15685	3537
OS02G0192700	66	1916	106	307	936	1306	472	1964
OS04G0660600	616	433	676	19	935	843	166	1390
OS10G0389300	1126	1818	402	473	933	1307	1637	2219
OS05G0431700	1494	340	723	0	933	1369	796	3414
OS06G0418151	828	535	391	176	931	989	474	1456
OS03G0101300	2500	558	390	306	930	683	2317	2188
OS06G0714700	446	1079	245	297	930	667	1678	1676
OS06G0731300	646	1671	446	333	929	1231	1369	1795
OS08G0517001	360	1328	568	110	929	2618	1498	3209
OS02G0249300	3185	2057	877	1123	928	2428	12066	4133
OS01G0839801	905	985	700	102	928	2456	1531	3119
OS05G0556201	2034	634	770	59	928	1510	978	2269
OS07G0551501	1654	1226	658	468	927	2615	2781	2533
OS02G0668100	2208	726	509	535	926	1512	5442	2741
OS12G0641300	2854	980	235	461	925	529	2357	1139
OS02G0503100	672	2086	916	247	925	1158	497	1825
OS02G0674400	1177	2361	767	306	924	3167	2199	3861
OS03G0792900	868	776	1103	43	924	2411	619	3092
OS01G0501700	1106	1026	756	251	922	1187	1724	3037
OS07G0585500	764	334	913	47	922	2398	1090	2450
OS03G0223100	789	456	1195	1	922	1488	1747	4401
OS05G0495000	3799	630	595	582	921	653	406	582
OS11G0414000	552	579	1004	140	921	1261	962	1592
OS05G0207350	2143	1374	1199	134	919	3712	2202	5754
OS05G0405000	457	347	304	0	919	757	233	732
OS03G0861700	362	514	177	152	917	565	492	714
OS05G0157200	216	664	910	20	917	2124	722	3650
OS01G0208800	573	3616	666	229	916	3474	2092	4845
OS07G0467200	665	362	268	266	914	951	891	1019
OS01G0948300	214	747	685	23	912	2175	780	3208
OS04G0186400	0	85	67	0	912	759	445	1450
OS03G0219350	460	643	323	132	911	3100	392	2617
OS07G0184800	751	544	285	168	909	2200	2263	2079
OS10G0395200	3	1479	242	114	908	1127	544	1330
OS09G0499000	327	1122	601	46	908	1459	588	2648
OS01G0141100	606	474	930	25	908	1683	809	1872
OS02G0601350	674	278	476	4	907	2709	799	5159
OS02G0716500	198	2338	608	391	906	858	1418	2046
OS04G0482900	792	1072	537	269	906	681	577	1758
OS08G0314800	989	1073	1068	107	906	1452	718	2237
OS03G0248200	66	560	266	18	906	340	309	702
OS05G0151400	681	1488	1187	188	901	1279	740	2169
OS09G0253000	470	544	512	78	900	1154	358	1450
OS12G0566700	227	634	584	36	900	1622	1054	2527
OS04G0587400	528	1809	662	0	900	3453	2198	4066
OS07G0569600	695	1537	765	274	898	1434	845	3234
OS08G0433600	666	878	432	250	898	1935	2841	1812
OS02G0224300	1878	662	439	249	896	496	419	641
OS11G0615750	0	12	19	1	896	2930	1976	3756
OS06G0247651	885	606	597	38	895	1620	428	2355
OS04G0431100	70	430	357	38	895	1105	630	1627
OS03G0412800	1191	1001	620	780	892	985	1129	2135
OS07G0151250	1568	1390	1355	314	892	3587	7313	7851
OS04G0431300	825	659	625	200	892	897	1691	1521
OS01G0926300	1732	405	1161	33	891	1626	1302	3032
OS05G0593150	767	427	374	68	890	1037	666	1538
OS03G0753500	661	1045	584	65	890	1574	1339	2278
OS06G0194900	415	812	759	46	889	3090	1086	2260
OS01G0735450	2432	824	822	498	888	1392	4675	3229
OS06G0601000	1366	841	701	166	888	1577	1239	3595
OS01G0666950	546	1004	775	21	888	2934	591	4088
OS02G0701600	1291	845	545	175	887	1604	788	3032
OS03G0576700	1153	1291	1010	109	887	2280	2327	3069
OS04G0585200	7	368	237	102	887	530	84	816
OS08G0484500	419	447	524	50	887	724	336	1538
OS04G0531500	570	495	618	18	887	1731	490	2427
OS04G0418000	419	290	478	1	887	793	163	1336
OS03G0162400	779	2178	351	248	886	1763	1409	1145
OS01G0151200	425	526	390	43	886	676	585	1445
OS02G0830100	1135	1338	985	323	885	1551	910	1731
OS03G0618300	369	967	769	313	885	748	680	2994
OS01G0945400	574	1569	426	44	885	5418	1592	4012
OS02G0721000	794	454	124	21	885	1049	828	1597
OS02G0611200	962	379	1091	9	885	1393	828	1822
OS08G0139000	1372	584	781	133	884	2044	1909	3529
OS03G0811900	1094	1041	971	36	884	3778	2064	4722
OS10G0444700	1038	1315	894	35	883	3458	1703	4242
OS05G0579600	97	402	302	18	883	1603	654	2308
OS03G0731100	322	565	255	150	882	667	855	993
OS02G0564400	1178	412	626	221	879	736	1211	1566
OS07G0616900	507	964	498	130	879	1372	298	1905
OS03G0731800	786	314	626	23	879	436	115	737
OS03G0787600	778	1995	693	380	876	1779	1539	2171
OS01G0916400	474	625	491	120	876	958	414	2646
OS01G0727820	179	593	245	83	876	607	145	1187
OS04G0346100	812	961	844	76	876	1662	466	1878
OS02G0782700	542	666	628	35	876	2507	1126	3447
OS11G0116200	988	3950	424	129	875	1926	1328	1331
OS04G0639200	1635	1198	1502	81	875	3537	2209	7742
OS02G0539600	702	614	522	92	874	449	349	957
OS02G0768600	1101	1167	410	183	873	1709	1450	2335
OS07G0619400	358	736	1510	141	873	2419	887	3368
OS02G0200900	845	2161	1027	126	873	4060	2476	5127
OS05G0541000	1182	841	827	40	873	2242	2237	4287
OS01G0618100	618	543	671	191	872	1363	673	2645
OS07G0694000	510	894	440	158	872	1061	336	812
OS08G0250900	454	928	635	147	870	840	1113	1157
OS01G0692300	60	920	475	49	870	909	241	1789
OS04G0398300	361	809	409	34	870	1259	360	1294
OS03G0789433	0	0	0	0	870	664	1173	976
OS06G0289900	3	239	24	0	870	284	2	211
OS09G0323150	618	671	343	101	868	1409	1309	1602
OS08G0447000	2979	781	591	3	868	3726	1678	2846
OS03G0857750	4997	1020	809	698	867	669	2943	1108
OS06G0698686	1567	1186	967	70	866	2526	1679	3788
OS06G0486800	0	494	361	42	866	1040	233	1277
OS04G0648775	304	572	519	35	866	1047	841	1302
OS01G0542000	1158	822	508	234	865	1057	1242	1599
OS02G0707051	414	779	263	71	865	1264	664	1245
OS06G0125500	142	418	160	24	864	416	2	689
OS05G0122800	836	1160	629	364	862	1331	2389	2196
OS03G0807800	1164	1396	1017	69	862	2613	2245	5429
OS04G0653000	771	516	409	99	861	934	1151	1335
OS02G0610600	1618	1314	1268	292	860	2491	2063	3907
OS01G0916600	817	637	918	110	860	1619	1077	3384
OS09G0422000	825	1456	1137	68	857	3933	1383	4671
OS01G0866100	992	627	746	50	857	1863	650	2158
OS05G0440150	199	549	416	18	857	2052	2091	2482
OS10G0470700	1111	1255	923	229	856	1790	1639	3382
OS09G0400000	918	2065	1093	128	856	5898	2476	8486
OS08G0536150	787	432	321	63	856	439	776	639
OS02G0653850	728	541	776	53	856	2006	858	2481
OS03G0785200	1412	2671	1015	719	854	1439	3200	3406
OS10G0431100	2087	1652	469	213	854	2826	1250	2574
OS07G0614100	237	410	259	33	854	588	402	919
OS12G0159600	1624	592	135	12	854	1346	421	1291
OS04G0530200	566	616	859	4	854	2402	1242	2519
OS05G0182500	398	650	709	143	852	992	653	1443
OS09G0564000	2	438	166	0	852	155	1	97
OS05G0548900	86	587	187	75	851	1237	352	786
OS01G0871900	849	1413	771	63	848	1291	320	1338
OS03G0129900	364	751	613	64	845	1545	1019	2193
OS08G0120500	371	1149	679	53	844	2227	1423	2669
OS02G0774400	1267	619	590	303	843	2462	1458	4442
OS03G0196400	2232	601	1124	11	843	1849	1085	4552
OS02G0731700	311	1243	609	318	841	1321	822	2977
OS02G0564100	503	536	414	110	841	933	878	1646
OS07G0134800	291	332	395	12	840	661	385	941
OS06G0476200	457	1543	1194	495	838	2749	1946	5341
OS07G0607200	420	1259	531	209	838	1650	659	2964
OS09G0425900	3642	1775	1666	124	838	4169	3087	5810
OS01G0356400	268	728	844	495	837	1318	1031	2226
OS06G0706400	988	904	836	96	837	1781	1992	2792
OS03G0836200	563	589	584	62	837	1624	216	2234
OS07G0209100	548	2137	1284	51	837	4255	1271	2834
OS08G0557400	83	862	396	112	836	757	678	1598
OS07G0619200	253	435	889	30	836	2707	1165	2128
OS07G0227600	376	853	320	293	835	810	613	1470
OS02G0759900	406	862	191	136	835	810	1395	1586
OS02G0655300	908	988	513	172	834	1798	1475	3957
OS07G0677400	0	703	57	46	834	270	293	706
OS01G0973150	1219	861	708	10	834	6723	6905	10828
OS12G0623500	714	1139	886	11	832	1793	1406	2941
OS04G0462900	1568	660	617	193	831	1163	1518	2325
OS01G0761000	57	1142	176	171	831	867	682	865
OS03G0736900	4091	5451	1086	401	830	2552	2601	5326
OS07G0204900	306	443	344	76	830	530	341	770
OS06G0232233	1126	1170	640	344	829	1155	584	1459
OS04G0490800	404	1023	176	258	829	538	481	851
OS05G0208050	1149	237	524	0	828	1409	361	2248
OS02G0265400	2846	698	863	225	827	1490	2124	2497
OS01G0750100	1834	919	1104	179	826	3656	2704	4323
OS02G0822600	109	589	257	96	826	705	224	1034
OS03G0220100	159	234	77	40	825	436	393	1162
OS10G0170200	1415	879	805	70	824	2255	793	4009
OS01G0913000	284	318	406	15	823	1027	1347	1965
OS05G0198200	760	146	410	9	823	354	597	861
OS02G0244700	415	493	407	8	820	928	686	1595
OS09G0553200	951	537	460	42	819	709	385	1042
OS10G0574700	4629	855	1050	248	818	1104	1924	1724
OS03G0429800	816	650	616	122	818	591	308	916
OS05G0346400	361	439	324	37	818	921	452	1236
OS04G0556300	926	329	559	118	817	1296	992	1455
OS01G0131300	615	1679	1304	97	817	8721	3968	12491
OS09G0133600	1465	364	892	87	817	1267	1688	3615
OS01G0317125	85	583	403	138	816	981	651	1815
OS06G0319800	406	1393	579	84	815	1898	656	3568
OS01G0721900	203	639	468	25	814	986	308	1641
OS01G0659200	546	525	413	22	814	1231	371	1256
OS02G0729400	342	568	208	58	813	582	843	1170
OS12G0285100	491	244	116	248	812	494	650	1122
OS01G0919950	307	2177	283	237	812	2316	1513	3086
OS03G0271100	157	1093	311	62	812	803	57	1017
OS07G0558500	540	1404	509	186	810	1782	706	2375
OS10G0515100	1138	1692	1178	138	810	5043	3751	7416
OS02G0629200	20	430	95	38	810	821	677	1575
OS07G0452500	490	513	481	53	809	1050	453	1710
OS05G0468750	578	1217	642	114	808	1800	2505	2619
OS12G0183100	288	831	656	69	808	1432	1020	2406
OS01G0531500	233	389	294	31	808	1068	449	1445
OS04G0462550	1989	2585	1790	142	807	11218	4584	10031
OS02G0629266	1	745	110	20	807	1886	2241	2590
OS01G0732200	525	719	357	132	806	590	387	1400
OS04G0568600	692	1304	370	113	806	1739	1380	3994
OS06G0106100	0	637	486	51	806	1217	392	1991
OS07G0106200	2186	860	2035	48	806	1939	1778	3046
OS03G0210700	485	465	383	37	806	591	191	1427
OS06G0257450	104	399	95	274	804	373	693	746
OS02G0739600	552	382	366	120	804	708	424	1071
OS04G0306750	476	1077	530	91	803	1348	291	2359
OS03G0717950	4459	451	1860	26	803	5515	3312	9763
OS02G0120600	318	130	442	18	803	497	405	683
OS07G0477866	444	588	605	85	801	1209	363	1468
OS01G0571133	156	364	154	45	801	1244	765	1102
OS02G0609400	1113	820	854	140	798	2117	1916	2660
OS08G0179900	979	1519	1253	248	797	1563	3564	3335
OS09G0413600	992	452	534	125	797	540	689	867
OS08G0157900	561	549	546	23	797	1160	873	1648
OS02G0656550	570	820	702	184	796	2330	1548	3203
OS03G0158500	1184	1083	1131	53	796	1276	1135	2718
OS12G0189700	1429	1832	563	239	795	3107	3178	5028
OS03G0862100	407	500	414	64	795	655	265	677
OS09G0470701	3119	1497	517	894	794	2874	3241	2833
OS03G0352700	166	471	240	36	792	912	237	844
OS04G0398500	543	593	481	93	791	959	448	1848
OS07G0159800	698	615	974	11	791	1645	681	2386
OS01G0229600	133	79	62	0	791	540	259	643
OS10G0563600	664	1242	1166	128	790	1070	1207	2850
OS03G0151850	1145	674	893	46	790	2927	2357	6046
OS08G0504500	380	2590	433	542	789	1364	847	2148
OS08G0564100	206	1095	788	255	789	1178	823	2212
OS03G0743900	213	592	374	78	789	797	717	2415
OS04G0517500	905	1190	577	228	788	1775	1615	2604
OS06G0263801	1433	1959	640	1050	787	1919	12328	3891
OS02G0188000	1762	1319	1085	140	787	3099	2371	6435
OS05G0568300	79	631	151	139	787	641	1757	1162
OS01G0962400	1242	355	738	121	787	1214	1324	1588
OS06G0633800	384	1764	670	319	786	1509	3317	2489
OS01G0665900	371	1482	504	84	786	1584	733	2041
OS01G0109700	450	443	620	69	786	492	207	492
OS10G0406350	1302	532	427	95	784	903	936	2325
OS07G0168300	3974	892	1305	125	783	2498	1806	4229
OS03G0350300	1218	675	1339	57	783	1443	224	1810
OS07G0109500	3848	1616	1415	471	782	2175	5651	5781
OS01G0822800	1294	833	652	235	782	1273	1013	2878
OS01G0143800	560	771	706	169	782	1711	880	3666
OS04G0411800	525	717	600	137	782	1950	2379	3627
OS05G0143550	2481	430	533	136	782	888	806	1148
OS03G0439700	231	2364	307	30	782	1009	1050	1585
OS03G0161302	267	148	152	0	782	1231	1860	1242
OS09G0514600	1043	479	323	152	781	852	1759	1049
OS05G0100800	420	629	599	35	781	1048	247	1901
OS12G0150100	733	810	786	2	781	1475	289	3136
OS06G0165800	1320	810	1571	142	780	1671	1366	2302
OS06G0591400	580	660	359	56	778	1012	323	294
OS08G0416000	268	620	636	116	776	1167	317	1825
OS12G0514000	432	842	393	85	776	1279	1317	2442
OS04G0533500	556	602	481	72	775	1060	422	1623
OS03G0792500	1972	389	423	99	774	817	1139	1211
OS09G0532400	306	253	337	167	773	452	238	1021
OS02G0822050	745	855	652	80	773	1706	1187	2155
OS11G0591300	112	201	92	0	773	538	618	1454
OS11G0528500	303	362	43	795	772	358	4516	712
OS04G0306400	669	4557	633	299	772	3838	1662	5627
OS01G0773600	223	857	313	170	772	1108	1041	1314
OS01G0950833	657	613	209	89	772	1039	723	1227
OS03G0154700	1257	607	737	100	771	1773	1165	2881
OS03G0299900	295	398	267	87	771	448	226	522
OS03G0138700	116	1574	524	20	771	2539	2290	2796
OS10G0486916	1600	651	513	179	770	1654	1656	2237
OS05G0318700	454	433	423	98	770	615	362	1131
OS06G0655500	312	403	252	53	770	404	52	762
OS02G0557700	70	148	158	40	770	997	468	2048
OS01G0853800	1523	722	707	645	769	687	4028	1127
OS07G0448800	317	311	312	101	769	980	445	814
OS03G0132900	317	484	615	15	769	9799	2157	4500
OS02G0603800	381	321	467	12	769	709	189	1092
OS01G0660200	3610	2025	4535	4	769	15439	1988	6024
OS07G0162400	2871	1111	2071	0	769	5344	3685	5586
OS07G0520800	358	1053	381	18	768	1238	808	2571
OS06G0608550	1638	622	480	265	767	1945	3010	2361
OS03G0765400	1410	1795	1808	205	767	4078	3635	8612
OS02G0169300	867	384	495	17	767	1744	490	1933
OS05G0562200	334	1145	805	139	763	2593	2740	3831
OS05G0506300	433	740	497	111	763	433	0	487
OS04G0525000	102	587	325	91	763	792	1455	2114
OS02G0814700	604	427	713	72	763	1271	297	2436
OS10G0566700	475	627	421	17	763	820	274	1084
OS03G0293500	210	399	544	67	762	944	667	1749
OS01G0559750	1281	158	196	42	762	331	61	449
OS12G0428600	926	344	644	126	761	497	331	622
OS10G0564300	1125	1175	925	96	759	2686	1467	5727
OS10G0575000	1322	898	634	330	758	1233	1869	1712
OS02G0799700	1715	2064	800	228	758	2374	3384	5208
OS01G0332800	177	592	231	72	756	211	117	399
OS12G0198000	3320	767	731	436	755	1737	9327	2446
OS02G0782366	343	1475	254	434	755	1418	941	1300
OS03G0169600	474	602	672	144	755	916	1112	2510
OS08G0113150	1175	227	506	14	755	1253	716	2479
OS08G0120000	377	268	378	12	755	744	651	1718
OS03G0787300	772	418	686	148	754	1188	652	2480
OS02G0779200	1210	981	813	82	754	873	718	1810
OS03G0101600	81	662	557	80	754	1078	480	1794
OS01G0507900	235	662	462	66	754	867	969	1685
OS05G0460600	255	966	326	64	754	606	416	943
OS01G0881300	672	2518	230	325	753	1407	823	774
OS02G0726600	1337	550	400	221	753	663	1663	1877
OS08G0566600	220	794	69	205	753	494	483	628
OS12G0145100	355	400	331	74	752	1472	1141	2548
OS01G0231700	324	383	427	45	752	1420	916	2116
OS03G0659300	1164	316	312	40	752	931	3129	883
OS08G0425200	564	547	504	257	751	1084	1442	2881
OS06G0303700	327	907	862	19	751	337	56	301
OS01G0153100	596	438	463	182	750	2244	1603	2877
OS09G0434200	130	614	722	146	750	1329	1147	2653
OS02G0575700	198	333	415	35	750	1454	319	1830
OS02G0613300	923	969	618	333	749	1814	1893	2773
OS02G0784900	413	802	441	89	749	922	779	2660
OS01G0679700	452	911	797	64	749	2082	1230	2252
OS04G0376000	1295	643	756	181	748	1299	652	2479
OS04G0643550	604	671	793	98	748	1493	721	2266
OS04G0401751	1888	277	484	0	748	1271	264	2018
OS05G0574500	779	590	506	100	747	2247	966	2584
OS02G0589400	182	189	37	22	747	62	0	100
OS09G0517900	6979	3500	3139	780	746	6974	12909	11672
OS04G0449900	1129	1014	742	234	746	866	1707	1921
OS07G0583600	556	803	497	56	745	1284	734	2022
OS12G0632800	776	794	594	47	745	857	230	2232
OS01G0259200	579	373	573	18	745	496	393	1051
OS03G0691400	591	398	804	137	744	1560	1155	1358
OS09G0306400	469	966	708	86	744	766	1407	2011
OS01G0100900	494	661	495	75	744	877	43	1179
OS07G0615200	723	507	759	41	744	882	325	1745
OS01G0150000	614	677	357	29	743	924	558	1531
OS08G0562100	425	480	461	173	742	557	398	1266
OS06G0646000	745	508	200	87	742	561	139	1391
OS06G0705700	19	1277	157	159	741	936	657	1552
OS01G0948600	819	355	933	18	740	1795	1267	2760
OS09G0438700	788	608	856	64	739	1707	1053	2402
OS03G0326350	1407	809	638	213	738	2023	1818	3354
OS03G0100050	571	885	409	91	738	579	226	943
OS08G0199300	6	377	517	5	738	905	138	1029
OS03G0278366	3754	761	757	329	737	2389	4595	3514
OS03G0735000	470	536	283	162	737	487	404	592
OS12G0118800	1069	526	644	118	737	1011	893	2409
OS03G0350100	715	298	626	1	737	1024	181	1216
OS02G0184100	383	455	268	38	736	751	270	991
OS01G0944200	0	2	0	0	736	197	167	305
OS08G0480800	535	1452	1187	243	735	3121	2001	5228
OS11G0107500	432	677	465	63	735	2787	1567	3173
OS02G0123500	77	479	371	40	735	831	526	1342
OS05G0332600	685	992	607	1	735	2350	1391	3216
OS05G0302700	547	493	748	9	734	1278	931	1997
OS01G0956300	1575	498	678	76	733	1240	1361	2174
OS07G0151200	877	1225	1456	104	731	2348	4656	6194
OS03G0206750	580	1508	449	247	730	2442	3102	3148
OS06G0184300	1076	699	784	109	730	720	580	990
OS08G0481400	813	470	164	191	729	901	1368	956
OS12G0244100	195	445	491	144	729	727	334	1626
OS01G0846150	1812	2556	1690	632	728	4102	10767	6678
OS07G0604500	1112	1069	976	181	727	1615	2956	3397
OS07G0561500	9	159	91	2	727	159	8	422
OS03G0578200	1215	574	336	142	725	973	1035	1411
OS05G0553000	661	500	448	80	725	1063	826	1515
OS01G0249300	228	348	443	27	725	1223	648	1507
OS09G0306232	1018	1156	789	96	723	1689	3869	3899
OS03G0128800	1	505	141	79	723	488	59	581
OS07G0609000	629	779	568	64	723	1507	886	2370
OS11G0444900	264	1385	654	52	722	1691	1527	1404
OS06G0731800	1592	658	744	159	721	1033	3048	1905
OS01G0705300	84	365	218	47	721	399	449	828
OS06G0484500	1403	1829	375	185	720	1549	2737	2294
OS07G0573800	113	407	264	80	720	703	359	921
OS03G0265800	733	974	476	11	720	1906	1220	2225
OS12G0276100	62	244	217	6	720	836	829	1313
OS03G0855600	1293	456	578	406	719	582	1328	1196
OS03G0845000	672	383	1361	15	717	1075	351	1193
OS05G0113400	145	166	370	1	717	833	215	637
OS03G0227700	121	573	172	124	716	609	568	1343
OS11G0220800	649	520	755	71	716	1784	780	3020
OS03G0424800	469	560	508	29	715	1052	656	1834
OS03G0666550	295	539	433	112	714	1486	297	1715
OS02G0478700	695	320	430	49	714	708	362	1365
OS08G0102700	352	1279	121	506	713	338	246	301
OS02G0169900	287	756	374	111	713	677	649	1013
OS10G0471300	453	569	373	110	713	1161	664	1727
OS03G0218400	1723	757	1727	53	712	1436	843	2078
OS07G0495100	432	808	522	121	711	969	591	1628
OS03G0181550	83	509	76	0	711	713	208	1490
OS02G0125100	487	636	474	178	710	784	245	1004
OS02G0689500	3991	1034	691	130	710	1743	744	1716
OS04G0504800	1529	1180	835	90	710	3455	1969	4425
OS05G0311500	483	618	849	50	710	1627	1931	4755
OS10G0539500	620	993	756	213	709	2997	910	3934
OS07G0662500	580	592	787	36	709	1460	977	2680
OS05G0222200	1	453	156	12	708	451	818	1122
OS02G0184500	1638	878	682	518	707	1317	3130	2037
OS11G0521500	338	1540	498	275	707	759	635	1706
OS04G0165700	798	1740	409	213	707	1005	619	1320
OS11G0246900	545	825	396	96	706	1067	868	1972
OS04G0430950	944	460	610	186	705	885	1080	1895
OS01G0252600	141	1416	317	163	705	922	1186	977
OS02G0828200	973	439	457	22	704	775	844	1846
OS11G0621400	0	587	53	97	703	288	169	551
OS01G0760600	44	265	269	0	703	1008	533	860
OS06G0167600	465	638	499	137	702	1203	1554	2689
OS02G0117700	705	645	212	577	701	866	3837	798
OS04G0402100	1316	442	1120	160	700	1798	1038	3342
OS09G0557900	541	369	266	60	700	1071	829	1299
OS03G0313000	720	659	402	55	700	1610	1259	3168
OS02G0621800	744	817	1429	11	699	1562	655	3501
OS04G0394250	270	403	520	0	698	1180	151	1752
OS01G0719100	368	870	418	142	697	288	2	325
OS04G0645100	745	805	309	394	696	294	840	549
OS03G0685000	72	873	331	156	695	674	436	1074
OS01G0552300	349	358	200	69	695	1147	561	1940
OS05G0568900	514	694	289	45	695	562	528	857
OS01G0232000	1	1320	119	230	694	230	165	215
OS08G0438501	461	1663	613	214	694	1554	1866	2702
OS10G0465800	1250	603	530	68	694	1495	1377	2461
OS01G0591250	72	871	181	43	693	428	43	853
OS02G0208100	1547	1552	926	563	692	1284	2003	2871
OS12G0583900	836	652	530	152	692	1472	706	1861
OS12G0182700	305	568	195	76	692	607	271	909
OS02G0240300	0	2169	85	383	691	511	290	153
OS08G0516900	332	808	391	196	690	1328	1430	1515
OS05G0337400	1	849	239	112	690	850	856	1396
OS03G0319300	1998	493	1089	0	690	4136	1709	5068
OS04G0643100	757	339	527	136	689	837	956	1446
OS07G0208000	1758	562	687	48	689	1147	869	1962
OS07G0613500	104	276	353	13	689	935	193	1418
OS05G0303000	457	649	685	220	688	1290	721	2078
OS01G0265800	165	543	537	124	688	970	610	1841
OS03G0749401	283	564	336	18	688	960	521	1126
OS08G0482700	2957	691	934	0	688	2497	489	2172
OS12G0143100	311	469	504	86	687	1304	771	2051
OS06G0665500	74	924	399	81	687	642	332	1200
OS03G0606200	388	411	311	0	686	1052	387	1114
OS03G0634000	485	1032	633	72	685	1500	334	1926
OS03G0698500	1076	788	381	147	684	859	486	1198
OS01G0901900	230	558	507	45	684	613	407	900
OS04G0456700	1112	1905	1388	15	684	1167	436	1752
OS07G0522500	1336	664	1004	0	684	2322	573	1953
OS06G0175500	2011	622	755	28	682	1197	936	2015
OS01G0717700	810	347	1204	38	681	1515	1356	3970
OS12G0152700	506	382	415	37	681	479	636	973
OS08G0250200	209	260	289	32	681	1058	155	1325
OS03G0200500	719	462	606	30	681	1140	1081	2077
OS01G0315850	862	724	773	11	681	1696	2213	3887
OS04G0119500	902	972	756	163	680	1283	993	2923
OS05G0490900	561	1679	296	197	679	2016	2291	1904
OS02G0218200	700	436	586	45	679	884	492	1356
OS03G0796501	2692	1088	1006	202	678	1258	1613	2865
OS08G0130500	1214	817	881	99	678	1815	998	4058
OS03G0206700	296	994	346	75	678	1359	1423	1857
OS09G0115500	743	261	474	53	678	751	554	1411
OS06G0103800	624	351	195	74	677	491	129	584
OS06G0145950	520	454	242	39	677	911	1123	912
OS11G0537375	2841	799	408	122	676	1419	2390	1718
OS01G0276800	457	573	880	62	676	707	300	751
OS03G0568900	537	568	514	89	675	1030	401	1610
OS04G0160801	0	985	132	242	674	84	65	37
OS03G0279950	0	1712	267	219	674	597	106	569
OS01G0835900	347	752	343	76	674	1464	550	2327
OS05G0179450	680	502	213	28	674	845	755	1091
OS01G0653601	1302	1349	598	209	673	1601	1897	1659
OS09G0572700	10047	293	1249	174	673	839	5394	2569
OS02G0116900	473	595	803	173	673	1824	1637	3256
OS12G0501900	1606	697	454	158	673	2374	3728	3223
OS01G0566900	582	665	477	108	673	1038	500	1261
OS07G0142900	697	432	352	45	673	607	633	1345
OS02G0173900	354	268	407	17	673	480	218	568
OS07G0173200	1576	1271	716	486	672	1198	1685	2142
OS03G0707600	2700	811	591	457	672	904	3119	1554
OS06G0583501	620	1705	950	202	672	2225	1401	2954
OS10G0370700	180	660	111	123	671	203	107	502
OS02G0521700	284	669	530	80	671	835	933	2266
OS05G0163050	441	713	410	70	671	1058	1545	1498
OS02G0833400	385	262	457	24	671	286	56	662
OS07G0623000	1226	669	483	189	670	1273	1586	2272
OS07G0194000	1842	641	638	187	670	1355	1177	1892
OS03G0799000	300	515	359	126	670	2979	3186	3370
OS01G0357150	813	533	301	106	670	3239	2522	4391
OS01G0815800	802	428	565	69	670	1015	580	1244
OS12G0237000	412	684	378	154	669	999	872	1140
OS05G0126300	846	618	359	96	669	740	56	862
OS07G0674200	975	769	890	40	669	2008	1199	4012
OS04G0516701	359	284	148	32	669	532	922	1703
OS02G0664000	971	263	307	1	669	849	610	981
OS08G0224150	335	991	476	186	668	1979	2478	3593
OS05G0311550	793	750	794	103	667	2568	5336	7429
OS03G0680800	88	443	339	75	667	686	657	1285
OS07G0164200	455	469	258	44	667	1012	237	1168
OS04G0515300	648	614	562	6	667	1475	899	2405
OS06G0671900	1121	697	833	98	666	1213	1112	1776
OS04G0534600	2	1350	350	66	666	1438	427	2242
OS05G0545000	515	427	339	29	666	767	411	1017
OS09G0487900	324	419	440	366	665	565	706	1024
OS06G0340600	1003	671	765	91	665	1590	606	2682
OS01G0680500	618	1428	412	81	665	2233	2146	3576
OS03G0297600	30	555	168	53	665	562	383	849
OS06G0115100	858	343	427	39	665	872	414	1573
OS05G0417200	689	561	496	8	665	692	248	1587
OS07G0608100	747	755	640	215	664	1359	1426	2103
OS03G0836050	2162	693	689	61	664	2381	1202	2902
OS02G0806350	21337	793	1230	648	663	1567	1789	2434
OS05G0420200	233	573	320	142	663	1106	513	1472
OS03G0274950	922	272	498	29	663	2218	1475	2849
OS01G0938900	713	395	590	43	662	1136	401	1724
OS06G0109000	875	1243	333	279	661	836	1188	1473
OS02G0132950	450	740	381	72	661	1736	649	1485
OS05G0230700	493	430	151	63	661	858	1024	1333
OS03G0709000	782	459	530	31	661	1214	941	1557
OS12G0589100	403	566	724	26	661	1906	752	2083
OS11G0482000	1595	923	822	123	660	1500	1071	2867
OS02G0235802	2965	795	600	93	660	1668	4638	2747
OS05G0155100	564	508	560	42	660	1562	844	2515
OS01G0237100	710	549	427	173	659	639	366	1479
OS08G0521800	143	910	458	57	659	1408	756	2567
OS03G0806900	198	340	550	40	659	924	370	1667
OS08G0344600	653	371	291	179	658	574	591	1360
OS09G0509350	1028	573	483	85	658	1321	577	1686
OS09G0513000	904	630	528	64	658	989	818	1485
OS10G0431000	267	861	444	52	658	1168	134	1242
OS02G0800000	318	609	598	151	657	811	1131	1448
OS01G0735500	482	595	620	56	657	703	1161	1735
OS03G0744600	631	793	1072	52	657	1937	1019	2731
OS09G0493600	328	598	476	271	656	709	1018	1597
OS04G0576700	370	459	657	51	656	761	1646	1769
OS09G0509050	242	470	437	22	656	2164	2367	4530
OS06G0232600	597	605	349	248	655	464	763	771
OS01G0235632	399	926	342	210	654	1706	2002	1936
OS12G0555400	362	1741	293	179	654	789	1004	883
OS08G0387500	252	426	246	15	654	717	325	853
OS03G0559700	0	537	231	14	654	890	618	1465
OS03G0767500	1147	649	775	113	653	1528	2473	4202
OS06G0146400	881	440	662	80	653	1260	1044	2503
OS03G0278000	1038	312	623	31	653	1275	754	1562
OS05G0353300	425	432	405	28	653	873	568	1385
OS04G0391500	317	626	534	220	652	489	215	804
OS01G0881900	407	714	206	131	652	866	594	960
OS08G0483200	374	405	414	95	652	468	213	1179
OS01G0703800	760	426	559	112	651	1873	1084	2961
OS02G0684400	179	1177	480	35	651	2124	1597	3738
OS02G0613200	495	471	443	222	650	743	970	927
OS09G0569100	738	422	631	76	650	1791	2524	3560
OS04G0458200	535	277	261	27	650	749	248	994
OS10G0534900	737	1389	1684	188	649	2137	1082	3143
OS02G0666800	85	376	777	95	649	883	337	1728
OS02G0595400	660	858	542	19	648	1366	1125	2555
OS02G0496900	682	674	622	167	646	972	404	2430
OS07G0173100	2357	828	595	576	645	1139	2929	1746
OS06G0705100	19	1117	256	261	644	412	427	862
OS11G0247350	648	1443	1197	126	643	2201	2509	3688
OS06G0308000	236	551	292	111	643	209	233	467
OS05G0595400	378	335	242	38	642	410	461	699
OS09G0367900	551	995	252	15	642	880	274	1749
OS10G0432001	564	551	416	166	641	975	546	1197
OS03G0214050	81	598	335	75	641	1385	407	1208
OS10G0389000	160	280	406	10	641	673	271	1022
OS05G0536200	489	346	311	54	640	653	460	1283
OS08G0547951	992	2058	1856	43	640	1240	3481	3402
OS06G0625400	1008	256	586	36	640	761	910	1405
OS04G0390500	589	516	244	0	640	826	483	1163
OS11G0580800	144	1013	499	205	639	556	132	819
OS01G0876500	755	661	416	109	639	724	544	884
OS04G0386600	357	464	659	20	639	1122	509	1243
OS09G0414600	1270	1155	402	874	636	666	3000	1877
OS10G0320400	454	428	372	74	636	489	536	966
OS04G0611300	433	827	587	23	636	2533	1386	2940
OS12G0638750	255	1115	233	148	635	842	790	1073
OS01G0209800	220	371	2347	9	635	1490	1055	2798
OS03G0300600	405	807	567	113	634	1711	789	3586
OS06G0717700	191	463	169	45	634	841	458	1353
OS02G0794700	459	396	405	34	634	1071	621	2087
OS11G0599200	959	394	1249	175	633	1618	1293	1449
OS03G0309200	87	812	394	146	633	609	52	541
OS06G0498900	432	511	435	100	633	469	314	1192
OS01G0925400	98	580	1079	92	633	558	208	1075
OS07G0170200	98	397	466	82	633	560	491	941
OS04G0429850	248	329	235	28	633	707	158	937
OS04G0560600	302	188	247	17	633	211	52	408
OS10G0502400	147	269	211	294	632	534	952	1023
OS07G0661400	6818	694	650	457	631	4808	16793	4178
OS03G0283100	781	351	892	216	631	459	1203	1354
OS10G0456550	1377	825	619	66	631	2452	1448	2411
OS07G0645400	183	253	254	4	631	851	408	1360
OS01G0710700	345	1074	349	167	630	1062	640	1854
OS05G0113500	1019	899	715	254	628	1042	3494	1843
OS03G0431100	314	350	309	126	628	810	1069	860
OS05G0129300	563	1034	751	23	628	1279	469	2424
OS01G0182200	1054	578	416	458	627	747	3460	1557
OS02G0730775	111	514	602	87	627	865	1761	2171
OS02G0708100	506	456	371	75	627	740	438	1126
OS12G0278700	704	566	479	58	627	1215	551	2140
OS03G0794700	730	638	622	26	627	1661	1528	2732
OS10G0502000	495	709	227	390	626	388	606	833
OS04G0296700	0	2	0	0	626	337	1130	558
OS03G0323600	2689	1943	1286	101	625	5367	2733	7492
OS11G0673150	1295	487	664	46	625	1870	761	2264
OS02G0831000	1396	389	450	91	624	1808	1303	2386
OS08G0547900	446	1543	1792	24	624	812	1011	2928
OS02G0269200	441	1273	378	435	623	1999	1832	1678
OS07G0569166	2919	1037	483	131	623	3230	1419	3498
OS02G0639900	188	594	508	112	623	759	818	1380
OS01G0836800	1296	1383	1603	59	623	3223	1745	4399
OS05G0101200	160	639	350	103	622	775	314	1164
OS06G0264300	407	495	553	88	622	1273	786	2162
OS05G0349700	244	879	457	82	622	383	408	799
OS05G0549166	1638	715	862	21	622	2379	1307	3550
OS05G0149400	484	216	526	0	620	540	247	1037
OS08G0117400	2384	399	586	430	619	993	1037	1606
OS01G0681050	355	752	260	96	619	2092	1402	2839
OS03G0808900	430	291	60	0	619	336	1	336
OS07G0204250	11900	1146	1384	419	618	5053	8480	6905
OS03G0773050	438	847	100	83	618	612	396	834
OS05G0592450	918	554	354	70	618	1243	551	1524
OS08G0359500	584	236	569	37	618	718	317	1098
OS08G0478200	116	435	492	29	618	886	488	1754
OS10G0509100	661	428	930	27	618	1381	843	2142
OS06G0134000	139	438	570	119	617	1665	1010	2783
OS08G0548900	1212	438	705	75	617	1855	1896	2633
OS04G0566400	192	769	483	135	616	699	336	1493
OS09G0103150	795	665	465	115	616	1171	941	1166
OS12G0507500	71	795	252	47	616	969	502	1785
OS03G0286300	1297	279	487	69	615	538	627	588
OS11G0148500	467	258	401	28	614	935	571	1682
OS10G0573000	637	355	197	64	613	720	1028	1495
OS05G0468700	620	797	590	57	613	909	581	1447
OS12G0143950	808	472	410	41	613	1314	1363	1864
OS07G0187300	378	422	347	21	613	784	384	1407
OS01G0667550	1843	1148	689	523	612	3091	3895	2826
OS03G0156500	1014	392	651	148	612	1513	1678	2639
OS06G0203000	1106	430	440	124	612	1098	312	1356
OS03G0147400	452	381	274	82	612	678	567	1142
OS03G0733500	1307	688	461	17	612	1584	1042	2532
OS02G0199666	200	1626	406	153	611	1071	1969	2834
OS03G0438100	1012	1048	677	88	611	1645	967	1778
OS03G0823550	0	131	137	14	611	929	753	1466
OS03G0805200	268	353	404	2	611	535	116	911
OS02G0731600	448	1336	402	187	610	1238	631	1564
OS01G0717000	170	497	337	105	610	1370	422	2397
OS04G0610500	800	593	297	88	610	736	336	1494
OS08G0553800	318	394	121	90	609	459	93	657
OS03G0808750	441	591	666	72	609	2341	1589	3065
OS09G0413700	50	139	215	30	609	364	110	564
OS03G0261500	431	359	664	19	609	737	338	1013
OS05G0565000	916	722	749	2	608	1148	870	1862
OS01G0254000	350	360	509	19	607	1088	492	1720
OS09G0528500	21	542	91	6	607	1719	1775	2132
OS05G0429900	558	875	183	235	606	1161	999	2991
OS09G0394500	1230	610	423	122	606	622	616	878
OS01G0235900	7	878	119	52	606	370	885	435
OS04G0620000	840	609	368	50	606	793	439	916
OS02G0543000	463	1060	317	1	606	1881	1139	1702
OS01G0938100	1	837	93	116	605	218	527	383
OS07G0189800	1145	929	635	108	605	1421	4133	3281
OS05G0494500	1006	595	995	59	605	768	128	1555
OS01G0750800	592	478	355	56	605	1371	721	1798
OS01G0673600	1327	322	675	28	605	1214	1569	1673
OS02G0823000	279	658	500	30	604	838	302	1243
OS03G0598800	811	655	560	7	604	1291	793	2547
OS05G0468550	804	541	182	245	603	292	706	430
OS01G0839500	322	519	255	140	603	1211	1328	2123
OS01G0819500	879	407	391	155	602	899	726	1025
OS04G0538700	330	331	968	140	602	670	583	1272
OS10G0534600	503	1053	711	78	602	2699	907	3261
OS08G0463900	373	309	303	23	602	380	444	918
OS03G0392400	1254	627	476	486	601	787	2706	1462
OS03G0108700	216	647	242	80	601	779	861	910
OS06G0318650	348	555	416	13	601	1387	476	1381
OS05G0118900	1531	214	188	11	601	684	1709	1051
OS01G0615250	1605	408	804	78	600	2184	3031	3178
OS02G0781850	139	393	373	68	600	885	355	960
OS11G0127900	650	905	869	29	600	1603	681	3593
OS02G0265900	140	412	307	20	600	1156	539	1538
OS10G0510050	421	116	189	5	600	441	195	929
OS03G0699300	46	405	135	45	599	394	330	648
OS03G0800050	1353	571	389	38	599	857	296	975
OS03G0268250	634	400	329	150	598	938	694	1074
OS05G0305150	570	469	361	129	598	548	507	707
OS04G0441900	275	411	442	124	598	530	296	928
OS03G0567600	374	485	389	56	598	587	270	820
OS02G0784700	349	178	430	0	598	754	391	1332
OS01G0763300	929	543	326	160	597	1091	1555	1347
OS11G0425300	130	348	252	83	597	494	652	890
OS10G0579600	410	326	340	71	597	384	64	504
OS10G0213800	427	251	127	70	597	94	0	124
OS06G0563250	565	446	521	44	596	1073	387	1532
OS01G0809300	615	418	548	43	596	1688	889	2216
OS05G0108050	960	993	357	322	595	1182	2804	1868
OS02G0167366	1250	430	294	230	595	1704	1146	1266
OS02G0635000	277	397	102	33	595	404	277	444
OS08G0206650	282	835	315	147	594	2064	1045	2882
OS10G0580800	458	732	530	88	594	1077	1693	1865
OS01G0139200	694	791	1046	56	594	1333	1017	2006
OS04G0685800	383	537	403	99	593	546	597	1029
OS05G0106100	886	671	593	56	593	1184	263	994
OS03G0247000	341	567	288	46	593	1031	1009	1383
OS03G0854000	467	504	406	44	593	667	755	1540
OS01G0105900	319	606	791	40	592	1341	489	2274
OS05G0494900	180	406	410	80	591	306	2	297
OS03G0731900	664	200	414	55	591	347	497	662
OS10G0569800	2102	2836	8198	54	591	3237	679	1156
OS09G0470500	980	1045	447	259	590	1448	669	1813
OS07G0124100	10828	1991	3901	44	590	9002	19811	8737
OS07G0585000	737	1102	900	43	590	2030	2250	4130
OS12G0181533	710	189	92	41	590	1266	519	2032
OS10G0542900	718	756	840	0	590	1874	517	1562
OS01G0743800	0	95	104	17	589	333	305	548
OS02G0329800	55	170	223	0	589	636	496	1470
OS01G0853000	555	382	451	48	588	1305	939	2219
OS05G0414750	343	1040	769	2	588	4969	1794	4168
OS03G0579000	1791	824	555	702	587	833	2691	1767
OS04G0310500	190	467	562	50	587	1003	526	1138
OS11G0591100	236	207	419	17	587	967	113	1337
OS07G0500300	909	534	293	18	586	1025	705	665
OS03G0720300	162	430	289	1	586	1322	699	1446
OS03G0820600	522	417	445	87	585	1379	497	1117
OS01G0323775	1789	321	1126	42	585	2858	1019	4364
OS03G0131950	930	1514	387	344	584	2392	3647	3393
OS08G0562200	528	294	478	106	584	656	424	1094
OS07G0246200	723	454	1217	103	584	2296	891	3438
OS10G0557900	402	774	257	84	584	1141	1140	1469
OS02G0680600	942	335	463	72	584	1070	1597	1434
OS01G0615000	142	1071	222	71	584	420	63	510
OS03G0167750	532	519	340	38	584	965	531	1639
OS02G0152900	76	348	333	37	584	572	409	938
OS06G0667500	192	428	165	36	584	689	194	525
OS12G0409000	116	118	97	6	584	625	514	1083
OS01G0686800	819	608	724	91	583	1126	1543	2960
OS09G0509200	1692	370	492	63	583	601	573	1040
OS10G0110950	342	1208	528	35	583	1232	265	977
OS09G0471150	544	754	576	129	582	2251	1312	2031
OS03G0179900	735	350	510	13	582	539	66	883
OS01G0225100	344	619	399	0	582	1214	155	1283
OS06G0102725	698	720	510	60	581	1875	1109	1906
OS11G0104350	471	96	88	26	581	304	294	330
OS04G0457800	588	671	872	5	581	1397	344	1552
OS03G0178200	274	906	283	117	580	599	341	1142
OS01G0232550	235	705	395	35	580	1131	563	1640
OS02G0168850	384	872	344	33	580	1670	954	2296
OS11G0599466	2196	341	460	169	579	469	974	1114
OS02G0596000	38	569	277	75	579	768	602	792
OS05G0241150	0	887	144	145	578	962	490	994
OS06G0603000	924	262	508	79	578	587	486	819
OS04G0589500	201	987	311	60	578	1426	325	1170
OS08G0498400	0	153	278	49	578	412	294	554
OS03G0101100	313	467	294	43	578	879	231	1308
OS02G0813500	886	264	611	18	578	622	499	1050
OS09G0373000	122	283	378	86	577	533	469	719
OS05G0179300	100	309	151	26	577	547	263	677
OS02G0222000	2	25	64	13	577	60	2	889
OS02G0608400	394	487	749	9	577	668	178	683
OS03G0227800	521	744	251	232	576	414	382	458
OS02G0618200	1167	303	328	78	576	266	9	729
OS02G0722700	481	501	389	2	576	762	92	949
OS08G0530033	396	495	326	144	575	1419	1761	1831
OS01G0689900	1174	412	477	128	575	614	622	744
OS05G0480200	243	688	336	115	575	326	97	375
OS02G0687500	279	846	531	77	575	1249	570	1853
OS03G0812200	608	455	317	33	575	648	382	754
OS01G0539400	91	580	205	144	574	146	153	249
OS07G0563000	396	423	272	98	574	447	118	679
OS07G0614700	325	315	466	43	574	898	466	1866
OS03G0281466	1060	1701	531	299	573	1492	1255	2523
OS03G0314700	304	416	392	23	573	1074	287	2257
OS03G0701400	180	816	141	81	572	533	669	1006
OS01G0758450	476	589	215	67	572	903	744	1240
OS09G0497400	693	352	392	23	572	840	866	1249
OS08G0299000	431	136	312	10	572	292	499	646
OS01G0966000	205	636	194	164	571	771	64	931
OS03G0732100	831	418	356	74	570	284	238	641
OS03G0274300	533	1108	318	54	570	543	365	534
OS02G0199600	107	1077	331	13	570	722	308	1199
OS07G0580900	0	434	276	291	569	603	536	1023
OS07G0509700	1009	706	395	271	569	740	1231	1595
OS01G0228600	493	693	243	135	569	892	1003	1396
OS04G0463300	310	301	81	97	569	1308	761	1704
OS05G0108800	990	349	505	59	569	1181	1444	1978
OS07G0636000	758	265	771	45	569	538	604	1128
OS01G0847000	423	541	429	135	568	1021	458	1277
OS06G0523100	8	411	317	62	568	406	198	606
OS06G0624900	946	353	560	158	567	569	1577	1300
OS06G0716750	1588	783	1787	142	567	7817	1833	6607
OS03G0799050	936	763	382	111	567	5550	3007	5588
OS03G0128100	298	381	195	11	567	289	194	332
OS10G0113201	3867	707	589	479	566	3190	15892	5440
OS05G0402300	1839	608	516	270	566	1015	2948	1725
OS01G0106900	607	484	329	106	566	720	463	825
OS01G0266600	315	278	153	70	566	559	157	566
OS07G0142000	226	270	182	48	566	253	702	540
OS08G0326400	471	566	669	89	565	1022	480	1522
OS09G0338400	1264	598	354	168	564	1068	493	2164
OS03G0275500	509	717	468	126	564	1933	1317	1990
OS03G0278300	822	680	549	78	564	1808	471	2069
OS01G0560000	989	454	464	28	564	1115	1391	1617
OS08G0459600	313	313	362	14	564	736	154	1165
OS02G0813350	324	432	453	57	563	808	648	1407
OS01G0141150	484	625	639	39	563	2748	1516	3873
OS03G0821100	456	479	811	119	562	451	334	1352
OS03G0219300	281	486	295	61	562	1436	715	1991
OS06G0114500	380	306	109	26	562	441	137	386
OS06G0181566	376	417	504	68	561	1166	709	1471
OS03G0364400	5885	1600	2423	838	560	2505	4109	4284
OS11G0168200	819	530	601	105	560	1438	907	2191
OS04G0497700	1641	1072	645	195	559	2602	10600	4022
OS06G0265000	318	391	242	94	559	362	677	914
OS02G0520800	527	345	347	73	559	852	792	1798
OS07G0548800	408	744	526	52	559	1470	91	1232
OS06G0254300	1	290	179	46	559	229	158	432
OS01G0279300	506	420	738	44	559	1841	814	2512
OS07G0181000	528	328	294	101	558	427	569	878
OS01G0260700	108	307	290	73	558	697	802	1114
OS06G0714100	68	413	287	47	558	859	354	1404
OS05G0574300	630	398	267	415	557	801	1849	2280
OS02G0803400	280	325	232	20	557	614	573	1011
OS10G0167300	1119	371	418	15	557	1147	857	1486
OS10G0545700	155	523	308	12	557	1923	1805	2246
OS01G0872100	181	964	550	177	556	1614	1298	3131
OS03G0344900	830	600	439	149	556	703	868	1505
OS03G0713000	553	525	307	115	556	710	321	1121
OS02G0182800	250	525	378	39	556	523	310	1093
OS05G0516600	403	442	385	37	556	1469	315	1474
OS03G0605300	10	556	121	10	556	347	437	714
OS10G0493850	221	480	433	93	555	1063	1519	2514
OS05G0238200	249	512	407	70	555	1005	456	1310
OS12G0438900	649	469	559	42	555	1334	1108	1801
OS10G0406600	298	712	587	0	555	1583	552	1901
OS01G0919900	317	888	195	148	554	548	681	1026
OS10G0529800	64	699	415	102	554	928	402	1314
OS01G0784725	442	503	109	101	554	447	354	1043
OS02G0177900	163	332	220	62	554	473	226	772
OS01G0740651	404	456	765	59	554	1341	480	2936
OS04G0519912	397	313	601	7	554	663	282	938
OS04G0684000	638	1129	795	211	553	805	735	2299
OS02G0276500	78	289	289	60	553	586	493	1072
OS01G0949300	1888	1233	1370	7	553	4263	1205	6029
OS03G0229500	35	289	76	0	553	184	49	131
OS10G0536050	473	555	729	46	552	2282	1623	3680
OS12G0299300	0	0	0	0	552	132	81	245
OS03G0582200	532	589	788	31	551	1601	822	2536
OS06G0172600	213	499	536	10	551	1308	380	1795
OS06G0298200	66	673	314	48	550	747	684	1063
OS08G0558200	134	55	149	46	550	122	0	376
OS03G0210600	43	323	575	45	550	672	74	588
OS02G0806700	0	274	268	42	550	419	315	760
OS01G0965400	579	746	675	103	549	787	216	1911
OS01G0810300	168	374	438	97	549	727	80	1228
OS01G0253300	504	824	778	81	549	1550	1009	2719
OS12G0557400	350	338	389	34	549	683	406	1076
OS02G0815200	247	530	243	1	549	577	277	1459
OS01G0617900	779	772	347	322	548	903	604	1365
OS07G0685700	594	497	467	102	548	715	1251	1575
OS03G0358975	1019	542	343	73	548	1019	514	1142
OS04G0470801	458	694	142	59	548	1180	962	1394
OS03G0690500	0	22	35	0	548	612	562	933
OS08G0484700	371	777	397	271	547	510	869	934
OS01G0645900	673	1017	647	181	547	1389	1086	2641
OS01G0109201	585	321	299	90	547	775	368	1095
OS01G0813400	841	275	423	31	547	1077	483	1741
OS11G0528300	294	144	83	18	547	171	47	366
OS01G0106200	1556	159	220	219	546	541	1391	1332
OS02G0591700	518	511	550	233	545	1067	1203	1872
OS04G0478000	726	656	520	186	545	1307	6019	2846
OS02G0122800	644	416	331	140	545	666	361	657
OS06G0729000	100	312	141	65	545	212	119	498
OS02G0736400	141	354	297	40	545	808	313	1146
OS05G0542900	183	1010	463	37	545	1051	1269	2443
OS09G0553700	148	319	396	14	545	842	182	1637
OS07G0185300	2202	537	391	229	544	733	2311	1800
OS04G0603200	91	926	136	97	544	869	497	1139
OS02G0710102	336	453	384	27	544	252	2	204
OS01G0754500	682	442	377	228	543	740	1568	718
OS08G0282400	167	414	434	67	543	863	334	1347
OS06G0126000	88	436	253	23	543	966	461	1083
OS04G0598200	830	512	547	0	543	1100	565	2496
OS12G0410200	0	9	0	0	543	1166	475	1908
OS01G0908200	466	637	338	73	542	661	267	1238
OS02G0115900	2167	444	2054	24	542	2477	578	4209
OS07G0184850	152	502	237	153	541	2637	1932	2772
OS03G0241400	784	457	295	73	541	1167	1029	1601
OS08G0567000	433	338	327	20	541	512	60	723
OS04G0609100	171	343	308	20	541	341	181	295
OS06G0301000	698	447	562	66	540	645	210	1017
OS05G0317200	223	211	419	36	540	571	294	656
OS08G0127100	1798	1141	2492	1	540	3759	2917	6990
OS03G0170500	264	1074	188	393	539	476	1135	1099
OS07G0546150	39	613	500	84	539	1262	964	2125
OS05G0106650	1053	1017	496	79	539	2359	1106	3611
[truncated: 33,681 more rows]
