# Supplementary material for: Comparative transcriptome profiling of low light tolerant and sensitive rice varieties induced by low light stress at active tillering stage
Source: Sci Rep. 2019 Apr 8;9:5753. doi: 10.1038/s41598-019-42170-5 (PMC6453891; doi:10.1038/s41598-019-42170-5)
Supplement: Supplementary file 4 — Supplementary table S 3a-t [file 41598_2019_42170_MOESM4_ESM.xlsx]

## Sheet: (a) SC vs IC down
	Supplementary Table 3a Gene Ontogy(GO) enrichment analysis for down regulated DEGs under normal light condition between samples SC vs IC down-regulated
	Cellular Component								Biological Process								Molecular Function
	#Term	ID	Gene number	P-Value	Corrected P-Value	Gene	Hyperlink		#Term	ID	Gene number	P-Value	Corrected P-Value	Gene	Hyperlink		#Term	ID	Gene number	P-Value	Corrected P-Value	Gene	Hyperlink
	intracellular part	GO:0044424	365	0.537589	0.860443	Q10MX1|Q10MX5|Q7XC02|Q5VPR6|Q6K5Y3|Q10MQ4|Q53LJ8|Q10SE0|Q9SXV0|Q7XIH7|Q8RZB7|Q6K4P7|Q6EPN1|Q6AT22|Q0IZF1|Q2R6X3|Q0JN91|Q2QN26|Q0JBJ1|Q84SM4|Q2QLI3|Q8S1S0|Q75IA6|Q5N9V4|Q67TR8|Q6ZJ99|Q42971|B9FDR3|Q5Z9Q8|Q6YTJ0|Q94H98|Q84ZC4|Q6Z2H5|Q0DXW9|Q5SML2|Q6H6A6|Q5Z852|Q53MA7|Q0DAR2|Q94EF5|Q69R01|Q338G0|B9GBH9|Q0JKJ3|Q5Z407|Q53JH1|Q9LWS9|Q53LT9|O82807|Q0DIJ1|Q5VR46|Q5N801|Q5Z807|Q6ZIH1|Q67X79|Q5SN79|Q6Z4A7|…	http://amigo.geneontology.org/cgi-bin/amigo/term_details?term=GO:0044424		metabolic process	GO:0008152	35	0.136989	0.821239	Q94DD8|Q40742|Q8W0I1|Q6ET88|Q42971|Q94CM9|Q8S5T1|Q9LHZ0|P41345|Q93VC6|Q9AS75|Q8S9R1|Q40682|Q94H98|Q9SXV0|Q6KAJ8|Q9LIS6|Q94LU0|Q10NY1|Q8S625|Q40731|Q8RZX9|Q8SBC1|Q8S919|Q942L2|P29619|Q9XJ29|Q8S1C7|Q9LST9|Q94EF5|Q8GTK7|P12330|Q94CN1|Q8S7S6|Q9ST27	http://amigo.geneontology.org/cgi-bin/amigo/term_details?term=GO:0008152		catalytic activity	GO:0003824	25	0.223167	0.821239	Q8S5T1|Q9LHZ0|Q8W0I1|Q6ET88|Q42971|Q5ZAF2|Q8W5H7|P41345|Q10NY1|Q9LHY3|Q8S9R1|Q94H98|Q9LIS6|Q94LU0|Q8S625|Q40731|Q8SBC1|Q8S919|P29619|Q9XJ29|Q94EF5|Q8GTK7|Q94CN1|Q9SNN0|Q9ST27	http://amigo.geneontology.org/cgi-bin/amigo/term_details?term=GO:0003824
	intracellular	GO:0005622	365	0.544052	0.860443	Q10MX1|Q10MX5|Q7XC02|Q5VPR6|Q6K5Y3|Q10MQ4|Q53LJ8|Q10SE0|Q9SXV0|Q7XIH7|Q8RZB7|Q6K4P7|Q6EPN1|Q6AT22|Q0IZF1|Q2R6X3|Q0JN91|Q2QN26|Q0JBJ1|Q84SM4|Q2QLI3|Q8S1S0|Q75IA6|Q5N9V4|Q67TR8|Q6ZJ99|Q42971|B9FDR3|Q5Z9Q8|Q6YTJ0|Q94H98|Q84ZC4|Q6Z2H5|Q0DXW9|Q5SML2|Q6H6A6|Q5Z852|Q53MA7|Q0DAR2|Q94EF5|Q69R01|Q338G0|B9GBH9|Q0JKJ3|Q5Z407|Q53JH1|Q9LWS9|Q53LT9|O82807|Q0DIJ1|Q5VR46|Q5N801|Q5Z807|Q6ZIH1|Q67X79|Q5SN79|Q6Z4A7|…	http://amigo.geneontology.org/cgi-bin/amigo/term_details?term=GO:0005622		cellular process	GO:0009987	33	0.240772	0.821239	Q94DD8|Q40742|Q8W0I1|Q6ET88|Q42971|Q94CM9|Q8S5T1|Q9LHZ0|P41345|Q93VC6|Q9AS75|Q40682|Q94H98|Q9SXV0|Q6KAJ8|Q9LIS6|Q10NY1|Q8S625|Q40731|Q8RZX9|Q8SBC1|Q8S919|Q942L2|P29619|Q8S1C7|Q9LST9|Q8GTK7|P12330|Q8S7S6|Q6H664|Q9ST27|Q9LGI2|Q94JE1	http://amigo.geneontology.org/cgi-bin/amigo/term_details?term=GO:0009987		binding	GO:0005488	18	0.568394	0.860443	Q6L8F9|Q8RZB7|Q6ZKC0|Q94D50|O82115|Q8W0I0|Q8RZX9|Q40682|P29619|Q9ST27|Q94CM9|Q93W16|Q8RYK0|Q5Z9N8|Q9LGI2|Q6H664|Q94JE1|Q9LIS6	http://amigo.geneontology.org/cgi-bin/amigo/term_details?term=GO:0005488
	cell part	GO:0044464	365	0.559501	0.860443	Q10MX1|Q10MX5|Q7XC02|Q5VPR6|Q6K5Y3|Q10MQ4|Q53LJ8|Q10SE0|Q9SXV0|Q7XIH7|Q8RZB7|Q6K4P7|Q6EPN1|Q6AT22|Q0IZF1|Q2R6X3|Q0JN91|Q2QN26|Q0JBJ1|Q84SM4|Q2QLI3|Q8S1S0|Q75IA6|Q5N9V4|Q67TR8|Q6ZJ99|Q42971|B9FDR3|Q5Z9Q8|Q6YTJ0|Q94H98|Q84ZC4|Q6Z2H5|Q0DXW9|Q5SML2|Q6H6A6|Q5Z852|Q53MA7|Q0DAR2|Q94EF5|Q69R01|Q338G0|B9GBH9|Q0JKJ3|Q5Z407|Q53JH1|Q9LWS9|Q53LT9|O82807|Q0DIJ1|Q5VR46|Q5N801|Q5Z807|Q6ZIH1|Q67X79|Q5SN79|Q6Z4A7|…	http://amigo.geneontology.org/cgi-bin/amigo/term_details?term=GO:0044464		cellular metabolic process	GO:0044237	30	0.124237	0.821239	Q94DD8|Q40742|Q8W0I1|Q6ET88|Q42971|Q94CM9|Q8S5T1|Q9LHZ0|P41345|Q93VC6|Q9AS75|Q40682|Q94H98|Q9SXV0|Q6KAJ8|Q9LIS6|Q10NY1|Q8S625|Q40731|Q8RZX9|Q8SBC1|Q8S919|Q942L2|P29619|Q8S1C7|Q9LST9|Q8GTK7|P12330|Q8S7S6|Q9ST27	http://amigo.geneontology.org/cgi-bin/amigo/term_details?term=GO:0044237		heterocyclic compound binding	GO:1901363	13	0.594485	0.860672	Q94D50|O82115|Q8W0I0|Q8RZX9|Q40682|P29619|Q9ST27|Q94CM9|Q93W16|Q5Z9N8|Q9LGI2|Q94JE1|Q9LIS6	http://amigo.geneontology.org/cgi-bin/amigo/term_details?term=GO:1901363
	cell	GO:0005623	365	0.559501	0.860443	Q10MX1|Q10MX5|Q7XC02|Q5VPR6|Q6K5Y3|Q10MQ4|Q53LJ8|Q10SE0|Q9SXV0|Q7XIH7|Q8RZB7|Q6K4P7|Q6EPN1|Q6AT22|Q0IZF1|Q2R6X3|Q0JN91|Q2QN26|Q0JBJ1|Q84SM4|Q2QLI3|Q8S1S0|Q75IA6|Q5N9V4|Q67TR8|Q6ZJ99|Q42971|B9FDR3|Q5Z9Q8|Q6YTJ0|Q94H98|Q84ZC4|Q6Z2H5|Q0DXW9|Q5SML2|Q6H6A6|Q5Z852|Q53MA7|Q0DAR2|Q94EF5|Q69R01|Q338G0|B9GBH9|Q0JKJ3|Q5Z407|Q53JH1|Q9LWS9|Q53LT9|O82807|Q0DIJ1|Q5VR46|Q5N801|Q5Z807|Q6ZIH1|Q67X79|Q5SN79|Q6Z4A7|…	http://amigo.geneontology.org/cgi-bin/amigo/term_details?term=GO:0005623		organic substance metabolic process	GO:0071704	24	0.403927	0.836025	Q40742|Q8W0I1|Q6ET88|Q42971|Q94CM9|Q9LHZ0|Q93VC6|Q8S9R1|Q40682|Q94H98|Q9SXV0|Q6KAJ8|Q9LIS6|Q10NY1|Q8S625|Q40731|Q8SBC1|Q8S919|Q8RZX9|P29619|Q9LST9|Q94EF5|Q8GTK7|Q9ST27	http://amigo.geneontology.org/cgi-bin/amigo/term_details?term=GO:0071704		organic cyclic compound binding	GO:0097159	13	0.594485	0.860672	Q94D50|O82115|Q8W0I0|Q8RZX9|Q40682|P29619|Q9ST27|Q94CM9|Q93W16|Q5Z9N8|Q9LGI2|Q94JE1|Q9LIS6	http://amigo.geneontology.org/cgi-bin/amigo/term_details?term=GO:0097159
	organelle	GO:0043226	362	0.550887	0.860443	Q10MX1|Q10MX5|Q7XC02|Q5VPR6|Q6K5Y3|Q10MQ4|Q53LJ8|Q10SE0|Q9SXV0|Q7XIH7|Q8RZB7|Q6K4P7|Q6EPN1|Q6AT22|Q0IZF1|Q2R6X3|Q0JN91|Q2QN26|Q0JBJ1|Q84SM4|Q2QLI3|Q8S1S0|Q75IA6|Q5N9V4|Q67TR8|Q6ZJ99|B9FDR3|Q5Z9Q8|Q6YTJ0|Q94H98|Q84ZC4|Q6Z2H5|Q0DXW9|Q5SML2|Q6H6A6|Q5Z852|Q53MA7|Q0DAR2|Q94EF5|Q69R01|Q338G0|B9GBH9|Q0JKJ3|Q5Z407|Q53JH1|Q9LWS9|Q53LT9|O82807|Q0DIJ1|Q5VR46|Q5N801|Q5Z807|Q6ZIH1|Q67X79|Q5SN79|Q6Z4A7|Q2QWU7|…	http://amigo.geneontology.org/cgi-bin/amigo/term_details?term=GO:0043226		primary metabolic process	GO:0044238	23	0.381709	0.836025	Q40742|Q8W0I1|Q6ET88|Q42971|Q94CM9|Q9LHZ0|Q93VC6|Q8S9R1|Q40682|Q94H98|Q9SXV0|Q6KAJ8|Q9LIS6|Q8S625|Q40731|Q8SBC1|Q8S919|Q8RZX9|P29619|Q9LST9|Q94EF5|Q8GTK7|Q9ST27	http://amigo.geneontology.org/cgi-bin/amigo/term_details?term=GO:0044238		transferase activity	GO:0016740	9	0.387119	0.836025	Q8S625|Q8W0I1|Q8S919|Q6ET88|P29619|Q9ST27|Q5ZAF2|Q9LIS6|Q8SBC1	http://amigo.geneontology.org/cgi-bin/amigo/term_details?term=GO:0016740
	intracellular organelle	GO:0043229	362	0.550887	0.860443	Q10MX1|Q10MX5|Q7XC02|Q5VPR6|Q6K5Y3|Q10MQ4|Q53LJ8|Q10SE0|Q9SXV0|Q7XIH7|Q8RZB7|Q6K4P7|Q6EPN1|Q6AT22|Q0IZF1|Q2R6X3|Q0JN91|Q2QN26|Q0JBJ1|Q84SM4|Q2QLI3|Q8S1S0|Q75IA6|Q5N9V4|Q67TR8|Q6ZJ99|B9FDR3|Q5Z9Q8|Q6YTJ0|Q94H98|Q84ZC4|Q6Z2H5|Q0DXW9|Q5SML2|Q6H6A6|Q5Z852|Q53MA7|Q0DAR2|Q94EF5|Q69R01|Q338G0|B9GBH9|Q0JKJ3|Q5Z407|Q53JH1|Q9LWS9|Q53LT9|O82807|Q0DIJ1|Q5VR46|Q5N801|Q5Z807|Q6ZIH1|Q67X79|Q5SN79|Q6Z4A7|Q2QWU7|…	http://amigo.geneontology.org/cgi-bin/amigo/term_details?term=GO:0043229		single-organism process	GO:0044699	18	0.59026	0.860672	Q94DD8|Q10NY1|Q9AS75|Q40731|Q6ET88|Q9SLX0|Q942L2|Q42971|Q6H664|Q9ST27|Q8S5T1|Q8S1C7|Q9LHZ0|Q9SXV0|Q8GTK7|P41345|Q8S7S6|Q9SNS2	http://amigo.geneontology.org/cgi-bin/amigo/term_details?term=GO:0044699		electron transport chain	GO:0022900	8	0.0636831	0.821239	Q94DD8|Q8S7S6|Q9AS75|Q942L2|Q8S5T1|Q8S1C7|Q9SXV0|P41345	http://amigo.geneontology.org/cgi-bin/amigo/term_details?term=GO:0022900
	intracellular membrane-bounded organelle	GO:0043231	360	0.569218	0.860443	Q10MX1|Q10MX5|Q7XC02|Q5VPR6|Q6K5Y3|Q10MQ4|Q53LJ8|Q10SE0|Q9SXV0|Q7XIH7|Q8RZB7|Q6K4P7|Q6EPN1|Q6AT22|Q0IZF1|Q2R6X3|Q0JN91|Q2QN26|Q0JBJ1|Q84SM4|Q2QLI3|Q8S1S0|Q75IA6|Q5N9V4|Q67TR8|Q6ZJ99|B9FDR3|Q5Z9Q8|Q6YTJ0|Q94H98|Q84ZC4|Q6Z2H5|Q0DXW9|Q5SML2|Q6H6A6|Q5Z852|Q53MA7|Q0DAR2|Q94EF5|Q69R01|Q338G0|B9GBH9|Q0JKJ3|Q5Z407|Q53JH1|Q9LWS9|Q53LT9|O82807|Q0DIJ1|Q5VR46|Q5N801|Q5Z807|Q6ZIH1|Q67X79|Q5SN79|Q6Z4A7|Q2QWU7|…	http://amigo.geneontology.org/cgi-bin/amigo/term_details?term=GO:0043231		single-organism cellular process	GO:0044763	16	0.507337	0.858326	Q94DD8|Q10NY1|Q9AS75|Q40731|Q6ET88|Q942L2|Q42971|Q6H664|Q9ST27|Q8S5T1|Q8S1C7|Q9LHZ0|Q9SXV0|Q8GTK7|P41345|Q8S7S6	http://amigo.geneontology.org/cgi-bin/amigo/term_details?term=GO:0044763		transporter activity	GO:0005215	8	0.0722942	0.821239	Q6L8F9|Q9SNS2|Q9SDI4|Q94CS9|Q852F6|Q93W16|Q8GTK7|Q9SLX0	http://amigo.geneontology.org/cgi-bin/amigo/term_details?term=GO:0005215
	membrane-bounded organelle	GO:0043227	360	0.569218	0.860443	Q10MX1|Q10MX5|Q7XC02|Q5VPR6|Q6K5Y3|Q10MQ4|Q53LJ8|Q10SE0|Q9SXV0|Q7XIH7|Q8RZB7|Q6K4P7|Q6EPN1|Q6AT22|Q0IZF1|Q2R6X3|Q0JN91|Q2QN26|Q0JBJ1|Q84SM4|Q2QLI3|Q8S1S0|Q75IA6|Q5N9V4|Q67TR8|Q6ZJ99|B9FDR3|Q5Z9Q8|Q6YTJ0|Q94H98|Q84ZC4|Q6Z2H5|Q0DXW9|Q5SML2|Q6H6A6|Q5Z852|Q53MA7|Q0DAR2|Q94EF5|Q69R01|Q338G0|B9GBH9|Q0JKJ3|Q5Z407|Q53JH1|Q9LWS9|Q53LT9|O82807|Q0DIJ1|Q5VR46|Q5N801|Q5Z807|Q6ZIH1|Q67X79|Q5SN79|Q6Z4A7|Q2QWU7|…	http://amigo.geneontology.org/cgi-bin/amigo/term_details?term=GO:0043227		macromolecule metabolic process	GO:0043170	16	0.52553	0.860443	Q93VC6|Q40742|Q8S625|Q8W0I1|Q8S919|Q8RZX9|Q40682|Q9LST9|Q94H98|Q9ST27|Q94CM9|Q94EF5|Q6KAJ8|Q9LIS6|P29619|Q8SBC1	http://amigo.geneontology.org/cgi-bin/amigo/term_details?term=GO:0043170		nucleic acid binding	GO:0003676	8	0.282851	0.821239	Q94D50|O82115|Q8W0I0|Q8RZX9|Q40682|Q94CM9|Q9LGI2|Q94JE1	http://amigo.geneontology.org/cgi-bin/amigo/term_details?term=GO:0003676
	cytoplasmic part	GO:0044444	359	0.470055	0.842856	Q10MX1|Q10MX5|Q7XC02|Q5VPR6|Q6K5Y3|Q10MQ4|Q53LJ8|Q10SE0|Q9SXV0|Q7XIH7|Q8RZB7|Q6K4P7|Q6EPN1|Q6AT22|Q0IZF1|Q2R6X3|Q0JN91|Q2QN26|Q0JBJ1|Q84SM4|Q2QLI3|Q8S1S0|Q75IA6|Q5N9V4|Q6ZJ99|Q42971|B9FDR3|Q5Z9Q8|Q6YTJ0|Q94H98|Q84ZC4|Q6Z2H5|Q0DXW9|Q5SML2|Q6H6A6|Q5Z852|Q53MA7|Q0DAR2|Q94EF5|Q69R01|Q338G0|B9GBH9|Q0JKJ3|Q5Z407|Q53JH1|Q9LWS9|Q53LT9|O82807|Q0DIJ1|Q5VR46|Q5N801|Q5Z807|Q6ZIH1|Q67X79|Q5SN79|Q6Z4A7|Q2QWU7|…	http://amigo.geneontology.org/cgi-bin/amigo/term_details?term=GO:0044444		cellular macromolecule metabolic process	GO:0044260	15	0.444235	0.842856	Q93VC6|Q40742|Q8S625|Q8W0I1|Q8S919|Q8RZX9|Q40682|Q9LST9|Q94H98|Q9ST27|Q94CM9|Q6KAJ8|Q9LIS6|P29619|Q8SBC1	http://amigo.geneontology.org/cgi-bin/amigo/term_details?term=GO:0044260		DNA binding	GO:0003677	6	0.276661	0.821239	Q94D50|O82115|Q8W0I0|Q8RZX9|Q9LGI2|Q94JE1	http://amigo.geneontology.org/cgi-bin/amigo/term_details?term=GO:0003677
	cytoplasm	GO:0005737	359	0.501596	0.853984	Q10MX1|Q10MX5|Q7XC02|Q5VPR6|Q6K5Y3|Q10MQ4|Q53LJ8|Q10SE0|Q9SXV0|Q7XIH7|Q8RZB7|Q6K4P7|Q6EPN1|Q6AT22|Q0IZF1|Q2R6X3|Q0JN91|Q2QN26|Q0JBJ1|Q84SM4|Q2QLI3|Q8S1S0|Q75IA6|Q5N9V4|Q6ZJ99|Q42971|B9FDR3|Q5Z9Q8|Q6YTJ0|Q94H98|Q84ZC4|Q6Z2H5|Q0DXW9|Q5SML2|Q6H6A6|Q5Z852|Q53MA7|Q0DAR2|Q94EF5|Q69R01|Q338G0|B9GBH9|Q0JKJ3|Q5Z407|Q53JH1|Q9LWS9|Q53LT9|O82807|Q0DIJ1|Q5VR46|Q5N801|Q5Z807|Q6ZIH1|Q67X79|Q5SN79|Q6Z4A7|Q2QWU7|…	http://amigo.geneontology.org/cgi-bin/amigo/term_details?term=GO:0005737		single-organism metabolic process	GO:0044710	14	0.23228	0.821239	Q94DD8|Q10NY1|Q9AS75|Q40731|Q6ET88|Q942L2|Q42971|Q8S5T1|Q8S1C7|Q9LHZ0|Q9SXV0|Q8GTK7|P41345|Q8S7S6	http://amigo.geneontology.org/cgi-bin/amigo/term_details?term=GO:0044710		substrate-specific transporter activity	GO:0022892	5	0.0761894	0.821239	Q6L8F9|Q9SNS2|Q8GTK7|Q852F6|Q9SLX0	http://amigo.geneontology.org/cgi-bin/amigo/term_details?term=GO:0022892
	plastid	GO:0009536	135	0.130469	0.821239	Q5JNF8|Q10MX1|Q0IUW5|Q6Z4A7|Q5TKD8|Q6K5H5|Q650U0|Q0DFF8|Q6K5Y3|Q10LW5|Q53LJ8|Q10QA5|Q6ZF30|Q40731|Q6AVU2|Q8RZB7|Q5SN79|Q0D4Z3|B7F8I2|Q6Z901|Q64MA1|Q6AT22|Q6ET88|Q5N9Q6|Q108X7|Q2QYN1|Q0JBJ1|Q84M85|Q2RAR6|Q2QLI3|Q75IA6|Q0JFD1|B9FDR3|Q0DG05|Q10S08|Q2QXF9|Q84M68|Q10NY1|Q69IK9|Q5SML2|Q6YTJ0|Q0DGP9|Q6I572|Q7XBW5|Q2QYW3|B7F9H4|Q2QN26|Q0DXW9|Q67TS1|Q5JK24|Q2R432|Q0D8H0|Q67UU0|Q9XJ29|Q10N84|Q67UU7|Q338G0|…	http://amigo.geneontology.org/cgi-bin/amigo/term_details?term=GO:0009536		protein metabolic process	GO:0019538	14	0.261694	0.821239	Q93VC6|Q8S625|Q8W0I1|Q8S919|Q40682|Q9LST9|Q94H98|Q9ST27|Q94CM9|Q94EF5|Q6KAJ8|Q9LIS6|P29619|Q8SBC1	http://amigo.geneontology.org/cgi-bin/amigo/term_details?term=GO:0019538		oxidoreductase activity	GO:0016491	5	0.529937	0.860443	Q8S5T1|P41345|Q8W5H7|Q40731|Q94LU0	http://amigo.geneontology.org/cgi-bin/amigo/term_details?term=GO:0016491
	cytoplasmic vesicle	GO:0031410	127	0.985884	0.98772	Q84LH6|Q2QN91|Q5QM71|Q10MX5|Q8LHN8|Q6YSE8|Q5VPR6|Q6Z387|Q8S9R1|Q5N801|Q67WM9|Q8L4C8|Q75L18|Q10SE0|Q2QYL0|Q8H096|Q6EN36|Q9FWD6|Q6ATP9|Q69IP7|Q94I55|Q2QLS9|Q2QLS8|Q942L2|Q2RBF4|Q0JQ62|Q2R9Q8|Q10L01|Q5N7Q6|Q6K4P7|Q6EPN1|Q67WL5|B9FK10|Q0IZF1|Q2R6X3|Q10J94|Q2QN11|Q8S1S0|Q7F2P0|Q6K4J4|Q5JN09|Q67X53|Q5Z9Q8|Q10BU2|Q7XIH7|Q2QM36|Q10QC1|Q8S1U9|Q2QWE5|Q5Z852|Q60DU0|Q53MA7|Q0JKJ3|Q0DAR2|Q94EF5|Q69R01|B9GBH9|…	http://amigo.geneontology.org/cgi-bin/amigo/term_details?term=GO:0031410		cellular protein metabolic process	GO:0044267	13	0.177708	0.821239	Q93VC6|Q8S625|Q8W0I1|Q8S919|Q40682|Q9LST9|Q94H98|Q9ST27|Q94CM9|Q6KAJ8|Q9LIS6|P29619|Q8SBC1	http://amigo.geneontology.org/cgi-bin/amigo/term_details?term=GO:0044267		hydrolase activity	GO:0016787	5	0.529937	0.860443	Q94EF5|Q8S9R1|Q8GTK7|Q9LHZ0|Q94H98	http://amigo.geneontology.org/cgi-bin/amigo/term_details?term=GO:0016787
	intracellular vesicle	GO:0097708	127	0.985884	0.98772	Q84LH6|Q2QN91|Q5QM71|Q10MX5|Q8LHN8|Q6YSE8|Q5VPR6|Q6Z387|Q8S9R1|Q5N801|Q67WM9|Q8L4C8|Q75L18|Q10SE0|Q2QYL0|Q8H096|Q6EN36|Q9FWD6|Q6ATP9|Q69IP7|Q94I55|Q2QLS9|Q2QLS8|Q942L2|Q2RBF4|Q0JQ62|Q2R9Q8|Q10L01|Q5N7Q6|Q6K4P7|Q6EPN1|Q67WL5|B9FK10|Q0IZF1|Q2R6X3|Q10J94|Q2QN11|Q8S1S0|Q7F2P0|Q6K4J4|Q5JN09|Q67X53|Q5Z9Q8|Q10BU2|Q7XIH7|Q2QM36|Q10QC1|Q8S1U9|Q2QWE5|Q5Z852|Q60DU0|Q53MA7|Q0JKJ3|Q0DAR2|Q94EF5|Q69R01|B9GBH9|…	http://amigo.geneontology.org/cgi-bin/amigo/term_details?term=GO:0097708		cellular nitrogen compound metabolic process	GO:0034641	11	0.26587	0.821239	Q93VC6|Q40742|Q8RZX9|Q40682|Q42971|Q9ST27|Q94CM9|Q9LHZ0|Q9SXV0|Q6KAJ8|Q8GTK7	http://amigo.geneontology.org/cgi-bin/amigo/term_details?term=GO:0034641		purine ribonucleoside binding	GO:0032550	5	0.912373	0.966901	Q9ST27|Q5Z9N8|Q9LIS6|Q93W16|P29619	http://amigo.geneontology.org/cgi-bin/amigo/term_details?term=GO:0032550
	membrane-bounded vesicle	GO:0031988	127	0.985884	0.98772	Q84LH6|Q2QN91|Q5QM71|Q10MX5|Q8LHN8|Q6YSE8|Q5VPR6|Q6Z387|Q8S9R1|Q5N801|Q67WM9|Q8L4C8|Q75L18|Q10SE0|Q2QYL0|Q8H096|Q6EN36|Q9FWD6|Q6ATP9|Q69IP7|Q94I55|Q2QLS9|Q2QLS8|Q942L2|Q2RBF4|Q0JQ62|Q2R9Q8|Q10L01|Q5N7Q6|Q6K4P7|Q6EPN1|Q67WL5|B9FK10|Q0IZF1|Q2R6X3|Q10J94|Q2QN11|Q8S1S0|Q7F2P0|Q6K4J4|Q5JN09|Q67X53|Q5Z9Q8|Q10BU2|Q7XIH7|Q2QM36|Q10QC1|Q8S1U9|Q2QWE5|Q5Z852|Q60DU0|Q53MA7|Q0JKJ3|Q0DAR2|Q94EF5|Q69R01|B9GBH9|…	http://amigo.geneontology.org/cgi-bin/amigo/term_details?term=GO:0031988		nitrogen compound metabolic process	GO:0006807	11	0.413099	0.836025	Q93VC6|Q40742|Q8RZX9|Q40682|Q42971|Q9ST27|Q94CM9|Q9LHZ0|Q9SXV0|Q6KAJ8|Q8GTK7	http://amigo.geneontology.org/cgi-bin/amigo/term_details?term=GO:0006807		ribonucleoside binding	GO:0032549	5	0.912373	0.966901	Q9ST27|Q5Z9N8|Q9LIS6|Q93W16|P29619	http://amigo.geneontology.org/cgi-bin/amigo/term_details?term=GO:0032549
	cytoplasmic, membrane-bounded vesicle	GO:0016023	127	0.985884	0.98772	Q84LH6|Q2QN91|Q5QM71|Q10MX5|Q8LHN8|Q6YSE8|Q5VPR6|Q6Z387|Q8S9R1|Q5N801|Q67WM9|Q8L4C8|Q75L18|Q10SE0|Q2QYL0|Q8H096|Q6EN36|Q9FWD6|Q6ATP9|Q69IP7|Q94I55|Q2QLS9|Q2QLS8|Q942L2|Q2RBF4|Q0JQ62|Q2R9Q8|Q10L01|Q5N7Q6|Q6K4P7|Q6EPN1|Q67WL5|B9FK10|Q0IZF1|Q2R6X3|Q10J94|Q2QN11|Q8S1S0|Q7F2P0|Q6K4J4|Q5JN09|Q67X53|Q5Z9Q8|Q10BU2|Q7XIH7|Q2QM36|Q10QC1|Q8S1U9|Q2QWE5|Q5Z852|Q60DU0|Q53MA7|Q0JKJ3|Q0DAR2|Q94EF5|Q69R01|B9GBH9|…	http://amigo.geneontology.org/cgi-bin/amigo/term_details?term=GO:0016023		biosynthetic process	GO:0009058	11	0.495851	0.8481	Q93VC6|Q10NY1|Q40731|Q9XJ29|Q8RZX9|Q40682|Q9ST27|Q94CM9|Q9LHZ0|Q6KAJ8|Q8GTK7	http://amigo.geneontology.org/cgi-bin/amigo/term_details?term=GO:0009058		purine nucleotide binding	GO:0017076	5	0.912373	0.966901	Q9ST27|Q5Z9N8|Q9LIS6|Q93W16|P29619	http://amigo.geneontology.org/cgi-bin/amigo/term_details?term=GO:0017076
	vesicle	GO:0031982	127	0.985884	0.98772	Q84LH6|Q2QN91|Q5QM71|Q10MX5|Q8LHN8|Q6YSE8|Q5VPR6|Q6Z387|Q8S9R1|Q5N801|Q67WM9|Q8L4C8|Q75L18|Q10SE0|Q2QYL0|Q8H096|Q6EN36|Q9FWD6|Q6ATP9|Q69IP7|Q94I55|Q2QLS9|Q2QLS8|Q942L2|Q2RBF4|Q0JQ62|Q2R9Q8|Q10L01|Q5N7Q6|Q6K4P7|Q6EPN1|Q67WL5|B9FK10|Q0IZF1|Q2R6X3|Q10J94|Q2QN11|Q8S1S0|Q7F2P0|Q6K4J4|Q5JN09|Q67X53|Q5Z9Q8|Q10BU2|Q7XIH7|Q2QM36|Q10QC1|Q8S1U9|Q2QWE5|Q5Z852|Q60DU0|Q53MA7|Q0JKJ3|Q0DAR2|Q94EF5|Q69R01|B9GBH9|…	http://amigo.geneontology.org/cgi-bin/amigo/term_details?term=GO:0031982		cellular biosynthetic process	GO:0044249	10	0.526931	0.860443	Q93VC6|Q10NY1|Q40731|Q8RZX9|Q40682|Q9ST27|Q94CM9|Q9LHZ0|Q6KAJ8|Q8GTK7	http://amigo.geneontology.org/cgi-bin/amigo/term_details?term=GO:0044249		ribonucleotide binding	GO:0032553	5	0.912373	0.966901	Q9ST27|Q5Z9N8|Q9LIS6|Q93W16|P29619	http://amigo.geneontology.org/cgi-bin/amigo/term_details?term=GO:0032553
	membrane	GO:0016020	117	0.000420246	0.0962472	Q851M9|Q0DXZ1|Q5QM71|B7ERL9|Q5JNF8|Q2R0D1|Q8LMS2|Q0JI87|Q650U0|Q10S28|Q5VPR2|Q8S9R1|Q69TY0|Q2RAR6|Q10SE7|Q852F6|Q9SXV0|Q8H096|Q9FWD6|Q6ATP9|Q94I55|Q9SNS2|Q2R9Q8|Q6ATX8|Q10L01|Q0D4Z3|Q8S2H7|Q9FTZ2|Q67WL5|Q5N959|Q2QWH7|Q653V6|Q2RAN1|Q5Z6K9|Q2QXP5|Q108X7|Q8S1S0|Q5ZA38|Q8LMQ1|Q8H8G3|Q650S8|Q8H7W7|Q5ZBL2|Q10T50|Q0DJG3|Q2QMQ9|Q69IX0|Q69TN4|Q60DU0|Q67UQ9|Q5VNJ6|Q69R01|Q5N7W3|Q67VB3|Q84UP7|Q10MQ4|Q2QWV1|…	http://amigo.geneontology.org/cgi-bin/amigo/term_details?term=GO:0016020		organic substance biosynthetic process	GO:1901576	10	0.534566	0.860443	Q93VC6|Q10NY1|Q40731|Q8RZX9|Q40682|Q9ST27|Q94CM9|Q9LHZ0|Q6KAJ8|Q8GTK7	http://amigo.geneontology.org/cgi-bin/amigo/term_details?term=GO:1901576		nucleoside binding	GO:0001882	5	0.912373	0.966901	Q9ST27|Q5Z9N8|Q9LIS6|Q93W16|P29619	http://amigo.geneontology.org/cgi-bin/amigo/term_details?term=GO:0001882
	mitochondrion	GO:0005739	95	0.205383	0.821239	Q65X25|Q7XI54|Q5Z9J0|Q7XC02|Q7XZF9|Q10MQ4|Q7XIY3|Q7F190|Q5ZBN6|Q9SXV0|Q6KAJ8|Q5JLU1|Q75L17|Q94GP5|Q0JGV7|Q67UI0|Q67UH0|Q0JBZ8|Q0DJY2|Q6I5Y3|Q6K1X9|Q0JN91|Q6Z2H5|Q10Q21|Q84SM4|Q5Z6K9|Q6Z2I1|Q0J3D9|Q6Z2X6|Q6YY45|Q10RZ3|Q6ZE15|Q94H98|Q84ZC4|Q10G56|Q5N9V4|Q0DWG5|Q6H6A6|B7F990|Q2QMG2|Q5Z407|Q6YS36|O82807|Q5Z6P5|Q7EYT3|Q65XH9|Q0DY65|Q7XDQ5|Q6K1T2|Q84NX8|Q6I5V4|Q2R134|B7E905|B7F8B0|Q6Z537|Q10NU5|Q6K4T0|…	http://amigo.geneontology.org/cgi-bin/amigo/term_details?term=GO:0005739		generation of precursor metabolites and energy	GO:0006091	9	0.0575672	0.821239	Q94DD8|Q8S7S6|Q9AS75|Q942L2|Q42971|Q8S5T1|Q8S1C7|Q9SXV0|P41345	http://amigo.geneontology.org/cgi-bin/amigo/term_details?term=GO:0006091		purine nucleoside binding	GO:0001883	5	0.912373	0.966901	Q9ST27|Q5Z9N8|Q9LIS6|Q93W16|P29619	http://amigo.geneontology.org/cgi-bin/amigo/term_details?term=GO:0001883
	macromolecular complex	GO:0032991	9	0.176419	0.821239	Q93VC6|Q40682|Q42971|Q94H98|Q94CM9|Q9LST9|Q9SXV0|Q6KAJ8|Q8GTK7	http://amigo.geneontology.org/cgi-bin/amigo/term_details?term=GO:0032991		oxidation-reduction process	GO:0055114	8	0.0864708	0.821239	Q94DD8|Q8S7S6|Q9AS75|Q942L2|Q8S5T1|Q8S1C7|Q9SXV0|P41345	http://amigo.geneontology.org/cgi-bin/amigo/term_details?term=GO:0055114		purine ribonucleoside triphosphate binding	GO:0035639	5	0.912373	0.966901	Q9ST27|Q5Z9N8|Q9LIS6|Q93W16|P29619	http://amigo.geneontology.org/cgi-bin/amigo/term_details?term=GO:0035639
	protein complex	GO:0043234	6	0.171979	0.821239	Q40682|Q9LST9|Q94H98|Q42971|Q9SXV0|Q8GTK7	http://amigo.geneontology.org/cgi-bin/amigo/term_details?term=GO:0043234		macromolecule modification	GO:0043412	8	0.179034	0.821239	Q8S625|Q8W0I1|Q8S919|P29619|Q9ST27|Q9LIS6|Q94H98|Q8SBC1	http://amigo.geneontology.org/cgi-bin/amigo/term_details?term=GO:0043412		purine ribonucleotide binding	GO:0032555	5	0.912373	0.966901	Q9ST27|Q5Z9N8|Q9LIS6|Q93W16|P29619	http://amigo.geneontology.org/cgi-bin/amigo/term_details?term=GO:0032555
	non-membrane-bounded organelle	GO:0043228	4	0.404688	0.836025	Q93VC6|Q94CM9|Q9ST27|Q6KAJ8	http://amigo.geneontology.org/cgi-bin/amigo/term_details?term=GO:0043228		cellular protein modification process	GO:0006464	8	0.179034	0.821239	Q8S625|Q8W0I1|Q8S919|P29619|Q9ST27|Q9LIS6|Q94H98|Q8SBC1	http://amigo.geneontology.org/cgi-bin/amigo/term_details?term=GO:0006464		small molecule binding	GO:0036094	5	0.915422	0.966901	Q9ST27|Q5Z9N8|Q9LIS6|Q93W16|P29619	http://amigo.geneontology.org/cgi-bin/amigo/term_details?term=GO:0036094
	intracellular non-membrane-bounded organelle	GO:0043232	4	0.404688	0.836025	Q93VC6|Q94CM9|Q9ST27|Q6KAJ8	http://amigo.geneontology.org/cgi-bin/amigo/term_details?term=GO:0043232		localization	GO:0051179	8	0.179034	0.821239	Q6L8F9|Q9SNS2|Q9SDI4|Q94CS9|Q852F6|Q93W16|Q8GTK7|Q9SLX0	http://amigo.geneontology.org/cgi-bin/amigo/term_details?term=GO:0051179		nucleotide binding	GO:0000166	5	0.915422	0.966901	Q9ST27|Q5Z9N8|Q9LIS6|Q93W16|P29619	http://amigo.geneontology.org/cgi-bin/amigo/term_details?term=GO:0000166
	intracellular organelle part	GO:0044446	4	0.496564	0.8481	Q9ST27|Q8GTK7|P12330|Q9SXV0	http://amigo.geneontology.org/cgi-bin/amigo/term_details?term=GO:0044446		transport	GO:0006810	8	0.179034	0.821239	Q6L8F9|Q9SNS2|Q9SDI4|Q94CS9|Q852F6|Q93W16|Q8GTK7|Q9SLX0	http://amigo.geneontology.org/cgi-bin/amigo/term_details?term=GO:0006810		nucleoside phosphate binding	GO:1901265	5	0.915422	0.966901	Q9ST27|Q5Z9N8|Q9LIS6|Q93W16|P29619	http://amigo.geneontology.org/cgi-bin/amigo/term_details?term=GO:1901265
	organelle part	GO:0044422	4	0.496564	0.8481	Q9ST27|Q8GTK7|P12330|Q9SXV0	http://amigo.geneontology.org/cgi-bin/amigo/term_details?term=GO:0044422		establishment of localization	GO:0051234	8	0.179034	0.821239	Q6L8F9|Q9SNS2|Q9SDI4|Q94CS9|Q852F6|Q93W16|Q8GTK7|Q9SLX0	http://amigo.geneontology.org/cgi-bin/amigo/term_details?term=GO:0051234		carbohydrate derivative binding	GO:0097367	5	0.918376	0.966901	Q9ST27|Q5Z9N8|Q9LIS6|Q93W16|P29619	http://amigo.geneontology.org/cgi-bin/amigo/term_details?term=GO:0097367
	nucleus	GO:0005634	4	0.923464	0.969574	Q40742|Q8RZX9|Q6L545|Q67TR8	http://amigo.geneontology.org/cgi-bin/amigo/term_details?term=GO:0005634		protein modification process	GO:0036211	8	0.179034	0.821239	Q8S625|Q8W0I1|Q8S919|P29619|Q9ST27|Q9LIS6|Q94H98|Q8SBC1	http://amigo.geneontology.org/cgi-bin/amigo/term_details?term=GO:0036211		ubiquitin-protein transferase activity	GO:0004842	4	0.00735406	0.565212	Q8W0I1|Q8S919|Q8SBC1|Q8S625	http://amigo.geneontology.org/cgi-bin/amigo/term_details?term=GO:0004842
	structural constituent of ribosome	GO:0003735	3	0.40288	0.836025	Q93VC6|Q94CM9|Q6KAJ8	http://amigo.geneontology.org/cgi-bin/amigo/term_details?term=GO:0003735		organonitrogen compound metabolic process	GO:1901564	8	0.317608	0.821239	Q93VC6|Q40682|Q42971|Q94CM9|Q9LHZ0|Q9SXV0|Q6KAJ8|Q8GTK7	http://amigo.geneontology.org/cgi-bin/amigo/term_details?term=GO:1901564		ubiquitin-like protein transferase activity	GO:0019787	4	0.0095681	0.643455	Q8W0I1|Q8S919|Q8SBC1|Q8S625	http://amigo.geneontology.org/cgi-bin/amigo/term_details?term=GO:0019787
	ribosome	GO:0005840	3	0.465843	0.842856	Q93VC6|Q94CM9|Q6KAJ8	http://amigo.geneontology.org/cgi-bin/amigo/term_details?term=GO:0005840		nucleobase-containing compound metabolic process	GO:0006139	7	0.266868	0.821239	Q40742|Q8RZX9|Q42971|Q9ST27|Q9LHZ0|Q9SXV0|Q8GTK7	http://amigo.geneontology.org/cgi-bin/amigo/term_details?term=GO:0006139		cation transmembrane transporter activity	GO:0008324	4	0.0706425	0.821239	Q6L8F9|Q9SNS2|Q8GTK7|Q852F6	http://amigo.geneontology.org/cgi-bin/amigo/term_details?term=GO:0008324
	intracellular ribonucleoprotein complex	GO:0030529	3	0.465843	0.842856	Q93VC6|Q94CM9|Q6KAJ8	http://amigo.geneontology.org/cgi-bin/amigo/term_details?term=GO:0030529		heterocycle metabolic process	GO:0046483	7	0.323099	0.821239	Q40742|Q8RZX9|Q42971|Q9ST27|Q9LHZ0|Q9SXV0|Q8GTK7	http://amigo.geneontology.org/cgi-bin/amigo/term_details?term=GO:0046483		ion transmembrane transporter activity	GO:0015075	4	0.105682	0.821239	Q6L8F9|Q9SNS2|Q8GTK7|Q852F6	http://amigo.geneontology.org/cgi-bin/amigo/term_details?term=GO:0015075
	ribonucleoprotein complex	GO:1990904	3	0.465843	0.842856	Q93VC6|Q94CM9|Q6KAJ8	http://amigo.geneontology.org/cgi-bin/amigo/term_details?term=GO:1990904		organic cyclic compound metabolic process	GO:1901360	7	0.371287	0.836025	Q40742|Q8RZX9|Q42971|Q9ST27|Q9LHZ0|Q9SXV0|Q8GTK7	http://amigo.geneontology.org/cgi-bin/amigo/term_details?term=GO:1901360		substrate-specific transmembrane transporter activity	GO:0022891	4	0.15824	0.821239	Q6L8F9|Q9SNS2|Q8GTK7|Q852F6	http://amigo.geneontology.org/cgi-bin/amigo/term_details?term=GO:0022891
	membrane part	GO:0044425	3	0.554174	0.860443	Q8GTK7|Q852F6|Q9SXV0	http://amigo.geneontology.org/cgi-bin/amigo/term_details?term=GO:0044425		cellular aromatic compound metabolic process	GO:0006725	7	0.390704	0.836025	Q40742|Q8RZX9|Q42971|Q9ST27|Q9LHZ0|Q9SXV0|Q8GTK7	http://amigo.geneontology.org/cgi-bin/amigo/term_details?term=GO:0006725		transmembrane transporter activity	GO:0022857	4	0.243871	0.821239	Q6L8F9|Q9SNS2|Q8GTK7|Q852F6	http://amigo.geneontology.org/cgi-bin/amigo/term_details?term=GO:0022857
	mitochondrial protein complex	GO:0098798	2	0.435582	0.842856	Q8GTK7|Q9SXV0	http://amigo.geneontology.org/cgi-bin/amigo/term_details?term=GO:0098798		phosphorus metabolic process	GO:0006793	7	0.410129	0.836025	Q42971|P29619|Q9ST27|Q9SXV0|Q9LIS6|Q94H98|Q8GTK7	http://amigo.geneontology.org/cgi-bin/amigo/term_details?term=GO:0006793		metal ion binding	GO:0046872	4	0.256889	0.821239	Q6L8F9|Q8RZB7|O82115|Q8RYK0	http://amigo.geneontology.org/cgi-bin/amigo/term_details?term=GO:0046872
	inner mitochondrial membrane protein complex	GO:0098800	2	0.435582	0.842856	Q8GTK7|Q9SXV0	http://amigo.geneontology.org/cgi-bin/amigo/term_details?term=GO:0098800		phosphate-containing compound metabolic process	GO:0006796	7	0.410129	0.836025	Q42971|P29619|Q9ST27|Q9SXV0|Q9LIS6|Q94H98|Q8GTK7	http://amigo.geneontology.org/cgi-bin/amigo/term_details?term=GO:0006796		cation binding	GO:0043169	4	0.256889	0.821239	Q6L8F9|Q8RZB7|O82115|Q8RYK0	http://amigo.geneontology.org/cgi-bin/amigo/term_details?term=GO:0043169
	mitochondrial membrane part	GO:0044455	2	0.455745	0.842856	Q8GTK7|Q9SXV0	http://amigo.geneontology.org/cgi-bin/amigo/term_details?term=GO:0044455		cellular nitrogen compound biosynthetic process	GO:0044271	7	0.505813	0.858326	Q93VC6|Q8RZX9|Q40682|Q9ST27|Q94CM9|Q6KAJ8|Q8GTK7	http://amigo.geneontology.org/cgi-bin/amigo/term_details?term=GO:0044271		ion binding	GO:0043167	4	0.256889	0.821239	Q6L8F9|Q8RZB7|O82115|Q8RYK0	http://amigo.geneontology.org/cgi-bin/amigo/term_details?term=GO:0043167
	catalytic complex	GO:1902494	2	0.475486	0.842856	Q42971|Q94H98	http://amigo.geneontology.org/cgi-bin/amigo/term_details?term=GO:1902494		proteolysis	GO:0006508	6	0.102034	0.821239	Q8S625|Q8W0I1|Q8S919|Q9LST9|Q94EF5|Q8SBC1	http://amigo.geneontology.org/cgi-bin/amigo/term_details?term=GO:0006508		structural molecule activity	GO:0005198	4	0.256889	0.821239	Q93VC6|Q94CM9|Q9ST27|Q6KAJ8	http://amigo.geneontology.org/cgi-bin/amigo/term_details?term=GO:0005198
	mitochondrial membrane	GO:0031966	2	0.567272	0.860443	Q8GTK7|Q9SXV0	http://amigo.geneontology.org/cgi-bin/amigo/term_details?term=GO:0031966		small molecule metabolic process	GO:0044281	6	0.256497	0.821239	Q10NY1|Q40731|Q42971|Q9LHZ0|Q9SXV0|Q8GTK7	http://amigo.geneontology.org/cgi-bin/amigo/term_details?term=GO:0044281		ATP binding	GO:0005524	4	0.917308	0.966901	Q9ST27|Q5Z9N8|Q9LIS6|P29619	http://amigo.geneontology.org/cgi-bin/amigo/term_details?term=GO:0005524
	mitochondrial envelope	GO:0005740	2	0.567272	0.860443	Q8GTK7|Q9SXV0	http://amigo.geneontology.org/cgi-bin/amigo/term_details?term=GO:0005740		organonitrogen compound biosynthetic process	GO:1901566	6	0.266531	0.821239	Q93VC6|Q40682|Q94CM9|Q9LHZ0|Q6KAJ8|Q8GTK7	http://amigo.geneontology.org/cgi-bin/amigo/term_details?term=GO:1901566		adenyl ribonucleotide binding	GO:0032559	4	0.917308	0.966901	Q9ST27|Q5Z9N8|Q9LIS6|P29619	http://amigo.geneontology.org/cgi-bin/amigo/term_details?term=GO:0032559
	organelle inner membrane	GO:0019866	2	0.567272	0.860443	Q8GTK7|Q9SXV0	http://amigo.geneontology.org/cgi-bin/amigo/term_details?term=GO:0019866		gene expression	GO:0010467	6	0.612605	0.860672	Q93VC6|Q8RZX9|Q40682|Q9ST27|Q94CM9|Q6KAJ8	http://amigo.geneontology.org/cgi-bin/amigo/term_details?term=GO:0010467		adenyl nucleotide binding	GO:0030554	4	0.917308	0.966901	Q9ST27|Q5Z9N8|Q9LIS6|P29619	http://amigo.geneontology.org/cgi-bin/amigo/term_details?term=GO:0030554
	mitochondrial inner membrane	GO:0005743	2	0.567272	0.860443	Q8GTK7|Q9SXV0	http://amigo.geneontology.org/cgi-bin/amigo/term_details?term=GO:0005743		macromolecule biosynthetic process	GO:0009059	6	0.719487	0.915092	Q93VC6|Q8RZX9|Q40682|Q9ST27|Q94CM9|Q6KAJ8	http://amigo.geneontology.org/cgi-bin/amigo/term_details?term=GO:0009059		inorganic cation transmembrane transporter activity	GO:0022890	3	0.0968606	0.821239	Q6L8F9|Q8GTK7|Q852F6	http://amigo.geneontology.org/cgi-bin/amigo/term_details?term=GO:0022890
	envelope	GO:0031975	2	0.584178	0.860672	Q8GTK7|Q9SXV0	http://amigo.geneontology.org/cgi-bin/amigo/term_details?term=GO:0031975		cellular macromolecule biosynthetic process	GO:0034645	6	0.719487	0.915092	Q93VC6|Q8RZX9|Q40682|Q9ST27|Q94CM9|Q6KAJ8	http://amigo.geneontology.org/cgi-bin/amigo/term_details?term=GO:0034645		lyase activity	GO:0016829	3	0.193621	0.821239	Q10NY1|Q9SNN0|Q42971	http://amigo.geneontology.org/cgi-bin/amigo/term_details?term=GO:0016829
	organelle membrane	GO:0031090	2	0.584178	0.860672	Q8GTK7|Q9SXV0	http://amigo.geneontology.org/cgi-bin/amigo/term_details?term=GO:0031090		phosphorylation	GO:0016310	5	0.632888	0.875305	Q9ST27|Q9LIS6|P29619|Q42971|Q9SXV0	http://amigo.geneontology.org/cgi-bin/amigo/term_details?term=GO:0016310		protein binding	GO:0005515	3	0.511064	0.860443	Q5Z9N8|Q6ZKC0|Q6H664	http://amigo.geneontology.org/cgi-bin/amigo/term_details?term=GO:0005515
	organelle envelope	GO:0031967	2	0.584178	0.860672	Q8GTK7|Q9SXV0	http://amigo.geneontology.org/cgi-bin/amigo/term_details?term=GO:0031967		response to stimulus	GO:0050896	5	0.736391	0.921345	Q9ST27|Q40742|Q6L545|Q9LHZ0|Q6H664	http://amigo.geneontology.org/cgi-bin/amigo/term_details?term=GO:0050896		protein serine/threonine kinase activity	GO:0004674	3	0.777577	0.939323	Q9ST27|Q9LIS6|P29619	http://amigo.geneontology.org/cgi-bin/amigo/term_details?term=GO:0004674
	membrane protein complex	GO:0098796	2	0.661317	0.887451	Q8GTK7|Q9SXV0	http://amigo.geneontology.org/cgi-bin/amigo/term_details?term=GO:0098796		protein modification by small protein removal	GO:0070646	4	0.00735406	0.565212	Q8W0I1|Q8S919|Q8SBC1|Q8S625	http://amigo.geneontology.org/cgi-bin/amigo/term_details?term=GO:0070646		protein kinase activity	GO:0004672	3	0.793825	0.939323	Q9ST27|Q9LIS6|P29619	http://amigo.geneontology.org/cgi-bin/amigo/term_details?term=GO:0004672
	mitochondrial part	GO:0044429	2	0.74945	0.935263	Q8GTK7|Q9SXV0	http://amigo.geneontology.org/cgi-bin/amigo/term_details?term=GO:0044429		protein modification by small protein conjugation or removal	GO:0070647	4	0.00735406	0.565212	Q8W0I1|Q8S919|Q8SBC1|Q8S625	http://amigo.geneontology.org/cgi-bin/amigo/term_details?term=GO:0070647		phosphotransferase activity, alcohol group as acceptor	GO:0016773	3	0.823348	0.949163	Q9ST27|Q9LIS6|P29619	http://amigo.geneontology.org/cgi-bin/amigo/term_details?term=GO:0016773
	protein serine/threonine phosphatase complex	GO:0008287	1	0.304169	0.821239	Q94H98	http://amigo.geneontology.org/cgi-bin/amigo/term_details?term=GO:0008287		protein deubiquitination	GO:0016579	4	0.00735406	0.565212	Q8W0I1|Q8S919|Q8SBC1|Q8S625	http://amigo.geneontology.org/cgi-bin/amigo/term_details?term=GO:0016579		kinase activity	GO:0016301	3	0.84305	0.954865	Q9ST27|Q9LIS6|P29619	http://amigo.geneontology.org/cgi-bin/amigo/term_details?term=GO:0016301
	phosphatase complex	GO:1903293	1	0.304169	0.821239	Q94H98	http://amigo.geneontology.org/cgi-bin/amigo/term_details?term=GO:1903293		nucleobase-containing small molecule metabolic process	GO:0055086	4	0.0787547	0.821239	Q8GTK7|Q9LHZ0|Q42971|Q9SXV0	http://amigo.geneontology.org/cgi-bin/amigo/term_details?term=GO:0055086		transferase activity, transferring phosphorus-containing groups	GO:0016772	3	0.871655	0.966901	Q9ST27|Q9LIS6|P29619	http://amigo.geneontology.org/cgi-bin/amigo/term_details?term=GO:0016772
	proton-transporting two-sector ATPase complex	GO:0016469	1	0.344981	0.821239	Q8GTK7	http://amigo.geneontology.org/cgi-bin/amigo/term_details?term=GO:0016469		purine ribonucleoside metabolic process	GO:0046128	4	0.0787547	0.821239	Q8GTK7|Q9LHZ0|Q42971|Q9SXV0	http://amigo.geneontology.org/cgi-bin/amigo/term_details?term=GO:0046128		zinc ion transmembrane transporter activity	GO:0005385	2	0.0760468	0.821239	Q6L8F9|Q852F6	http://amigo.geneontology.org/cgi-bin/amigo/term_details?term=GO:0005385
	cytosol	GO:0005829	1	0.344981	0.821239	Q42971	http://amigo.geneontology.org/cgi-bin/amigo/term_details?term=GO:0005829		nucleoside metabolic process	GO:0009116	4	0.0787547	0.821239	Q8GTK7|Q9LHZ0|Q42971|Q9SXV0	http://amigo.geneontology.org/cgi-bin/amigo/term_details?term=GO:0009116		divalent inorganic cation transmembrane transporter activity	GO:0072509	2	0.0760468	0.821239	Q6L8F9|Q852F6	http://amigo.geneontology.org/cgi-bin/amigo/term_details?term=GO:0072509
	mitochondrial respiratory chain complex IV	GO:0005751	1	0.3834	0.836025	Q9SXV0	http://amigo.geneontology.org/cgi-bin/amigo/term_details?term=GO:0005751		ribonucleoside metabolic process	GO:0009119	4	0.0787547	0.821239	Q8GTK7|Q9LHZ0|Q42971|Q9SXV0	http://amigo.geneontology.org/cgi-bin/amigo/term_details?term=GO:0009119		transition metal ion transmembrane transporter activity	GO:0046915	2	0.11316	0.821239	Q6L8F9|Q852F6	http://amigo.geneontology.org/cgi-bin/amigo/term_details?term=GO:0046915
	respiratory chain complex IV	GO:0045277	1	0.3834	0.836025	Q9SXV0	http://amigo.geneontology.org/cgi-bin/amigo/term_details?term=GO:0045277		purine nucleoside metabolic process	GO:0042278	4	0.0787547	0.821239	Q8GTK7|Q9LHZ0|Q42971|Q9SXV0	http://amigo.geneontology.org/cgi-bin/amigo/term_details?term=GO:0042278		carbon-oxygen lyase activity	GO:0016835	2	0.153801	0.821239	Q10NY1|Q42971	http://amigo.geneontology.org/cgi-bin/amigo/term_details?term=GO:0016835
	microtubule cytoskeleton	GO:0015630	1	0.3834	0.836025	Q9ST27	http://amigo.geneontology.org/cgi-bin/amigo/term_details?term=GO:0015630		purine-containing compound metabolic process	GO:0072521	4	0.0787547	0.821239	Q8GTK7|Q9LHZ0|Q42971|Q9SXV0	http://amigo.geneontology.org/cgi-bin/amigo/term_details?term=GO:0072521		metal ion transmembrane transporter activity	GO:0046873	2	0.175032	0.821239	Q6L8F9|Q852F6	http://amigo.geneontology.org/cgi-bin/amigo/term_details?term=GO:0046873
	proteasome core complex	GO:0005839	1	0.419567	0.836025	Q9LST9	http://amigo.geneontology.org/cgi-bin/amigo/term_details?term=GO:0005839		glycosyl compound metabolic process	GO:1901657	4	0.0787547	0.821239	Q8GTK7|Q9LHZ0|Q42971|Q9SXV0	http://amigo.geneontology.org/cgi-bin/amigo/term_details?term=GO:1901657		calcium ion binding	GO:0005509	2	0.218635	0.821239	Q8RZB7|Q8RYK0	http://amigo.geneontology.org/cgi-bin/amigo/term_details?term=GO:0005509
	proteasome complex	GO:0000502	1	0.419567	0.836025	Q9LST9	http://amigo.geneontology.org/cgi-bin/amigo/term_details?term=GO:0000502		carbohydrate derivative metabolic process	GO:1901135	4	0.115472	0.821239	Q8GTK7|Q9LHZ0|Q42971|Q9SXV0	http://amigo.geneontology.org/cgi-bin/amigo/term_details?term=GO:1901135		electron carrier activity	GO:0009055	2	0.240775	0.821239	Q9AS75|Q942L2	http://amigo.geneontology.org/cgi-bin/amigo/term_details?term=GO:0009055
	cytoskeletal part	GO:0044430	1	0.453612	0.842856	Q9ST27	http://amigo.geneontology.org/cgi-bin/amigo/term_details?term=GO:0044430		oxoacid metabolic process	GO:0043436	4	0.169736	0.821239	Q10NY1|Q9LHZ0|Q40731|Q42971	http://amigo.geneontology.org/cgi-bin/amigo/term_details?term=GO:0043436		zinc ion binding	GO:0008270	2	0.263005	0.821239	Q6L8F9|O82115	http://amigo.geneontology.org/cgi-bin/amigo/term_details?term=GO:0008270
	cytoskeleton	GO:0005856	1	0.453612	0.842856	Q9ST27	http://amigo.geneontology.org/cgi-bin/amigo/term_details?term=GO:0005856		carboxylic acid metabolic process	GO:0019752	4	0.169736	0.821239	Q10NY1|Q9LHZ0|Q40731|Q42971	http://amigo.geneontology.org/cgi-bin/amigo/term_details?term=GO:0019752		hydrolase activity, acting on glycosyl bonds	GO:0016798	2	0.351246	0.825198	Q8S9R1|Q9LHZ0	http://amigo.geneontology.org/cgi-bin/amigo/term_details?term=GO:0016798
	cytochrome complex	GO:0070069	1	0.453612	0.842856	Q9SXV0	http://amigo.geneontology.org/cgi-bin/amigo/term_details?term=GO:0070069		organic acid metabolic process	GO:0006082	4	0.404688	0.836025	Q10NY1|Q9LHZ0|Q40731|Q42971	http://amigo.geneontology.org/cgi-bin/amigo/term_details?term=GO:0006082		active transmembrane transporter activity	GO:0022804	2	0.351246	0.825198	Q8GTK7|Q9SNS2	http://amigo.geneontology.org/cgi-bin/amigo/term_details?term=GO:0022804
	integral component of membrane	GO:0016021	1	0.682876	0.898257	Q852F6	http://amigo.geneontology.org/cgi-bin/amigo/term_details?term=GO:0016021		single-organism biosynthetic process	GO:0044711	4	0.444663	0.842856	Q10NY1|Q8GTK7|Q9LHZ0|Q40731	http://amigo.geneontology.org/cgi-bin/amigo/term_details?term=GO:0044711		RNA binding	GO:0003723	2	0.435582	0.842856	Q94CM9|Q40682	http://amigo.geneontology.org/cgi-bin/amigo/term_details?term=GO:0003723
	intrinsic component of membrane	GO:0031224	1	0.682876	0.898257	Q852F6	http://amigo.geneontology.org/cgi-bin/amigo/term_details?term=GO:0031224		cellular amide metabolic process	GO:0043603	4	0.457811	0.842856	Q93VC6|Q94CM9|Q40682|Q6KAJ8	http://amigo.geneontology.org/cgi-bin/amigo/term_details?term=GO:0043603		transition metal ion binding	GO:0046914	2	0.513621	0.860443	Q6L8F9|O82115	http://amigo.geneontology.org/cgi-bin/amigo/term_details?term=GO:0046914
	respiratory chain complex	GO:0098803	1	0.71899	0.915092	Q9SXV0	http://amigo.geneontology.org/cgi-bin/amigo/term_details?term=GO:0098803		amide biosynthetic process	GO:0043604	4	0.457811	0.842856	Q93VC6|Q94CM9|Q40682|Q6KAJ8	http://amigo.geneontology.org/cgi-bin/amigo/term_details?term=GO:0043604		sugar:proton symporter activity	GO:0005351	1	0.304169	0.821239	Q9SNS2	http://amigo.geneontology.org/cgi-bin/amigo/term_details?term=GO:0005351
									translation	GO:0006412	4	0.457811	0.842856	Q93VC6|Q94CM9|Q40682|Q6KAJ8	http://amigo.geneontology.org/cgi-bin/amigo/term_details?term=GO:0006412		hydrogen ion transmembrane transporter activity	GO:0015078	1	0.304169	0.821239	Q8GTK7	http://amigo.geneontology.org/cgi-bin/amigo/term_details?term=GO:0015078
									peptide metabolic process	GO:0006518	4	0.457811	0.842856	Q93VC6|Q94CM9|Q40682|Q6KAJ8	http://amigo.geneontology.org/cgi-bin/amigo/term_details?term=GO:0006518		carbohydrate transmembrane transporter activity	GO:0015144	1	0.304169	0.821239	Q9SNS2	http://amigo.geneontology.org/cgi-bin/amigo/term_details?term=GO:0015144
									peptide biosynthetic process	GO:0043043	4	0.457811	0.842856	Q93VC6|Q94CM9|Q40682|Q6KAJ8	http://amigo.geneontology.org/cgi-bin/amigo/term_details?term=GO:0043043		symporter activity	GO:0015293	1	0.304169	0.821239	Q9SNS2	http://amigo.geneontology.org/cgi-bin/amigo/term_details?term=GO:0015293
									carboxylic acid biosynthetic process	GO:0046394	3	0.0851258	0.821239	Q10NY1|Q9LHZ0|Q40731	http://amigo.geneontology.org/cgi-bin/amigo/term_details?term=GO:0046394		serine-type endopeptidase activity	GO:0004252	1	0.304169	0.821239	Q94EF5	http://amigo.geneontology.org/cgi-bin/amigo/term_details?term=GO:0004252
									monocarboxylic acid metabolic process	GO:0032787	3	0.109207	0.821239	Q10NY1|Q40731|Q42971	http://amigo.geneontology.org/cgi-bin/amigo/term_details?term=GO:0032787		secondary active transmembrane transporter activity	GO:0015291	1	0.304169	0.821239	Q9SNS2	http://amigo.geneontology.org/cgi-bin/amigo/term_details?term=GO:0015291
									small molecule biosynthetic process	GO:0044283	3	0.122121	0.821239	Q10NY1|Q9LHZ0|Q40731	http://amigo.geneontology.org/cgi-bin/amigo/term_details?term=GO:0044283		solute:cation symporter activity	GO:0015294	1	0.304169	0.821239	Q9SNS2	http://amigo.geneontology.org/cgi-bin/amigo/term_details?term=GO:0015294
									organic acid biosynthetic process	GO:0016053	3	0.122121	0.821239	Q10NY1|Q9LHZ0|Q40731	http://amigo.geneontology.org/cgi-bin/amigo/term_details?term=GO:0016053		sugar transmembrane transporter activity	GO:0051119	1	0.304169	0.821239	Q9SNS2	http://amigo.geneontology.org/cgi-bin/amigo/term_details?term=GO:0051119
									cation transport	GO:0006812	3	0.122121	0.821239	Q6L8F9|Q8GTK7|Q852F6	http://amigo.geneontology.org/cgi-bin/amigo/term_details?term=GO:0006812		protein serine/threonine phosphatase activity	GO:0004722	1	0.304169	0.821239	Q94H98	http://amigo.geneontology.org/cgi-bin/amigo/term_details?term=GO:0004722
									purine ribonucleoside triphosphate metabolic process	GO:0009205	3	0.193621	0.821239	Q8GTK7|Q42971|Q9SXV0	http://amigo.geneontology.org/cgi-bin/amigo/term_details?term=GO:0009205		carbohydrate transporter activity	GO:1901476	1	0.304169	0.821239	Q9SNS2	http://amigo.geneontology.org/cgi-bin/amigo/term_details?term=GO:1901476
									purine ribonucleotide metabolic process	GO:0009150	3	0.193621	0.821239	Q8GTK7|Q42971|Q9SXV0	http://amigo.geneontology.org/cgi-bin/amigo/term_details?term=GO:0009150		solute:proton symporter activity	GO:0015295	1	0.304169	0.821239	Q9SNS2	http://amigo.geneontology.org/cgi-bin/amigo/term_details?term=GO:0015295
									ribonucleotide metabolic process	GO:0009259	3	0.193621	0.821239	Q8GTK7|Q42971|Q9SXV0	http://amigo.geneontology.org/cgi-bin/amigo/term_details?term=GO:0009259		cation:sugar symporter activity	GO:0005402	1	0.304169	0.821239	Q9SNS2	http://amigo.geneontology.org/cgi-bin/amigo/term_details?term=GO:0005402
									organophosphate metabolic process	GO:0019637	3	0.193621	0.821239	Q8GTK7|Q42971|Q9SXV0	http://amigo.geneontology.org/cgi-bin/amigo/term_details?term=GO:0019637		phosphoprotein phosphatase activity	GO:0004721	1	0.304169	0.821239	Q94H98	http://amigo.geneontology.org/cgi-bin/amigo/term_details?term=GO:0004721
									nucleoside monophosphate metabolic process	GO:0009123	3	0.193621	0.821239	Q8GTK7|Q42971|Q9SXV0	http://amigo.geneontology.org/cgi-bin/amigo/term_details?term=GO:0009123		ATPase activity, coupled to movement of substances	GO:0043492	1	0.344981	0.821239	Q8GTK7	http://amigo.geneontology.org/cgi-bin/amigo/term_details?term=GO:0043492
									ribonucleoside monophosphate metabolic process	GO:0009161	3	0.193621	0.821239	Q8GTK7|Q42971|Q9SXV0	http://amigo.geneontology.org/cgi-bin/amigo/term_details?term=GO:0009161		phosphatase activity	GO:0016791	1	0.344981	0.821239	Q94H98	http://amigo.geneontology.org/cgi-bin/amigo/term_details?term=GO:0016791
									nucleoside triphosphate metabolic process	GO:0009141	3	0.193621	0.821239	Q8GTK7|Q42971|Q9SXV0	http://amigo.geneontology.org/cgi-bin/amigo/term_details?term=GO:0009141		oxidoreductase activity, acting on a sulfur group of donors	GO:0016667	1	0.344981	0.821239	Q8S5T1	http://amigo.geneontology.org/cgi-bin/amigo/term_details?term=GO:0016667
									ribonucleoside triphosphate metabolic process	GO:0009199	3	0.193621	0.821239	Q8GTK7|Q42971|Q9SXV0	http://amigo.geneontology.org/cgi-bin/amigo/term_details?term=GO:0009199		hydrolase activity, acting on acid anhydrides, catalyzing transmembrane movement of substances	GO:0016820	1	0.344981	0.821239	Q8GTK7	http://amigo.geneontology.org/cgi-bin/amigo/term_details?term=GO:0016820
									ATP metabolic process	GO:0046034	3	0.193621	0.821239	Q8GTK7|Q42971|Q9SXV0	http://amigo.geneontology.org/cgi-bin/amigo/term_details?term=GO:0046034		carbon-carbon lyase activity	GO:0016830	1	0.344981	0.821239	Q9SNN0	http://amigo.geneontology.org/cgi-bin/amigo/term_details?term=GO:0016830
									nucleoside phosphate metabolic process	GO:0006753	3	0.193621	0.821239	Q8GTK7|Q42971|Q9SXV0	http://amigo.geneontology.org/cgi-bin/amigo/term_details?term=GO:0006753		ATPase activity, coupled to transmembrane movement of substances	GO:0042626	1	0.344981	0.821239	Q8GTK7	http://amigo.geneontology.org/cgi-bin/amigo/term_details?term=GO:0042626
									purine nucleoside triphosphate metabolic process	GO:0009144	3	0.193621	0.821239	Q8GTK7|Q42971|Q9SXV0	http://amigo.geneontology.org/cgi-bin/amigo/term_details?term=GO:0009144		disulfide oxidoreductase activity	GO:0015036	1	0.344981	0.821239	Q8S5T1	http://amigo.geneontology.org/cgi-bin/amigo/term_details?term=GO:0015036
									purine nucleoside monophosphate metabolic process	GO:0009126	3	0.193621	0.821239	Q8GTK7|Q42971|Q9SXV0	http://amigo.geneontology.org/cgi-bin/amigo/term_details?term=GO:0009126		serine hydrolase activity	GO:0017171	1	0.3834	0.836025	Q94EF5	http://amigo.geneontology.org/cgi-bin/amigo/term_details?term=GO:0017171
									ribose phosphate metabolic process	GO:0019693	3	0.193621	0.821239	Q8GTK7|Q42971|Q9SXV0	http://amigo.geneontology.org/cgi-bin/amigo/term_details?term=GO:0019693		serine-type peptidase activity	GO:0008236	1	0.3834	0.836025	Q94EF5	http://amigo.geneontology.org/cgi-bin/amigo/term_details?term=GO:0008236
									nucleotide metabolic process	GO:0009117	3	0.193621	0.821239	Q8GTK7|Q42971|Q9SXV0	http://amigo.geneontology.org/cgi-bin/amigo/term_details?term=GO:0009117		signal transducer activity	GO:0004871	1	0.3834	0.836025	Q9ST27	http://amigo.geneontology.org/cgi-bin/amigo/term_details?term=GO:0004871
									purine nucleotide metabolic process	GO:0006163	3	0.193621	0.821239	Q8GTK7|Q42971|Q9SXV0	http://amigo.geneontology.org/cgi-bin/amigo/term_details?term=GO:0006163		unfolded protein binding	GO:0051082	1	0.419567	0.836025	Q5Z9N8	http://amigo.geneontology.org/cgi-bin/amigo/term_details?term=GO:0051082
									purine ribonucleoside monophosphate metabolic process	GO:0009167	3	0.193621	0.821239	Q8GTK7|Q42971|Q9SXV0	http://amigo.geneontology.org/cgi-bin/amigo/term_details?term=GO:0009167		monovalent inorganic cation transmembrane transporter activity	GO:0015077	1	0.419567	0.836025	Q8GTK7	http://amigo.geneontology.org/cgi-bin/amigo/term_details?term=GO:0015077
									ion transport	GO:0006811	3	0.224622	0.821239	Q6L8F9|Q8GTK7|Q852F6	http://amigo.geneontology.org/cgi-bin/amigo/term_details?term=GO:0006811		phosphoric ester hydrolase activity	GO:0042578	1	0.419567	0.836025	Q94H98	http://amigo.geneontology.org/cgi-bin/amigo/term_details?term=GO:0042578
									single-organism transport	GO:0044765	3	0.272643	0.821239	Q8GTK7|Q9SNS2|Q9SLX0	http://amigo.geneontology.org/cgi-bin/amigo/term_details?term=GO:0044765		ATPase activity	GO:0016887	1	0.48566	0.842856	Q8GTK7	http://amigo.geneontology.org/cgi-bin/amigo/term_details?term=GO:0016887
									single-organism localization	GO:1902578	3	0.272643	0.821239	Q8GTK7|Q9SNS2|Q9SLX0	http://amigo.geneontology.org/cgi-bin/amigo/term_details?term=GO:1902578		translation elongation factor activity	GO:0003746	1	0.48566	0.842856	Q40682	http://amigo.geneontology.org/cgi-bin/amigo/term_details?term=GO:0003746
									heterocycle biosynthetic process	GO:0018130	3	0.620708	0.860672	Q9ST27|Q8GTK7|Q8RZX9	http://amigo.geneontology.org/cgi-bin/amigo/term_details?term=GO:0018130		primary active transmembrane transporter activity	GO:0015399	1	0.48566	0.842856	Q8GTK7	http://amigo.geneontology.org/cgi-bin/amigo/term_details?term=GO:0015399
									nucleobase-containing compound biosynthetic process	GO:0034654	3	0.620708	0.860672	Q9ST27|Q8GTK7|Q8RZX9	http://amigo.geneontology.org/cgi-bin/amigo/term_details?term=GO:0034654		P-P-bond-hydrolysis-driven transmembrane transporter activity	GO:0015405	1	0.48566	0.842856	Q8GTK7	http://amigo.geneontology.org/cgi-bin/amigo/term_details?term=GO:0015405
									cellular response to stimulus	GO:0051716	3	0.668824	0.890662	Q9ST27|Q40742|Q6H664	http://amigo.geneontology.org/cgi-bin/amigo/term_details?term=GO:0051716		ATPase activity, coupled	GO:0042623	1	0.48566	0.842856	Q8GTK7	http://amigo.geneontology.org/cgi-bin/amigo/term_details?term=GO:0042623
									aromatic compound biosynthetic process	GO:0019438	3	0.668824	0.890662	Q9ST27|Q8GTK7|Q8RZX9	http://amigo.geneontology.org/cgi-bin/amigo/term_details?term=GO:0019438		transferase activity, transferring alkyl or aryl (other than methyl) groups	GO:0016765	1	0.48566	0.842856	Q6ET88	http://amigo.geneontology.org/cgi-bin/amigo/term_details?term=GO:0016765
									organic cyclic compound biosynthetic process	GO:1901362	3	0.691143	0.906915	Q9ST27|Q8GTK7|Q8RZX9	http://amigo.geneontology.org/cgi-bin/amigo/term_details?term=GO:1901362		nucleoside-triphosphatase activity	GO:0017111	1	0.515829	0.860443	Q8GTK7	http://amigo.geneontology.org/cgi-bin/amigo/term_details?term=GO:0017111
									nucleic acid metabolic process	GO:0090304	3	0.70187	0.9116	Q9ST27|Q40742|Q8RZX9	http://amigo.geneontology.org/cgi-bin/amigo/term_details?term=GO:0090304		hydrolase activity, acting on ester bonds	GO:0016788	1	0.544229	0.860443	Q94H98	http://amigo.geneontology.org/cgi-bin/amigo/term_details?term=GO:0016788
									response to chemical	GO:0042221	3	0.722463	0.916711	Q6L545|Q9LHZ0|Q6H664	http://amigo.geneontology.org/cgi-bin/amigo/term_details?term=GO:0042221		translation factor activity, RNA binding	GO:0008135	1	0.59613	0.860672	Q40682	http://amigo.geneontology.org/cgi-bin/amigo/term_details?term=GO:0008135
									protein phosphorylation	GO:0006468	3	0.785829	0.939323	Q9ST27|Q9LIS6|P29619	http://amigo.geneontology.org/cgi-bin/amigo/term_details?term=GO:0006468		peroxidase activity	GO:0004601	1	0.61982	0.860672	Q8W5H7	http://amigo.geneontology.org/cgi-bin/amigo/term_details?term=GO:0004601
									regulation of cellular process	GO:0050794	3	0.934577	0.973766	Q9ST27|Q8RZX9|Q6H664	http://amigo.geneontology.org/cgi-bin/amigo/term_details?term=GO:0050794		hydrolase activity, acting on acid anhydrides, in phosphorus-containing anhydrides	GO:0016818	1	0.61982	0.860672	Q8GTK7	http://amigo.geneontology.org/cgi-bin/amigo/term_details?term=GO:0016818
									regulation of biological process	GO:0050789	3	0.953963	0.97626	Q9ST27|Q8RZX9|Q6H664	http://amigo.geneontology.org/cgi-bin/amigo/term_details?term=GO:0050789		pyrophosphatase activity	GO:0016462	1	0.61982	0.860672	Q8GTK7	http://amigo.geneontology.org/cgi-bin/amigo/term_details?term=GO:0016462
									biological regulation	GO:0065007	3	0.961502	0.978344	Q9ST27|Q8RZX9|Q6H664	http://amigo.geneontology.org/cgi-bin/amigo/term_details?term=GO:0065007		oxidoreductase activity, acting on peroxide as acceptor	GO:0016684	1	0.61982	0.860672	Q8W5H7	http://amigo.geneontology.org/cgi-bin/amigo/term_details?term=GO:0016684
									divalent inorganic cation transport	GO:0072511	2	0.0760468	0.821239	Q6L8F9|Q852F6	http://amigo.geneontology.org/cgi-bin/amigo/term_details?term=GO:0072511		hydrolase activity, acting on acid anhydrides	GO:0016817	1	0.61982	0.860672	Q8GTK7	http://amigo.geneontology.org/cgi-bin/amigo/term_details?term=GO:0016817
									divalent metal ion transport	GO:0070838	2	0.0760468	0.821239	Q6L8F9|Q852F6	http://amigo.geneontology.org/cgi-bin/amigo/term_details?term=GO:0070838		antioxidant activity	GO:0016209	1	0.642121	0.876805	Q8W5H7	http://amigo.geneontology.org/cgi-bin/amigo/term_details?term=GO:0016209
									zinc II ion transport	GO:0006829	2	0.0760468	0.821239	Q6L8F9|Q852F6	http://amigo.geneontology.org/cgi-bin/amigo/term_details?term=GO:0006829		transferase activity, transferring glycosyl groups	GO:0016757	1	0.642121	0.876805	Q5ZAF2	http://amigo.geneontology.org/cgi-bin/amigo/term_details?term=GO:0016757
									coenzyme metabolic process	GO:0006732	2	0.0940713	0.821239	Q9LHZ0|Q42971	http://amigo.geneontology.org/cgi-bin/amigo/term_details?term=GO:0006732		hydrolase activity, hydrolyzing O-glycosyl compounds	GO:0004553	1	0.682876	0.898257	Q8S9R1	http://amigo.geneontology.org/cgi-bin/amigo/term_details?term=GO:0004553
									response to acid chemical	GO:0001101	2	0.0940713	0.821239	Q6L545|Q9LHZ0	http://amigo.geneontology.org/cgi-bin/amigo/term_details?term=GO:0001101		guanyl ribonucleotide binding	GO:0032561	1	0.71899	0.915092	Q93W16	http://amigo.geneontology.org/cgi-bin/amigo/term_details?term=GO:0032561
									transition metal ion transport	GO:0000041	2	0.133126	0.821239	Q6L8F9|Q852F6	http://amigo.geneontology.org/cgi-bin/amigo/term_details?term=GO:0000041		GTP binding	GO:0005525	1	0.71899	0.915092	Q93W16	http://amigo.geneontology.org/cgi-bin/amigo/term_details?term=GO:0005525
									establishment of localization in cell	GO:0051649	2	0.175032	0.821239	Q93W16|Q9SLX0	http://amigo.geneontology.org/cgi-bin/amigo/term_details?term=GO:0051649		guanyl nucleotide binding	GO:0019001	1	0.71899	0.915092	Q93W16	http://amigo.geneontology.org/cgi-bin/amigo/term_details?term=GO:0019001
									intracellular transport	GO:0046907	2	0.175032	0.821239	Q93W16|Q9SLX0	http://amigo.geneontology.org/cgi-bin/amigo/term_details?term=GO:0046907		endopeptidase activity	GO:0004175	1	0.80448	0.940891	Q94EF5	http://amigo.geneontology.org/cgi-bin/amigo/term_details?term=GO:0004175
									cellular localization	GO:0051641	2	0.175032	0.821239	Q93W16|Q9SLX0	http://amigo.geneontology.org/cgi-bin/amigo/term_details?term=GO:0051641		calmodulin binding	GO:0005516	1	0.836911	0.949912	Q6H664	http://amigo.geneontology.org/cgi-bin/amigo/term_details?term=GO:0005516
									monocarboxylic acid biosynthetic process	GO:0072330	2	0.175032	0.821239	Q10NY1|Q40731	http://amigo.geneontology.org/cgi-bin/amigo/term_details?term=GO:0072330		peptidase activity	GO:0008233	1	0.836911	0.949912	Q94EF5	http://amigo.geneontology.org/cgi-bin/amigo/term_details?term=GO:0008233
									metal ion transport	GO:0030001	2	0.196685	0.821239	Q6L8F9|Q852F6	http://amigo.geneontology.org/cgi-bin/amigo/term_details?term=GO:0030001		peptidase activity, acting on L-amino acid peptides	GO:0070011	1	0.836911	0.949912	Q94EF5	http://amigo.geneontology.org/cgi-bin/amigo/term_details?term=GO:0070011
									cofactor metabolic process	GO:0051186	2	0.196685	0.821239	Q9LHZ0|Q42971	http://amigo.geneontology.org/cgi-bin/amigo/term_details?term=GO:0051186		nucleic acid binding transcription factor activity	GO:0001071	1	0.948299	0.973766	Q8RZX9	http://amigo.geneontology.org/cgi-bin/amigo/term_details?term=GO:0001071
									nucleosome organization	GO:0034728	2	0.196685	0.821239	Q9LGI2|Q94JE1	http://amigo.geneontology.org/cgi-bin/amigo/term_details?term=GO:0034728		transcription factor activity, sequence-specific DNA binding	GO:0003700	1	0.948299	0.973766	Q8RZX9	http://amigo.geneontology.org/cgi-bin/amigo/term_details?term=GO:0003700
									DNA packaging	GO:0006323	2	0.196685	0.821239	Q9LGI2|Q94JE1	http://amigo.geneontology.org/cgi-bin/amigo/term_details?term=GO:0006323
									chromatin assembly	GO:0031497	2	0.196685	0.821239	Q9LGI2|Q94JE1	http://amigo.geneontology.org/cgi-bin/amigo/term_details?term=GO:0031497
									chromatin assembly or disassembly	GO:0006333	2	0.196685	0.821239	Q9LGI2|Q94JE1	http://amigo.geneontology.org/cgi-bin/amigo/term_details?term=GO:0006333
									response to oxygen-containing compound	GO:1901700	2	0.196685	0.821239	Q6L545|Q9LHZ0	http://amigo.geneontology.org/cgi-bin/amigo/term_details?term=GO:1901700
									nucleosome assembly	GO:0006334	2	0.196685	0.821239	Q9LGI2|Q94JE1	http://amigo.geneontology.org/cgi-bin/amigo/term_details?term=GO:0006334
									DNA conformation change	GO:0071103	2	0.218635	0.821239	Q9LGI2|Q94JE1	http://amigo.geneontology.org/cgi-bin/amigo/term_details?term=GO:0071103
									chromatin organization	GO:0006325	2	0.218635	0.821239	Q9LGI2|Q94JE1	http://amigo.geneontology.org/cgi-bin/amigo/term_details?term=GO:0006325
									protein complex biogenesis	GO:0070271	2	0.218635	0.821239	Q9LGI2|Q94JE1	http://amigo.geneontology.org/cgi-bin/amigo/term_details?term=GO:0070271
									protein complex assembly	GO:0006461	2	0.218635	0.821239	Q9LGI2|Q94JE1	http://amigo.geneontology.org/cgi-bin/amigo/term_details?term=GO:0006461
									protein complex subunit organization	GO:0071822	2	0.218635	0.821239	Q9LGI2|Q94JE1	http://amigo.geneontology.org/cgi-bin/amigo/term_details?term=GO:0071822
									protein-DNA complex assembly	GO:0065004	2	0.240775	0.821239	Q9LGI2|Q94JE1	http://amigo.geneontology.org/cgi-bin/amigo/term_details?term=GO:0065004
									protein-DNA complex subunit organization	GO:0071824	2	0.240775	0.821239	Q9LGI2|Q94JE1	http://amigo.geneontology.org/cgi-bin/amigo/term_details?term=GO:0071824
									chromosome organization	GO:0051276	2	0.263005	0.821239	Q9LGI2|Q94JE1	http://amigo.geneontology.org/cgi-bin/amigo/term_details?term=GO:0051276
									macromolecular complex assembly	GO:0065003	2	0.263005	0.821239	Q9LGI2|Q94JE1	http://amigo.geneontology.org/cgi-bin/amigo/term_details?term=GO:0065003
									cellular macromolecular complex assembly	GO:0034622	2	0.263005	0.821239	Q9LGI2|Q94JE1	http://amigo.geneontology.org/cgi-bin/amigo/term_details?term=GO:0034622
									cellular component assembly	GO:0022607	2	0.263005	0.821239	Q9LGI2|Q94JE1	http://amigo.geneontology.org/cgi-bin/amigo/term_details?term=GO:0022607
									cellular component biogenesis	GO:0044085	2	0.263005	0.821239	Q9LGI2|Q94JE1	http://amigo.geneontology.org/cgi-bin/amigo/term_details?term=GO:0044085
									macromolecular complex subunit organization	GO:0043933	2	0.28524	0.821239	Q9LGI2|Q94JE1	http://amigo.geneontology.org/cgi-bin/amigo/term_details?term=GO:0043933
									organelle organization	GO:0006996	2	0.351246	0.825198	Q9LGI2|Q94JE1	http://amigo.geneontology.org/cgi-bin/amigo/term_details?term=GO:0006996
									cellular component organization or biogenesis	GO:0071840	2	0.455745	0.842856	Q9LGI2|Q94JE1	http://amigo.geneontology.org/cgi-bin/amigo/term_details?term=GO:0071840
									cellular component organization	GO:0016043	2	0.455745	0.842856	Q9LGI2|Q94JE1	http://amigo.geneontology.org/cgi-bin/amigo/term_details?term=GO:0016043
									organic substance catabolic process	GO:1901575	2	0.60059	0.860672	Q9LST9|Q42971	http://amigo.geneontology.org/cgi-bin/amigo/term_details?term=GO:1901575
									catabolic process	GO:0009056	2	0.60059	0.860672	Q9LST9|Q42971	http://amigo.geneontology.org/cgi-bin/amigo/term_details?term=GO:0009056
									cellular lipid metabolic process	GO:0044255	2	0.616508	0.860672	Q6ET88|Q40731	http://amigo.geneontology.org/cgi-bin/amigo/term_details?term=GO:0044255
									organic substance transport	GO:0071702	2	0.616508	0.860672	Q9SNS2|Q9SLX0	http://amigo.geneontology.org/cgi-bin/amigo/term_details?term=GO:0071702
									carbohydrate metabolic process	GO:0005975	2	0.701813	0.9116	Q8S9R1|Q42971	http://amigo.geneontology.org/cgi-bin/amigo/term_details?term=GO:0005975
									lipid metabolic process	GO:0006629	2	0.714386	0.915092	Q6ET88|Q40731	http://amigo.geneontology.org/cgi-bin/amigo/term_details?term=GO:0006629
									regulation of nucleic acid-templated transcription	GO:1903506	2	0.780741	0.939323	Q9ST27|Q8RZX9	http://amigo.geneontology.org/cgi-bin/amigo/term_details?term=GO:1903506
									nucleic acid-templated transcription	GO:0097659	2	0.780741	0.939323	Q9ST27|Q8RZX9	http://amigo.geneontology.org/cgi-bin/amigo/term_details?term=GO:0097659
									regulation of RNA biosynthetic process	GO:2001141	2	0.780741	0.939323	Q9ST27|Q8RZX9	http://amigo.geneontology.org/cgi-bin/amigo/term_details?term=GO:2001141
									transcription, DNA-templated	GO:0006351	2	0.780741	0.939323	Q9ST27|Q8RZX9	http://amigo.geneontology.org/cgi-bin/amigo/term_details?term=GO:0006351
									regulation of RNA metabolic process	GO:0051252	2	0.780741	0.939323	Q9ST27|Q8RZX9	http://amigo.geneontology.org/cgi-bin/amigo/term_details?term=GO:0051252
									regulation of nucleobase-containing compound metabolic process	GO:0019219	2	0.780741	0.939323	Q9ST27|Q8RZX9	http://amigo.geneontology.org/cgi-bin/amigo/term_details?term=GO:0019219
									RNA biosynthetic process	GO:0032774	2	0.780741	0.939323	Q9ST27|Q8RZX9	http://amigo.geneontology.org/cgi-bin/amigo/term_details?term=GO:0032774
									regulation of transcription, DNA-templated	GO:0006355	2	0.780741	0.939323	Q9ST27|Q8RZX9	http://amigo.geneontology.org/cgi-bin/amigo/term_details?term=GO:0006355
									regulation of macromolecule metabolic process	GO:0060255	2	0.799646	0.939323	Q9ST27|Q8RZX9	http://amigo.geneontology.org/cgi-bin/amigo/term_details?term=GO:0060255
									regulation of nitrogen compound metabolic process	GO:0051171	2	0.799646	0.939323	Q9ST27|Q8RZX9	http://amigo.geneontology.org/cgi-bin/amigo/term_details?term=GO:0051171
									regulation of biosynthetic process	GO:0009889	2	0.799646	0.939323	Q9ST27|Q8RZX9	http://amigo.geneontology.org/cgi-bin/amigo/term_details?term=GO:0009889
									regulation of metabolic process	GO:0019222	2	0.799646	0.939323	Q9ST27|Q8RZX9	http://amigo.geneontology.org/cgi-bin/amigo/term_details?term=GO:0019222
									regulation of cellular macromolecule biosynthetic process	GO:2000112	2	0.799646	0.939323	Q9ST27|Q8RZX9	http://amigo.geneontology.org/cgi-bin/amigo/term_details?term=GO:2000112
									regulation of primary metabolic process	GO:0080090	2	0.799646	0.939323	Q9ST27|Q8RZX9	http://amigo.geneontology.org/cgi-bin/amigo/term_details?term=GO:0080090
									regulation of gene expression	GO:0010468	2	0.799646	0.939323	Q9ST27|Q8RZX9	http://amigo.geneontology.org/cgi-bin/amigo/term_details?term=GO:0010468
									regulation of macromolecule biosynthetic process	GO:0010556	2	0.799646	0.939323	Q9ST27|Q8RZX9	http://amigo.geneontology.org/cgi-bin/amigo/term_details?term=GO:0010556
									regulation of cellular biosynthetic process	GO:0031326	2	0.799646	0.939323	Q9ST27|Q8RZX9	http://amigo.geneontology.org/cgi-bin/amigo/term_details?term=GO:0031326
									regulation of cellular metabolic process	GO:0031323	2	0.799646	0.939323	Q9ST27|Q8RZX9	http://amigo.geneontology.org/cgi-bin/amigo/term_details?term=GO:0031323
									cell communication	GO:0007154	2	0.81709	0.945365	Q9ST27|Q6H664	http://amigo.geneontology.org/cgi-bin/amigo/term_details?term=GO:0007154
									signal transduction	GO:0007165	2	0.81709	0.945365	Q9ST27|Q6H664	http://amigo.geneontology.org/cgi-bin/amigo/term_details?term=GO:0007165
									single organism signaling	GO:0044700	2	0.81709	0.945365	Q9ST27|Q6H664	http://amigo.geneontology.org/cgi-bin/amigo/term_details?term=GO:0044700
									signaling	GO:0023052	2	0.81709	0.945365	Q9ST27|Q6H664	http://amigo.geneontology.org/cgi-bin/amigo/term_details?term=GO:0023052
									RNA metabolic process	GO:0016070	2	0.83316	0.949912	Q9ST27|Q8RZX9	http://amigo.geneontology.org/cgi-bin/amigo/term_details?term=GO:0016070
									response to hormone	GO:0009725	2	0.867887	0.966901	Q6L545|Q6H664	http://amigo.geneontology.org/cgi-bin/amigo/term_details?term=GO:0009725
									response to endogenous stimulus	GO:0009719	2	0.867887	0.966901	Q6L545|Q6H664	http://amigo.geneontology.org/cgi-bin/amigo/term_details?term=GO:0009719
									response to organic substance	GO:0010033	2	0.867887	0.966901	Q6L545|Q6H664	http://amigo.geneontology.org/cgi-bin/amigo/term_details?term=GO:0010033
									nucleoside phosphate biosynthetic process	GO:1901293	1	0.304169	0.821239	Q8GTK7	http://amigo.geneontology.org/cgi-bin/amigo/term_details?term=GO:1901293
									cellular response to DNA damage stimulus	GO:0006974	1	0.304169	0.821239	Q40742	http://amigo.geneontology.org/cgi-bin/amigo/term_details?term=GO:0006974
									purine nucleoside monophosphate biosynthetic process	GO:0009127	1	0.304169	0.821239	Q8GTK7	http://amigo.geneontology.org/cgi-bin/amigo/term_details?term=GO:0009127
									ATP biosynthetic process	GO:0006754	1	0.304169	0.821239	Q8GTK7	http://amigo.geneontology.org/cgi-bin/amigo/term_details?term=GO:0006754
									ribonucleoside monophosphate biosynthetic process	GO:0009156	1	0.304169	0.821239	Q8GTK7	http://amigo.geneontology.org/cgi-bin/amigo/term_details?term=GO:0009156
									proton transport	GO:0015992	1	0.304169	0.821239	Q8GTK7	http://amigo.geneontology.org/cgi-bin/amigo/term_details?term=GO:0015992
									purine nucleoside triphosphate biosynthetic process	GO:0009145	1	0.304169	0.821239	Q8GTK7	http://amigo.geneontology.org/cgi-bin/amigo/term_details?term=GO:0009145
									cellular response to stress	GO:0033554	1	0.304169	0.821239	Q40742	http://amigo.geneontology.org/cgi-bin/amigo/term_details?term=GO:0033554
									nucleoside triphosphate biosynthetic process	GO:0009142	1	0.304169	0.821239	Q8GTK7	http://amigo.geneontology.org/cgi-bin/amigo/term_details?term=GO:0009142
									purine nucleoside biosynthetic process	GO:0042451	1	0.304169	0.821239	Q8GTK7	http://amigo.geneontology.org/cgi-bin/amigo/term_details?term=GO:0042451
									organophosphate biosynthetic process	GO:0090407	1	0.304169	0.821239	Q8GTK7	http://amigo.geneontology.org/cgi-bin/amigo/term_details?term=GO:0090407
									purine-containing compound biosynthetic process	GO:0072522	1	0.304169	0.821239	Q8GTK7	http://amigo.geneontology.org/cgi-bin/amigo/term_details?term=GO:0072522
									purine ribonucleoside monophosphate biosynthetic process	GO:0009168	1	0.304169	0.821239	Q8GTK7	http://amigo.geneontology.org/cgi-bin/amigo/term_details?term=GO:0009168
									nucleoside monophosphate biosynthetic process	GO:0009124	1	0.304169	0.821239	Q8GTK7	http://amigo.geneontology.org/cgi-bin/amigo/term_details?term=GO:0009124
									vesicle-mediated transport	GO:0016192	1	0.304169	0.821239	Q93W16	http://amigo.geneontology.org/cgi-bin/amigo/term_details?term=GO:0016192
									glycosyl compound biosynthetic process	GO:1901659	1	0.304169	0.821239	Q8GTK7	http://amigo.geneontology.org/cgi-bin/amigo/term_details?term=GO:1901659
									nucleoside biosynthetic process	GO:0009163	1	0.304169	0.821239	Q8GTK7	http://amigo.geneontology.org/cgi-bin/amigo/term_details?term=GO:0009163
									protein dephosphorylation	GO:0006470	1	0.304169	0.821239	Q94H98	http://amigo.geneontology.org/cgi-bin/amigo/term_details?term=GO:0006470
									dephosphorylation	GO:0016311	1	0.304169	0.821239	Q94H98	http://amigo.geneontology.org/cgi-bin/amigo/term_details?term=GO:0016311
									purine ribonucleotide biosynthetic process	GO:0009152	1	0.304169	0.821239	Q8GTK7	http://amigo.geneontology.org/cgi-bin/amigo/term_details?term=GO:0009152
									DNA repair	GO:0006281	1	0.304169	0.821239	Q40742	http://amigo.geneontology.org/cgi-bin/amigo/term_details?term=GO:0006281
									purine ribonucleoside biosynthetic process	GO:0046129	1	0.304169	0.821239	Q8GTK7	http://amigo.geneontology.org/cgi-bin/amigo/term_details?term=GO:0046129
									nucleotide biosynthetic process	GO:0009165	1	0.304169	0.821239	Q8GTK7	http://amigo.geneontology.org/cgi-bin/amigo/term_details?term=GO:0009165
									ribonucleotide biosynthetic process	GO:0009260	1	0.304169	0.821239	Q8GTK7	http://amigo.geneontology.org/cgi-bin/amigo/term_details?term=GO:0009260
									aspartate family amino acid metabolic process	GO:0009066	1	0.304169	0.821239	Q9LHZ0	http://amigo.geneontology.org/cgi-bin/amigo/term_details?term=GO:0009066
									carbohydrate transport	GO:0008643	1	0.304169	0.821239	Q9SNS2	http://amigo.geneontology.org/cgi-bin/amigo/term_details?term=GO:0008643
									ribonucleoside biosynthetic process	GO:0042455	1	0.304169	0.821239	Q8GTK7	http://amigo.geneontology.org/cgi-bin/amigo/term_details?term=GO:0042455
									purine ribonucleoside triphosphate biosynthetic process	GO:0009206	1	0.304169	0.821239	Q8GTK7	http://amigo.geneontology.org/cgi-bin/amigo/term_details?term=GO:0009206
									ribonucleoside triphosphate biosynthetic process	GO:0009201	1	0.304169	0.821239	Q8GTK7	http://amigo.geneontology.org/cgi-bin/amigo/term_details?term=GO:0009201
									purine nucleotide biosynthetic process	GO:0006164	1	0.304169	0.821239	Q8GTK7	http://amigo.geneontology.org/cgi-bin/amigo/term_details?term=GO:0006164
									ribose phosphate biosynthetic process	GO:0046390	1	0.304169	0.821239	Q8GTK7	http://amigo.geneontology.org/cgi-bin/amigo/term_details?term=GO:0046390
									shikimate biosynthetic process	GO:0033587	1	0.344981	0.821239	Q10NY1	http://amigo.geneontology.org/cgi-bin/amigo/term_details?term=GO:0033587
									nucleoside diphosphate phosphorylation	GO:0006165	1	0.344981	0.821239	Q42971	http://amigo.geneontology.org/cgi-bin/amigo/term_details?term=GO:0006165
									nucleotide phosphorylation	GO:0046939	1	0.344981	0.821239	Q42971	http://amigo.geneontology.org/cgi-bin/amigo/term_details?term=GO:0046939
									chorismate biosynthetic process	GO:0009423	1	0.344981	0.821239	Q10NY1	http://amigo.geneontology.org/cgi-bin/amigo/term_details?term=GO:0009423
									nicotinamide nucleotide metabolic process	GO:0046496	1	0.344981	0.821239	Q42971	http://amigo.geneontology.org/cgi-bin/amigo/term_details?term=GO:0046496
									pyruvate metabolic process	GO:0006090	1	0.344981	0.821239	Q42971	http://amigo.geneontology.org/cgi-bin/amigo/term_details?term=GO:0006090
									glycolytic process	GO:0006096	1	0.344981	0.821239	Q42971	http://amigo.geneontology.org/cgi-bin/amigo/term_details?term=GO:0006096
									oxidoreduction coenzyme metabolic process	GO:0006733	1	0.344981	0.821239	Q42971	http://amigo.geneontology.org/cgi-bin/amigo/term_details?term=GO:0006733
									shikimate metabolic process	GO:0019632	1	0.344981	0.821239	Q10NY1	http://amigo.geneontology.org/cgi-bin/amigo/term_details?term=GO:0019632
									chorismate metabolic process	GO:0046417	1	0.344981	0.821239	Q10NY1	http://amigo.geneontology.org/cgi-bin/amigo/term_details?term=GO:0046417
									ATP generation from ADP	GO:0006757	1	0.344981	0.821239	Q42971	http://amigo.geneontology.org/cgi-bin/amigo/term_details?term=GO:0006757
									alpha-amino acid metabolic process	GO:1901605	1	0.344981	0.821239	Q9LHZ0	http://amigo.geneontology.org/cgi-bin/amigo/term_details?term=GO:1901605
									ribonucleoside diphosphate metabolic process	GO:0009185	1	0.344981	0.821239	Q42971	http://amigo.geneontology.org/cgi-bin/amigo/term_details?term=GO:0009185
									purine ribonucleoside diphosphate metabolic process	GO:0009179	1	0.344981	0.821239	Q42971	http://amigo.geneontology.org/cgi-bin/amigo/term_details?term=GO:0009179
									dicarboxylic acid biosynthetic process	GO:0043650	1	0.344981	0.821239	Q10NY1	http://amigo.geneontology.org/cgi-bin/amigo/term_details?term=GO:0043650
									nucleoside diphosphate metabolic process	GO:0009132	1	0.344981	0.821239	Q42971	http://amigo.geneontology.org/cgi-bin/amigo/term_details?term=GO:0009132
									purine nucleoside diphosphate metabolic process	GO:0009135	1	0.344981	0.821239	Q42971	http://amigo.geneontology.org/cgi-bin/amigo/term_details?term=GO:0009135
									pyridine-containing compound metabolic process	GO:0072524	1	0.344981	0.821239	Q42971	http://amigo.geneontology.org/cgi-bin/amigo/term_details?term=GO:0072524
									ADP metabolic process	GO:0046031	1	0.344981	0.821239	Q42971	http://amigo.geneontology.org/cgi-bin/amigo/term_details?term=GO:0046031
									pyridine nucleotide metabolic process	GO:0019362	1	0.344981	0.821239	Q42971	http://amigo.geneontology.org/cgi-bin/amigo/term_details?term=GO:0019362
									carbon-oxygen lyase activity, acting on phosphates	GO:0016838	1	0.3834	0.836025	Q10NY1	http://amigo.geneontology.org/cgi-bin/amigo/term_details?term=GO:0016838
									DNA metabolic process	GO:0006259	1	0.3834	0.836025	Q40742	http://amigo.geneontology.org/cgi-bin/amigo/term_details?term=GO:0006259
									hydrogen transport	GO:0006818	1	0.3834	0.836025	Q8GTK7	http://amigo.geneontology.org/cgi-bin/amigo/term_details?term=GO:0006818
									carbohydrate derivative biosynthetic process	GO:1901137	1	0.3834	0.836025	Q8GTK7	http://amigo.geneontology.org/cgi-bin/amigo/term_details?term=GO:1901137
									cellular protein localization	GO:0034613	1	0.419567	0.836025	Q9SLX0	http://amigo.geneontology.org/cgi-bin/amigo/term_details?term=GO:0034613
									monovalent inorganic cation transport	GO:0015672	1	0.419567	0.836025	Q8GTK7	http://amigo.geneontology.org/cgi-bin/amigo/term_details?term=GO:0015672
									intracellular protein transport	GO:0006886	1	0.419567	0.836025	Q9SLX0	http://amigo.geneontology.org/cgi-bin/amigo/term_details?term=GO:0006886
									mitochondrial electron transport, cytochrome c to oxygen	GO:0006123	1	0.419567	0.836025	Q9SXV0	http://amigo.geneontology.org/cgi-bin/amigo/term_details?term=GO:0006123
									dicarboxylic acid metabolic process	GO:0043648	1	0.419567	0.836025	Q10NY1	http://amigo.geneontology.org/cgi-bin/amigo/term_details?term=GO:0043648
									intracellular signal transduction	GO:0035556	1	0.419567	0.836025	Q9ST27	http://amigo.geneontology.org/cgi-bin/amigo/term_details?term=GO:0035556
									cellular macromolecule localization	GO:0070727	1	0.419567	0.836025	Q9SLX0	http://amigo.geneontology.org/cgi-bin/amigo/term_details?term=GO:0070727
									microtubule-based process	GO:0007017	1	0.419567	0.836025	Q9ST27	http://amigo.geneontology.org/cgi-bin/amigo/term_details?term=GO:0007017
									protein localization	GO:0008104	1	0.453612	0.842856	Q9SLX0	http://amigo.geneontology.org/cgi-bin/amigo/term_details?term=GO:0008104
									protein transport	GO:0015031	1	0.453612	0.842856	Q9SLX0	http://amigo.geneontology.org/cgi-bin/amigo/term_details?term=GO:0015031
									response to lipid	GO:0033993	1	0.453612	0.842856	Q6L545	http://amigo.geneontology.org/cgi-bin/amigo/term_details?term=GO:0033993
									translational elongation	GO:0006414	1	0.48566	0.842856	Q40682	http://amigo.geneontology.org/cgi-bin/amigo/term_details?term=GO:0006414
									ubiquitin-dependent protein catabolic process	GO:0006511	1	0.48566	0.842856	Q9LST9	http://amigo.geneontology.org/cgi-bin/amigo/term_details?term=GO:0006511
									modification-dependent macromolecule catabolic process	GO:0043632	1	0.48566	0.842856	Q9LST9	http://amigo.geneontology.org/cgi-bin/amigo/term_details?term=GO:0043632
									modification-dependent protein catabolic process	GO:0019941	1	0.48566	0.842856	Q9LST9	http://amigo.geneontology.org/cgi-bin/amigo/term_details?term=GO:0019941
									proteolysis involved in cellular protein catabolic process	GO:0051603	1	0.48566	0.842856	Q9LST9	http://amigo.geneontology.org/cgi-bin/amigo/term_details?term=GO:0051603
									mitochondrial ATP synthesis coupled electron transport	GO:0042775	1	0.544229	0.860443	Q9SXV0	http://amigo.geneontology.org/cgi-bin/amigo/term_details?term=GO:0042775
									ATP synthesis coupled electron transport	GO:0042773	1	0.544229	0.860443	Q9SXV0	http://amigo.geneontology.org/cgi-bin/amigo/term_details?term=GO:0042773
									respiratory electron transport chain	GO:0022904	1	0.544229	0.860443	Q9SXV0	http://amigo.geneontology.org/cgi-bin/amigo/term_details?term=GO:0022904
									oxidative phosphorylation	GO:0006119	1	0.544229	0.860443	Q9SXV0	http://amigo.geneontology.org/cgi-bin/amigo/term_details?term=GO:0006119
									single-organism carbohydrate catabolic process	GO:0044724	1	0.570963	0.860443	Q42971	http://amigo.geneontology.org/cgi-bin/amigo/term_details?term=GO:0044724
									protein catabolic process	GO:0030163	1	0.570963	0.860443	Q9LST9	http://amigo.geneontology.org/cgi-bin/amigo/term_details?term=GO:0030163
									cellular protein catabolic process	GO:0044257	1	0.570963	0.860443	Q9LST9	http://amigo.geneontology.org/cgi-bin/amigo/term_details?term=GO:0044257
									cellular macromolecule catabolic process	GO:0044265	1	0.570963	0.860443	Q9LST9	http://amigo.geneontology.org/cgi-bin/amigo/term_details?term=GO:0044265
									carbohydrate catabolic process	GO:0016052	1	0.570963	0.860443	Q42971	http://amigo.geneontology.org/cgi-bin/amigo/term_details?term=GO:0016052
									aerobic respiration	GO:0009060	1	0.59613	0.860672	Q9SXV0	http://amigo.geneontology.org/cgi-bin/amigo/term_details?term=GO:0009060
									response to stress	GO:0006950	1	0.61982	0.860672	Q40742	http://amigo.geneontology.org/cgi-bin/amigo/term_details?term=GO:0006950
									phytoalexin metabolic process	GO:0052314	1	0.61982	0.860672	Q6ET88	http://amigo.geneontology.org/cgi-bin/amigo/term_details?term=GO:0052314
									toxin metabolic process	GO:0009404	1	0.61982	0.860672	Q6ET88	http://amigo.geneontology.org/cgi-bin/amigo/term_details?term=GO:0009404
									diterpene phytoalexin metabolic process	GO:0051501	1	0.61982	0.860672	Q6ET88	http://amigo.geneontology.org/cgi-bin/amigo/term_details?term=GO:0051501
									secondary metabolic process	GO:0019748	1	0.642121	0.876805	Q6ET88	http://amigo.geneontology.org/cgi-bin/amigo/term_details?term=GO:0019748
									cellular amino acid metabolic process	GO:0006520	1	0.642121	0.876805	Q9LHZ0	http://amigo.geneontology.org/cgi-bin/amigo/term_details?term=GO:0006520
									cellular respiration	GO:0045333	1	0.663114	0.887451	Q9SXV0	http://amigo.geneontology.org/cgi-bin/amigo/term_details?term=GO:0045333
									energy derivation by oxidation of organic compounds	GO:0015980	1	0.663114	0.887451	Q9SXV0	http://amigo.geneontology.org/cgi-bin/amigo/term_details?term=GO:0015980
									macromolecule localization	GO:0033036	1	0.682876	0.898257	Q9SLX0	http://amigo.geneontology.org/cgi-bin/amigo/term_details?term=GO:0033036
									single-organism catabolic process	GO:0044712	1	0.701478	0.9116	Q42971	http://amigo.geneontology.org/cgi-bin/amigo/term_details?term=GO:0044712
									lipid biosynthetic process	GO:0008610	1	0.71899	0.915092	Q40731	http://amigo.geneontology.org/cgi-bin/amigo/term_details?term=GO:0008610
									establishment of protein localization	GO:0045184	1	0.453612	0.842856	Q9SLX0	http://amigo.geneontology.org/cgi-bin/amigo/term_details?term=GO:0045184
									response to abiotic stimulus	GO:0009628	1	0.735474	0.921345	Q9LHZ0	http://amigo.geneontology.org/cgi-bin/amigo/term_details?term=GO:0009628
									respiratory chain	GO:0070469	1	0.735474	0.921345	Q9SXV0	http://amigo.geneontology.org/cgi-bin/amigo/term_details?term=GO:0070469
									mitochondrial respiratory chain	GO:0005746	1	0.735474	0.921345	Q9SXV0	http://amigo.geneontology.org/cgi-bin/amigo/term_details?term=GO:0005746
									diterpenoid metabolic process	GO:0016101	1	0.735474	0.921345	Q6ET88	http://amigo.geneontology.org/cgi-bin/amigo/term_details?term=GO:0016101
									macromolecule catabolic process	GO:0009057	1	0.750992	0.935263	Q9LST9	http://amigo.geneontology.org/cgi-bin/amigo/term_details?term=GO:0009057
									cellular catabolic process	GO:0044248	1	0.80448	0.940891	Q9LST9	http://amigo.geneontology.org/cgi-bin/amigo/term_details?term=GO:0044248
									terpenoid metabolic process	GO:0006721	1	0.836911	0.949912	Q6ET88	http://amigo.geneontology.org/cgi-bin/amigo/term_details?term=GO:0006721
									isoprenoid metabolic process	GO:0006720	1	0.846479	0.956735	Q6ET88	http://amigo.geneontology.org/cgi-bin/amigo/term_details?term=GO:0006720
									cellular response to auxin stimulus	GO:0071365	1	0.855486	0.960859	Q6H664	http://amigo.geneontology.org/cgi-bin/amigo/term_details?term=GO:0071365
									auxin-activated signaling pathway	GO:0009734	1	0.855486	0.960859	Q6H664	http://amigo.geneontology.org/cgi-bin/amigo/term_details?term=GO:0009734
									single-organism carbohydrate metabolic process	GO:0044723	1	0.855486	0.960859	Q42971	http://amigo.geneontology.org/cgi-bin/amigo/term_details?term=GO:0044723
									cellular response to chemical stimulus	GO:0070887	1	0.893188	0.966901	Q6H664	http://amigo.geneontology.org/cgi-bin/amigo/term_details?term=GO:0070887
									cellular response to endogenous stimulus	GO:0071495	1	0.893188	0.966901	Q6H664	http://amigo.geneontology.org/cgi-bin/amigo/term_details?term=GO:0071495
									cellular response to organic substance	GO:0071310	1	0.893188	0.966901	Q6H664	http://amigo.geneontology.org/cgi-bin/amigo/term_details?term=GO:0071310
									cellular response to hormone stimulus	GO:0032870	1	0.893188	0.966901	Q6H664	http://amigo.geneontology.org/cgi-bin/amigo/term_details?term=GO:0032870
									hormone-mediated signaling pathway	GO:0009755	1	0.893188	0.966901	Q6H664	http://amigo.geneontology.org/cgi-bin/amigo/term_details?term=GO:0009755
									response to auxin	GO:0009733	1	0.941652	0.973766	Q6H664	http://amigo.geneontology.org/cgi-bin/amigo/term_details?term=GO:0009733

## Sheet: (b) SC vs IC up
	Supplementary Table 3b Gene Ontogy(GO) enrichment analysis for down regulated DEGs under normal light condition between samples SC vs IC up-regulated
	SC vs IC up
	Cellular Component								Biological Process								Molecular Function
	#Term	ID	Gene Number	P-Value	Corrected P-Value	Gene	Hyperlink		#Term	ID	Gene number	P-Value	Corrected P-Value	Gene	Hyperlink		#Term	ID	Gene number	P-Value	Corrected P-Value	Gene	Hyperlink
	cell part	GO:0044464	682	0.0363177	0.810703	Q6YZX5|Q67VM1|P93411|Q6Z7L1|Q5N7A1|Q75LB3|Q67W29|Q10N30|Q6L4H5|Q2QLL9|Q75GK2|Q0JDB4|Q10R45|Q10MQ2|Q6H874|Q0DJ66|Q0J845|Q0JAF4|Q6ZDE3|Q6Z411|Q69LC0|Q69M23|Q75GR6|Q8LSQ2|Q75M31|B7F9J4|Q7F0P5|Q10SE9|Q5VRZ8|Q9FWN8|Q6Z717|Q53N80|Q69T76|P0C587|Q6ZB94|Q69WA8|Q0JBE6|Q5ZEM2|Q5KQI6|Q0E3C3|P30298|Q67W57|P37833|Q10AH7|Q0J1E1|Q8H3X4|Q2QT07|Q5JMM6|Q6YTT3|Q69P91|Q7F2G3|Q6K836|Q5VRH2|Q6ZJ91|Q75IA5|Q2RB31|Q6I5Q3|…	http://amigo.geneontology.org/cgi-bin/amigo/term_details?term=GO:0044464		metabolic process	GO:0008152	54	0.273352	0.995296	Q9AV49|Q9LST7|Q8S3R2|Q8SBB9|Q7XI92|O64464|Q6AUB0|Q42972|P53682|P29620|Q6F4F5|P14656|Q8S091|P14655|P41344|O64422|Q5KQH7|Q5CCK3|Q6ZDY8|Q942C4|Q9LST8|Q8S7R8|Q69T99|Q0E088|Q9FXT4|Q688T8|Q94II8|Q8RVC2|Q9SNK3|Q84LK3|Q6K9N1|P25777|Q8RZZ3|Q94J41|Q94EE9|Q8S694|Q8S1J0|Q9LSU1|Q8GVZ0|Q01401|Q9ASP4|Q0D7I3|Q9AUV3|Q8SAY0|P30298|Q67W57|P37833|Q8S1E8|Q94IW5|Q942F3|Q9ZWF5|Q8S2G0|P48599|Q9LGV5	http://amigo.geneontology.org/cgi-bin/amigo/term_details?term=GO:0008152		catalytic activity	GO:0003824	40	0.297037	0.995296	Q8S3R2|Q8SBB9|Q7XI92|Q942C4|P14655|Q42972|P53682|P29620|Q6F4F5|P14656|Q9S7P1|P41344|O64422|Q94EE9|Q5CCK3|Q6ZDY8|Q8S7R8|Q6AUB0|Q0E088|Q8RVC2|Q9SNK3|Q84LK3|P25777|Q8RZZ3|Q94J41|Q5KQH7|Q8S1J0|Q8S0V0|Q01401|Q9ASP4|Q9FXT4|Q9AUV3|P37833|Q8S1E8|Q942F3|Q94D81|Q8S2G0|Q8S694|Q8GVZ0|Q9LGV5	http://amigo.geneontology.org/cgi-bin/amigo/term_details?term=GO:0003824
	cell	GO:0005623	682	0.0363177	0.810703	Q6YZX5|Q67VM1|P93411|Q6Z7L1|Q5N7A1|Q75LB3|Q67W29|Q10N30|Q6L4H5|Q2QLL9|Q75GK2|Q0JDB4|Q10R45|Q10MQ2|Q6H874|Q0DJ66|Q0J845|Q0JAF4|Q6ZDE3|Q6Z411|Q69LC0|Q69M23|Q75GR6|Q8LSQ2|Q75M31|B7F9J4|Q7F0P5|Q10SE9|Q5VRZ8|Q9FWN8|Q6Z717|Q53N80|Q69T76|P0C587|Q6ZB94|Q69WA8|Q0JBE6|Q5ZEM2|Q5KQI6|Q0E3C3|P30298|Q67W57|P37833|Q10AH7|Q0J1E1|Q8H3X4|Q2QT07|Q5JMM6|Q6YTT3|Q69P91|Q7F2G3|Q6K836|Q5VRH2|Q6ZJ91|Q75IA5|Q2RB31|Q6I5Q3|…	http://amigo.geneontology.org/cgi-bin/amigo/term_details?term=GO:0005623		cellular process	GO:0009987	51	0.442322	0.995296	Q9AV49|Q9LST7|Q8S3R2|Q8SBB9|Q7XI92|O64464|P93411|Q6AUB0|Q42972|P53682|P29620|Q8GVZ0|Q8S091|P41344|Q9SNK5|Q5KQH7|Q9LGV5|Q93VG0|Q9LST8|Q69T99|Q0E088|Q688T8|Q94II8|Q9AS36|Q9SNK3|Q84LK3|Q6K9N1|Q6ZDY8|Q8RZZ3|Q94J41|Q9SDK0|Q94EE9|P46265|Q8S694|Q8S1J0|Q9LSU1|Q01401|Q9ASP4|Q0D7I3|Q94IW5|Q8SAY0|Q94E96|Q67W57|P37833|Q8S1E8|P30298|Q942F3|Q9ZWF5|Q8S2G0|P48599|Q5Z7T1	http://amigo.geneontology.org/cgi-bin/amigo/term_details?term=GO:0009987		binding	GO:0005488	24	0.926536	1	Q9AV49|Q8SBB9|Q8S1J0|P53682|P29620|Q6F4F5|Q6ZJ91|Q5CCK3|O82118|O82116|Q93W07|Q6ZDY8|Q94J41|Q942F3|P48599|Q9LG67|Q0JCX7|Q94E96|Q5Z7T1|Q8S1E8|P93431|Q8S694|Q8S1Y9|Q9LGV5	http://amigo.geneontology.org/cgi-bin/amigo/term_details?term=GO:0005488
	intracellular	GO:0005622	679	0.0416564	0.810703	Q6YZX5|Q67VM1|P93411|Q6Z7L1|Q5N7A1|Q75LB3|Q67W29|Q10N30|Q6L4H5|Q2QLL9|Q75GK2|Q0JDB4|Q10R45|Q10MQ2|Q6H874|Q0DJ66|Q0J845|Q0JAF4|Q6ZDE3|Q6Z411|Q69LC0|Q69M23|Q75GR6|Q8LSQ2|Q75M31|B7F9J4|Q7F0P5|Q10SE9|Q5VRZ8|Q9FWN8|Q6Z717|Q53N80|Q69T76|P0C587|Q6ZB94|Q69WA8|Q0JBE6|Q5ZEM2|Q5KQI6|Q0E3C3|P30298|Q67W57|P37833|Q10AH7|Q0J1E1|Q8H3X4|Q2QT07|Q5JMM6|Q6YTT3|Q69P91|Q7F2G3|Q6K836|Q5VRH2|Q6ZJ91|Q75IA5|Q2RB31|Q6I5Q3|…	http://amigo.geneontology.org/cgi-bin/amigo/term_details?term=GO:0005622		organic substance metabolic process	GO:0071704	43	0.281934	0.995296	Q9AV49|Q9LST7|Q8SBB9|Q7XI92|O64464|Q6AUB0|Q42972|P53682|Q9LST8|Q6F4F5|Q8GVZ0|O64422|Q5KQH7|Q5CCK3|Q6ZDY8|Q69T99|Q0E088|Q9FXT4|Q688T8|Q94II8|Q8RVC2|Q84LK3|P25777|Q01401|Q8RZZ3|Q94J41|Q94EE9|Q8S694|Q8S1J0|Q9LSU1|P29620|Q0D7I3|Q9SNK3|Q8SAY0|P30298|Q67W57|P37833|Q8S1E8|Q942F3|Q9ZWF5|Q8S2G0|P48599|Q9LGV5	http://amigo.geneontology.org/cgi-bin/amigo/term_details?term=GO:0071704		heterocyclic compound binding	GO:1901363	20	0.777563	1	Q9AV49|Q5CCK3|Q8SBB9|Q6ZDY8|O82118|Q94E96|O82116|Q8S1J0|Q6F4F5|P53682|P29620|Q93W07|P93431|Q942F3|Q8S1E8|Q8S694|P48599|Q94J41|Q9LGV5|Q9LG67	http://amigo.geneontology.org/cgi-bin/amigo/term_details?term=GO:1901363
	intracellular part	GO:0044424	678	0.0431852	0.810703	Q6YZX5|Q67VM1|P93411|Q6Z7L1|Q5N7A1|Q75LB3|Q67W29|Q10N30|Q6L4H5|Q2QLL9|Q75GK2|Q0JDB4|Q10R45|Q10MQ2|Q6H874|Q0DJ66|Q0J845|Q0JAF4|Q6ZDE3|Q6Z411|Q69LC0|Q69M23|Q75GR6|Q8LSQ2|Q75M31|B7F9J4|Q7F0P5|Q10SE9|Q5VRZ8|Q9FWN8|Q6Z717|Q53N80|Q69T76|P0C587|Q6ZB94|Q69WA8|Q0JBE6|Q5ZEM2|Q5KQI6|Q0E3C3|P30298|Q67W57|P37833|Q10AH7|Q0J1E1|Q8H3X4|Q2QT07|Q5JMM6|Q6YTT3|Q69P91|Q7F2G3|Q6K836|Q5VRH2|Q6ZJ91|Q75IA5|Q2RB31|Q6I5Q3|…	http://amigo.geneontology.org/cgi-bin/amigo/term_details?term=GO:0044424		cellular metabolic process	GO:0044237	43	0.395296	0.995296	Q9AV49|Q9LST7|Q8S3R2|Q8SBB9|Q7XI92|O64464|Q6AUB0|Q42972|P53682|Q9LST8|Q8GVZ0|Q8S091|P41344|Q5KQH7|Q94IW5|Q69T99|Q0E088|Q688T8|Q94II8|Q84LK3|Q6K9N1|Q6ZDY8|Q01401|Q8RZZ3|Q94J41|Q94EE9|Q8S694|Q8S1J0|Q9LSU1|P29620|Q9ASP4|Q0D7I3|Q9SNK3|Q8SAY0|P30298|Q67W57|P37833|Q8S1E8|Q942F3|Q9ZWF5|Q8S2G0|P48599|Q9LGV5	http://amigo.geneontology.org/cgi-bin/amigo/term_details?term=GO:0044237		organic cyclic compound binding	GO:0097159	20	0.777563	1	Q9AV49|Q5CCK3|Q8SBB9|Q6ZDY8|O82118|Q94E96|O82116|Q8S1J0|Q6F4F5|P53682|P29620|Q93W07|P93431|Q942F3|Q8S1E8|Q8S694|P48599|Q94J41|Q9LGV5|Q9LG67	http://amigo.geneontology.org/cgi-bin/amigo/term_details?term=GO:0097159
	organelle	GO:0043226	672	0.0497836	0.810703	Q6YZX5|Q67VM1|P93411|Q6Z7L1|Q5N7A1|Q75LB3|Q67W29|Q10N30|Q6L4H5|Q2QLL9|Q75GK2|Q0JDB4|Q10R45|Q10MQ2|Q6H874|Q0DJ66|Q0J845|Q0JAF4|Q6ZDE3|Q6Z411|Q69LC0|Q69M23|Q75GR6|Q8LSQ2|Q75M31|B7F9J4|Q7F0P5|Q10SE9|Q5VRZ8|Q9FWN8|Q6Z717|Q53N80|Q69T76|P0C587|Q6ZB94|Q69WA8|Q0JBE6|Q5ZEM2|Q5KQI6|Q0E3C3|P30298|Q67W57|Q8LJ81|Q10AH7|Q0J1E1|Q8H3X4|Q2QT07|Q5JMM6|Q6YTT3|Q69P91|Q7F2G3|Q6K836|Q5VRH2|Q6ZJ91|Q75IA5|Q2RB31|Q6I5Q3|…	http://amigo.geneontology.org/cgi-bin/amigo/term_details?term=GO:0043226		primary metabolic process	GO:0044238	42	0.221507	0.995296	Q9AV49|Q9LST7|Q8SBB9|Q7XI92|O64464|Q6AUB0|Q42972|P53682|Q9LST8|Q6F4F5|Q8GVZ0|O64422|Q5KQH7|Q5CCK3|Q6ZDY8|Q69T99|Q0E088|Q9FXT4|Q688T8|Q94II8|Q8RVC2|Q8S1J0|P25777|Q01401|Q8RZZ3|Q94J41|Q94EE9|Q8S694|Q9LSU1|P29620|Q0D7I3|Q9SNK3|Q8SAY0|P30298|Q67W57|P37833|Q8S1E8|Q942F3|Q9ZWF5|Q8S2G0|P48599|Q9LGV5	http://amigo.geneontology.org/cgi-bin/amigo/term_details?term=GO:0044238		transferase activity	GO:0016740	14	0.485548	0.995296	Q7XI92|Q942C4|P37833|Q8S1J0|Q8S7R8|Q8S1E8|P29620|Q942F3|P53682|Q8S2G0|Q01401|Q9LGV5|Q94J41|Q9AUV3	http://amigo.geneontology.org/cgi-bin/amigo/term_details?term=GO:0016740
	intracellular organelle	GO:0043229	672	0.0497836	0.810703	Q6YZX5|Q67VM1|P93411|Q6Z7L1|Q5N7A1|Q75LB3|Q67W29|Q10N30|Q6L4H5|Q2QLL9|Q75GK2|Q0JDB4|Q10R45|Q10MQ2|Q6H874|Q0DJ66|Q0J845|Q0JAF4|Q6ZDE3|Q6Z411|Q69LC0|Q69M23|Q75GR6|Q8LSQ2|Q75M31|B7F9J4|Q7F0P5|Q10SE9|Q5VRZ8|Q9FWN8|Q6Z717|Q53N80|Q69T76|P0C587|Q6ZB94|Q69WA8|Q0JBE6|Q5ZEM2|Q5KQI6|Q0E3C3|P30298|Q67W57|Q8LJ81|Q10AH7|Q0J1E1|Q8H3X4|Q2QT07|Q5JMM6|Q6YTT3|Q69P91|Q7F2G3|Q6K836|Q5VRH2|Q6ZJ91|Q75IA5|Q2RB31|Q6I5Q3|…	http://amigo.geneontology.org/cgi-bin/amigo/term_details?term=GO:0043229		single-organism process	GO:0044699	36	0.287412	0.995296	Q8S3R2|Q9SNK5|Q7XI92|P93411|Q6AUB0|Q42972|P53682|Q6F4F5|Q8GVZ0|Q8S091|P41344|Q5KQH7|Q5CCK3|Q9LGV5|Q6Z2T3|Q69T99|Q0E088|Q688T8|Q9AS36|Q9SNK3|Q6K9N1|Q6ZDY8|Q9SDK0|Q94EE9|P46265|Q9AX79|Q9ASP4|Q0D7I3|Q94IW5|P30298|Q67W57|P37833|Q942F3|Q5Z9N5|Q8S2G0|Q5Z7T1	http://amigo.geneontology.org/cgi-bin/amigo/term_details?term=GO:0044699		small molecule binding	GO:0036094	13	0.680378	1	Q8SBB9|Q6ZDY8|Q8S1J0|P53682|P29620|Q93W07|P93431|Q942F3|Q8S1E8|Q8S694|Q94J41|Q9LGV5|Q9LG67	http://amigo.geneontology.org/cgi-bin/amigo/term_details?term=GO:0036094
	intracellular membrane-bounded organelle	GO:0043231	670	0.0497907	0.810703	Q6YZX5|Q67VM1|P93411|Q6Z7L1|Q5N7A1|Q75LB3|Q67W29|Q10N30|Q2QLL9|Q75GK2|Q0JDB4|Q10R45|Q10MQ2|Q6H874|Q0DJ66|Q0J845|Q0JAF4|Q6ZDE3|Q6Z411|Q69LC0|Q69M23|Q75GR6|Q8LSQ2|Q75M31|B7F9J4|Q7F0P5|Q10SE9|Q5VRZ8|Q9FWN8|Q6Z717|Q53N80|Q69T76|P0C587|Q6ZB94|Q69WA8|Q0JBE6|Q5ZEM2|Q5KQI6|Q0E3C3|P30298|Q67W57|Q8LJ81|Q10AH7|Q0J1E1|Q8H3X4|Q2QT07|Q5JMM6|Q6YTT3|Q69P91|Q7F2G3|Q6K836|Q5VRH2|Q6ZJ91|Q75IA5|Q2RB31|Q6I5Q3|Q8W0E6|…	http://amigo.geneontology.org/cgi-bin/amigo/term_details?term=GO:0043231		single-organism cellular process	GO:0044763	31	0.267883	0.995296	Q8S3R2|Q9SNK5|Q7XI92|P93411|Q6AUB0|Q42972|P53682|Q8GVZ0|Q8S091|P41344|Q5KQH7|Q94IW5|Q69T99|Q0E088|Q688T8|Q9AS36|Q6K9N1|Q6ZDY8|Q9SDK0|Q94EE9|P46265|Q9ASP4|Q0D7I3|Q9SNK3|P30298|Q67W57|P37833|Q942F3|Q8S2G0|Q5Z7T1|Q9LGV5	http://amigo.geneontology.org/cgi-bin/amigo/term_details?term=GO:0044763		nucleotide binding	GO:0000166	13	0.680378	1	Q8SBB9|Q6ZDY8|Q8S1J0|P53682|P29620|Q93W07|P93431|Q942F3|Q8S1E8|Q8S694|Q94J41|Q9LGV5|Q9LG67	http://amigo.geneontology.org/cgi-bin/amigo/term_details?term=GO:0000166
	membrane-bounded organelle	GO:0043227	670	0.0497907	0.810703	Q6YZX5|Q67VM1|P93411|Q6Z7L1|Q5N7A1|Q75LB3|Q67W29|Q10N30|Q2QLL9|Q75GK2|Q0JDB4|Q10R45|Q10MQ2|Q6H874|Q0DJ66|Q0J845|Q0JAF4|Q6ZDE3|Q6Z411|Q69LC0|Q69M23|Q75GR6|Q8LSQ2|Q75M31|B7F9J4|Q7F0P5|Q10SE9|Q5VRZ8|Q9FWN8|Q6Z717|Q53N80|Q69T76|P0C587|Q6ZB94|Q69WA8|Q0JBE6|Q5ZEM2|Q5KQI6|Q0E3C3|P30298|Q67W57|Q8LJ81|Q10AH7|Q0J1E1|Q8H3X4|Q2QT07|Q5JMM6|Q6YTT3|Q69P91|Q7F2G3|Q6K836|Q5VRH2|Q6ZJ91|Q75IA5|Q2RB31|Q6I5Q3|Q8W0E6|…	http://amigo.geneontology.org/cgi-bin/amigo/term_details?term=GO:0043227		macromolecule metabolic process	GO:0043170	25	0.701461	1	Q9AV49|Q9LST7|Q8SBB9|O64464|Q8S1J0|P53682|Q9LST8|Q01401|Q69T99|Q688T8|Q94II8|Q8RVC2|P25777|Q8RZZ3|Q94J41|Q942F3|P48599|Q9LSU1|P29620|Q0D7I3|Q8SAY0|Q8S1E8|Q9ZWF5|Q8S694|Q9LGV5	http://amigo.geneontology.org/cgi-bin/amigo/term_details?term=GO:0043170		nucleoside phosphate binding	GO:1901265	13	0.680378	1	Q8SBB9|Q6ZDY8|Q8S1J0|P53682|P29620|Q93W07|P93431|Q942F3|Q8S1E8|Q8S694|Q94J41|Q9LGV5|Q9LG67	http://amigo.geneontology.org/cgi-bin/amigo/term_details?term=GO:1901265
	cytoplasm	GO:0005737	663	0.0476536	0.810703	Q6YZX5|Q67VM1|Q69M23|Q6Z7L1|Q5N7A1|Q75LB3|Q67W29|Q10N30|Q2QLL9|Q75GK2|Q0JDB4|Q10R45|Q10MQ2|Q6H874|Q0DJ66|Q0J845|Q0JAF4|Q6ZDE3|Q6Z411|Q69LC0|Q75GR6|Q8LSQ2|Q75M31|B7F9J4|Q7F0P5|Q10SE9|Q5VRZ8|Q9FWN8|Q6Z717|Q53N80|Q69T76|P0C587|Q6ZB94|Q69WA8|Q0JBE6|Q5ZEM2|Q5KQI6|Q0E3C3|P30298|Q67W57|P37833|Q10AH7|Q0J1E1|Q8H3X4|Q2QT07|Q5JMM6|Q6YTT3|Q69P91|Q7F2G3|Q6K836|Q5VRH2|Q6ZJ91|Q75IA5|Q2RB31|Q6I5Q3|Q8W0E6|Q6L4S1|…	http://amigo.geneontology.org/cgi-bin/amigo/term_details?term=GO:0005737		single-organism metabolic process	GO:0044710	24	0.171106	0.995296	Q8S3R2|Q7XI92|Q6AUB0|Q42972|P53682|Q6F4F5|Q8GVZ0|Q8S091|P41344|Q94EE9|Q5CCK3|Q94IW5|Q69T99|Q0E088|Q688T8|Q6ZDY8|Q5KQH7|Q9ASP4|Q0D7I3|Q9SNK3|P30298|Q67W57|P37833|Q8S2G0	http://amigo.geneontology.org/cgi-bin/amigo/term_details?term=GO:0044710		ATP binding	GO:0005524	12	0.561995	1	Q8SBB9|Q8S1J0|P53682|P29620|Q93W07|P93431|Q942F3|Q8S1E8|Q8S694|Q94J41|Q9LGV5|Q9LG67	http://amigo.geneontology.org/cgi-bin/amigo/term_details?term=GO:0005524
	cytoplasmic part	GO:0044444	661	0.0451593	0.810703	Q6YZX5|Q67VM1|Q69M23|Q6Z7L1|Q5N7A1|Q75LB3|Q67W29|Q10N30|Q2QLL9|Q75GK2|Q0JDB4|Q10R45|Q10MQ2|Q6H874|Q0DJ66|Q0J845|Q0JAF4|Q6ZDE3|Q6Z411|Q69LC0|Q75GR6|Q8LSQ2|Q75M31|B7F9J4|Q7F0P5|Q10SE9|Q5VRZ8|Q9FWN8|Q6Z717|Q53N80|Q69T76|P0C587|Q6ZB94|Q69WA8|Q0JBE6|Q5ZEM2|Q5KQI6|Q0E3C3|P30298|Q67W57|Q8LJ81|Q10AH7|Q0J1E1|Q8H3X4|Q2QT07|Q5JMM6|Q6YTT3|Q69P91|Q7F2G3|Q6K836|Q5VRH2|Q6ZJ91|Q75IA5|Q2RB31|Q6I5Q3|Q8W0E6|Q6L4S1|…	http://amigo.geneontology.org/cgi-bin/amigo/term_details?term=GO:0044444		cellular macromolecule metabolic process	GO:0044260	23	0.632556	1	Q9AV49|Q9LST7|Q8SBB9|O64464|Q8S1J0|P53682|Q9LST8|Q01401|Q69T99|Q688T8|Q94II8|Q8RZZ3|Q94J41|Q942F3|P48599|Q9LSU1|P29620|Q0D7I3|Q8SAY0|Q8S1E8|Q9ZWF5|Q8S694|Q9LGV5	http://amigo.geneontology.org/cgi-bin/amigo/term_details?term=GO:0044260		adenyl ribonucleotide binding	GO:0032559	12	0.561995	1	Q8SBB9|Q8S1J0|P53682|P29620|Q93W07|P93431|Q942F3|Q8S1E8|Q8S694|Q94J41|Q9LGV5|Q9LG67	http://amigo.geneontology.org/cgi-bin/amigo/term_details?term=GO:0032559
	plastid	GO:0009536	336	1.82575e-14	1.07719e-11	Q6YZX5|A3AVH5|Q6Z411|Q5W6B4|Q6AUB0|Q6Z703|Q5N7A1|Q75LB3|Q60F47|Q67W29|Q10N30|Q5VQU1|Q8S091|Q10PY2|Q2QNK7|Q75GK2|Q6ATB4|Q60EM2|Q84SS3|Q5JN29|Q10MQ2|Q6ZI53|Q0DJ66|Q5QLQ9|Q69QQ8|Q6ZIW1|Q69QR6|Q9AWW1|Q6ZA05|Q7XE52|Q67J10|Q75GR6|Q6KAJ2|Q0D7I3|Q9FW07|Q6Z2J6|Q75KA9|Q0JB97|B7F9J4|Q75IJ7|P0C587|Q5Z890|Q6YZH8|Q6K4E4|A3BKF2|Q2R068|Q0IZS0|Q9SNS9|Q60EU8|Q53N80|Q69T76|Q7F8S5|Q6ZHK4|Q69LL7|Q2QPD1|Q2QPD2|Q5Z8V3|…	http://amigo.geneontology.org/cgi-bin/amigo/term_details?term=GO:0009536		protein metabolic process	GO:0019538	18	0.668982	1	Q9LST7|Q8SAY0|P25777|O64464|Q94J41|Q8S1J0|Q8RZZ3|P53682|P29620|Q942F3|Q8S1E8|Q9ZWF5|P48599|Q9LSU1|Q94II8|Q9LST8|Q9LGV5|Q8RVC2	http://amigo.geneontology.org/cgi-bin/amigo/term_details?term=GO:0019538		adenyl nucleotide binding	GO:0030554	12	0.561995	1	Q8SBB9|Q8S1J0|P53682|P29620|Q93W07|P93431|Q942F3|Q8S1E8|Q8S694|Q94J41|Q9LGV5|Q9LG67	http://amigo.geneontology.org/cgi-bin/amigo/term_details?term=GO:0030554
	membrane	GO:0016020	183	0.00168698	0.497659	Q84LH5|Q5N7A7|Q69U49|Q5N7I6|Q60F47|Q8H5N9|Q9SNM0|Q2QQT3|Q2QNK7|Q9LD54|B7EBN1|Q9LWV9|Q93W07|Q10RX7|Q94DE5|Q5Z8U7|Q10J01|Q0D576|Q10B77|Q10L06|Q339M6|Q6AU92|Q5VQ96|Q9FTZ3|Q2R3D4|Q5JM42|Q60EU8|Q10Q55|Q0JCX7|Q2R9Q5|Q5VQ79|Q0J5U5|Q10SL9|Q2R2X1|Q6AT26|Q67W57|Q10NX8|Q337V5|Q5Z9R9|Q5Z6F0|Q5QM84|Q656J2|Q2QT07|Q2QN15|Q2QQ06|Q10R03|Q10S26|Q2QT64|Q6ZJ91|Q60D96|Q2RBN0|B9F3S3|Q2QPZ5|Q0DWA9|B7F978|Q5W6H5|Q7XGT7|…	http://amigo.geneontology.org/cgi-bin/amigo/term_details?term=GO:0016020		cellular protein metabolic process	GO:0044267	16	0.581911	1	Q9LST7|Q8SAY0|O64464|Q94J41|Q8S1J0|Q8RZZ3|Q8S1E8|P29620|Q942F3|P53682|Q9ZWF5|P48599|Q9LSU1|Q94II8|Q9LST8|Q9LGV5	http://amigo.geneontology.org/cgi-bin/amigo/term_details?term=GO:0044267		purine ribonucleoside binding	GO:0032550	12	0.760899	1	Q8SBB9|Q8S1J0|P53682|P29620|Q93W07|P93431|Q942F3|Q8S1E8|Q8S694|Q94J41|Q9LGV5|Q9LG67	http://amigo.geneontology.org/cgi-bin/amigo/term_details?term=GO:0032550
	cytoplasmic vesicle	GO:0031410	167	1	1	Q7XBA6|Q0J845|Q6Z3C2|B7F7K7|Q69U49|Q8LIB1|Q657G1|Q9SNM0|Q0JDB4|Q5KQH7|Q5JKW8|Q5JL91|Q0JBE6|Q8L453|Q10B77|Q8H539|Q10SE9|Q6H800|Q8LM92|Q8GS22|Q6Z717|Q7XIX1|Q6ATM0|Q6ER49|Q75M31|Q688Y8|Q84PC5|Q6ATC1|Q5ZEM2|Q6K8R2|Q0D8V8|Q10MP3|Q655V6|Q2R2X1|Q0E3C3|Q10NX8|Q84QM8|Q8H3X4|Q6H8G2|Q65XN4|Q10Q29|Q6ZJ91|Q0DWA9|A3C8E0|Q6ZDG5|Q10P65|Q9SDJ5|Q5JK35|Q7G2B2|Q8S5X1|Q655Y8|Q8H3Q7|Q6ZLQ0|Q2QS13|Q2QND6|Q5Z7L0|Q10Q55|…	http://amigo.geneontology.org/cgi-bin/amigo/term_details?term=GO:0031410		biosynthetic process	GO:0009058	16	0.731797	1	Q9AV49|Q8SAY0|Q84LK3|Q5CCK3|Q688T8|P30298|Q67W57|Q6AUB0|P53682|Q6F4F5|Q8GVZ0|Q69T99|Q9ZWF5|Q8S2G0|P48599|Q0D7I3	http://amigo.geneontology.org/cgi-bin/amigo/term_details?term=GO:0009058		nucleoside binding	GO:0001882	12	0.760899	1	Q8SBB9|Q8S1J0|P53682|P29620|Q93W07|P93431|Q942F3|Q8S1E8|Q8S694|Q94J41|Q9LGV5|Q9LG67	http://amigo.geneontology.org/cgi-bin/amigo/term_details?term=GO:0001882
	intracellular vesicle	GO:0097708	167	1	1	Q7XBA6|Q0J845|Q6Z3C2|B7F7K7|Q69U49|Q8LIB1|Q657G1|Q9SNM0|Q0JDB4|Q5KQH7|Q5JKW8|Q5JL91|Q0JBE6|Q8L453|Q10B77|Q8H539|Q10SE9|Q6H800|Q8LM92|Q8GS22|Q6Z717|Q7XIX1|Q6ATM0|Q6ER49|Q75M31|Q688Y8|Q84PC5|Q6ATC1|Q5ZEM2|Q6K8R2|Q0D8V8|Q10MP3|Q655V6|Q2R2X1|Q0E3C3|Q10NX8|Q84QM8|Q8H3X4|Q6H8G2|Q65XN4|Q10Q29|Q6ZJ91|Q0DWA9|A3C8E0|Q6ZDG5|Q10P65|Q9SDJ5|Q5JK35|Q7G2B2|Q8S5X1|Q655Y8|Q8H3Q7|Q6ZLQ0|Q2QS13|Q2QND6|Q5Z7L0|Q10Q55|…	http://amigo.geneontology.org/cgi-bin/amigo/term_details?term=GO:0097708		organic substance biosynthetic process	GO:1901576	15	0.724285	1	Q9AV49|Q8SAY0|Q84LK3|Q5CCK3|Q688T8|Q67W57|Q6AUB0|P53682|Q6F4F5|Q8GVZ0|Q69T99|Q9ZWF5|Q8S2G0|P48599|Q0D7I3	http://amigo.geneontology.org/cgi-bin/amigo/term_details?term=GO:1901576		ribonucleoside binding	GO:0032549	12	0.760899	1	Q8SBB9|Q8S1J0|P53682|P29620|Q93W07|P93431|Q942F3|Q8S1E8|Q8S694|Q94J41|Q9LGV5|Q9LG67	http://amigo.geneontology.org/cgi-bin/amigo/term_details?term=GO:0032549
	cytoplasmic, membrane-bounded vesicle	GO:0016023	167	1	1	Q7XBA6|Q0J845|Q6Z3C2|B7F7K7|Q69U49|Q8LIB1|Q657G1|Q9SNM0|Q0JDB4|Q5KQH7|Q5JKW8|Q5JL91|Q0JBE6|Q8L453|Q10B77|Q8H539|Q10SE9|Q6H800|Q8LM92|Q8GS22|Q6Z717|Q7XIX1|Q6ATM0|Q6ER49|Q75M31|Q688Y8|Q84PC5|Q6ATC1|Q5ZEM2|Q6K8R2|Q0D8V8|Q10MP3|Q655V6|Q2R2X1|Q0E3C3|Q10NX8|Q84QM8|Q8H3X4|Q6H8G2|Q65XN4|Q10Q29|Q6ZJ91|Q0DWA9|A3C8E0|Q6ZDG5|Q10P65|Q9SDJ5|Q5JK35|Q7G2B2|Q8S5X1|Q655Y8|Q8H3Q7|Q6ZLQ0|Q2QS13|Q2QND6|Q5Z7L0|Q10Q55|…	http://amigo.geneontology.org/cgi-bin/amigo/term_details?term=GO:0016023		nitrogen compound metabolic process	GO:0006807	14	0.800126	1	Q9AV49|Q8SAY0|Q94EE9|Q8SBB9|Q6ZDY8|Q67W57|P37833|Q8S694|Q84LK3|P14656|Q9ZWF5|P14655|P48599|Q9SNK3	http://amigo.geneontology.org/cgi-bin/amigo/term_details?term=GO:0006807		ribonucleotide binding	GO:0032553	12	0.760899	1	Q8SBB9|Q8S1J0|P53682|P29620|Q93W07|P93431|Q942F3|Q8S1E8|Q8S694|Q94J41|Q9LGV5|Q9LG67	http://amigo.geneontology.org/cgi-bin/amigo/term_details?term=GO:0032553
	vesicle	GO:0031982	167	1	1	Q7XBA6|Q0J845|Q6Z3C2|B7F7K7|Q69U49|Q8LIB1|Q657G1|Q9SNM0|Q0JDB4|Q5KQH7|Q5JKW8|Q5JL91|Q0JBE6|Q8L453|Q10B77|Q8H539|Q10SE9|Q6H800|Q8LM92|Q8GS22|Q6Z717|Q7XIX1|Q6ATM0|Q6ER49|Q75M31|Q688Y8|Q84PC5|Q6ATC1|Q5ZEM2|Q6K8R2|Q0D8V8|Q10MP3|Q655V6|Q2R2X1|Q0E3C3|Q10NX8|Q84QM8|Q8H3X4|Q6H8G2|Q65XN4|Q10Q29|Q6ZJ91|Q0DWA9|A3C8E0|Q6ZDG5|Q10P65|Q9SDJ5|Q5JK35|Q7G2B2|Q8S5X1|Q655Y8|Q8H3Q7|Q6ZLQ0|Q2QS13|Q2QND6|Q5Z7L0|Q10Q55|…	http://amigo.geneontology.org/cgi-bin/amigo/term_details?term=GO:0031982		cellular biosynthetic process	GO:0044249	13	0.857969	1	Q9AV49|Q8SAY0|Q84LK3|Q688T8|Q67W57|Q6AUB0|P53682|Q8GVZ0|Q69T99|Q9ZWF5|Q8S2G0|P48599|Q0D7I3	http://amigo.geneontology.org/cgi-bin/amigo/term_details?term=GO:0044249		purine nucleotide binding	GO:0017076	12	0.760899	1	Q8SBB9|Q8S1J0|P53682|P29620|Q93W07|P93431|Q942F3|Q8S1E8|Q8S694|Q94J41|Q9LGV5|Q9LG67	http://amigo.geneontology.org/cgi-bin/amigo/term_details?term=GO:0017076
	membrane-bounded vesicle	GO:0031988	167	1	1	Q7XBA6|Q0J845|Q6Z3C2|B7F7K7|Q69U49|Q8LIB1|Q657G1|Q9SNM0|Q0JDB4|Q5KQH7|Q5JKW8|Q5JL91|Q0JBE6|Q8L453|Q10B77|Q8H539|Q10SE9|Q6H800|Q8LM92|Q8GS22|Q6Z717|Q7XIX1|Q6ATM0|Q6ER49|Q75M31|Q688Y8|Q84PC5|Q6ATC1|Q5ZEM2|Q6K8R2|Q0D8V8|Q10MP3|Q655V6|Q2R2X1|Q0E3C3|Q10NX8|Q84QM8|Q8H3X4|Q6H8G2|Q65XN4|Q10Q29|Q6ZJ91|Q0DWA9|A3C8E0|Q6ZDG5|Q10P65|Q9SDJ5|Q5JK35|Q7G2B2|Q8S5X1|Q655Y8|Q8H3Q7|Q6ZLQ0|Q2QS13|Q2QND6|Q5Z7L0|Q10Q55|…	http://amigo.geneontology.org/cgi-bin/amigo/term_details?term=GO:0031988		phosphorus metabolic process	GO:0006793	11	0.481905	0.995296	Q9SNK3|Q6ZDY8|Q67W57|Q8S1J0|Q8RZZ3|Q8S1E8|P29620|Q942F3|P53682|Q94J41|Q9LGV5	http://amigo.geneontology.org/cgi-bin/amigo/term_details?term=GO:0006793		purine nucleoside binding	GO:0001883	12	0.760899	1	Q8SBB9|Q8S1J0|P53682|P29620|Q93W07|P93431|Q942F3|Q8S1E8|Q8S694|Q94J41|Q9LGV5|Q9LG67	http://amigo.geneontology.org/cgi-bin/amigo/term_details?term=GO:0001883
	mitochondrion	GO:0005739	162	0.180261	0.995296	Q6Z413|Q69M23|Q6AUB0|Q10M30|Q10AH7|Q7EYK9|Q6I5Q3|Q5Z755|Q8H0B2|Q6Z4E4|Q10R45|Q9LD54|Q6YZJ0|Q6H874|Q8H558|Q9AV76|Q337U5|Q10J01|Q0JM76|Q0DFN8|B9FV65|Q0J668|Q6EP22|Q6Z7L1|Q6YYC5|Q0JDA2|Q9FWN8|Q2QXY1|Q2QPD4|Q10L09|Q94CW5|Q65XG4|Q84Q84|P30298|Q67W57|Q6EPY3|Q688Q9|Q0JIW3|Q53RJ8|Q5JMM6|Q67UX7|Q6EN44|Q5NAY4|Q6X4A2|Q8LIM2|Q60DV8|Q6K853|Q8LHH9|Q10P67|Q5VP08|B7EW17|Q8S5X6|Q8W0E8|Q33AW3|Q655Y7|Q6H713|Q53WK1|…	http://amigo.geneontology.org/cgi-bin/amigo/term_details?term=GO:0005739		phosphate-containing compound metabolic process	GO:0006796	11	0.481905	0.995296	Q9SNK3|Q6ZDY8|Q67W57|Q8S1J0|Q8RZZ3|Q8S1E8|P29620|Q942F3|P53682|Q94J41|Q9LGV5	http://amigo.geneontology.org/cgi-bin/amigo/term_details?term=GO:0006796		purine ribonucleoside triphosphate binding	GO:0035639	12	0.760899	1	Q8SBB9|Q8S1J0|P53682|P29620|Q93W07|P93431|Q942F3|Q8S1E8|Q8S694|Q94J41|Q9LGV5|Q9LG67	http://amigo.geneontology.org/cgi-bin/amigo/term_details?term=GO:0035639
	macromolecular complex	GO:0032991	14	0.197988	0.995296	Q9LWV9|Q9LST7|Q8SAY0|Q6ZDY8|O64464|Q67W57|Q8RZZ3|Q9LST8|Q9SDK0|Q93W07|Q9ZWF5|Q8S694|Q94II8|Q84M34	http://amigo.geneontology.org/cgi-bin/amigo/term_details?term=GO:0032991		single-organism biosynthetic process	GO:0044711	10	0.0889151	0.860822	Q5CCK3|Q688T8|Q67W57|Q6AUB0|P53682|Q6F4F5|Q8GVZ0|Q69T99|Q8S2G0|Q0D7I3	http://amigo.geneontology.org/cgi-bin/amigo/term_details?term=GO:0044711		purine ribonucleotide binding	GO:0032555	12	0.760899	1	Q8SBB9|Q8S1J0|P53682|P29620|Q93W07|P93431|Q942F3|Q8S1E8|Q8S694|Q94J41|Q9LGV5|Q9LG67	http://amigo.geneontology.org/cgi-bin/amigo/term_details?term=GO:0032555
	protein complex	GO:0043234	12	0.0365424	0.810703	Q9LWV9|Q9LST7|Q6ZDY8|O64464|Q67W57|Q8RZZ3|Q9LST8|Q9SDK0|Q93W07|Q8S694|Q94II8|Q84M34	http://amigo.geneontology.org/cgi-bin/amigo/term_details?term=GO:0043234		response to stimulus	GO:0050896	10	0.623402	1	Q84LK3|Q6K9N1|Q8SBB9|P0C0M2|Q9LGV5|Q8H5T6|Q6F4F5|Q942F3|Q5Z7T1|Q6ZJ91	http://amigo.geneontology.org/cgi-bin/amigo/term_details?term=GO:0050896		carbohydrate derivative binding	GO:0097367	12	0.776838	1	Q8SBB9|Q8S1J0|P53682|P29620|Q93W07|P93431|Q942F3|Q8S1E8|Q8S694|Q94J41|Q9LGV5|Q9LG67	http://amigo.geneontology.org/cgi-bin/amigo/term_details?term=GO:0097367
	nucleus	GO:0005634	9	0.861563	1	Q9AV49|Q6K9N1|P93411|Q943S6|Q6I583|Q6ESL3|Q94DE2|Q7Y1H4|Q6ZGM4	http://amigo.geneontology.org/cgi-bin/amigo/term_details?term=GO:0005634		cellular nitrogen compound metabolic process	GO:0034641	10	0.922364	1	Q9AV49|Q8SAY0|Q84LK3|Q8SBB9|Q6ZDY8|Q67W57|Q9ZWF5|Q8S694|P48599|Q9SNK3	http://amigo.geneontology.org/cgi-bin/amigo/term_details?term=GO:0034641		oxidoreductase activity	GO:0016491	10	0.337349	0.995296	Q84LK3|Q5CCK3|Q9SNK3|Q6ZDY8|Q42972|Q6F4F5|Q5KQH7|Q8S3R2|P41344|Q9ASP4	http://amigo.geneontology.org/cgi-bin/amigo/term_details?term=GO:0016491
	membrane part	GO:0044425	8	0.14996	0.995296	Q9LWV9|Q9SNK5|Q6ZDY8|Q67W57|Q8H5T6|Q93W07|Q8S694|Q84M34	http://amigo.geneontology.org/cgi-bin/amigo/term_details?term=GO:0044425		carbohydrate metabolic process	GO:0005975	9	0.0396318	0.810703	Q9SNK3|P30298|Q69T99|P53682|Q688T8|Q01401|Q0D7I3|O64422|Q9FXT4	http://amigo.geneontology.org/cgi-bin/amigo/term_details?term=GO:0005975		phosphotransferase activity, alcohol group as acceptor	GO:0016773	8	0.520918	1	Q8S1J0|Q8S1E8|P29620|Q942F3|P53682|Q8S2G0|Q94J41|Q9LGV5	http://amigo.geneontology.org/cgi-bin/amigo/term_details?term=GO:0016773
	membrane protein complex	GO:0098796	6	0.219927	0.995296	Q9LWV9|Q6ZDY8|Q67W57|Q93W07|Q8S694|Q84M34	http://amigo.geneontology.org/cgi-bin/amigo/term_details?term=GO:0098796		generation of precursor metabolites and energy	GO:0006091	9	0.431351	0.995296	Q8S3R2|Q94IW5|Q6ZDY8|P37833|Q42972|Q8S091|P41344|Q9ASP4|Q9SNK3	http://amigo.geneontology.org/cgi-bin/amigo/term_details?term=GO:0006091		kinase activity	GO:0016301	8	0.563919	1	Q8S1J0|Q8S1E8|P29620|Q942F3|P53682|Q8S2G0|Q94J41|Q9LGV5	http://amigo.geneontology.org/cgi-bin/amigo/term_details?term=GO:0016301
	intracellular organelle part	GO:0044446	6	0.598701	1	Q6ZDY8|Q67W57|Q9SDK0|P46265|Q9LD54|Q84M34	http://amigo.geneontology.org/cgi-bin/amigo/term_details?term=GO:0044446		phosphorylation	GO:0016310	9	0.595675	1	Q9SNK3|Q6ZDY8|Q8S1J0|Q8S1E8|P29620|Q942F3|P53682|Q94J41|Q9LGV5	http://amigo.geneontology.org/cgi-bin/amigo/term_details?term=GO:0016310		hydrolase activity	GO:0016787	8	0.591618	1	Q8SBB9|P25777|Q8RZZ3|Q8RVC2|Q8S694|Q01401|O64422|Q9FXT4	http://amigo.geneontology.org/cgi-bin/amigo/term_details?term=GO:0016787
	organelle part	GO:0044422	6	0.598701	1	Q6ZDY8|Q67W57|Q9SDK0|P46265|Q9LD54|Q84M34	http://amigo.geneontology.org/cgi-bin/amigo/term_details?term=GO:0044422		organonitrogen compound metabolic process	GO:1901564	9	0.762128	1	Q8SAY0|Q84LK3|Q9SNK3|Q6ZDY8|Q67W57|P37833|Q94EE9|Q9ZWF5|P48599	http://amigo.geneontology.org/cgi-bin/amigo/term_details?term=GO:1901564		transferase activity, transferring phosphorus-containing groups	GO:0016772	8	0.631476	1	Q8S1J0|Q8S1E8|P29620|Q942F3|P53682|Q8S2G0|Q94J41|Q9LGV5	http://amigo.geneontology.org/cgi-bin/amigo/term_details?term=GO:0016772
	integral component of membrane	GO:0016021	5	0.0661841	0.860822	Q9LWV9|Q8S694|Q8H5T6|Q9SNK5|Q84M34	http://amigo.geneontology.org/cgi-bin/amigo/term_details?term=GO:0016021		biological regulation	GO:0065007	9	0.813096	1	Q9AV49|Q6K9N1|Q9LGV5|Q6F4F5|Q942F3|Q5Z9N5|Q5CCK3|Q9AS36|Q5Z7T1	http://amigo.geneontology.org/cgi-bin/amigo/term_details?term=GO:0065007		protein serine/threonine kinase activity	GO:0004674	7	0.572607	1	Q8S1J0|Q8S1E8|P29620|Q942F3|P53682|Q94J41|Q9LGV5	http://amigo.geneontology.org/cgi-bin/amigo/term_details?term=GO:0004674
	intrinsic component of membrane	GO:0031224	5	0.0661841	0.860822	Q9LWV9|Q8S694|Q8H5T6|Q9SNK5|Q84M34	http://amigo.geneontology.org/cgi-bin/amigo/term_details?term=GO:0031224		lipid metabolic process	GO:0006629	8	0.0899114	0.860822	Q5KQH7|Q5CCK3|Q7XI92|Q6AUB0|Q6F4F5|Q0E088|Q8GVZ0|Q8S2G0	http://amigo.geneontology.org/cgi-bin/amigo/term_details?term=GO:0006629		protein kinase activity	GO:0004672	7	0.601896	1	Q8S1J0|Q8S1E8|P29620|Q942F3|P53682|Q94J41|Q9LGV5	http://amigo.geneontology.org/cgi-bin/amigo/term_details?term=GO:0004672
	cell periphery	GO:0071944	5	0.0771868	0.860822	Q9LWV9|Q8S694|Q8H5T6|Q6Z2T3|Q6ZJ91	http://amigo.geneontology.org/cgi-bin/amigo/term_details?term=GO:0071944		oxidation-reduction process	GO:0055114	8	0.491449	0.995296	Q8S3R2|Q94IW5|Q6ZDY8|P37833|Q42972|Q8S091|P41344|Q9ASP4	http://amigo.geneontology.org/cgi-bin/amigo/term_details?term=GO:0055114		nucleic acid binding	GO:0003676	7	0.894506	1	Q9AV49|Q8SBB9|O82118|Q94E96|O82116|Q8S694|P48599	http://amigo.geneontology.org/cgi-bin/amigo/term_details?term=GO:0003676
	proteasome core complex	GO:0005839	4	0.0233018	0.810703	Q9LST7|Q94II8|Q9LST8|O64464	http://amigo.geneontology.org/cgi-bin/amigo/term_details?term=GO:0005839		protein modification process	GO:0036211	8	0.692826	1	Q8S1J0|Q8RZZ3|Q8S1E8|P29620|Q942F3|P53682|Q94J41|Q9LGV5	http://amigo.geneontology.org/cgi-bin/amigo/term_details?term=GO:0036211		metal ion binding	GO:0046872	6	0.287126	0.995296	Q0JCX7|Q6ZJ91|O82118|O82116|P53682|Q8S1Y9	http://amigo.geneontology.org/cgi-bin/amigo/term_details?term=GO:0046872
	proteasome complex	GO:0000502	4	0.0233018	0.810703	Q9LST7|Q94II8|Q9LST8|O64464	http://amigo.geneontology.org/cgi-bin/amigo/term_details?term=GO:0000502		establishment of localization	GO:0051234	8	0.692826	1	Q6ZJ91|Q9LWR2|Q6Z2T3|Q94DE5|Q9AX79|Q8S694|Q9LD54|Q9FTZ3	http://amigo.geneontology.org/cgi-bin/amigo/term_details?term=GO:0051234		cation binding	GO:0043169	6	0.287126	0.995296	Q0JCX7|Q6ZJ91|O82118|O82116|P53682|Q8S1Y9	http://amigo.geneontology.org/cgi-bin/amigo/term_details?term=GO:0043169
	plasma membrane	GO:0005886	4	0.0904592	0.860822	Q9LWV9|Q8S694|Q8H5T6|Q6ZJ91	http://amigo.geneontology.org/cgi-bin/amigo/term_details?term=GO:0005886		macromolecule modification	GO:0043412	8	0.692826	1	Q8S1J0|Q8RZZ3|Q8S1E8|P29620|Q942F3|P53682|Q94J41|Q9LGV5	http://amigo.geneontology.org/cgi-bin/amigo/term_details?term=GO:0043412		ion binding	GO:0043167	6	0.287126	0.995296	Q0JCX7|Q6ZJ91|O82118|O82116|P53682|Q8S1Y9	http://amigo.geneontology.org/cgi-bin/amigo/term_details?term=GO:0043167
	catalytic complex	GO:1902494	4	0.309814	0.995296	Q8S694|Q8RZZ3|Q84M34|Q6ZDY8	http://amigo.geneontology.org/cgi-bin/amigo/term_details?term=GO:1902494		cellular protein modification process	GO:0006464	8	0.692826	1	Q8S1J0|Q8RZZ3|Q8S1E8|P29620|Q942F3|P53682|Q94J41|Q9LGV5	http://amigo.geneontology.org/cgi-bin/amigo/term_details?term=GO:0006464		transporter activity	GO:0005215	6	0.72461	1	Q6ZJ91|Q9LWR2|Q6Z2T3|Q94DE5|Q8S694|Q9FTZ3	http://amigo.geneontology.org/cgi-bin/amigo/term_details?term=GO:0005215
	mitochondrial membrane	GO:0031966	4	0.423964	0.995296	Q67W57|Q9LD54|Q84M34|Q6ZDY8	http://amigo.geneontology.org/cgi-bin/amigo/term_details?term=GO:0031966		localization	GO:0051179	8	0.692826	1	Q6ZJ91|Q9LWR2|Q6Z2T3|Q94DE5|Q9AX79|Q8S694|Q9LD54|Q9FTZ3	http://amigo.geneontology.org/cgi-bin/amigo/term_details?term=GO:0051179		DNA binding	GO:0003677	6	0.748442	1	Q9AV49|Q8SBB9|O82118|Q94E96|O82116|Q8S694	http://amigo.geneontology.org/cgi-bin/amigo/term_details?term=GO:0003677
	mitochondrial envelope	GO:0005740	4	0.423964	0.995296	Q67W57|Q9LD54|Q84M34|Q6ZDY8	http://amigo.geneontology.org/cgi-bin/amigo/term_details?term=GO:0005740		transport	GO:0006810	8	0.692826	1	Q6ZJ91|Q9LWR2|Q6Z2T3|Q94DE5|Q9AX79|Q8S694|Q9LD54|Q9FTZ3	http://amigo.geneontology.org/cgi-bin/amigo/term_details?term=GO:0006810		transferase activity, transferring hexosyl groups	GO:0016758	4	0.106164	0.949045	Q01401|Q8S7R8|Q9AUV3|Q942C4	http://amigo.geneontology.org/cgi-bin/amigo/term_details?term=GO:0016758
	organelle inner membrane	GO:0019866	4	0.423964	0.995296	Q67W57|Q9LD54|Q84M34|Q6ZDY8	http://amigo.geneontology.org/cgi-bin/amigo/term_details?term=GO:0019866		organic cyclic compound metabolic process	GO:1901360	8	0.776499	1	Q9AV49|Q5CCK3|Q8SBB9|Q6ZDY8|Q67W57|Q6F4F5|Q8S694|Q9SNK3	http://amigo.geneontology.org/cgi-bin/amigo/term_details?term=GO:1901360		transferase activity, transferring glycosyl groups	GO:0016757	4	0.123002	0.995296	Q01401|Q8S7R8|Q9AUV3|Q942C4	http://amigo.geneontology.org/cgi-bin/amigo/term_details?term=GO:0016757
	mitochondrial inner membrane	GO:0005743	4	0.423964	0.995296	Q67W57|Q9LD54|Q84M34|Q6ZDY8	http://amigo.geneontology.org/cgi-bin/amigo/term_details?term=GO:0005743		macromolecule biosynthetic process	GO:0009059	8	0.919483	1	Q9AV49|Q8SAY0|Q69T99|P53682|Q9ZWF5|Q688T8|P48599|Q0D7I3	http://amigo.geneontology.org/cgi-bin/amigo/term_details?term=GO:0009059		transition metal ion binding	GO:0046914	4	0.355575	0.995296	O82116|Q0JCX7|Q6ZJ91|O82118	http://amigo.geneontology.org/cgi-bin/amigo/term_details?term=GO:0046914
	envelope	GO:0031975	4	0.446404	0.995296	Q67W57|Q9LD54|Q84M34|Q6ZDY8	http://amigo.geneontology.org/cgi-bin/amigo/term_details?term=GO:0031975		cellular macromolecule biosynthetic process	GO:0034645	8	0.919483	1	Q9AV49|Q8SAY0|Q69T99|P53682|Q9ZWF5|Q688T8|P48599|Q0D7I3	http://amigo.geneontology.org/cgi-bin/amigo/term_details?term=GO:0034645		transmembrane transporter activity	GO:0022857	4	0.612008	1	Q8S694|Q94DE5|Q6Z2T3|Q6ZJ91	http://amigo.geneontology.org/cgi-bin/amigo/term_details?term=GO:0022857
	organelle membrane	GO:0031090	4	0.446404	0.995296	Q67W57|Q9LD54|Q84M34|Q6ZDY8	http://amigo.geneontology.org/cgi-bin/amigo/term_details?term=GO:0031090		organic substance catabolic process	GO:1901575	7	0.0793485	0.860822	Q9LST7|Q5KQH7|Q9SNK3|O64464|Q9LST8|Q9LSU1|Q94II8	http://amigo.geneontology.org/cgi-bin/amigo/term_details?term=GO:1901575		isomerase activity	GO:0016853	3	0.103764	0.949045	Q8S694|Q6AUB0|Q8GVZ0	http://amigo.geneontology.org/cgi-bin/amigo/term_details?term=GO:0016853
	organelle envelope	GO:0031967	4	0.446404	0.995296	Q67W57|Q9LD54|Q84M34|Q6ZDY8	http://amigo.geneontology.org/cgi-bin/amigo/term_details?term=GO:0031967		catabolic process	GO:0009056	7	0.0793485	0.860822	Q9LST7|Q5KQH7|Q9SNK3|O64464|Q9LST8|Q9LSU1|Q94II8	http://amigo.geneontology.org/cgi-bin/amigo/term_details?term=GO:0009056		hydrolase activity, acting on ester bonds	GO:0016788	3	0.173302	0.995296	Q8RZZ3|O64422|P25777	http://amigo.geneontology.org/cgi-bin/amigo/term_details?term=GO:0016788
	mitochondrial part	GO:0044429	4	0.68229	1	Q67W57|Q9LD54|Q84M34|Q6ZDY8	http://amigo.geneontology.org/cgi-bin/amigo/term_details?term=GO:0044429		proteolysis	GO:0006508	7	0.300188	0.995296	Q9LST7|P25777|O64464|Q9LST8|Q9LSU1|Q94II8|Q8RVC2	http://amigo.geneontology.org/cgi-bin/amigo/term_details?term=GO:0006508		zinc ion binding	GO:0008270	3	0.252079	0.995296	O82116|Q6ZJ91|O82118	http://amigo.geneontology.org/cgi-bin/amigo/term_details?term=GO:0008270
	non-membrane-bounded organelle	GO:0043228	4	0.794631	1	Q9SDK0|Q8SAY0|P46265|Q9ZWF5	http://amigo.geneontology.org/cgi-bin/amigo/term_details?term=GO:0043228		small molecule metabolic process	GO:0044281	7	0.587381	1	Q94EE9|Q9SNK3|Q6ZDY8|Q67W57|P37833|Q42972|Q5KQH7	http://amigo.geneontology.org/cgi-bin/amigo/term_details?term=GO:0044281		monooxygenase activity	GO:0004497	3	0.279438	0.995296	Q6F4F5|Q5KQH7|Q5CCK3	http://amigo.geneontology.org/cgi-bin/amigo/term_details?term=GO:0004497
	intracellular non-membrane-bounded organelle	GO:0043232	4	0.794631	1	Q9SDK0|Q8SAY0|P46265|Q9ZWF5	http://amigo.geneontology.org/cgi-bin/amigo/term_details?term=GO:0043232		protein phosphorylation	GO:0006468	7	0.587381	1	Q8S1J0|Q8S1E8|P29620|Q942F3|P53682|Q94J41|Q9LGV5	http://amigo.geneontology.org/cgi-bin/amigo/term_details?term=GO:0006468		substrate-specific transmembrane transporter activity	GO:0022891	3	0.6744	1	Q94DE5|Q6Z2T3|Q6ZJ91	http://amigo.geneontology.org/cgi-bin/amigo/term_details?term=GO:0022891
	organelle organization	GO:0006996	3	0.362371	0.995296	Q94E96|Q8S694|Q942F3	http://amigo.geneontology.org/cgi-bin/amigo/term_details?term=GO:0006996		cellular carbohydrate metabolic process	GO:0044262	6	0.0747437	0.860822	P30298|Q69T99|P53682|Q688T8|Q01401|Q0D7I3	http://amigo.geneontology.org/cgi-bin/amigo/term_details?term=GO:0044262		substrate-specific transporter activity	GO:0022892	3	0.711001	1	Q94DE5|Q6Z2T3|Q6ZJ91	http://amigo.geneontology.org/cgi-bin/amigo/term_details?term=GO:0022892
	mitochondrial membrane part	GO:0044455	3	0.495555	0.995296	Q67W57|Q84M34|Q6ZDY8	http://amigo.geneontology.org/cgi-bin/amigo/term_details?term=GO:0044455		cellular catabolic process	GO:0044248	6	0.084774	0.860822	Q9LST7|Q5KQH7|O64464|Q9LST8|Q9LSU1|Q94II8	http://amigo.geneontology.org/cgi-bin/amigo/term_details?term=GO:0044248		structural molecule activity	GO:0005198	3	0.801736	1	Q8SAY0|P46265|Q9ZWF5	http://amigo.geneontology.org/cgi-bin/amigo/term_details?term=GO:0005198
	proton-transporting two-sector ATPase complex	GO:0016469	2	0.178554	0.995296	Q93W07|Q67W57	http://amigo.geneontology.org/cgi-bin/amigo/term_details?term=GO:0016469		terpenoid metabolic process	GO:0006721	6	0.119015	0.995296	Q5KQH7|Q7XI92|Q6AUB0|Q0E088|Q8GVZ0|Q8S2G0	http://amigo.geneontology.org/cgi-bin/amigo/term_details?term=GO:0006721		DNA-dependent ATPase activity	GO:0008094	2	0.142753	0.995296	Q8S694|Q8SBB9	http://amigo.geneontology.org/cgi-bin/amigo/term_details?term=GO:0008094
	transmembrane transporter complex	GO:1902495	2	0.178554	0.995296	Q8S694|Q84M34	http://amigo.geneontology.org/cgi-bin/amigo/term_details?term=GO:1902495		isoprenoid metabolic process	GO:0006720	6	0.131748	0.995296	Q5KQH7|Q7XI92|Q6AUB0|Q0E088|Q8GVZ0|Q8S2G0	http://amigo.geneontology.org/cgi-bin/amigo/term_details?term=GO:0006720		ligase activity, forming carbon-nitrogen bonds	GO:0016879	2	0.178554	0.995296	P14656|P14655	http://amigo.geneontology.org/cgi-bin/amigo/term_details?term=GO:0016879
	transporter complex	GO:1990351	2	0.178554	0.995296	Q8S694|Q84M34	http://amigo.geneontology.org/cgi-bin/amigo/term_details?term=GO:1990351		single-organism carbohydrate metabolic process	GO:0044723	6	0.145098	0.995296	Q9SNK3|P30298|Q69T99|P53682|Q688T8|Q0D7I3	http://amigo.geneontology.org/cgi-bin/amigo/term_details?term=GO:0044723		oxidoreductase activity, acting on a sulfur group of donors	GO:0016667	2	0.178554	0.995296	Q8S3R2|Q9ASP4	http://amigo.geneontology.org/cgi-bin/amigo/term_details?term=GO:0016667
	microtubule cytoskeleton	GO:0015630	2	0.215494	0.995296	Q9SDK0|P46265	http://amigo.geneontology.org/cgi-bin/amigo/term_details?term=GO:0015630		cellular lipid metabolic process	GO:0044255	6	0.173523	0.995296	Q5KQH7|Q7XI92|Q6AUB0|Q0E088|Q8GVZ0|Q8S2G0	http://amigo.geneontology.org/cgi-bin/amigo/term_details?term=GO:0044255		phosphatase activity	GO:0016791	2	0.178554	0.995296	Q8RZZ3|O64422	http://amigo.geneontology.org/cgi-bin/amigo/term_details?term=GO:0016791
	plasma membrane part	GO:0044459	2	0.253012	0.995296	Q9LWV9|Q8S694	http://amigo.geneontology.org/cgi-bin/amigo/term_details?term=GO:0044459		multicellular organism development	GO:0007275	6	0.304592	0.995296	Q5KQH7|Q5CCK3|Q6F4F5|Q942F3|Q5Z9N5|Q6K9N1	http://amigo.geneontology.org/cgi-bin/amigo/term_details?term=GO:0007275		disulfide oxidoreductase activity	GO:0015036	2	0.178554	0.995296	Q8S3R2|Q9ASP4	http://amigo.geneontology.org/cgi-bin/amigo/term_details?term=GO:0015036
	plasma membrane protein complex	GO:0098797	2	0.253012	0.995296	Q9LWV9|Q8S694	http://amigo.geneontology.org/cgi-bin/amigo/term_details?term=GO:0098797		single-multicellular organism process	GO:0044707	6	0.304592	0.995296	Q5KQH7|Q5CCK3|Q6F4F5|Q942F3|Q5Z9N5|Q6K9N1	http://amigo.geneontology.org/cgi-bin/amigo/term_details?term=GO:0044707		phosphoric ester hydrolase activity	GO:0042578	2	0.253012	0.995296	Q8RZZ3|O64422	http://amigo.geneontology.org/cgi-bin/amigo/term_details?term=GO:0042578
	anatomical structure morphogenesis	GO:0009653	2	0.253012	0.995296	Q5KQH7|Q6K9N1	http://amigo.geneontology.org/cgi-bin/amigo/term_details?term=GO:0009653		multicellular organismal process	GO:0032501	6	0.304592	0.995296	Q5KQH7|Q5CCK3|Q6F4F5|Q942F3|Q5Z9N5|Q6K9N1	http://amigo.geneontology.org/cgi-bin/amigo/term_details?term=GO:0032501		ATPase activity	GO:0016887	2	0.328026	0.995296	Q8S694|Q8SBB9	http://amigo.geneontology.org/cgi-bin/amigo/term_details?term=GO:0016887
	cytoskeletal part	GO:0044430	2	0.290649	0.995296	Q9SDK0|P46265	http://amigo.geneontology.org/cgi-bin/amigo/term_details?term=GO:0044430		anatomical structure development	GO:0048856	6	0.34002	0.995296	Q5KQH7|Q5CCK3|Q6F4F5|Q942F3|Q5Z9N5|Q6K9N1	http://amigo.geneontology.org/cgi-bin/amigo/term_details?term=GO:0048856		ATPase activity, coupled	GO:0042623	2	0.328026	0.995296	Q8S694|Q8SBB9	http://amigo.geneontology.org/cgi-bin/amigo/term_details?term=GO:0042623
	cytoskeleton	GO:0005856	2	0.290649	0.995296	Q9SDK0|P46265	http://amigo.geneontology.org/cgi-bin/amigo/term_details?term=GO:0005856		single-organism developmental process	GO:0044767	6	0.34002	0.995296	Q5KQH7|Q5CCK3|Q6F4F5|Q942F3|Q5Z9N5|Q6K9N1	http://amigo.geneontology.org/cgi-bin/amigo/term_details?term=GO:0044767		ligase activity	GO:0016874	2	0.364838	0.995296	P14656|P14655	http://amigo.geneontology.org/cgi-bin/amigo/term_details?term=GO:0016874
	oxidoreductase complex	GO:1990204	2	0.435849	0.995296	Q84M34|Q6ZDY8	http://amigo.geneontology.org/cgi-bin/amigo/term_details?term=GO:1990204		developmental process	GO:0032502	6	0.375836	0.995296	Q5KQH7|Q5CCK3|Q6F4F5|Q942F3|Q5Z9N5|Q6K9N1	http://amigo.geneontology.org/cgi-bin/amigo/term_details?term=GO:0032502		nucleoside-triphosphatase activity	GO:0017111	2	0.364838	0.995296	Q8S694|Q8SBB9	http://amigo.geneontology.org/cgi-bin/amigo/term_details?term=GO:0017111
	respiratory chain complex	GO:0098803	2	0.644747	1	Q84M34|Q6ZDY8	http://amigo.geneontology.org/cgi-bin/amigo/term_details?term=GO:0098803		organic acid metabolic process	GO:0006082	6	0.482558	0.995296	Q94EE9|Q9SNK3|Q6ZDY8|P37833|Q42972|Q5KQH7	http://amigo.geneontology.org/cgi-bin/amigo/term_details?term=GO:0006082		calcium ion binding	GO:0005509	2	0.435849	0.995296	Q8S1Y9|P53682	http://amigo.geneontology.org/cgi-bin/amigo/term_details?term=GO:0005509
	ribosome	GO:0005840	2	0.924674	1	Q8SAY0|Q9ZWF5	http://amigo.geneontology.org/cgi-bin/amigo/term_details?term=GO:0005840		response to chemical	GO:0042221	6	0.629215	1	Q6K9N1|Q6ZJ91|P0C0M2|Q8H5T6|Q942F3|Q5Z7T1	http://amigo.geneontology.org/cgi-bin/amigo/term_details?term=GO:0042221		electron carrier activity	GO:0009055	2	0.469711	0.995296	Q84M34|Q8S091	http://amigo.geneontology.org/cgi-bin/amigo/term_details?term=GO:0009055
	intracellular ribonucleoprotein complex	GO:0030529	2	0.924674	1	Q8SAY0|Q9ZWF5	http://amigo.geneontology.org/cgi-bin/amigo/term_details?term=GO:0030529		electron transport chain	GO:0022900	6	0.699239	1	Q8S3R2|Q94IW5|Q6ZDY8|Q8S091|P41344|Q9ASP4	http://amigo.geneontology.org/cgi-bin/amigo/term_details?term=GO:0022900		hydrolase activity, acting on acid anhydrides, in phosphorus-containing anhydrides	GO:0016818	2	0.50232	0.995296	Q8S694|Q8SBB9	http://amigo.geneontology.org/cgi-bin/amigo/term_details?term=GO:0016818
	ribonucleoprotein complex	GO:1990904	2	0.924674	1	Q8SAY0|Q9ZWF5	http://amigo.geneontology.org/cgi-bin/amigo/term_details?term=GO:1990904		nucleobase-containing compound metabolic process	GO:0006139	6	0.867514	1	Q9AV49|Q9SNK3|Q6ZDY8|Q67W57|Q8S694|Q8SBB9	http://amigo.geneontology.org/cgi-bin/amigo/term_details?term=GO:0006139		hydrolase activity, acting on acid anhydrides	GO:0016817	2	0.50232	0.995296	Q8S694|Q8SBB9	http://amigo.geneontology.org/cgi-bin/amigo/term_details?term=GO:0016817
	protein serine/threonine phosphatase complex	GO:0008287	1	0.458516	0.995296	Q8RZZ3	http://amigo.geneontology.org/cgi-bin/amigo/term_details?term=GO:0008287		heterocycle metabolic process	GO:0046483	6	0.90412	1	Q9AV49|Q9SNK3|Q6ZDY8|Q67W57|Q8S694|Q8SBB9	http://amigo.geneontology.org/cgi-bin/amigo/term_details?term=GO:0046483		pyrophosphatase activity	GO:0016462	2	0.50232	0.995296	Q8S694|Q8SBB9	http://amigo.geneontology.org/cgi-bin/amigo/term_details?term=GO:0016462
	cellular response to oxygen-containing compound	GO:1901701	1	0.458516	0.995296	Q942F3	http://amigo.geneontology.org/cgi-bin/amigo/term_details?term=GO:1901701		cellular aromatic compound metabolic process	GO:0006725	6	0.935486	1	Q9AV49|Q9SNK3|Q6ZDY8|Q67W57|Q8S694|Q8SBB9	http://amigo.geneontology.org/cgi-bin/amigo/term_details?term=GO:0006725		hydrolase activity, hydrolyzing O-glycosyl compounds	GO:0004553	2	0.591997	1	Q01401|Q9FXT4	http://amigo.geneontology.org/cgi-bin/amigo/term_details?term=GO:0004553
	phosphatase complex	GO:1903293	1	0.458516	0.995296	Q8RZZ3	http://amigo.geneontology.org/cgi-bin/amigo/term_details?term=GO:1903293		regulation of biological process	GO:0050789	6	0.962259	1	Q9AV49|Q5Z7T1|Q942F3|Q5Z9N5|Q9AS36|Q9LGV5	http://amigo.geneontology.org/cgi-bin/amigo/term_details?term=GO:0050789		hydrolase activity, acting on glycosyl bonds	GO:0016798	2	0.619077	1	Q01401|Q9FXT4	http://amigo.geneontology.org/cgi-bin/amigo/term_details?term=GO:0016798
	cell wall	GO:0005618	1	0.458516	0.995296	Q6Z2T3	http://amigo.geneontology.org/cgi-bin/amigo/term_details?term=GO:0005618		cellular nitrogen compound biosynthetic process	GO:0044271	6	0.968626	1	Q9AV49|Q8SAY0|Q84LK3|Q67W57|Q9ZWF5|P48599	http://amigo.geneontology.org/cgi-bin/amigo/term_details?term=GO:0044271		active transmembrane transporter activity	GO:0022804	2	0.619077	1	Q8S694|Q94DE5	http://amigo.geneontology.org/cgi-bin/amigo/term_details?term=GO:0022804
	cytochrome complex	GO:0070069	1	0.640278	1	Q84M34	http://amigo.geneontology.org/cgi-bin/amigo/term_details?term=GO:0070069		ubiquitin-dependent protein catabolic process	GO:0006511	5	0.0112999	0.810703	Q9LST7|Q9LSU1|Q94II8|Q9LST8|O64464	http://amigo.geneontology.org/cgi-bin/amigo/term_details?term=GO:0006511		lyase activity	GO:0016829	2	0.713531	1	Q0E088|Q94EE9	http://amigo.geneontology.org/cgi-bin/amigo/term_details?term=GO:0016829
	nucleosome organization	GO:0034728	1	0.735304	1	Q94E96	http://amigo.geneontology.org/cgi-bin/amigo/term_details?term=GO:0034728		modification-dependent macromolecule catabolic process	GO:0043632	5	0.0112999	0.810703	Q9LST7|Q9LSU1|Q94II8|Q9LST8|O64464	http://amigo.geneontology.org/cgi-bin/amigo/term_details?term=GO:0043632		endopeptidase activity	GO:0004175	2	0.770767	1	Q8RVC2|P25777	http://amigo.geneontology.org/cgi-bin/amigo/term_details?term=GO:0004175
									modification-dependent protein catabolic process	GO:0019941	5	0.0112999	0.810703	Q9LST7|Q9LSU1|Q94II8|Q9LST8|O64464	http://amigo.geneontology.org/cgi-bin/amigo/term_details?term=GO:0019941		ion transmembrane transporter activity	GO:0015075	2	0.787499	1	Q6Z2T3|Q6ZJ91	http://amigo.geneontology.org/cgi-bin/amigo/term_details?term=GO:0015075
									proteolysis involved in cellular protein catabolic process	GO:0051603	5	0.0112999	0.810703	Q9LST7|Q9LSU1|Q94II8|Q9LST8|O64464	http://amigo.geneontology.org/cgi-bin/amigo/term_details?term=GO:0051603		peptidase activity	GO:0008233	2	0.817756	1	Q8RVC2|P25777	http://amigo.geneontology.org/cgi-bin/amigo/term_details?term=GO:0008233
									protein catabolic process	GO:0030163	5	0.0252267	0.810703	Q9LST7|Q9LSU1|Q94II8|Q9LST8|O64464	http://amigo.geneontology.org/cgi-bin/amigo/term_details?term=GO:0030163		peptidase activity, acting on L-amino acid peptides	GO:0070011	2	0.817756	1	Q8RVC2|P25777	http://amigo.geneontology.org/cgi-bin/amigo/term_details?term=GO:0070011
									cellular protein catabolic process	GO:0044257	5	0.0252267	0.810703	Q9LST7|Q9LSU1|Q94II8|Q9LST8|O64464	http://amigo.geneontology.org/cgi-bin/amigo/term_details?term=GO:0044257		protein tyrosine kinase activity	GO:0004713	2	0.877143	1	Q9LGV5|Q8S1E8	http://amigo.geneontology.org/cgi-bin/amigo/term_details?term=GO:0004713
									cellular macromolecule catabolic process	GO:0044265	5	0.0252267	0.810703	Q9LST7|Q9LSU1|Q94II8|Q9LST8|O64464	http://amigo.geneontology.org/cgi-bin/amigo/term_details?term=GO:0044265		protein binding	GO:0005515	2	0.941334	1	Q5Z7T1|Q9LG67	http://amigo.geneontology.org/cgi-bin/amigo/term_details?term=GO:0005515
									starch metabolic process	GO:0005982	5	0.0891071	0.860822	Q01401|Q69T99|P53682|Q0D7I3|Q688T8	http://amigo.geneontology.org/cgi-bin/amigo/term_details?term=GO:0005982		nucleic acid binding transcription factor activity	GO:0001071	2	0.96158	1	Q9AV49|P93431	http://amigo.geneontology.org/cgi-bin/amigo/term_details?term=GO:0001071
									cellular glucan metabolic process	GO:0006073	5	0.0891071	0.860822	Q01401|Q69T99|P53682|Q0D7I3|Q688T8	http://amigo.geneontology.org/cgi-bin/amigo/term_details?term=GO:0006073		transcription factor activity, sequence-specific DNA binding	GO:0003700	2	0.96158	1	Q9AV49|P93431	http://amigo.geneontology.org/cgi-bin/amigo/term_details?term=GO:0003700
									glucan metabolic process	GO:0044042	5	0.0891071	0.860822	Q01401|Q69T99|P53682|Q0D7I3|Q688T8	http://amigo.geneontology.org/cgi-bin/amigo/term_details?term=GO:0044042		serine-type endopeptidase activity	GO:0004252	1	0.458516	0.995296	Q8RVC2	http://amigo.geneontology.org/cgi-bin/amigo/term_details?term=GO:0004252
									cellular polysaccharide metabolic process	GO:0044264	5	0.0891071	0.860822	Q01401|Q69T99|P53682|Q0D7I3|Q688T8	http://amigo.geneontology.org/cgi-bin/amigo/term_details?term=GO:0044264		lipase activity	GO:0016298	1	0.458516	0.995296	P25777	http://amigo.geneontology.org/cgi-bin/amigo/term_details?term=GO:0016298
									lipid biosynthetic process	GO:0008610	5	0.0891071	0.860822	Q8GVZ0|Q6F4F5|Q6AUB0|Q5CCK3|Q8S2G0	http://amigo.geneontology.org/cgi-bin/amigo/term_details?term=GO:0008610		protein serine/threonine phosphatase activity	GO:0004722	1	0.458516	0.995296	Q8RZZ3	http://amigo.geneontology.org/cgi-bin/amigo/term_details?term=GO:0004722
									polysaccharide metabolic process	GO:0005976	5	0.0891071	0.860822	Q01401|Q69T99|P53682|Q0D7I3|Q688T8	http://amigo.geneontology.org/cgi-bin/amigo/term_details?term=GO:0005976		phosphoprotein phosphatase activity	GO:0004721	1	0.458516	0.995296	Q8RZZ3	http://amigo.geneontology.org/cgi-bin/amigo/term_details?term=GO:0004721
									macromolecule catabolic process	GO:0009057	5	0.11559	0.995296	Q9LST7|Q9LSU1|Q94II8|Q9LST8|O64464	http://amigo.geneontology.org/cgi-bin/amigo/term_details?term=GO:0009057		ent-kaurene synthase activity	GO:0009899	1	0.511144	0.995296	Q0E088	http://amigo.geneontology.org/cgi-bin/amigo/term_details?term=GO:0009899
									cellular component organization or biogenesis	GO:0071840	5	0.145339	0.995296	Q94E96|Q8S694|Q5KQH7|Q6K9N1|Q942F3	http://amigo.geneontology.org/cgi-bin/amigo/term_details?term=GO:0071840		hydrolase activity, acting on acid anhydrides, catalyzing transmembrane movement of substances	GO:0016820	1	0.511144	0.995296	Q8S694	http://amigo.geneontology.org/cgi-bin/amigo/term_details?term=GO:0016820
									cellular component organization	GO:0016043	5	0.145339	0.995296	Q94E96|Q8S694|Q5KQH7|Q6K9N1|Q942F3	http://amigo.geneontology.org/cgi-bin/amigo/term_details?term=GO:0016043		carbon-carbon lyase activity	GO:0016830	1	0.511144	0.995296	Q94EE9	http://amigo.geneontology.org/cgi-bin/amigo/term_details?term=GO:0016830
									response to hormone	GO:0009725	5	0.732151	1	Q6K9N1|Q8H5T6|Q942F3|Q5Z7T1|P0C0M2	http://amigo.geneontology.org/cgi-bin/amigo/term_details?term=GO:0009725		divalent inorganic cation transmembrane transporter activity	GO:0072509	1	0.511144	0.995296	Q6ZJ91	http://amigo.geneontology.org/cgi-bin/amigo/term_details?term=GO:0072509
									response to endogenous stimulus	GO:0009719	5	0.732151	1	Q6K9N1|Q8H5T6|Q942F3|Q5Z7T1|P0C0M2	http://amigo.geneontology.org/cgi-bin/amigo/term_details?term=GO:0009719		zinc ion transmembrane transporter activity	GO:0005385	1	0.511144	0.995296	Q6ZJ91	http://amigo.geneontology.org/cgi-bin/amigo/term_details?term=GO:0005385
									response to organic substance	GO:0010033	5	0.732151	1	Q6K9N1|Q8H5T6|Q942F3|Q5Z7T1|P0C0M2	http://amigo.geneontology.org/cgi-bin/amigo/term_details?term=GO:0010033		terpene synthase activity	GO:0010333	1	0.511144	0.995296	Q0E088	http://amigo.geneontology.org/cgi-bin/amigo/term_details?term=GO:0010333
									organonitrogen compound biosynthetic process	GO:1901566	5	0.849175	1	P48599|Q8SAY0|Q84LK3|Q9ZWF5|Q67W57	http://amigo.geneontology.org/cgi-bin/amigo/term_details?term=GO:1901566		ATPase activity, coupled to movement of substances	GO:0043492	1	0.511144	0.995296	Q8S694	http://amigo.geneontology.org/cgi-bin/amigo/term_details?term=GO:0043492
									regulation of cellular process	GO:0050794	5	0.972968	1	Q9AV49|Q9LGV5|Q942F3|Q5Z7T1|Q9AS36	http://amigo.geneontology.org/cgi-bin/amigo/term_details?term=GO:0050794		carbon-oxygen lyase activity, acting on phosphates	GO:0016838	1	0.558656	1	Q0E088	http://amigo.geneontology.org/cgi-bin/amigo/term_details?term=GO:0016838
									polysaccharide biosynthetic process	GO:0000271	4	0.0508407	0.810703	Q69T99|P53682|Q0D7I3|Q688T8	http://amigo.geneontology.org/cgi-bin/amigo/term_details?term=GO:0000271		transferase activity, transferring nitrogenous groups	GO:0016769	1	0.558656	1	P37833	http://amigo.geneontology.org/cgi-bin/amigo/term_details?term=GO:0016769
									starch biosynthetic process	GO:0019252	4	0.0508407	0.810703	Q69T99|P53682|Q0D7I3|Q688T8	http://amigo.geneontology.org/cgi-bin/amigo/term_details?term=GO:0019252		transaminase activity	GO:0008483	1	0.558656	1	P37833	http://amigo.geneontology.org/cgi-bin/amigo/term_details?term=GO:0008483
									glucan biosynthetic process	GO:0009250	4	0.0508407	0.810703	Q69T99|P53682|Q0D7I3|Q688T8	http://amigo.geneontology.org/cgi-bin/amigo/term_details?term=GO:0009250		hydrogen transport	GO:0006818	1	0.558656	1	Q9AX79	http://amigo.geneontology.org/cgi-bin/amigo/term_details?term=GO:0006818
									cellular polysaccharide biosynthetic process	GO:0033692	4	0.0508407	0.810703	Q69T99|P53682|Q0D7I3|Q688T8	http://amigo.geneontology.org/cgi-bin/amigo/term_details?term=GO:0033692		signal transducer activity	GO:0004871	1	0.558656	1	Q942F3	http://amigo.geneontology.org/cgi-bin/amigo/term_details?term=GO:0004871
									cellular carbohydrate biosynthetic process	GO:0034637	4	0.0759631	0.860822	Q69T99|P53682|Q0D7I3|Q688T8	http://amigo.geneontology.org/cgi-bin/amigo/term_details?term=GO:0034637		serine hydrolase activity	GO:0017171	1	0.558656	1	Q8RVC2	http://amigo.geneontology.org/cgi-bin/amigo/term_details?term=GO:0017171
									carbohydrate biosynthetic process	GO:0016051	4	0.0759631	0.860822	Q69T99|P53682|Q0D7I3|Q688T8	http://amigo.geneontology.org/cgi-bin/amigo/term_details?term=GO:0016051		serine-type peptidase activity	GO:0008236	1	0.558656	1	Q8RVC2	http://amigo.geneontology.org/cgi-bin/amigo/term_details?term=GO:0008236
									response to abiotic stimulus	GO:0009628	4	0.220959	0.995296	Q8H5T6|Q942F3|Q6F4F5|P0C0M2	http://amigo.geneontology.org/cgi-bin/amigo/term_details?term=GO:0009628		transition metal ion transmembrane transporter activity	GO:0046915	1	0.601552	1	Q6ZJ91	http://amigo.geneontology.org/cgi-bin/amigo/term_details?term=GO:0046915
									cellular response to stimulus	GO:0051716	4	0.837483	1	Q9LGV5|Q942F3|Q5Z7T1|Q8SBB9	http://amigo.geneontology.org/cgi-bin/amigo/term_details?term=GO:0051716		unfolded protein binding	GO:0051082	1	0.601552	1	Q9LG67	http://amigo.geneontology.org/cgi-bin/amigo/term_details?term=GO:0051082
									organic cyclic compound biosynthetic process	GO:1901362	4	0.855935	1	Q9AV49|Q67W57|Q6F4F5|Q5CCK3	http://amigo.geneontology.org/cgi-bin/amigo/term_details?term=GO:1901362		primary active transmembrane transporter activity	GO:0015399	1	0.675241	1	Q8S694	http://amigo.geneontology.org/cgi-bin/amigo/term_details?term=GO:0015399
									gene expression	GO:0010467	4	0.993777	1	Q9AV49|P48599|Q8SAY0|Q9ZWF5	http://amigo.geneontology.org/cgi-bin/amigo/term_details?term=GO:0010467		P-P-bond-hydrolysis-driven transmembrane transporter activity	GO:0015405	1	0.675241	1	Q8S694	http://amigo.geneontology.org/cgi-bin/amigo/term_details?term=GO:0015405
									regulation of biological quality	GO:0065008	3	0.0353502	0.810703	Q5CCK3|Q6F4F5|Q6K9N1	http://amigo.geneontology.org/cgi-bin/amigo/term_details?term=GO:0065008		transferase activity, transferring alkyl or aryl (other than methyl) groups	GO:0016765	1	0.675241	1	Q7XI92	http://amigo.geneontology.org/cgi-bin/amigo/term_details?term=GO:0016765
									developmental growth	GO:0048589	3	0.0353502	0.810703	Q5Z9N5|Q5KQH7|Q6K9N1	http://amigo.geneontology.org/cgi-bin/amigo/term_details?term=GO:0048589		carbon-oxygen lyase activity	GO:0016835	1	0.675241	1	Q0E088	http://amigo.geneontology.org/cgi-bin/amigo/term_details?term=GO:0016835
									growth	GO:0040007	3	0.0353502	0.810703	Q5Z9N5|Q5KQH7|Q6K9N1	http://amigo.geneontology.org/cgi-bin/amigo/term_details?term=GO:0040007		metal ion transmembrane transporter activity	GO:0046873	1	0.706806	1	Q6ZJ91	http://amigo.geneontology.org/cgi-bin/amigo/term_details?term=GO:0046873
									tricarboxylic acid cycle	GO:0006099	3	0.0492659	0.810703	P37833|Q42972|Q6ZDY8	http://amigo.geneontology.org/cgi-bin/amigo/term_details?term=GO:0006099		enzyme regulator activity	GO:0030234	1	0.706806	1	P93411	http://amigo.geneontology.org/cgi-bin/amigo/term_details?term=GO:0030234
									microtubule-based process	GO:0007017	3	0.0836484	0.860822	Q9SDK0|Q942F3|P46265	http://amigo.geneontology.org/cgi-bin/amigo/term_details?term=GO:0007017		cysteine-type endopeptidase activity	GO:0004197	1	0.735304	1	P25777	http://amigo.geneontology.org/cgi-bin/amigo/term_details?term=GO:0004197
									response to lipid	GO:0033993	3	0.103764	0.949045	Q8H5T6|Q942F3|Q6K9N1	http://amigo.geneontology.org/cgi-bin/amigo/term_details?term=GO:0033993		cysteine-type peptidase activity	GO:0008234	1	0.735304	1	P25777	http://amigo.geneontology.org/cgi-bin/amigo/term_details?term=GO:0008234
									response to oxygen-containing compound	GO:1901700	3	0.173302	0.995296	Q8H5T6|Q942F3|Q6K9N1	http://amigo.geneontology.org/cgi-bin/amigo/term_details?term=GO:1901700		translation factor activity, RNA binding	GO:0008135	1	0.784259	1	P48599	http://amigo.geneontology.org/cgi-bin/amigo/term_details?term=GO:0008135
									aerobic respiration	GO:0009060	3	0.225142	0.995296	P37833|Q42972|Q6ZDY8	http://amigo.geneontology.org/cgi-bin/amigo/term_details?term=GO:0009060		inorganic cation transmembrane transporter activity	GO:0022890	1	0.82416	1	Q6ZJ91	http://amigo.geneontology.org/cgi-bin/amigo/term_details?term=GO:0022890
									response to stress	GO:0006950	3	0.252079	0.995296	Q8H5T6|Q84LK3|Q8SBB9	http://amigo.geneontology.org/cgi-bin/amigo/term_details?term=GO:0006950		cation transmembrane transporter activity	GO:0008324	1	0.91405	1	Q6ZJ91	http://amigo.geneontology.org/cgi-bin/amigo/term_details?term=GO:0008324
									isoprenoid biosynthetic process	GO:0008299	3	0.252079	0.995296	Q6AUB0|Q8GVZ0|Q8S2G0	http://amigo.geneontology.org/cgi-bin/amigo/term_details?term=GO:0008299		RNA binding	GO:0003723	1	0.91405	1	P48599	http://amigo.geneontology.org/cgi-bin/amigo/term_details?term=GO:0003723
									terpenoid biosynthetic process	GO:0016114	3	0.252079	0.995296	Q6AUB0|Q8GVZ0|Q8S2G0	http://amigo.geneontology.org/cgi-bin/amigo/term_details?term=GO:0016114		calmodulin binding	GO:0005516	1	0.953466	1	Q5Z7T1	http://amigo.geneontology.org/cgi-bin/amigo/term_details?term=GO:0005516
									energy derivation by oxidation of organic compounds	GO:0015980	3	0.307044	0.995296	P37833|Q42972|Q6ZDY8	http://amigo.geneontology.org/cgi-bin/amigo/term_details?term=GO:0015980
									cellular respiration	GO:0045333	3	0.307044	0.995296	P37833|Q42972|Q6ZDY8	http://amigo.geneontology.org/cgi-bin/amigo/term_details?term=GO:0045333
									response to radiation	GO:0009314	3	0.334737	0.995296	Q6F4F5|Q942F3|P0C0M2	http://amigo.geneontology.org/cgi-bin/amigo/term_details?term=GO:0009314
									response to light stimulus	GO:0009416	3	0.334737	0.995296	Q6F4F5|Q942F3|P0C0M2	http://amigo.geneontology.org/cgi-bin/amigo/term_details?term=GO:0009416
									post-embryonic development	GO:0009791	3	0.389814	0.995296	Q6F4F5|Q942F3|Q5Z9N5	http://amigo.geneontology.org/cgi-bin/amigo/term_details?term=GO:0009791
									diterpenoid metabolic process	GO:0016101	3	0.41695	0.995296	Q0E088|Q5KQH7|Q7XI92	http://amigo.geneontology.org/cgi-bin/amigo/term_details?term=GO:0016101
									mitochondrial protein complex	GO:0098798	3	0.469903	0.995296	Q67W57|Q84M34|Q6ZDY8	http://amigo.geneontology.org/cgi-bin/amigo/term_details?term=GO:0098798
									purine ribonucleoside triphosphate metabolic process	GO:0009205	3	0.469903	0.995296	Q67W57|Q9SNK3|Q6ZDY8	http://amigo.geneontology.org/cgi-bin/amigo/term_details?term=GO:0009205
									purine ribonucleotide metabolic process	GO:0009150	3	0.469903	0.995296	Q67W57|Q9SNK3|Q6ZDY8	http://amigo.geneontology.org/cgi-bin/amigo/term_details?term=GO:0009150
									inner mitochondrial membrane protein complex	GO:0098800	3	0.469903	0.995296	Q67W57|Q84M34|Q6ZDY8	http://amigo.geneontology.org/cgi-bin/amigo/term_details?term=GO:0098800
									ribonucleotide metabolic process	GO:0009259	3	0.469903	0.995296	Q67W57|Q9SNK3|Q6ZDY8	http://amigo.geneontology.org/cgi-bin/amigo/term_details?term=GO:0009259
									organophosphate metabolic process	GO:0019637	3	0.469903	0.995296	Q67W57|Q9SNK3|Q6ZDY8	http://amigo.geneontology.org/cgi-bin/amigo/term_details?term=GO:0019637
									nucleoside monophosphate metabolic process	GO:0009123	3	0.469903	0.995296	Q67W57|Q9SNK3|Q6ZDY8	http://amigo.geneontology.org/cgi-bin/amigo/term_details?term=GO:0009123
									purine nucleoside triphosphate metabolic process	GO:0009144	3	0.469903	0.995296	Q67W57|Q9SNK3|Q6ZDY8	http://amigo.geneontology.org/cgi-bin/amigo/term_details?term=GO:0009144
									nucleoside triphosphate metabolic process	GO:0009141	3	0.469903	0.995296	Q67W57|Q9SNK3|Q6ZDY8	http://amigo.geneontology.org/cgi-bin/amigo/term_details?term=GO:0009141
									ribonucleoside triphosphate metabolic process	GO:0009199	3	0.469903	0.995296	Q67W57|Q9SNK3|Q6ZDY8	http://amigo.geneontology.org/cgi-bin/amigo/term_details?term=GO:0009199
									ATP metabolic process	GO:0046034	3	0.469903	0.995296	Q67W57|Q9SNK3|Q6ZDY8	http://amigo.geneontology.org/cgi-bin/amigo/term_details?term=GO:0046034
									nucleoside phosphate metabolic process	GO:0006753	3	0.469903	0.995296	Q67W57|Q9SNK3|Q6ZDY8	http://amigo.geneontology.org/cgi-bin/amigo/term_details?term=GO:0006753
									ribose phosphate metabolic process	GO:0019693	3	0.469903	0.995296	Q67W57|Q9SNK3|Q6ZDY8	http://amigo.geneontology.org/cgi-bin/amigo/term_details?term=GO:0019693
									purine nucleoside monophosphate metabolic process	GO:0009126	3	0.469903	0.995296	Q67W57|Q9SNK3|Q6ZDY8	http://amigo.geneontology.org/cgi-bin/amigo/term_details?term=GO:0009126
									ribonucleoside monophosphate metabolic process	GO:0009161	3	0.469903	0.995296	Q67W57|Q9SNK3|Q6ZDY8	http://amigo.geneontology.org/cgi-bin/amigo/term_details?term=GO:0009161
									nucleotide metabolic process	GO:0009117	3	0.469903	0.995296	Q67W57|Q9SNK3|Q6ZDY8	http://amigo.geneontology.org/cgi-bin/amigo/term_details?term=GO:0009117
									purine nucleotide metabolic process	GO:0006163	3	0.469903	0.995296	Q67W57|Q9SNK3|Q6ZDY8	http://amigo.geneontology.org/cgi-bin/amigo/term_details?term=GO:0006163
									purine ribonucleoside monophosphate metabolic process	GO:0009167	3	0.469903	0.995296	Q67W57|Q9SNK3|Q6ZDY8	http://amigo.geneontology.org/cgi-bin/amigo/term_details?term=GO:0009167
									ribonucleoside metabolic process	GO:0009119	3	0.495555	0.995296	Q67W57|Q9SNK3|Q6ZDY8	http://amigo.geneontology.org/cgi-bin/amigo/term_details?term=GO:0009119
									purine-containing compound metabolic process	GO:0072521	3	0.495555	0.995296	Q67W57|Q9SNK3|Q6ZDY8	http://amigo.geneontology.org/cgi-bin/amigo/term_details?term=GO:0072521
									nucleobase-containing small molecule metabolic process	GO:0055086	3	0.495555	0.995296	Q67W57|Q9SNK3|Q6ZDY8	http://amigo.geneontology.org/cgi-bin/amigo/term_details?term=GO:0055086
									purine nucleoside metabolic process	GO:0042278	3	0.495555	0.995296	Q67W57|Q9SNK3|Q6ZDY8	http://amigo.geneontology.org/cgi-bin/amigo/term_details?term=GO:0042278
									purine ribonucleoside metabolic process	GO:0046128	3	0.495555	0.995296	Q67W57|Q9SNK3|Q6ZDY8	http://amigo.geneontology.org/cgi-bin/amigo/term_details?term=GO:0046128
									nucleoside metabolic process	GO:0009116	3	0.495555	0.995296	Q67W57|Q9SNK3|Q6ZDY8	http://amigo.geneontology.org/cgi-bin/amigo/term_details?term=GO:0009116
									glycosyl compound metabolic process	GO:1901657	3	0.495555	0.995296	Q67W57|Q9SNK3|Q6ZDY8	http://amigo.geneontology.org/cgi-bin/amigo/term_details?term=GO:1901657
									ion transport	GO:0006811	3	0.520566	1	Q94DE5|Q6Z2T3|Q6ZJ91	http://amigo.geneontology.org/cgi-bin/amigo/term_details?term=GO:0006811
									carbohydrate derivative metabolic process	GO:1901135	3	0.591273	1	Q67W57|Q9SNK3|Q6ZDY8	http://amigo.geneontology.org/cgi-bin/amigo/term_details?term=GO:1901135
									system development	GO:0048731	3	0.591273	1	Q5CCK3|Q5Z9N5|Q6K9N1	http://amigo.geneontology.org/cgi-bin/amigo/term_details?term=GO:0048731
									oxoacid metabolic process	GO:0043436	3	0.693113	1	P37833|Q94EE9|Q9SNK3	http://amigo.geneontology.org/cgi-bin/amigo/term_details?term=GO:0043436
									carboxylic acid metabolic process	GO:0019752	3	0.693113	1	P37833|Q94EE9|Q9SNK3	http://amigo.geneontology.org/cgi-bin/amigo/term_details?term=GO:0019752
									cell communication	GO:0007154	3	0.89954	1	Q9LGV5|Q942F3|Q5Z7T1	http://amigo.geneontology.org/cgi-bin/amigo/term_details?term=GO:0007154
									signal transduction	GO:0007165	3	0.89954	1	Q9LGV5|Q942F3|Q5Z7T1	http://amigo.geneontology.org/cgi-bin/amigo/term_details?term=GO:0007165
									single organism signaling	GO:0044700	3	0.89954	1	Q9LGV5|Q942F3|Q5Z7T1	http://amigo.geneontology.org/cgi-bin/amigo/term_details?term=GO:0044700
									signaling	GO:0023052	3	0.89954	1	Q9LGV5|Q942F3|Q5Z7T1	http://amigo.geneontology.org/cgi-bin/amigo/term_details?term=GO:0023052
									cellular amide metabolic process	GO:0043603	3	0.929859	1	P48599|Q8SAY0|Q9ZWF5	http://amigo.geneontology.org/cgi-bin/amigo/term_details?term=GO:0043603
									amide biosynthetic process	GO:0043604	3	0.929859	1	P48599|Q8SAY0|Q9ZWF5	http://amigo.geneontology.org/cgi-bin/amigo/term_details?term=GO:0043604
									peptide metabolic process	GO:0006518	3	0.929859	1	P48599|Q8SAY0|Q9ZWF5	http://amigo.geneontology.org/cgi-bin/amigo/term_details?term=GO:0006518
									translation	GO:0006412	3	0.929859	1	P48599|Q8SAY0|Q9ZWF5	http://amigo.geneontology.org/cgi-bin/amigo/term_details?term=GO:0006412
									peptide biosynthetic process	GO:0043043	3	0.929859	1	P48599|Q8SAY0|Q9ZWF5	http://amigo.geneontology.org/cgi-bin/amigo/term_details?term=GO:0043043
									nucleic acid metabolic process	GO:0090304	3	0.943751	1	Q9AV49|Q8S694|Q8SBB9	http://amigo.geneontology.org/cgi-bin/amigo/term_details?term=GO:0090304
									response to organic cyclic compound	GO:0014070	2	0.142753	0.995296	Q942F3|Q6K9N1	http://amigo.geneontology.org/cgi-bin/amigo/term_details?term=GO:0014070
									response to brassinosteroid	GO:0009741	2	0.142753	0.995296	Q942F3|Q6K9N1	http://amigo.geneontology.org/cgi-bin/amigo/term_details?term=GO:0009741
									DNA metabolic process	GO:0006259	2	0.215494	0.995296	Q8S694|Q8SBB9	http://amigo.geneontology.org/cgi-bin/amigo/term_details?term=GO:0006259
									anion transport	GO:0006820	2	0.215494	0.995296	Q94DE5|Q6Z2T3	http://amigo.geneontology.org/cgi-bin/amigo/term_details?term=GO:0006820
									nitrogen compound transport	GO:0071705	2	0.328026	0.995296	Q94DE5|Q9FTZ3	http://amigo.geneontology.org/cgi-bin/amigo/term_details?term=GO:0071705
									cell cycle	GO:0007049	2	0.364838	0.995296	P93411|Q9AS36	http://amigo.geneontology.org/cgi-bin/amigo/term_details?term=GO:0007049
									cellular developmental process	GO:0048869	2	0.400843	0.995296	Q5KQH7|Q6K9N1	http://amigo.geneontology.org/cgi-bin/amigo/term_details?term=GO:0048869
									DNA conformation change	GO:0071103	2	0.435849	0.995296	Q94E96|Q8S694	http://amigo.geneontology.org/cgi-bin/amigo/term_details?term=GO:0071103
									plant organ development	GO:0099402	2	0.435849	0.995296	Q5CCK3|Q6K9N1	http://amigo.geneontology.org/cgi-bin/amigo/term_details?term=GO:0099402
									chromosome organization	GO:0051276	2	0.50232	0.995296	Q94E96|Q8S694	http://amigo.geneontology.org/cgi-bin/amigo/term_details?term=GO:0051276
									phytoalexin metabolic process	GO:0052314	2	0.50232	0.995296	Q0E088|Q7XI92	http://amigo.geneontology.org/cgi-bin/amigo/term_details?term=GO:0052314
									toxin metabolic process	GO:0009404	2	0.50232	0.995296	Q0E088|Q7XI92	http://amigo.geneontology.org/cgi-bin/amigo/term_details?term=GO:0009404
									diterpene phytoalexin metabolic process	GO:0051501	2	0.50232	0.995296	Q0E088|Q7XI92	http://amigo.geneontology.org/cgi-bin/amigo/term_details?term=GO:0051501
									secondary metabolic process	GO:0019748	2	0.5336	1	Q0E088|Q7XI92	http://amigo.geneontology.org/cgi-bin/amigo/term_details?term=GO:0019748
									cellular amino acid metabolic process	GO:0006520	2	0.5336	1	P37833|Q94EE9	http://amigo.geneontology.org/cgi-bin/amigo/term_details?term=GO:0006520
									single-organism catabolic process	GO:0044712	2	0.619077	1	Q5KQH7|Q9SNK3	http://amigo.geneontology.org/cgi-bin/amigo/term_details?term=GO:0044712
									respiratory chain	GO:0070469	2	0.669026	1	Q84M34|Q6ZDY8	http://amigo.geneontology.org/cgi-bin/amigo/term_details?term=GO:0070469
									mitochondrial respiratory chain	GO:0005746	2	0.669026	1	Q84M34|Q6ZDY8	http://amigo.geneontology.org/cgi-bin/amigo/term_details?term=GO:0005746
									shoot system development	GO:0048367	2	0.733833	1	Q5Z9N5|Q5CCK3	http://amigo.geneontology.org/cgi-bin/amigo/term_details?term=GO:0048367
									single-organism transport	GO:0044765	2	0.803144	1	Q6Z2T3|Q9AX79	http://amigo.geneontology.org/cgi-bin/amigo/term_details?term=GO:0044765
									single-organism localization	GO:1902578	2	0.803144	1	Q6Z2T3|Q9AX79	http://amigo.geneontology.org/cgi-bin/amigo/term_details?term=GO:1902578
									organic substance transport	GO:0071702	2	0.866919	1	Q94DE5|Q9FTZ3	http://amigo.geneontology.org/cgi-bin/amigo/term_details?term=GO:0071702
									cellular response to chemical stimulus	GO:0070887	2	0.895446	1	Q942F3|Q5Z7T1	http://amigo.geneontology.org/cgi-bin/amigo/term_details?term=GO:0070887
									cellular response to endogenous stimulus	GO:0071495	2	0.895446	1	Q942F3|Q5Z7T1	http://amigo.geneontology.org/cgi-bin/amigo/term_details?term=GO:0071495
									structural constituent of ribosome	GO:0003735	2	0.895446	1	Q8SAY0|Q9ZWF5	http://amigo.geneontology.org/cgi-bin/amigo/term_details?term=GO:0003735
									cellular response to organic substance	GO:0071310	2	0.895446	1	Q942F3|Q5Z7T1	http://amigo.geneontology.org/cgi-bin/amigo/term_details?term=GO:0071310
									cellular response to hormone stimulus	GO:0032870	2	0.895446	1	Q942F3|Q5Z7T1	http://amigo.geneontology.org/cgi-bin/amigo/term_details?term=GO:0032870
									hormone-mediated signaling pathway	GO:0009755	2	0.895446	1	Q942F3|Q5Z7T1	http://amigo.geneontology.org/cgi-bin/amigo/term_details?term=GO:0009755
									response to auxin	GO:0009733	2	0.95445	1	Q5Z7T1|P0C0M2	http://amigo.geneontology.org/cgi-bin/amigo/term_details?term=GO:0009733
									heterocycle biosynthetic process	GO:0018130	2	0.970301	1	Q9AV49|Q67W57	http://amigo.geneontology.org/cgi-bin/amigo/term_details?term=GO:0018130
									nucleobase-containing compound biosynthetic process	GO:0034654	2	0.970301	1	Q9AV49|Q67W57	http://amigo.geneontology.org/cgi-bin/amigo/term_details?term=GO:0034654
									aromatic compound biosynthetic process	GO:0019438	2	0.979007	1	Q9AV49|Q67W57	http://amigo.geneontology.org/cgi-bin/amigo/term_details?term=GO:0019438
									purine nucleoside triphosphate biosynthetic process	GO:0009145	1	0.458516	0.995296	Q67W57	http://amigo.geneontology.org/cgi-bin/amigo/term_details?term=GO:0009145
									nucleoside phosphate biosynthetic process	GO:1901293	1	0.458516	0.995296	Q67W57	http://amigo.geneontology.org/cgi-bin/amigo/term_details?term=GO:1901293
									cellular response to DNA damage stimulus	GO:0006974	1	0.458516	0.995296	Q8SBB9	http://amigo.geneontology.org/cgi-bin/amigo/term_details?term=GO:0006974
									organophosphate biosynthetic process	GO:0090407	1	0.458516	0.995296	Q67W57	http://amigo.geneontology.org/cgi-bin/amigo/term_details?term=GO:0090407
									purine nucleoside monophosphate biosynthetic process	GO:0009127	1	0.458516	0.995296	Q67W57	http://amigo.geneontology.org/cgi-bin/amigo/term_details?term=GO:0009127
									ATP biosynthetic process	GO:0006754	1	0.458516	0.995296	Q67W57	http://amigo.geneontology.org/cgi-bin/amigo/term_details?term=GO:0006754
									ribonucleoside monophosphate biosynthetic process	GO:0009156	1	0.458516	0.995296	Q67W57	http://amigo.geneontology.org/cgi-bin/amigo/term_details?term=GO:0009156
									regionalization	GO:0003002	1	0.458516	0.995296	Q5Z9N5	http://amigo.geneontology.org/cgi-bin/amigo/term_details?term=GO:0003002
									cellular response to stress	GO:0033554	1	0.458516	0.995296	Q8SBB9	http://amigo.geneontology.org/cgi-bin/amigo/term_details?term=GO:0033554
									nucleoside triphosphate biosynthetic process	GO:0009142	1	0.458516	0.995296	Q67W57	http://amigo.geneontology.org/cgi-bin/amigo/term_details?term=GO:0009142
									oxidoreductase activity, acting on CH-OH group of donors	GO:0016614	1	0.458516	0.995296	Q42972	http://amigo.geneontology.org/cgi-bin/amigo/term_details?term=GO:0016614
									purine nucleoside biosynthetic process	GO:0042451	1	0.458516	0.995296	Q67W57	http://amigo.geneontology.org/cgi-bin/amigo/term_details?term=GO:0042451
									purine ribonucleoside biosynthetic process	GO:0046129	1	0.458516	0.995296	Q67W57	http://amigo.geneontology.org/cgi-bin/amigo/term_details?term=GO:0046129
									purine-containing compound biosynthetic process	GO:0072522	1	0.458516	0.995296	Q67W57	http://amigo.geneontology.org/cgi-bin/amigo/term_details?term=GO:0072522
									purine ribonucleoside monophosphate biosynthetic process	GO:0009168	1	0.458516	0.995296	Q67W57	http://amigo.geneontology.org/cgi-bin/amigo/term_details?term=GO:0009168
									nucleoside monophosphate biosynthetic process	GO:0009124	1	0.458516	0.995296	Q67W57	http://amigo.geneontology.org/cgi-bin/amigo/term_details?term=GO:0009124
									glycosyl compound biosynthetic process	GO:1901659	1	0.458516	0.995296	Q67W57	http://amigo.geneontology.org/cgi-bin/amigo/term_details?term=GO:1901659
									pattern specification process	GO:0007389	1	0.458516	0.995296	Q5Z9N5	http://amigo.geneontology.org/cgi-bin/amigo/term_details?term=GO:0007389
									purine ribonucleotide biosynthetic process	GO:0009152	1	0.458516	0.995296	Q67W57	http://amigo.geneontology.org/cgi-bin/amigo/term_details?term=GO:0009152
									nucleoside biosynthetic process	GO:0009163	1	0.458516	0.995296	Q67W57	http://amigo.geneontology.org/cgi-bin/amigo/term_details?term=GO:0009163
									protein dephosphorylation	GO:0006470	1	0.458516	0.995296	Q8RZZ3	http://amigo.geneontology.org/cgi-bin/amigo/term_details?term=GO:0006470
									nucleotide biosynthetic process	GO:0009165	1	0.458516	0.995296	Q67W57	http://amigo.geneontology.org/cgi-bin/amigo/term_details?term=GO:0009165
									ribonucleotide biosynthetic process	GO:0009260	1	0.458516	0.995296	Q67W57	http://amigo.geneontology.org/cgi-bin/amigo/term_details?term=GO:0009260
									dephosphorylation	GO:0016311	1	0.458516	0.995296	Q8RZZ3	http://amigo.geneontology.org/cgi-bin/amigo/term_details?term=GO:0016311
									external encapsulating structure	GO:0030312	1	0.458516	0.995296	Q6Z2T3	http://amigo.geneontology.org/cgi-bin/amigo/term_details?term=GO:0030312
									DNA repair	GO:0006281	1	0.458516	0.995296	Q8SBB9	http://amigo.geneontology.org/cgi-bin/amigo/term_details?term=GO:0006281
									aspartate family amino acid metabolic process	GO:0009066	1	0.458516	0.995296	P37833	http://amigo.geneontology.org/cgi-bin/amigo/term_details?term=GO:0009066
									ribonucleoside biosynthetic process	GO:0042455	1	0.458516	0.995296	Q67W57	http://amigo.geneontology.org/cgi-bin/amigo/term_details?term=GO:0042455
									purine ribonucleoside triphosphate biosynthetic process	GO:0009206	1	0.458516	0.995296	Q67W57	http://amigo.geneontology.org/cgi-bin/amigo/term_details?term=GO:0009206
									ribonucleoside triphosphate biosynthetic process	GO:0009201	1	0.458516	0.995296	Q67W57	http://amigo.geneontology.org/cgi-bin/amigo/term_details?term=GO:0009201
									purine nucleotide biosynthetic process	GO:0006164	1	0.458516	0.995296	Q67W57	http://amigo.geneontology.org/cgi-bin/amigo/term_details?term=GO:0006164
									ribose phosphate biosynthetic process	GO:0046390	1	0.458516	0.995296	Q67W57	http://amigo.geneontology.org/cgi-bin/amigo/term_details?term=GO:0046390
									nucleoside diphosphate phosphorylation	GO:0006165	1	0.511144	0.995296	Q9SNK3	http://amigo.geneontology.org/cgi-bin/amigo/term_details?term=GO:0006165
									nucleotide phosphorylation	GO:0046939	1	0.511144	0.995296	Q9SNK3	http://amigo.geneontology.org/cgi-bin/amigo/term_details?term=GO:0046939
									purine ribonucleoside diphosphate metabolic process	GO:0009179	1	0.511144	0.995296	Q9SNK3	http://amigo.geneontology.org/cgi-bin/amigo/term_details?term=GO:0009179
									zinc II ion transport	GO:0006829	1	0.511144	0.995296	Q6ZJ91	http://amigo.geneontology.org/cgi-bin/amigo/term_details?term=GO:0006829
									oligopeptide transport	GO:0006857	1	0.511144	0.995296	Q9FTZ3	http://amigo.geneontology.org/cgi-bin/amigo/term_details?term=GO:0006857
									nicotinamide nucleotide metabolic process	GO:0046496	1	0.511144	0.995296	Q9SNK3	http://amigo.geneontology.org/cgi-bin/amigo/term_details?term=GO:0046496
									leaf development	GO:0048366	1	0.511144	0.995296	Q5CCK3	http://amigo.geneontology.org/cgi-bin/amigo/term_details?term=GO:0048366
									pyruvate metabolic process	GO:0006090	1	0.511144	0.995296	Q9SNK3	http://amigo.geneontology.org/cgi-bin/amigo/term_details?term=GO:0006090
									oxidoreduction coenzyme metabolic process	GO:0006733	1	0.511144	0.995296	Q9SNK3	http://amigo.geneontology.org/cgi-bin/amigo/term_details?term=GO:0006733
									amide transport	GO:0042886	1	0.511144	0.995296	Q9FTZ3	http://amigo.geneontology.org/cgi-bin/amigo/term_details?term=GO:0042886
									divalent inorganic cation transport	GO:0072511	1	0.511144	0.995296	Q6ZJ91	http://amigo.geneontology.org/cgi-bin/amigo/term_details?term=GO:0072511
									divalent metal ion transport	GO:0070838	1	0.511144	0.995296	Q6ZJ91	http://amigo.geneontology.org/cgi-bin/amigo/term_details?term=GO:0070838
									ATP generation from ADP	GO:0006757	1	0.511144	0.995296	Q9SNK3	http://amigo.geneontology.org/cgi-bin/amigo/term_details?term=GO:0006757
									alpha-amino acid metabolic process	GO:1901605	1	0.511144	0.995296	P37833	http://amigo.geneontology.org/cgi-bin/amigo/term_details?term=GO:1901605
									ATPase activity, coupled to transmembrane movement of substances	GO:0042626	1	0.511144	0.995296	Q8S694	http://amigo.geneontology.org/cgi-bin/amigo/term_details?term=GO:0042626
									peptide transport	GO:0015833	1	0.511144	0.995296	Q9FTZ3	http://amigo.geneontology.org/cgi-bin/amigo/term_details?term=GO:0015833
									nucleoside diphosphate metabolic process	GO:0009132	1	0.511144	0.995296	Q9SNK3	http://amigo.geneontology.org/cgi-bin/amigo/term_details?term=GO:0009132
									ribonucleoside diphosphate metabolic process	GO:0009185	1	0.511144	0.995296	Q9SNK3	http://amigo.geneontology.org/cgi-bin/amigo/term_details?term=GO:0009185
									glycolytic process	GO:0006096	1	0.511144	0.995296	Q9SNK3	http://amigo.geneontology.org/cgi-bin/amigo/term_details?term=GO:0006096
									pyridine-containing compound metabolic process	GO:0072524	1	0.511144	0.995296	Q9SNK3	http://amigo.geneontology.org/cgi-bin/amigo/term_details?term=GO:0072524
									purine nucleoside diphosphate metabolic process	GO:0009135	1	0.511144	0.995296	Q9SNK3	http://amigo.geneontology.org/cgi-bin/amigo/term_details?term=GO:0009135
									ADP metabolic process	GO:0046031	1	0.511144	0.995296	Q9SNK3	http://amigo.geneontology.org/cgi-bin/amigo/term_details?term=GO:0046031
									pyridine nucleotide metabolic process	GO:0019362	1	0.511144	0.995296	Q9SNK3	http://amigo.geneontology.org/cgi-bin/amigo/term_details?term=GO:0019362
									regulation of meristem development	GO:0048509	1	0.511144	0.995296	Q5Z9N5	http://amigo.geneontology.org/cgi-bin/amigo/term_details?term=GO:0048509
									coenzyme metabolic process	GO:0006732	1	0.558656	1	Q9SNK3	http://amigo.geneontology.org/cgi-bin/amigo/term_details?term=GO:0006732
									response to acid chemical	GO:0001101	1	0.558656	1	Q8H5T6	http://amigo.geneontology.org/cgi-bin/amigo/term_details?term=GO:0001101
									gibberellin metabolic process	GO:0009685	1	0.706806	1	Q5KQH7	http://amigo.geneontology.org/cgi-bin/amigo/term_details?term=GO:0009685
									molecular function regulator	GO:0098772	1	0.706806	1	P93411	http://amigo.geneontology.org/cgi-bin/amigo/term_details?term=GO:0098772
									metal ion transport	GO:0030001	1	0.735304	1	Q6ZJ91	http://amigo.geneontology.org/cgi-bin/amigo/term_details?term=GO:0030001
									DNA packaging	GO:0006323	1	0.735304	1	Q94E96	http://amigo.geneontology.org/cgi-bin/amigo/term_details?term=GO:0006323
									oligosaccharide metabolic process	GO:0009311	1	0.735304	1	P30298	http://amigo.geneontology.org/cgi-bin/amigo/term_details?term=GO:0009311
									cofactor metabolic process	GO:0051186	1	0.735304	1	Q9SNK3	http://amigo.geneontology.org/cgi-bin/amigo/term_details?term=GO:0051186
									sucrose metabolic process	GO:0005985	1	0.735304	1	P30298	http://amigo.geneontology.org/cgi-bin/amigo/term_details?term=GO:0005985
									ATP synthesis coupled electron transport	GO:0042773	1	0.735304	1	Q6ZDY8	http://amigo.geneontology.org/cgi-bin/amigo/term_details?term=GO:0042773
									respiratory electron transport chain	GO:0022904	1	0.735304	1	Q6ZDY8	http://amigo.geneontology.org/cgi-bin/amigo/term_details?term=GO:0022904
									mitochondrial ATP synthesis coupled electron transport	GO:0042775	1	0.735304	1	Q6ZDY8	http://amigo.geneontology.org/cgi-bin/amigo/term_details?term=GO:0042775
									chromatin assembly or disassembly	GO:0006333	1	0.735304	1	Q94E96	http://amigo.geneontology.org/cgi-bin/amigo/term_details?term=GO:0006333
									chromatin assembly	GO:0031497	1	0.735304	1	Q94E96	http://amigo.geneontology.org/cgi-bin/amigo/term_details?term=GO:0031497
									nucleosome assembly	GO:0006334	1	0.735304	1	Q94E96	http://amigo.geneontology.org/cgi-bin/amigo/term_details?term=GO:0006334
									oxidative phosphorylation	GO:0006119	1	0.735304	1	Q6ZDY8	http://amigo.geneontology.org/cgi-bin/amigo/term_details?term=GO:0006119
									disaccharide metabolic process	GO:0005984	1	0.735304	1	P30298	http://amigo.geneontology.org/cgi-bin/amigo/term_details?term=GO:0005984
									single-organism carbohydrate catabolic process	GO:0044724	1	0.761031	1	Q9SNK3	http://amigo.geneontology.org/cgi-bin/amigo/term_details?term=GO:0044724
									protein complex subunit organization	GO:0071822	1	0.761031	1	Q94E96	http://amigo.geneontology.org/cgi-bin/amigo/term_details?term=GO:0071822
									chromatin organization	GO:0006325	1	0.761031	1	Q94E96	http://amigo.geneontology.org/cgi-bin/amigo/term_details?term=GO:0006325
									protein complex biogenesis	GO:0070271	1	0.761031	1	Q94E96	http://amigo.geneontology.org/cgi-bin/amigo/term_details?term=GO:0070271
									protein complex assembly	GO:0006461	1	0.761031	1	Q94E96	http://amigo.geneontology.org/cgi-bin/amigo/term_details?term=GO:0006461
									carbohydrate catabolic process	GO:0016052	1	0.761031	1	Q9SNK3	http://amigo.geneontology.org/cgi-bin/amigo/term_details?term=GO:0016052
									protein-DNA complex assembly	GO:0065004	1	0.784259	1	Q94E96	http://amigo.geneontology.org/cgi-bin/amigo/term_details?term=GO:0065004
									protein-DNA complex subunit organization	GO:0071824	1	0.784259	1	Q94E96	http://amigo.geneontology.org/cgi-bin/amigo/term_details?term=GO:0071824
									cellular macromolecular complex assembly	GO:0034622	1	0.805228	1	Q94E96	http://amigo.geneontology.org/cgi-bin/amigo/term_details?term=GO:0034622
									macromolecular complex assembly	GO:0065003	1	0.805228	1	Q94E96	http://amigo.geneontology.org/cgi-bin/amigo/term_details?term=GO:0065003
									cellular component assembly	GO:0022607	1	0.805228	1	Q94E96	http://amigo.geneontology.org/cgi-bin/amigo/term_details?term=GO:0022607
									cellular component biogenesis	GO:0044085	1	0.805228	1	Q94E96	http://amigo.geneontology.org/cgi-bin/amigo/term_details?term=GO:0044085
									macromolecular complex subunit organization	GO:0043933	1	0.82416	1	Q94E96	http://amigo.geneontology.org/cgi-bin/amigo/term_details?term=GO:0043933
									reproductive system development	GO:0061458	1	0.841252	1	Q5Z9N5	http://amigo.geneontology.org/cgi-bin/amigo/term_details?term=GO:0061458
									monocarboxylic acid metabolic process	GO:0032787	1	0.841252	1	Q9SNK3	http://amigo.geneontology.org/cgi-bin/amigo/term_details?term=GO:0032787
									reproductive shoot system development	GO:0090567	1	0.841252	1	Q5Z9N5	http://amigo.geneontology.org/cgi-bin/amigo/term_details?term=GO:0090567
									reproductive structure development	GO:0048608	1	0.841252	1	Q5Z9N5	http://amigo.geneontology.org/cgi-bin/amigo/term_details?term=GO:0048608
									cation transport	GO:0006812	1	0.856683	1	Q6ZJ91	http://amigo.geneontology.org/cgi-bin/amigo/term_details?term=GO:0006812
									developmental process involved in reproduction	GO:0003006	1	0.922405	1	Q5Z9N5	http://amigo.geneontology.org/cgi-bin/amigo/term_details?term=GO:0003006
									single organism reproductive process	GO:0044702	1	0.929948	1	Q5Z9N5	http://amigo.geneontology.org/cgi-bin/amigo/term_details?term=GO:0044702
									reproduction	GO:0000003	1	0.942905	1	Q5Z9N5	http://amigo.geneontology.org/cgi-bin/amigo/term_details?term=GO:0000003
									reproductive process	GO:0022414	1	0.942905	1	Q5Z9N5	http://amigo.geneontology.org/cgi-bin/amigo/term_details?term=GO:0022414
									cellular response to auxin stimulus	GO:0071365	1	0.962074	1	Q5Z7T1	http://amigo.geneontology.org/cgi-bin/amigo/term_details?term=GO:0071365
									auxin-activated signaling pathway	GO:0009734	1	0.962074	1	Q5Z7T1	http://amigo.geneontology.org/cgi-bin/amigo/term_details?term=GO:0009734
									regulation of nucleic acid-templated transcription	GO:1903506	1	0.991822	1	Q9AV49	http://amigo.geneontology.org/cgi-bin/amigo/term_details?term=GO:1903506
									nucleic acid-templated transcription	GO:0097659	1	0.991822	1	Q9AV49	http://amigo.geneontology.org/cgi-bin/amigo/term_details?term=GO:0097659
									transcription, DNA-templated	GO:0006351	1	0.991822	1	Q9AV49	http://amigo.geneontology.org/cgi-bin/amigo/term_details?term=GO:0006351
									regulation of RNA biosynthetic process	GO:2001141	1	0.991822	1	Q9AV49	http://amigo.geneontology.org/cgi-bin/amigo/term_details?term=GO:2001141
									regulation of RNA metabolic process	GO:0051252	1	0.991822	1	Q9AV49	http://amigo.geneontology.org/cgi-bin/amigo/term_details?term=GO:0051252
									regulation of nucleobase-containing compound metabolic process	GO:0019219	1	0.991822	1	Q9AV49	http://amigo.geneontology.org/cgi-bin/amigo/term_details?term=GO:0019219
									RNA biosynthetic process	GO:0032774	1	0.991822	1	Q9AV49	http://amigo.geneontology.org/cgi-bin/amigo/term_details?term=GO:0032774
									regulation of transcription, DNA-templated	GO:0006355	1	0.991822	1	Q9AV49	http://amigo.geneontology.org/cgi-bin/amigo/term_details?term=GO:0006355
									regulation of macromolecule metabolic process	GO:0060255	1	0.993335	1	Q9AV49	http://amigo.geneontology.org/cgi-bin/amigo/term_details?term=GO:0060255
									regulation of nitrogen compound metabolic process	GO:0051171	1	0.993335	1	Q9AV49	http://amigo.geneontology.org/cgi-bin/amigo/term_details?term=GO:0051171
									regulation of biosynthetic process	GO:0009889	1	0.993335	1	Q9AV49	http://amigo.geneontology.org/cgi-bin/amigo/term_details?term=GO:0009889
									regulation of metabolic process	GO:0019222	1	0.993335	1	Q9AV49	http://amigo.geneontology.org/cgi-bin/amigo/term_details?term=GO:0019222
									regulation of cellular macromolecule biosynthetic process	GO:2000112	1	0.993335	1	Q9AV49	http://amigo.geneontology.org/cgi-bin/amigo/term_details?term=GO:2000112
									regulation of primary metabolic process	GO:0080090	1	0.993335	1	Q9AV49	http://amigo.geneontology.org/cgi-bin/amigo/term_details?term=GO:0080090
									regulation of gene expression	GO:0010468	1	0.993335	1	Q9AV49	http://amigo.geneontology.org/cgi-bin/amigo/term_details?term=GO:0010468
									regulation of macromolecule biosynthetic process	GO:0010556	1	0.993335	1	Q9AV49	http://amigo.geneontology.org/cgi-bin/amigo/term_details?term=GO:0010556
									regulation of cellular biosynthetic process	GO:0031326	1	0.993335	1	Q9AV49	http://amigo.geneontology.org/cgi-bin/amigo/term_details?term=GO:0031326
									regulation of cellular metabolic process	GO:0031323	1	0.993335	1	Q9AV49	http://amigo.geneontology.org/cgi-bin/amigo/term_details?term=GO:0031323
									RNA metabolic process	GO:0016070	1	0.995573	1	Q9AV49	http://amigo.geneontology.org/cgi-bin/amigo/term_details?term=GO:0016070

## Sheet: (c) ST1 vs IT1 down
	Supplementary Table 3c Gene Ontogy(GO) enrichment analysis for down regulated DEGs under low condition between samples ST1 vs IT1 down-regulated
	Cellular Component								Biological Process								Molecular Function
	#Term	ID	Gene number	P-Value	Corrected P-Value	Gene	Hyperlink		#Term	ID	Gene number	P-Value	Corrected P-Value	Gene	Hyperlink		#Term	ID	Gene number	P-Value	Corrected P-Value	Gene	Hyperlink
	intracellular	GO:0005622	164	0.0792526	0.776795	Q6Z411|Q0E243|Q5ZC82|Q7F2G3|Q10K62|Q6ZLQ0|Q6H8H3|Q8LPZ1|Q10L33|Q8LNF2|Q10A77|Q69LC0|Q10J01|Q6KAJ1|Q75GR6|Q0D576|Q69RJ0|Q75M31|Q6EP22|Q75M30|Q60DW4|Q53N83|Q2QLS8|Q6Z9A3|Q75I27|Q6ER49|Q7F8S5|Q94CW5|Q5Z8V3|Q6AU08|Q0D7I3|Q0D3I9|Q7XIX1|Q84Q84|Q94CM9|Q0INY7|Q850W6|Q5Z4C9|B9FK10|Q2R8U4|Q9ST27|Q10S26|Q84M85|Q2QN11|Q8LJ81|Q2QLI3|Q6ZI79|Q2QNN5|Q6Z8F4|Q6Z1P2|O64422|Q84PB5|Q84PB4|Q0JQS5|Q9AR38|Q9SNK3|Q5Z9Q6|…	http://amigo.geneontology.org/cgi-bin/amigo/term_details?term=GO:0005622		metabolic process	GO:0008152	13	0.354345	0.776795	Q9LRE9|Q9SNK3|Q84LK8|Q9ASP4|Q5ZC82|Q9ST27|Q94CM9|Q8S1T0|P14655|P41344|Q94CN1|O64422|Q0D7I3	http://amigo.geneontology.org/cgi-bin/amigo/term_details?term=GO:0008152		catalytic activity	GO:0003824	9	0.461538	0.776795	Q9LRE9|Q9SNK3|Q84LK8|Q9ASP4|Q9ST27|P14655|P41344|Q94CN1|O64422	http://amigo.geneontology.org/cgi-bin/amigo/term_details?term=GO:0003824
	cell part	GO:0044464	164	0.0830973	0.776795	Q6Z411|Q0E243|Q5ZC82|Q7F2G3|Q10K62|Q6ZLQ0|Q6H8H3|Q8LPZ1|Q10L33|Q8LNF2|Q10A77|Q69LC0|Q10J01|Q6KAJ1|Q75GR6|Q0D576|Q69RJ0|Q75M31|Q6EP22|Q75M30|Q60DW4|Q53N83|Q2QLS8|Q6Z9A3|Q75I27|Q6ER49|Q7F8S5|Q94CW5|Q5Z8V3|Q6AU08|Q0D7I3|Q0D3I9|Q7XIX1|Q84Q84|Q94CM9|Q0INY7|Q850W6|Q5Z4C9|B9FK10|Q2R8U4|Q9ST27|Q10S26|Q84M85|Q2QN11|Q8LJ81|Q2QLI3|Q6ZI79|Q2QNN5|Q6Z8F4|Q6Z1P2|O64422|Q84PB5|Q84PB4|Q0JQS5|Q9AR38|Q9SNK3|Q5Z9Q6|…	http://amigo.geneontology.org/cgi-bin/amigo/term_details?term=GO:0044464		cellular metabolic process	GO:0044237	9	0.601828	0.891391	Q9SNK3|Q84LK8|Q5ZC82|Q9ST27|Q94CM9|Q8S1T0|P41344|Q9ASP4|Q0D7I3	http://amigo.geneontology.org/cgi-bin/amigo/term_details?term=GO:0044237		binding	GO:0005488	7	0.602023	0.891391	O82118|Q84LK8|P93431|Q9ST27|Q94CM9|Q9FTT4|Q8S1T0	http://amigo.geneontology.org/cgi-bin/amigo/term_details?term=GO:0005488
	cell	GO:0005623	164	0.0830973	0.776795	Q6Z411|Q0E243|Q5ZC82|Q7F2G3|Q10K62|Q6ZLQ0|Q6H8H3|Q8LPZ1|Q10L33|Q8LNF2|Q10A77|Q69LC0|Q10J01|Q6KAJ1|Q75GR6|Q0D576|Q69RJ0|Q75M31|Q6EP22|Q75M30|Q60DW4|Q53N83|Q2QLS8|Q6Z9A3|Q75I27|Q6ER49|Q7F8S5|Q94CW5|Q5Z8V3|Q6AU08|Q0D7I3|Q0D3I9|Q7XIX1|Q84Q84|Q94CM9|Q0INY7|Q850W6|Q5Z4C9|B9FK10|Q2R8U4|Q9ST27|Q10S26|Q84M85|Q2QN11|Q8LJ81|Q2QLI3|Q6ZI79|Q2QNN5|Q6Z8F4|Q6Z1P2|O64422|Q84PB5|Q84PB4|Q0JQS5|Q9AR38|Q9SNK3|Q5Z9Q6|…	http://amigo.geneontology.org/cgi-bin/amigo/term_details?term=GO:0005623		cellular process	GO:0009987	9	0.805279	0.923445	Q9SNK3|Q84LK8|Q5ZC82|Q9ST27|Q94CM9|Q8S1T0|P41344|Q9ASP4|Q0D7I3	http://amigo.geneontology.org/cgi-bin/amigo/term_details?term=GO:0009987		organic cyclic compound binding	GO:0097159	5	0.62881	0.891391	Q9ST27|Q94CM9|P93431|Q84LK8|O82118	http://amigo.geneontology.org/cgi-bin/amigo/term_details?term=GO:0097159
	organelle	GO:0043226	163	0.0777225	0.776795	Q6Z411|Q0E243|Q5ZC82|Q7F2G3|Q10K62|Q6ZLQ0|Q6H8H3|Q8LPZ1|Q10L33|Q8LNF2|Q10A77|Q69LC0|Q10J01|Q6KAJ1|Q75GR6|Q0D576|Q69RJ0|Q75M31|Q6EP22|Q75M30|Q60DW4|Q53N83|Q2QLS8|Q6Z9A3|Q75I27|Q6ER49|Q7F8S5|Q94CW5|Q5Z8V3|Q6AU08|Q0D7I3|Q0D3I9|Q7XIX1|Q84Q84|Q94CM9|Q0INY7|Q850W6|Q5Z4C9|B9FK10|Q2R8U4|Q9ST27|Q10S26|Q84M85|Q2QN11|Q8LJ81|Q2QLI3|Q6ZI79|Q2QNN5|Q6Z8F4|Q6Z1P2|O64422|Q84PB5|Q84PB4|Q0JQS5|Q9AR38|Q9SNK3|Q5Z9Q6|…	http://amigo.geneontology.org/cgi-bin/amigo/term_details?term=GO:0043226		single-organism process	GO:0044699	7	0.615749	0.891391	Q9SNK3|Q5ZC82|Q9ST27|Q8S1T0|P41344|Q9ASP4|Q0D7I3	http://amigo.geneontology.org/cgi-bin/amigo/term_details?term=GO:0044699		heterocyclic compound binding	GO:1901363	5	0.62881	0.891391	Q9ST27|Q94CM9|P93431|Q84LK8|O82118	http://amigo.geneontology.org/cgi-bin/amigo/term_details?term=GO:1901363
	intracellular organelle	GO:0043229	163	0.0777225	0.776795	Q6Z411|Q0E243|Q5ZC82|Q7F2G3|Q10K62|Q6ZLQ0|Q6H8H3|Q8LPZ1|Q10L33|Q8LNF2|Q10A77|Q69LC0|Q10J01|Q6KAJ1|Q75GR6|Q0D576|Q69RJ0|Q75M31|Q6EP22|Q75M30|Q60DW4|Q53N83|Q2QLS8|Q6Z9A3|Q75I27|Q6ER49|Q7F8S5|Q94CW5|Q5Z8V3|Q6AU08|Q0D7I3|Q0D3I9|Q7XIX1|Q84Q84|Q94CM9|Q0INY7|Q850W6|Q5Z4C9|B9FK10|Q2R8U4|Q9ST27|Q10S26|Q84M85|Q2QN11|Q8LJ81|Q2QLI3|Q6ZI79|Q2QNN5|Q6Z8F4|Q6Z1P2|O64422|Q84PB5|Q84PB4|Q0JQS5|Q9AR38|Q9SNK3|Q5Z9Q6|…	http://amigo.geneontology.org/cgi-bin/amigo/term_details?term=GO:0043229		organic substance metabolic process	GO:0071704	7	0.789506	0.923445	Q9SNK3|Q84LK8|Q5ZC82|Q9ST27|Q94CM9|O64422|Q0D7I3	http://amigo.geneontology.org/cgi-bin/amigo/term_details?term=GO:0071704		oxidoreductase activity	GO:0016491	4	0.134841	0.776795	Q9ASP4|P41344|Q9LRE9|Q9SNK3	http://amigo.geneontology.org/cgi-bin/amigo/term_details?term=GO:0016491
	intracellular part	GO:0044424	163	0.090225	0.776795	Q6Z411|Q0E243|Q5ZC82|Q7F2G3|Q10K62|Q6ZLQ0|Q6H8H3|Q8LPZ1|Q10L33|Q8LNF2|Q10A77|Q69LC0|Q10J01|Q6KAJ1|Q75GR6|Q0D576|Q69RJ0|Q75M31|Q6EP22|Q75M30|Q60DW4|Q53N83|Q2QLS8|Q6Z9A3|Q75I27|Q6ER49|Q7F8S5|Q94CW5|Q5Z8V3|Q6AU08|Q0D7I3|Q0D3I9|Q7XIX1|Q84Q84|Q94CM9|Q0INY7|Q850W6|Q5Z4C9|B9FK10|Q2R8U4|Q9ST27|Q10S26|Q84M85|Q2QN11|Q8LJ81|Q2QLI3|Q6ZI79|Q2QNN5|Q6Z8F4|Q6Z1P2|O64422|Q84PB5|Q84PB4|Q0JQS5|Q9AR38|Q9SNK3|Q5Z9Q6|…	http://amigo.geneontology.org/cgi-bin/amigo/term_details?term=GO:0044424		nitrogen compound metabolic process	GO:0006807	6	0.214278	0.776795	Q9SNK3|Q84LK8|Q5ZC82|Q9ST27|Q94CM9|P14655	http://amigo.geneontology.org/cgi-bin/amigo/term_details?term=GO:0006807		nucleic acid binding	GO:0003676	3	0.445899	0.776795	Q84LK8|Q94CM9|O82118	http://amigo.geneontology.org/cgi-bin/amigo/term_details?term=GO:0003676
	cytoplasmic part	GO:0044444	162	0.0575626	0.776795	Q6Z411|Q0E243|Q5ZC82|Q7F2G3|Q10K62|Q6ZLQ0|Q6H8H3|Q8LPZ1|Q10L33|Q8LNF2|Q10A77|Q69LC0|Q10J01|Q6KAJ1|Q75GR6|Q0D576|Q69RJ0|Q75M31|Q6EP22|Q75M30|Q60DW4|Q53N83|Q2QLS8|Q6Z9A3|Q75I27|Q6ER49|Q7F8S5|Q94CW5|Q5Z8V3|Q6AU08|Q0D7I3|Q0D3I9|Q7XIX1|Q84Q84|Q94CM9|Q0INY7|Q850W6|Q5Z4C9|B9FK10|Q2R8U4|Q10S26|Q84M85|Q2QN11|Q8LJ81|Q2QLI3|Q6ZI79|Q2QNN5|Q6Z8F4|Q6Z1P2|O64422|Q84PB5|Q84PB4|Q0JQS5|Q9AR38|Q9SNK3|Q5Z9Q6|Q10F16|…	http://amigo.geneontology.org/cgi-bin/amigo/term_details?term=GO:0044444		single-organism cellular process	GO:0044763	6	0.59919	0.891391	Q9SNK3|Q9ST27|Q8S1T0|P41344|Q9ASP4|Q0D7I3	http://amigo.geneontology.org/cgi-bin/amigo/term_details?term=GO:0044763		structural molecule activity	GO:0005198	2	0.271886	0.776795	Q9ST27|Q94CM9	http://amigo.geneontology.org/cgi-bin/amigo/term_details?term=GO:0005198
	cytoplasm	GO:0005737	162	0.0637925	0.776795	Q6Z411|Q0E243|Q5ZC82|Q7F2G3|Q10K62|Q6ZLQ0|Q6H8H3|Q8LPZ1|Q10L33|Q8LNF2|Q10A77|Q69LC0|Q10J01|Q6KAJ1|Q75GR6|Q0D576|Q69RJ0|Q75M31|Q6EP22|Q75M30|Q60DW4|Q53N83|Q2QLS8|Q6Z9A3|Q75I27|Q6ER49|Q7F8S5|Q94CW5|Q5Z8V3|Q6AU08|Q0D7I3|Q0D3I9|Q7XIX1|Q84Q84|Q94CM9|Q0INY7|Q850W6|Q5Z4C9|B9FK10|Q2R8U4|Q10S26|Q84M85|Q2QN11|Q8LJ81|Q2QLI3|Q6ZI79|Q2QNN5|Q6Z8F4|Q6Z1P2|O64422|Q84PB5|Q84PB4|Q0JQS5|Q9AR38|Q9SNK3|Q5Z9Q6|Q10F16|…	http://amigo.geneontology.org/cgi-bin/amigo/term_details?term=GO:0005737		primary metabolic process	GO:0044238	6	0.84705	0.923445	Q9SNK3|Q84LK8|Q9ST27|Q94CM9|O64422|Q0D7I3	http://amigo.geneontology.org/cgi-bin/amigo/term_details?term=GO:0044238		cation binding	GO:0043169	2	0.271886	0.776795	Q8S1T0|O82118	http://amigo.geneontology.org/cgi-bin/amigo/term_details?term=GO:0043169
	intracellular membrane-bounded organelle	GO:0043231	162	0.0841876	0.776795	Q6Z411|Q0E243|Q5ZC82|Q7F2G3|Q10K62|Q6ZLQ0|Q6H8H3|Q8LPZ1|Q10L33|Q8LNF2|Q10A77|Q69LC0|Q10J01|Q6KAJ1|Q75GR6|Q0D576|Q69RJ0|Q75M31|Q6EP22|Q75M30|Q60DW4|Q53N83|Q2QLS8|Q6Z9A3|Q75I27|Q6ER49|Q7F8S5|Q94CW5|Q5Z8V3|Q6AU08|Q0D7I3|Q0D3I9|Q7XIX1|Q84Q84|Q94CM9|Q0INY7|Q850W6|Q5Z4C9|B9FK10|Q2R8U4|Q10S26|Q84M85|Q2QN11|Q8LJ81|Q2QLI3|Q6ZI79|Q2QNN5|Q6Z8F4|Q6Z1P2|O64422|Q84PB5|Q84PB4|Q0JQS5|Q9AR38|Q9SNK3|Q5Z9Q6|Q10F16|…	http://amigo.geneontology.org/cgi-bin/amigo/term_details?term=GO:0043231		cellular biosynthetic process	GO:0044249	5	0.363393	0.776795	Q9ST27|Q94CM9|Q84LK8|Q0D7I3|Q5ZC82	http://amigo.geneontology.org/cgi-bin/amigo/term_details?term=GO:0044249		metal ion binding	GO:0046872	2	0.271886	0.776795	Q8S1T0|O82118	http://amigo.geneontology.org/cgi-bin/amigo/term_details?term=GO:0046872
	membrane-bounded organelle	GO:0043227	162	0.0841876	0.776795	Q6Z411|Q0E243|Q5ZC82|Q7F2G3|Q10K62|Q6ZLQ0|Q6H8H3|Q8LPZ1|Q10L33|Q8LNF2|Q10A77|Q69LC0|Q10J01|Q6KAJ1|Q75GR6|Q0D576|Q69RJ0|Q75M31|Q6EP22|Q75M30|Q60DW4|Q53N83|Q2QLS8|Q6Z9A3|Q75I27|Q6ER49|Q7F8S5|Q94CW5|Q5Z8V3|Q6AU08|Q0D7I3|Q0D3I9|Q7XIX1|Q84Q84|Q94CM9|Q0INY7|Q850W6|Q5Z4C9|B9FK10|Q2R8U4|Q10S26|Q84M85|Q2QN11|Q8LJ81|Q2QLI3|Q6ZI79|Q2QNN5|Q6Z8F4|Q6Z1P2|O64422|Q84PB5|Q84PB4|Q0JQS5|Q9AR38|Q9SNK3|Q5Z9Q6|Q10F16|…	http://amigo.geneontology.org/cgi-bin/amigo/term_details?term=GO:0043227		biosynthetic process	GO:0009058	5	0.420985	0.776795	Q9ST27|Q94CM9|Q84LK8|Q0D7I3|Q5ZC82	http://amigo.geneontology.org/cgi-bin/amigo/term_details?term=GO:0009058		ion binding	GO:0043167	2	0.271886	0.776795	Q8S1T0|O82118	http://amigo.geneontology.org/cgi-bin/amigo/term_details?term=GO:0043167
	plastid	GO:0009536	114	1.30922e-15	4.0324e-13	Q6Z411|Q0E243|Q5ZC82|Q10K62|Q6H8H3|Q8LNF2|Q10A77|Q69LC0|Q6KAJ1|Q75GR6|Q0D576|Q69RJ0|Q60DW4|Q84LK8|Q7F8S5|Q5Z8V3|Q6AU08|Q0D7I3|Q0D3I9|Q84Q84|Q0INY7|Q850W6|Q8LJ81|Q2R8U4|Q10S26|Q84M85|Q7F2G3|Q8LPZ1|Q2QLI3|Q6ZI79|Q2QNN5|Q6Z8F4|Q5W6H5|O64422|Q84PB5|Q84PB4|Q0JQS5|Q9AR38|Q9SNK3|Q5Z9Q6|Q10F16|Q8W0E6|Q65XW5|P0C512|Q8L472|Q0D9H0|Q0DXW9|Q6YUU2|Q5QNA5|Q9XJ28|Q10P76|Q0DMZ3|Q5JKM1|Q6ZEZ2|Q2R123|Q10I42|B7EIQ8|…	http://amigo.geneontology.org/cgi-bin/amigo/term_details?term=GO:0009536		single-organism metabolic process	GO:0044710	5	0.45419	0.776795	P41344|Q9ASP4|Q8S1T0|Q0D7I3|Q9SNK3	http://amigo.geneontology.org/cgi-bin/amigo/term_details?term=GO:0044710		nucleic acid binding transcription factor activity	GO:0001071	2	0.343739	0.776795	Q84LK8|P93431	http://amigo.geneontology.org/cgi-bin/amigo/term_details?term=GO:0001071
	membrane	GO:0016020	32	0.616306	0.891391	Q5N7I6|Q5Z6F0|Q10S26|Q69LA1|Q5W6H5|Q60EI8|Q0JQS5|Q9LWR2|Q5Z8U7|Q10J01|Q5ZCK9|Q9FUW4|Q0D576|Q0DJC1|Q2R3D4|Q5JM42|Q53RC1|Q653B6|Q5TKG2|Q5TKG3|Q8S1T0|Q339C7|Q5QN13|Q5ZC50|Q2R0E9|Q8H4I7|Q6ZH86|Q0JDT4|Q0D7E4|Q5Z9H6|Q9FTT3|Q8RZQ8	http://amigo.geneontology.org/cgi-bin/amigo/term_details?term=GO:0016020		generation of precursor metabolites and energy	GO:0006091	4	0.126281	0.776795	P41344|Q9ASP4|Q8S1T0|Q9SNK3	http://amigo.geneontology.org/cgi-bin/amigo/term_details?term=GO:0006091		transcription factor activity, sequence-specific DNA binding	GO:0003700	2	0.343739	0.776795	Q84LK8|P93431	http://amigo.geneontology.org/cgi-bin/amigo/term_details?term=GO:0003700
	intracellular vesicle	GO:0097708	29	0.999998	0.999998	Q5ZE07|Q0D4F7|Q5ZA19|Q0JR29|Q942G4|Q9LG77|Q6ZLQ0|Q658G9|Q2RBD1|Q5N7B4|Q2QND6|Q5Z7L0|Q75M31|Q75M30|Q6AVR6|Q2QLS8|Q7Y090|Q75I27|Q6ER49|Q5Z6G7|Q84M79|Q10N60|Q7XIX1|Q655X8|B9FK10|Q75K72|Q8RZQ8|Q2QN11|Q6ZX06	http://amigo.geneontology.org/cgi-bin/amigo/term_details?term=GO:0097708		heterocycle metabolic process	GO:0046483	4	0.185713	0.776795	Q9ST27|Q84LK8|Q9SNK3|Q5ZC82	http://amigo.geneontology.org/cgi-bin/amigo/term_details?term=GO:0046483		transporter activity	GO:0005215	2	0.502155	0.809758	Q9FTT3|Q9LWR2	http://amigo.geneontology.org/cgi-bin/amigo/term_details?term=GO:0005215
	cytoplasmic vesicle	GO:0031410	29	0.999998	0.999998	Q5ZE07|Q0D4F7|Q5ZA19|Q0JR29|Q942G4|Q9LG77|Q6ZLQ0|Q658G9|Q2RBD1|Q5N7B4|Q2QND6|Q5Z7L0|Q75M31|Q75M30|Q6AVR6|Q2QLS8|Q7Y090|Q75I27|Q6ER49|Q5Z6G7|Q84M79|Q10N60|Q7XIX1|Q655X8|B9FK10|Q75K72|Q8RZQ8|Q2QN11|Q6ZX06	http://amigo.geneontology.org/cgi-bin/amigo/term_details?term=GO:0031410		cellular aromatic compound metabolic process	GO:0006725	4	0.22084	0.776795	Q9ST27|Q84LK8|Q9SNK3|Q5ZC82	http://amigo.geneontology.org/cgi-bin/amigo/term_details?term=GO:0006725		DNA binding	GO:0003677	2	0.51738	0.817196	Q84LK8|O82118	http://amigo.geneontology.org/cgi-bin/amigo/term_details?term=GO:0003677
	cytoplasmic, membrane-bounded vesicle	GO:0016023	29	0.999998	0.999998	Q5ZE07|Q0D4F7|Q5ZA19|Q0JR29|Q942G4|Q9LG77|Q6ZLQ0|Q658G9|Q2RBD1|Q5N7B4|Q2QND6|Q5Z7L0|Q75M31|Q75M30|Q6AVR6|Q2QLS8|Q7Y090|Q75I27|Q6ER49|Q5Z6G7|Q84M79|Q10N60|Q7XIX1|Q655X8|B9FK10|Q75K72|Q8RZQ8|Q2QN11|Q6ZX06	http://amigo.geneontology.org/cgi-bin/amigo/term_details?term=GO:0016023		macromolecule biosynthetic process	GO:0009059	4	0.328176	0.776795	Q9ST27|Q94CM9|Q84LK8|Q0D7I3	http://amigo.geneontology.org/cgi-bin/amigo/term_details?term=GO:0009059		transferase activity, transferring phosphorus-containing groups	GO:0016772	2	0.595404	0.891391	Q9ST27|Q84LK8	http://amigo.geneontology.org/cgi-bin/amigo/term_details?term=GO:0016772
	vesicle	GO:0031982	29	0.999998	0.999998	Q5ZE07|Q0D4F7|Q5ZA19|Q0JR29|Q942G4|Q9LG77|Q6ZLQ0|Q658G9|Q2RBD1|Q5N7B4|Q2QND6|Q5Z7L0|Q75M31|Q75M30|Q6AVR6|Q2QLS8|Q7Y090|Q75I27|Q6ER49|Q5Z6G7|Q84M79|Q10N60|Q7XIX1|Q655X8|B9FK10|Q75K72|Q8RZQ8|Q2QN11|Q6ZX06	http://amigo.geneontology.org/cgi-bin/amigo/term_details?term=GO:0031982		cellular macromolecule biosynthetic process	GO:0034645	4	0.328176	0.776795	Q9ST27|Q94CM9|Q84LK8|Q0D7I3	http://amigo.geneontology.org/cgi-bin/amigo/term_details?term=GO:0034645		ATP binding	GO:0005524	2	0.771912	0.923445	Q9ST27|P93431	http://amigo.geneontology.org/cgi-bin/amigo/term_details?term=GO:0005524
	membrane-bounded vesicle	GO:0031988	29	0.999998	0.999998	Q5ZE07|Q0D4F7|Q5ZA19|Q0JR29|Q942G4|Q9LG77|Q6ZLQ0|Q658G9|Q2RBD1|Q5N7B4|Q2QND6|Q5Z7L0|Q75M31|Q75M30|Q6AVR6|Q2QLS8|Q7Y090|Q75I27|Q6ER49|Q5Z6G7|Q84M79|Q10N60|Q7XIX1|Q655X8|B9FK10|Q75K72|Q8RZQ8|Q2QN11|Q6ZX06	http://amigo.geneontology.org/cgi-bin/amigo/term_details?term=GO:0031988		cellular nitrogen compound metabolic process	GO:0034641	4	0.45926	0.776795	Q9ST27|Q94CM9|Q9SNK3|Q84LK8	http://amigo.geneontology.org/cgi-bin/amigo/term_details?term=GO:0034641		adenyl ribonucleotide binding	GO:0032559	2	0.771912	0.923445	Q9ST27|P93431	http://amigo.geneontology.org/cgi-bin/amigo/term_details?term=GO:0032559
	mitochondrion	GO:0005739	20	0.997166	0.999998	A3C6G9|B9FCJ1|Q84Q84|Q6YU84|Q53RC1|Q53N83|Q9ASP4|Q5Z4C9|Q6Z9A3|Q10D68|Q6ZE15|Q10J01|B9FV09|Q6EN61|Q94CW5|Q7XZF9|Q5ZC50|Q6EP22|Q10L33|Q6Z0W7	http://amigo.geneontology.org/cgi-bin/amigo/term_details?term=GO:0005739		organic substance biosynthetic process	GO:1901576	4	0.561327	0.859955	Q9ST27|Q94CM9|Q84LK8|Q0D7I3	http://amigo.geneontology.org/cgi-bin/amigo/term_details?term=GO:1901576		adenyl nucleotide binding	GO:0030554	2	0.771912	0.923445	Q9ST27|P93431	http://amigo.geneontology.org/cgi-bin/amigo/term_details?term=GO:0030554
	carbohydrate metabolic process	GO:0005975	3	0.0818002	0.776795	O64422|Q0D7I3|Q9SNK3	http://amigo.geneontology.org/cgi-bin/amigo/term_details?term=GO:0005975		cellular macromolecule metabolic process	GO:0044260	4	0.811955	0.923445	Q9ST27|Q94CM9|Q84LK8|Q0D7I3	http://amigo.geneontology.org/cgi-bin/amigo/term_details?term=GO:0044260		transferase activity	GO:0016740	2	0.817129	0.923445	Q9ST27|Q84LK8	http://amigo.geneontology.org/cgi-bin/amigo/term_details?term=GO:0016740
	non-membrane-bounded organelle	GO:0043228	2	0.370151	0.776795	Q9ST27|Q94CM9	http://amigo.geneontology.org/cgi-bin/amigo/term_details?term=GO:0043228		macromolecule metabolic process	GO:0043170	4	0.876557	0.937372	Q9ST27|Q94CM9|Q84LK8|Q0D7I3	http://amigo.geneontology.org/cgi-bin/amigo/term_details?term=GO:0043170		ribonucleoside binding	GO:0032549	2	0.842638	0.923445	Q9ST27|P93431	http://amigo.geneontology.org/cgi-bin/amigo/term_details?term=GO:0032549
	intracellular non-membrane-bounded organelle	GO:0043232	2	0.370151	0.776795	Q9ST27|Q94CM9	http://amigo.geneontology.org/cgi-bin/amigo/term_details?term=GO:0043232		electron transport chain	GO:0022900	3	0.229082	0.776795	P41344|Q9ASP4|Q8S1T0	http://amigo.geneontology.org/cgi-bin/amigo/term_details?term=GO:0022900		ribonucleotide binding	GO:0032553	2	0.842638	0.923445	Q9ST27|P93431	http://amigo.geneontology.org/cgi-bin/amigo/term_details?term=GO:0032553
	microtubule cytoskeleton	GO:0015630	1	0.178648	0.776795	Q9ST27	http://amigo.geneontology.org/cgi-bin/amigo/term_details?term=GO:0015630		oxidation-reduction process	GO:0055114	3	0.261602	0.776795	P41344|Q9ASP4|Q8S1T0	http://amigo.geneontology.org/cgi-bin/amigo/term_details?term=GO:0055114		purine nucleoside binding	GO:0001883	2	0.842638	0.923445	Q9ST27|P93431	http://amigo.geneontology.org/cgi-bin/amigo/term_details?term=GO:0001883
	cytoskeletal part	GO:0044430	1	0.218083	0.776795	Q9ST27	http://amigo.geneontology.org/cgi-bin/amigo/term_details?term=GO:0044430		nucleobase-containing compound metabolic process	GO:0006139	3	0.341245	0.776795	Q9ST27|Q84LK8|Q9SNK3	http://amigo.geneontology.org/cgi-bin/amigo/term_details?term=GO:0006139		purine ribonucleoside binding	GO:0032550	2	0.842638	0.923445	Q9ST27|P93431	http://amigo.geneontology.org/cgi-bin/amigo/term_details?term=GO:0032550
	cytoskeleton	GO:0005856	1	0.218083	0.776795	Q9ST27	http://amigo.geneontology.org/cgi-bin/amigo/term_details?term=GO:0005856		organic cyclic compound metabolic process	GO:1901360	3	0.413742	0.776795	Q9ST27|Q84LK8|Q9SNK3	http://amigo.geneontology.org/cgi-bin/amigo/term_details?term=GO:1901360		nucleoside binding	GO:0001882	2	0.842638	0.923445	Q9ST27|P93431	http://amigo.geneontology.org/cgi-bin/amigo/term_details?term=GO:0001882
	intrinsic component of membrane	GO:0031224	1	0.373393	0.776795	Q9FTT3	http://amigo.geneontology.org/cgi-bin/amigo/term_details?term=GO:0031224		organonitrogen compound metabolic process	GO:1901564	3	0.471107	0.782477	Q94CM9|Q9SNK3|Q5ZC82	http://amigo.geneontology.org/cgi-bin/amigo/term_details?term=GO:1901564		purine nucleotide binding	GO:0017076	2	0.842638	0.923445	Q9ST27|P93431	http://amigo.geneontology.org/cgi-bin/amigo/term_details?term=GO:0017076
	integral component of membrane	GO:0016021	1	0.373393	0.776795	Q9FTT3	http://amigo.geneontology.org/cgi-bin/amigo/term_details?term=GO:0016021		gene expression	GO:0010467	3	0.471107	0.782477	Q9ST27|Q94CM9|Q84LK8	http://amigo.geneontology.org/cgi-bin/amigo/term_details?term=GO:0010467		purine ribonucleoside triphosphate binding	GO:0035639	2	0.842638	0.923445	Q9ST27|P93431	http://amigo.geneontology.org/cgi-bin/amigo/term_details?term=GO:0035639
	macromolecular complex	GO:0032991	1	0.912542	0.958225	Q94CM9	http://amigo.geneontology.org/cgi-bin/amigo/term_details?term=GO:0032991		regulation of biological process	GO:0050789	3	0.483514	0.796375	Q9ST27|Q84LK8|Q5ZC82	http://amigo.geneontology.org/cgi-bin/amigo/term_details?term=GO:0050789		purine ribonucleotide binding	GO:0032555	2	0.842638	0.923445	Q9ST27|P93431	http://amigo.geneontology.org/cgi-bin/amigo/term_details?term=GO:0032555
	structural constituent of ribosome	GO:0003735	1	0.597618	0.891391	Q94CM9	http://amigo.geneontology.org/cgi-bin/amigo/term_details?term=GO:0003735		cellular nitrogen compound biosynthetic process	GO:0044271	3	0.501857	0.809758	Q9ST27|Q94CM9|Q84LK8	http://amigo.geneontology.org/cgi-bin/amigo/term_details?term=GO:0044271		nucleotide binding	GO:0000166	2	0.845589	0.923445	Q9ST27|P93431	http://amigo.geneontology.org/cgi-bin/amigo/term_details?term=GO:0000166
	intracellular ribonucleoprotein complex	GO:0030529	1	0.635341	0.891391	Q94CM9	http://amigo.geneontology.org/cgi-bin/amigo/term_details?term=GO:0030529		biological regulation	GO:0065007	3	0.507897	0.809801	Q9ST27|Q84LK8|Q5ZC82	http://amigo.geneontology.org/cgi-bin/amigo/term_details?term=GO:0065007		small molecule binding	GO:0036094	2	0.845589	0.923445	Q9ST27|P93431	http://amigo.geneontology.org/cgi-bin/amigo/term_details?term=GO:0036094
	ribosome	GO:0005840	1	0.635341	0.891391	Q94CM9	http://amigo.geneontology.org/cgi-bin/amigo/term_details?term=GO:0005840		single-organism carbohydrate metabolic process	GO:0044723	2	0.190966	0.776795	Q9SNK3|Q0D7I3	http://amigo.geneontology.org/cgi-bin/amigo/term_details?term=GO:0044723		nucleoside phosphate binding	GO:1901265	2	0.845589	0.923445	Q9ST27|P93431	http://amigo.geneontology.org/cgi-bin/amigo/term_details?term=GO:1901265
	ribonucleoprotein complex	GO:1990904	1	0.635341	0.891391	Q94CM9	http://amigo.geneontology.org/cgi-bin/amigo/term_details?term=GO:1990904		nucleic acid-templated transcription	GO:0097659	2	0.325932	0.776795	Q9ST27|Q84LK8	http://amigo.geneontology.org/cgi-bin/amigo/term_details?term=GO:0097659		carbohydrate derivative binding	GO:0097367	2	0.84849	0.923445	Q9ST27|P93431	http://amigo.geneontology.org/cgi-bin/amigo/term_details?term=GO:0097367
	membrane part	GO:0044425	1	0.685401	0.917007	Q9FTT3	http://amigo.geneontology.org/cgi-bin/amigo/term_details?term=GO:0044425		regulation of nucleobase-containing compound metabolic process	GO:0019219	2	0.325932	0.776795	Q9ST27|Q84LK8	http://amigo.geneontology.org/cgi-bin/amigo/term_details?term=GO:0019219		nucleotidyltransferase activity	GO:0016779	1	0.137225	0.776795	Q84LK8	http://amigo.geneontology.org/cgi-bin/amigo/term_details?term=GO:0016779
	intracellular organelle part	GO:0044446	1	0.765854	0.923445	Q9ST27	http://amigo.geneontology.org/cgi-bin/amigo/term_details?term=GO:0044446		transcription, DNA-templated	GO:0006351	2	0.325932	0.776795	Q9ST27|Q84LK8	http://amigo.geneontology.org/cgi-bin/amigo/term_details?term=GO:0006351		disulfide oxidoreductase activity	GO:0015036	1	0.158191	0.776795	Q9ASP4	http://amigo.geneontology.org/cgi-bin/amigo/term_details?term=GO:0015036
	organelle part	GO:0044422	1	0.765854	0.923445	Q9ST27	http://amigo.geneontology.org/cgi-bin/amigo/term_details?term=GO:0044422		regulation of nucleic acid-templated transcription	GO:1903506	2	0.325932	0.776795	Q9ST27|Q84LK8	http://amigo.geneontology.org/cgi-bin/amigo/term_details?term=GO:1903506		phosphatase activity	GO:0016791	1	0.158191	0.776795	O64422	http://amigo.geneontology.org/cgi-bin/amigo/term_details?term=GO:0016791
									regulation of RNA biosynthetic process	GO:2001141	2	0.325932	0.776795	Q9ST27|Q84LK8	http://amigo.geneontology.org/cgi-bin/amigo/term_details?term=GO:2001141		ligase activity, forming carbon-nitrogen bonds	GO:0016879	1	0.158191	0.776795	P14655	http://amigo.geneontology.org/cgi-bin/amigo/term_details?term=GO:0016879
									regulation of RNA metabolic process	GO:0051252	2	0.325932	0.776795	Q9ST27|Q84LK8	http://amigo.geneontology.org/cgi-bin/amigo/term_details?term=GO:0051252		oxidoreductase activity, acting on a sulfur group of donors	GO:0016667	1	0.158191	0.776795	Q9ASP4	http://amigo.geneontology.org/cgi-bin/amigo/term_details?term=GO:0016667
									RNA biosynthetic process	GO:0032774	2	0.325932	0.776795	Q9ST27|Q84LK8	http://amigo.geneontology.org/cgi-bin/amigo/term_details?term=GO:0032774		signal transducer activity	GO:0004871	1	0.178648	0.776795	Q9ST27	http://amigo.geneontology.org/cgi-bin/amigo/term_details?term=GO:0004871
									regulation of transcription, DNA-templated	GO:0006355	2	0.325932	0.776795	Q9ST27|Q84LK8	http://amigo.geneontology.org/cgi-bin/amigo/term_details?term=GO:0006355		phosphoric ester hydrolase activity	GO:0042578	1	0.198608	0.776795	O64422	http://amigo.geneontology.org/cgi-bin/amigo/term_details?term=GO:0042578
									regulation of macromolecule metabolic process	GO:0060255	2	0.343739	0.776795	Q9ST27|Q84LK8	http://amigo.geneontology.org/cgi-bin/amigo/term_details?term=GO:0060255		unfolded protein binding	GO:0051082	1	0.198608	0.776795	Q9FTT4	http://amigo.geneontology.org/cgi-bin/amigo/term_details?term=GO:0051082
									regulation of cellular biosynthetic process	GO:0031326	2	0.343739	0.776795	Q9ST27|Q84LK8	http://amigo.geneontology.org/cgi-bin/amigo/term_details?term=GO:0031326		ligase activity	GO:0016874	1	0.255626	0.776795	P14655	http://amigo.geneontology.org/cgi-bin/amigo/term_details?term=GO:0016874
									regulation of primary metabolic process	GO:0080090	2	0.343739	0.776795	Q9ST27|Q84LK8	http://amigo.geneontology.org/cgi-bin/amigo/term_details?term=GO:0080090		hydrolase activity, acting on ester bonds	GO:0016788	1	0.273716	0.776795	O64422	http://amigo.geneontology.org/cgi-bin/amigo/term_details?term=GO:0016788
									regulation of nitrogen compound metabolic process	GO:0051171	2	0.343739	0.776795	Q9ST27|Q84LK8	http://amigo.geneontology.org/cgi-bin/amigo/term_details?term=GO:0051171		calcium ion binding	GO:0005509	1	0.291367	0.776795	Q8S1T0	http://amigo.geneontology.org/cgi-bin/amigo/term_details?term=GO:0005509
									regulation of biosynthetic process	GO:0009889	2	0.343739	0.776795	Q9ST27|Q84LK8	http://amigo.geneontology.org/cgi-bin/amigo/term_details?term=GO:0009889		zinc ion binding	GO:0008270	1	0.325392	0.776795	O82118	http://amigo.geneontology.org/cgi-bin/amigo/term_details?term=GO:0008270
									regulation of metabolic process	GO:0019222	2	0.343739	0.776795	Q9ST27|Q84LK8	http://amigo.geneontology.org/cgi-bin/amigo/term_details?term=GO:0019222		RNA binding	GO:0003723	1	0.445928	0.776795	Q94CM9	http://amigo.geneontology.org/cgi-bin/amigo/term_details?term=GO:0003723
									regulation of gene expression	GO:0010468	2	0.343739	0.776795	Q9ST27|Q84LK8	http://amigo.geneontology.org/cgi-bin/amigo/term_details?term=GO:0010468		transition metal ion binding	GO:0046914	1	0.497864	0.809758	O82118	http://amigo.geneontology.org/cgi-bin/amigo/term_details?term=GO:0046914
									regulation of cellular metabolic process	GO:0031323	2	0.343739	0.776795	Q9ST27|Q84LK8	http://amigo.geneontology.org/cgi-bin/amigo/term_details?term=GO:0031323		protein serine/threonine kinase activity	GO:0004674	1	0.807707	0.923445	Q9ST27	http://amigo.geneontology.org/cgi-bin/amigo/term_details?term=GO:0004674
									regulation of macromolecule biosynthetic process	GO:0010556	2	0.343739	0.776795	Q9ST27|Q84LK8	http://amigo.geneontology.org/cgi-bin/amigo/term_details?term=GO:0010556		protein kinase activity	GO:0004672	1	0.816945	0.923445	Q9ST27	http://amigo.geneontology.org/cgi-bin/amigo/term_details?term=GO:0004672
									regulation of cellular macromolecule biosynthetic process	GO:2000112	2	0.343739	0.776795	Q9ST27|Q84LK8	http://amigo.geneontology.org/cgi-bin/amigo/term_details?term=GO:2000112		phosphotransferase activity, alcohol group as acceptor	GO:0016773	1	0.834112	0.923445	Q9ST27	http://amigo.geneontology.org/cgi-bin/amigo/term_details?term=GO:0016773
									nucleobase-containing compound biosynthetic process	GO:0034654	2	0.370151	0.776795	Q9ST27|Q84LK8	http://amigo.geneontology.org/cgi-bin/amigo/term_details?term=GO:0034654		kinase activity	GO:0016301	1	0.845922	0.923445	Q9ST27	http://amigo.geneontology.org/cgi-bin/amigo/term_details?term=GO:0016301
									heterocycle biosynthetic process	GO:0018130	2	0.370151	0.776795	Q9ST27|Q84LK8	http://amigo.geneontology.org/cgi-bin/amigo/term_details?term=GO:0018130		hydrolase activity	GO:0016787	1	0.853325	0.925437	O64422	http://amigo.geneontology.org/cgi-bin/amigo/term_details?term=GO:0016787
									RNA metabolic process	GO:0016070	2	0.378862	0.776795	Q9ST27|Q84LK8	http://amigo.geneontology.org/cgi-bin/amigo/term_details?term=GO:0016070		protein binding	GO:0005515	1	0.661294	0.897262	Q9FTT4	http://amigo.geneontology.org/cgi-bin/amigo/term_details?term=GO:0005515
									aromatic compound biosynthetic process	GO:0019438	2	0.404677	0.776795	Q9ST27|Q84LK8	http://amigo.geneontology.org/cgi-bin/amigo/term_details?term=GO:0019438
									organic cyclic compound biosynthetic process	GO:1901362	2	0.421597	0.776795	Q9ST27|Q84LK8	http://amigo.geneontology.org/cgi-bin/amigo/term_details?term=GO:1901362
									nucleic acid metabolic process	GO:0090304	2	0.429964	0.776795	Q9ST27|Q84LK8	http://amigo.geneontology.org/cgi-bin/amigo/term_details?term=GO:0090304
									transport	GO:0006810	2	0.627608	0.891391	Q9FTT3|Q9LWR2	http://amigo.geneontology.org/cgi-bin/amigo/term_details?term=GO:0006810
									establishment of localization	GO:0051234	2	0.627608	0.891391	Q9FTT3|Q9LWR2	http://amigo.geneontology.org/cgi-bin/amigo/term_details?term=GO:0051234
									localization	GO:0051179	2	0.627608	0.891391	Q9FTT3|Q9LWR2	http://amigo.geneontology.org/cgi-bin/amigo/term_details?term=GO:0051179
									phosphorylation	GO:0016310	2	0.639919	0.891391	Q9ST27|Q9SNK3	http://amigo.geneontology.org/cgi-bin/amigo/term_details?term=GO:0016310
									regulation of cellular process	GO:0050794	2	0.691362	0.917007	Q9ST27|Q84LK8	http://amigo.geneontology.org/cgi-bin/amigo/term_details?term=GO:0050794
									phosphate-containing compound metabolic process	GO:0006796	2	0.696687	0.917007	Q9ST27|Q9SNK3	http://amigo.geneontology.org/cgi-bin/amigo/term_details?term=GO:0006796
									phosphorus metabolic process	GO:0006793	2	0.696687	0.917007	Q9ST27|Q9SNK3	http://amigo.geneontology.org/cgi-bin/amigo/term_details?term=GO:0006793
									cellular protein metabolic process	GO:0044267	2	0.89286	0.946368	Q9ST27|Q94CM9	http://amigo.geneontology.org/cgi-bin/amigo/term_details?term=GO:0044267
									protein metabolic process	GO:0019538	2	0.93976	0.977858	Q9ST27|Q94CM9	http://amigo.geneontology.org/cgi-bin/amigo/term_details?term=GO:0019538
									pattern specification process	GO:0007389	1	0.137225	0.776795	Q5ZC82	http://amigo.geneontology.org/cgi-bin/amigo/term_details?term=GO:0007389
									developmental growth	GO:0048589	1	0.137225	0.776795	Q5ZC82	http://amigo.geneontology.org/cgi-bin/amigo/term_details?term=GO:0048589
									regulation of biological quality	GO:0065008	1	0.137225	0.776795	Q5ZC82	http://amigo.geneontology.org/cgi-bin/amigo/term_details?term=GO:0065008
									regionalization	GO:0003002	1	0.137225	0.776795	Q5ZC82	http://amigo.geneontology.org/cgi-bin/amigo/term_details?term=GO:0003002
									growth	GO:0040007	1	0.137225	0.776795	Q5ZC82	http://amigo.geneontology.org/cgi-bin/amigo/term_details?term=GO:0040007
									pyridine-containing compound metabolic process	GO:0072524	1	0.158191	0.776795	Q9SNK3	http://amigo.geneontology.org/cgi-bin/amigo/term_details?term=GO:0072524
									pyruvate metabolic process	GO:0006090	1	0.158191	0.776795	Q9SNK3	http://amigo.geneontology.org/cgi-bin/amigo/term_details?term=GO:0006090
									purine nucleoside diphosphate metabolic process	GO:0009135	1	0.158191	0.776795	Q9SNK3	http://amigo.geneontology.org/cgi-bin/amigo/term_details?term=GO:0009135
									nucleoside diphosphate phosphorylation	GO:0006165	1	0.158191	0.776795	Q9SNK3	http://amigo.geneontology.org/cgi-bin/amigo/term_details?term=GO:0006165
									nucleotide phosphorylation	GO:0046939	1	0.158191	0.776795	Q9SNK3	http://amigo.geneontology.org/cgi-bin/amigo/term_details?term=GO:0046939
									pyridine nucleotide metabolic process	GO:0019362	1	0.158191	0.776795	Q9SNK3	http://amigo.geneontology.org/cgi-bin/amigo/term_details?term=GO:0019362
									ADP metabolic process	GO:0046031	1	0.158191	0.776795	Q9SNK3	http://amigo.geneontology.org/cgi-bin/amigo/term_details?term=GO:0046031
									oxidoreduction coenzyme metabolic process	GO:0006733	1	0.158191	0.776795	Q9SNK3	http://amigo.geneontology.org/cgi-bin/amigo/term_details?term=GO:0006733
									ribonucleoside diphosphate metabolic process	GO:0009185	1	0.158191	0.776795	Q9SNK3	http://amigo.geneontology.org/cgi-bin/amigo/term_details?term=GO:0009185
									purine ribonucleoside diphosphate metabolic process	GO:0009179	1	0.158191	0.776795	Q9SNK3	http://amigo.geneontology.org/cgi-bin/amigo/term_details?term=GO:0009179
									nicotinamide nucleotide metabolic process	GO:0046496	1	0.158191	0.776795	Q9SNK3	http://amigo.geneontology.org/cgi-bin/amigo/term_details?term=GO:0046496
									glycolytic process	GO:0006096	1	0.158191	0.776795	Q9SNK3	http://amigo.geneontology.org/cgi-bin/amigo/term_details?term=GO:0006096
									nucleoside diphosphate metabolic process	GO:0009132	1	0.158191	0.776795	Q9SNK3	http://amigo.geneontology.org/cgi-bin/amigo/term_details?term=GO:0009132
									ATP generation from ADP	GO:0006757	1	0.158191	0.776795	Q9SNK3	http://amigo.geneontology.org/cgi-bin/amigo/term_details?term=GO:0006757
									regulation of meristem development	GO:0048509	1	0.158191	0.776795	Q5ZC82	http://amigo.geneontology.org/cgi-bin/amigo/term_details?term=GO:0048509
									coenzyme metabolic process	GO:0006732	1	0.178648	0.776795	Q9SNK3	http://amigo.geneontology.org/cgi-bin/amigo/term_details?term=GO:0006732
									microtubule-based process	GO:0007017	1	0.198608	0.776795	Q9ST27	http://amigo.geneontology.org/cgi-bin/amigo/term_details?term=GO:0007017
									meristem development	GO:0048507	1	0.198608	0.776795	Q5ZC82	http://amigo.geneontology.org/cgi-bin/amigo/term_details?term=GO:0048507
									tissue development	GO:0009888	1	0.198608	0.776795	Q5ZC82	http://amigo.geneontology.org/cgi-bin/amigo/term_details?term=GO:0009888
									intracellular signal transduction	GO:0035556	1	0.198608	0.776795	Q9ST27	http://amigo.geneontology.org/cgi-bin/amigo/term_details?term=GO:0035556
									regulation of developmental process	GO:0050793	1	0.218083	0.776795	Q5ZC82	http://amigo.geneontology.org/cgi-bin/amigo/term_details?term=GO:0050793
									cellular polysaccharide biosynthetic process	GO:0033692	1	0.255626	0.776795	Q0D7I3	http://amigo.geneontology.org/cgi-bin/amigo/term_details?term=GO:0033692
									starch biosynthetic process	GO:0019252	1	0.255626	0.776795	Q0D7I3	http://amigo.geneontology.org/cgi-bin/amigo/term_details?term=GO:0019252
									polysaccharide biosynthetic process	GO:0000271	1	0.255626	0.776795	Q0D7I3	http://amigo.geneontology.org/cgi-bin/amigo/term_details?term=GO:0000271
									glucan biosynthetic process	GO:0009250	1	0.255626	0.776795	Q0D7I3	http://amigo.geneontology.org/cgi-bin/amigo/term_details?term=GO:0009250
									cofactor metabolic process	GO:0051186	1	0.273716	0.776795	Q9SNK3	http://amigo.geneontology.org/cgi-bin/amigo/term_details?term=GO:0051186
									carbohydrate biosynthetic process	GO:0016051	1	0.291367	0.776795	Q0D7I3	http://amigo.geneontology.org/cgi-bin/amigo/term_details?term=GO:0016051
									carbohydrate catabolic process	GO:0016052	1	0.291367	0.776795	Q9SNK3	http://amigo.geneontology.org/cgi-bin/amigo/term_details?term=GO:0016052
									single-organism carbohydrate catabolic process	GO:0044724	1	0.291367	0.776795	Q9SNK3	http://amigo.geneontology.org/cgi-bin/amigo/term_details?term=GO:0044724
									cellular carbohydrate biosynthetic process	GO:0034637	1	0.291367	0.776795	Q0D7I3	http://amigo.geneontology.org/cgi-bin/amigo/term_details?term=GO:0034637
									monocarboxylic acid metabolic process	GO:0032787	1	0.357784	0.776795	Q9SNK3	http://amigo.geneontology.org/cgi-bin/amigo/term_details?term=GO:0032787
									single-organism catabolic process	GO:0044712	1	0.388622	0.776795	Q9SNK3	http://amigo.geneontology.org/cgi-bin/amigo/term_details?term=GO:0044712
									polysaccharide metabolic process	GO:0005976	1	0.403481	0.776795	Q0D7I3	http://amigo.geneontology.org/cgi-bin/amigo/term_details?term=GO:0005976
									starch metabolic process	GO:0005982	1	0.403481	0.776795	Q0D7I3	http://amigo.geneontology.org/cgi-bin/amigo/term_details?term=GO:0005982
									glucan metabolic process	GO:0044042	1	0.403481	0.776795	Q0D7I3	http://amigo.geneontology.org/cgi-bin/amigo/term_details?term=GO:0044042
									cellular glucan metabolic process	GO:0006073	1	0.403481	0.776795	Q0D7I3	http://amigo.geneontology.org/cgi-bin/amigo/term_details?term=GO:0006073
									cellular polysaccharide metabolic process	GO:0044264	1	0.403481	0.776795	Q0D7I3	http://amigo.geneontology.org/cgi-bin/amigo/term_details?term=GO:0044264
									purine ribonucleoside triphosphate metabolic process	GO:0009205	1	0.445928	0.776795	Q9SNK3	http://amigo.geneontology.org/cgi-bin/amigo/term_details?term=GO:0009205
									purine nucleotide metabolic process	GO:0006163	1	0.445928	0.776795	Q9SNK3	http://amigo.geneontology.org/cgi-bin/amigo/term_details?term=GO:0006163
									nucleoside monophosphate metabolic process	GO:0009123	1	0.445928	0.776795	Q9SNK3	http://amigo.geneontology.org/cgi-bin/amigo/term_details?term=GO:0009123
									organophosphate metabolic process	GO:0019637	1	0.445928	0.776795	Q9SNK3	http://amigo.geneontology.org/cgi-bin/amigo/term_details?term=GO:0019637
									purine nucleoside triphosphate metabolic process	GO:0009144	1	0.445928	0.776795	Q9SNK3	http://amigo.geneontology.org/cgi-bin/amigo/term_details?term=GO:0009144
									nucleoside triphosphate metabolic process	GO:0009141	1	0.445928	0.776795	Q9SNK3	http://amigo.geneontology.org/cgi-bin/amigo/term_details?term=GO:0009141
									ribonucleoside triphosphate metabolic process	GO:0009199	1	0.445928	0.776795	Q9SNK3	http://amigo.geneontology.org/cgi-bin/amigo/term_details?term=GO:0009199
									ribose phosphate metabolic process	GO:0019693	1	0.445928	0.776795	Q9SNK3	http://amigo.geneontology.org/cgi-bin/amigo/term_details?term=GO:0019693
									purine ribonucleotide metabolic process	GO:0009150	1	0.445928	0.776795	Q9SNK3	http://amigo.geneontology.org/cgi-bin/amigo/term_details?term=GO:0009150
									purine ribonucleoside monophosphate metabolic process	GO:0009167	1	0.445928	0.776795	Q9SNK3	http://amigo.geneontology.org/cgi-bin/amigo/term_details?term=GO:0009167
									ribonucleotide metabolic process	GO:0009259	1	0.445928	0.776795	Q9SNK3	http://amigo.geneontology.org/cgi-bin/amigo/term_details?term=GO:0009259
									purine nucleoside monophosphate metabolic process	GO:0009126	1	0.445928	0.776795	Q9SNK3	http://amigo.geneontology.org/cgi-bin/amigo/term_details?term=GO:0009126
									ATP metabolic process	GO:0046034	1	0.445928	0.776795	Q9SNK3	http://amigo.geneontology.org/cgi-bin/amigo/term_details?term=GO:0046034
									nucleotide metabolic process	GO:0009117	1	0.445928	0.776795	Q9SNK3	http://amigo.geneontology.org/cgi-bin/amigo/term_details?term=GO:0009117
									nucleoside phosphate metabolic process	GO:0006753	1	0.445928	0.776795	Q9SNK3	http://amigo.geneontology.org/cgi-bin/amigo/term_details?term=GO:0006753
									ribonucleoside monophosphate metabolic process	GO:0009161	1	0.445928	0.776795	Q9SNK3	http://amigo.geneontology.org/cgi-bin/amigo/term_details?term=GO:0009161
									glycosyl compound metabolic process	GO:1901657	1	0.459395	0.776795	Q9SNK3	http://amigo.geneontology.org/cgi-bin/amigo/term_details?term=GO:1901657
									purine ribonucleoside metabolic process	GO:0046128	1	0.459395	0.776795	Q9SNK3	http://amigo.geneontology.org/cgi-bin/amigo/term_details?term=GO:0046128
									nucleoside metabolic process	GO:0009116	1	0.459395	0.776795	Q9SNK3	http://amigo.geneontology.org/cgi-bin/amigo/term_details?term=GO:0009116
									ribonucleoside metabolic process	GO:0009119	1	0.459395	0.776795	Q9SNK3	http://amigo.geneontology.org/cgi-bin/amigo/term_details?term=GO:0009119
									shoot system development	GO:0048367	1	0.459395	0.776795	Q5ZC82	http://amigo.geneontology.org/cgi-bin/amigo/term_details?term=GO:0048367
									purine-containing compound metabolic process	GO:0072521	1	0.459395	0.776795	Q9SNK3	http://amigo.geneontology.org/cgi-bin/amigo/term_details?term=GO:0072521
									nucleobase-containing small molecule metabolic process	GO:0055086	1	0.459395	0.776795	Q9SNK3	http://amigo.geneontology.org/cgi-bin/amigo/term_details?term=GO:0055086
									purine nucleoside metabolic process	GO:0042278	1	0.459395	0.776795	Q9SNK3	http://amigo.geneontology.org/cgi-bin/amigo/term_details?term=GO:0042278
									cellular carbohydrate metabolic process	GO:0044262	1	0.472535	0.782477	Q0D7I3	http://amigo.geneontology.org/cgi-bin/amigo/term_details?term=GO:0044262
									carbohydrate derivative metabolic process	GO:1901135	1	0.510069	0.809801	Q9SNK3	http://amigo.geneontology.org/cgi-bin/amigo/term_details?term=GO:1901135
									system development	GO:0048731	1	0.510069	0.809801	Q5ZC82	http://amigo.geneontology.org/cgi-bin/amigo/term_details?term=GO:0048731
									organic substance catabolic process	GO:1901575	1	0.555996	0.856233	Q9SNK3	http://amigo.geneontology.org/cgi-bin/amigo/term_details?term=GO:1901575
									catabolic process	GO:0009056	1	0.555996	0.856233	Q9SNK3	http://amigo.geneontology.org/cgi-bin/amigo/term_details?term=GO:0009056
									carboxylic acid metabolic process	GO:0019752	1	0.566788	0.859955	Q9SNK3	http://amigo.geneontology.org/cgi-bin/amigo/term_details?term=GO:0019752
									oxoacid metabolic process	GO:0043436	1	0.566788	0.859955	Q9SNK3	http://amigo.geneontology.org/cgi-bin/amigo/term_details?term=GO:0043436
									multicellular organism development	GO:0007275	1	0.644205	0.891391	Q5ZC82	http://amigo.geneontology.org/cgi-bin/amigo/term_details?term=GO:0007275
									multicellular organismal process	GO:0032501	1	0.644205	0.891391	Q5ZC82	http://amigo.geneontology.org/cgi-bin/amigo/term_details?term=GO:0032501
									single-multicellular organism process	GO:0044707	1	0.644205	0.891391	Q5ZC82	http://amigo.geneontology.org/cgi-bin/amigo/term_details?term=GO:0044707
									anatomical structure development	GO:0048856	1	0.661294	0.897262	Q5ZC82	http://amigo.geneontology.org/cgi-bin/amigo/term_details?term=GO:0048856
									single-organism developmental process	GO:0044767	1	0.661294	0.897262	Q5ZC82	http://amigo.geneontology.org/cgi-bin/amigo/term_details?term=GO:0044767
									developmental process	GO:0032502	1	0.677562	0.913654	Q5ZC82	http://amigo.geneontology.org/cgi-bin/amigo/term_details?term=GO:0032502
									cell communication	GO:0007154	1	0.714897	0.917754	Q9ST27	http://amigo.geneontology.org/cgi-bin/amigo/term_details?term=GO:0007154
									signal transduction	GO:0007165	1	0.714897	0.917754	Q9ST27	http://amigo.geneontology.org/cgi-bin/amigo/term_details?term=GO:0007165
									single organism signaling	GO:0044700	1	0.714897	0.917754	Q9ST27	http://amigo.geneontology.org/cgi-bin/amigo/term_details?term=GO:0044700
									signaling	GO:0023052	1	0.714897	0.917754	Q9ST27	http://amigo.geneontology.org/cgi-bin/amigo/term_details?term=GO:0023052
									organic acid metabolic process	GO:0006082	1	0.721828	0.917754	Q9SNK3	http://amigo.geneontology.org/cgi-bin/amigo/term_details?term=GO:0006082
									single-organism biosynthetic process	GO:0044711	1	0.741628	0.917754	Q0D7I3	http://amigo.geneontology.org/cgi-bin/amigo/term_details?term=GO:0044711
									translation	GO:0006412	1	0.74791	0.917754	Q94CM9	http://amigo.geneontology.org/cgi-bin/amigo/term_details?term=GO:0006412
									amide biosynthetic process	GO:0043604	1	0.74791	0.917754	Q94CM9	http://amigo.geneontology.org/cgi-bin/amigo/term_details?term=GO:0043604
									cellular response to stimulus	GO:0051716	1	0.74791	0.917754	Q9ST27	http://amigo.geneontology.org/cgi-bin/amigo/term_details?term=GO:0051716
									peptide biosynthetic process	GO:0043043	1	0.74791	0.917754	Q94CM9	http://amigo.geneontology.org/cgi-bin/amigo/term_details?term=GO:0043043
									cellular amide metabolic process	GO:0043603	1	0.74791	0.917754	Q94CM9	http://amigo.geneontology.org/cgi-bin/amigo/term_details?term=GO:0043603
									peptide metabolic process	GO:0006518	1	0.74791	0.917754	Q94CM9	http://amigo.geneontology.org/cgi-bin/amigo/term_details?term=GO:0006518
									protein phosphorylation	GO:0006468	1	0.812383	0.923445	Q9ST27	http://amigo.geneontology.org/cgi-bin/amigo/term_details?term=GO:0006468
									small molecule metabolic process	GO:0044281	1	0.812383	0.923445	Q9SNK3	http://amigo.geneontology.org/cgi-bin/amigo/term_details?term=GO:0044281
									organonitrogen compound biosynthetic process	GO:1901566	1	0.816945	0.923445	Q94CM9	http://amigo.geneontology.org/cgi-bin/amigo/term_details?term=GO:1901566
									macromolecule modification	GO:0043412	1	0.879547	0.937372	Q9ST27	http://amigo.geneontology.org/cgi-bin/amigo/term_details?term=GO:0043412
									cellular protein modification process	GO:0006464	1	0.879547	0.937372	Q9ST27	http://amigo.geneontology.org/cgi-bin/amigo/term_details?term=GO:0006464
									protein modification process	GO:0036211	1	0.879547	0.937372	Q9ST27	http://amigo.geneontology.org/cgi-bin/amigo/term_details?term=GO:0036211
									response to stimulus	GO:0050896	1	0.914669	0.958225	Q9ST27	http://amigo.geneontology.org/cgi-bin/amigo/term_details?term=GO:0050896

## Sheet: (d) ST1 vs IT1 UP
	Supplementary Table 3d Gene Ontogy(GO) enrichment analysis for down regulated DEGs under low light condition between samples ST1 vs IT1 up-regulated
	Cellular Component								Biological Process								Molecular Function
	#Term	ID	Gene number	P-Value	Corrected P-Value	Gene	Hyperlink		#Term	ID	Gene number	P-Value	Corrected P-Value	Gene	Hyperlink		#Term	ID	Gene number	P-Value	Corrected P-Value	Gene	Hyperlink
	cell part	GO:0044464	131	0.937086	0.986171	Q84LH6|Q5W6B4|Q0E3P3|Q10NP4|Q657G1|Q9LWV9|O22080|Q6Z387|Q5VMI1|Q6K439|Q9LWN1|Q8L453|Q9SLY8|Q0DFN8|Q2QX46|Q0JBZ8|Q8RZB7|Q0JBE8|Q7F8S2|Q851U1|Q94JA2|Q6I617|Q5ZAV7|Q64MA1|P37833|Q6AT22|Q10J94|Q0JN91|Q0E2E9|Q0J090|Q9LST6|Q2R1V1|Q6EPY3|Q10PB0|Q5N7C3|Q9LST9|P0C5B3|B7EW17|Q10MJ2|Q5VQP7|Q6AVD3|Q33AW3|Q94H98|Q6I5X0|Q10M64|Q336U3|Q7XI49|Q7G2B5|Q8L416|Q0JKJ3|Q5VNJ6|Q67UF5|Q10NC1|Q338P6|Q6YZI8|Q8RU26|P38419|…	http://amigo.geneontology.org/cgi-bin/amigo/term_details?term=GO:0044464		metabolic process	GO:0008152	23	0.00205715	0.2032	Q9LST6|Q94DH6|Q8SBB9|Q942C4|Q8W0I1|Q9LST9|Q6ZHS4|Q42456|Q8S7R8|Q94H98|Q9LWN1|Q94JJ0|Q8S625|P12330|Q9SNJ6|Q9LSU1|Q93VB5|Q94JA2|P30298|P37833|Q94JC6|Q9LWM4|Q9FVZ9	http://amigo.geneontology.org/cgi-bin/amigo/term_details?term=GO:0008152		catalytic activity	GO:0003824	16	0.0146277	0.33837	Q94JA2|Q8SBB9|Q942C4|P37833|Q8S7R8|Q94JC6|Q6ZHS4|Q42456|Q9SNJ6|Q94JJ0|Q9LWM4|Q94H98|Q9LHY3|Q8W0I1|Q9FE01|Q8S625	http://amigo.geneontology.org/cgi-bin/amigo/term_details?term=GO:0003824
	cell	GO:0005623	131	0.937086	0.986171	Q84LH6|Q5W6B4|Q0E3P3|Q10NP4|Q657G1|Q9LWV9|O22080|Q6Z387|Q5VMI1|Q6K439|Q9LWN1|Q8L453|Q9SLY8|Q0DFN8|Q2QX46|Q0JBZ8|Q8RZB7|Q0JBE8|Q7F8S2|Q851U1|Q94JA2|Q6I617|Q5ZAV7|Q64MA1|P37833|Q6AT22|Q10J94|Q0JN91|Q0E2E9|Q0J090|Q9LST6|Q2R1V1|Q6EPY3|Q10PB0|Q5N7C3|Q9LST9|P0C5B3|B7EW17|Q10MJ2|Q5VQP7|Q6AVD3|Q33AW3|Q94H98|Q6I5X0|Q10M64|Q336U3|Q7XI49|Q7G2B5|Q8L416|Q0JKJ3|Q5VNJ6|Q67UF5|Q10NC1|Q338P6|Q6YZI8|Q8RU26|P38419|…	http://amigo.geneontology.org/cgi-bin/amigo/term_details?term=GO:0005623		cellular process	GO:0009987	22	0.00460289	0.226053	Q9LST6|Q94DH6|Q8SBB9|Q8W0I1|Q9LST9|Q6ZHS4|Q9LGH4|Q94H98|Q9LWN1|Q94JJ0|Q8S625|P12330|P46265|Q9LSU1|Q93VB5|Q94JA2|P30298|P37833|Q6H664|Q9LWM4|Q94JE1|Q9FVZ9	http://amigo.geneontology.org/cgi-bin/amigo/term_details?term=GO:0009987		binding	GO:0005488	14	0.0218923	0.411984	Q93VB5|Q9LGH4|Q8SBB9|Q94D50|Q06396|O82113|Q94EA8|Q6H664|Q8RZB7|Q9FXT8|Q8RYK0|Q9LWM4|Q5Z9N8|Q94JE1	http://amigo.geneontology.org/cgi-bin/amigo/term_details?term=GO:0005488
	intracellular	GO:0005622	130	0.944444	0.986866	Q84LH6|Q5W6B4|Q0E3P3|Q10NP4|Q657G1|O22080|Q6Z387|Q5VMI1|Q6K439|Q9LWN1|Q8L453|Q9SLY8|Q0DFN8|Q2QX46|Q0JBZ8|Q8RZB7|Q0JBE8|Q7F8S2|Q851U1|Q94JA2|Q6I617|Q5ZAV7|Q64MA1|P37833|Q6AT22|Q10J94|Q0JN91|Q0E2E9|Q0J090|Q9LST6|Q2R1V1|Q6EPY3|Q10PB0|Q5N7C3|Q9LST9|P0C5B3|B7EW17|Q10MJ2|Q5VQP7|Q6AVD3|Q33AW3|Q94H98|Q6I5X0|Q10M64|Q336U3|Q7XI49|Q7G2B5|Q8L416|Q0JKJ3|Q5VNJ6|Q67UF5|Q10NC1|Q338P6|Q6YZI8|Q8RU26|P38419|Q6YZW2|…	http://amigo.geneontology.org/cgi-bin/amigo/term_details?term=GO:0005622		cellular metabolic process	GO:0044237	18	0.0103115	0.322444	Q93VB5|Q9LST6|Q94DH6|Q94JA2|Q8SBB9|P30298|P37833|Q9LST9|Q94H98|Q9LWN1|Q6ZHS4|Q94JJ0|P12330|Q9LWM4|Q9LSU1|Q9FVZ9|Q8W0I1|Q8S625	http://amigo.geneontology.org/cgi-bin/amigo/term_details?term=GO:0044237		heterocyclic compound binding	GO:1901363	11	0.026453	0.411984	Q93VB5|Q9LGH4|Q8SBB9|Q94D50|Q06396|O82113|Q94EA8|Q9FXT8|Q9LWM4|Q5Z9N8|Q94JE1	http://amigo.geneontology.org/cgi-bin/amigo/term_details?term=GO:1901363
	intracellular part	GO:0044424	129	0.952579	0.993019	Q84LH6|Q5W6B4|Q0E3P3|Q10NP4|Q657G1|O22080|Q6Z387|Q5VMI1|Q6K439|Q9LWN1|Q8L453|Q9SLY8|Q0DFN8|Q2QX46|Q0JBZ8|Q8RZB7|Q0JBE8|Q7F8S2|Q851U1|Q94JA2|Q6I617|Q5ZAV7|Q64MA1|P37833|Q6AT22|Q10J94|Q0JN91|Q0E2E9|Q0J090|Q9LST6|Q2R1V1|Q6EPY3|Q10PB0|Q5N7C3|Q9LST9|P0C5B3|B7EW17|Q10MJ2|Q5VQP7|Q6AVD3|Q33AW3|Q94H98|Q6I5X0|Q10M64|Q336U3|Q7XI49|Q7G2B5|Q8L416|Q0JKJ3|Q5VNJ6|Q67UF5|Q10NC1|Q338P6|Q6YZI8|Q8RU26|P38419|Q6YZW2|…	http://amigo.geneontology.org/cgi-bin/amigo/term_details?term=GO:0044424		organic substance metabolic process	GO:0071704	16	0.0251975	0.411984	Q93VB5|Q9LST6|Q94JA2|Q8SBB9|P30298|P37833|Q42456|Q9LST9|Q94H98|Q9LWN1|Q6ZHS4|Q94JJ0|Q9LWM4|Q9LSU1|Q8W0I1|Q8S625	http://amigo.geneontology.org/cgi-bin/amigo/term_details?term=GO:0071704		organic cyclic compound binding	GO:0097159	11	0.026453	0.411984	Q93VB5|Q9LGH4|Q8SBB9|Q94D50|Q06396|O82113|Q94EA8|Q9FXT8|Q9LWM4|Q5Z9N8|Q94JE1	http://amigo.geneontology.org/cgi-bin/amigo/term_details?term=GO:0097159
	organelle	GO:0043226	126	0.968258	0.994325	Q84LH6|Q5W6B4|Q0E3P3|Q10NP4|Q657G1|O22080|Q6Z387|Q5VMI1|Q6K439|Q9LWN1|Q8L453|Q9SLY8|Q0DFN8|Q2QX46|Q0JBZ8|Q8RZB7|Q0JBE8|Q7F8S2|Q851U1|Q94JA2|Q6I617|Q5ZAV7|Q64MA1|Q0E2E9|Q6AT22|Q10J94|Q0JN91|Q6YZI8|Q0J090|Q0J0M5|Q2R1V1|Q6EPY3|Q10PB0|Q5N7C3|P0C5B3|B7EW17|Q10MJ2|Q5VQP7|Q6AVD3|Q33AW3|Q94H98|Q6I5X0|Q10M64|Q336U3|Q7XI49|Q7G2B5|Q8L416|Q0JKJ3|Q5VNJ6|Q67UF5|Q10NC1|Q338P6|Q6Z2I1|Q8RU26|P38419|Q6YZW2|Q5Z9H8|…	http://amigo.geneontology.org/cgi-bin/amigo/term_details?term=GO:0043226		primary metabolic process	GO:0044238	15	0.0311013	0.411984	Q93VB5|Q9LST6|Q94JA2|Q8SBB9|P30298|P37833|Q9LST9|Q94H98|Q9LWN1|Q42456|Q94JJ0|Q9LWM4|Q9LSU1|Q8W0I1|Q8S625	http://amigo.geneontology.org/cgi-bin/amigo/term_details?term=GO:0044238		DNA binding	GO:0003677	7	0.00267688	0.2032	Q93VB5|Q9LGH4|Q8SBB9|Q94D50|O82113|Q94EA8|Q94JE1	http://amigo.geneontology.org/cgi-bin/amigo/term_details?term=GO:0003677
	intracellular organelle	GO:0043229	126	0.968258	0.994325	Q84LH6|Q5W6B4|Q0E3P3|Q10NP4|Q657G1|O22080|Q6Z387|Q5VMI1|Q6K439|Q9LWN1|Q8L453|Q9SLY8|Q0DFN8|Q2QX46|Q0JBZ8|Q8RZB7|Q0JBE8|Q7F8S2|Q851U1|Q94JA2|Q6I617|Q5ZAV7|Q64MA1|Q0E2E9|Q6AT22|Q10J94|Q0JN91|Q6YZI8|Q0J090|Q0J0M5|Q2R1V1|Q6EPY3|Q10PB0|Q5N7C3|P0C5B3|B7EW17|Q10MJ2|Q5VQP7|Q6AVD3|Q33AW3|Q94H98|Q6I5X0|Q10M64|Q336U3|Q7XI49|Q7G2B5|Q8L416|Q0JKJ3|Q5VNJ6|Q67UF5|Q10NC1|Q338P6|Q6Z2I1|Q8RU26|P38419|Q6YZW2|Q5Z9H8|…	http://amigo.geneontology.org/cgi-bin/amigo/term_details?term=GO:0043229		macromolecule metabolic process	GO:0043170	11	0.0661274	0.430116	Q93VB5|Q9LST6|Q8SBB9|Q8W0I1|Q9LST9|Q94H98|Q9LWN1|Q42456|Q9LWM4|Q9LSU1|Q8S625	http://amigo.geneontology.org/cgi-bin/amigo/term_details?term=GO:0043170		nucleic acid binding	GO:0003676	7	0.0151826	0.33837	Q93VB5|Q9LGH4|Q8SBB9|Q94D50|O82113|Q94EA8|Q94JE1	http://amigo.geneontology.org/cgi-bin/amigo/term_details?term=GO:0003676
	cytoplasm	GO:0005737	125	0.96128	0.994325	Q84LH6|Q5W6B4|Q0E3P3|Q10NP4|Q657G1|O22080|Q6Z387|Q5VMI1|Q6K439|Q9LWN1|Q8L453|Q9SLY8|Q0DFN8|Q2QX46|Q0JBZ8|Q8RZB7|Q0JBE8|Q7F8S2|Q851U1|Q94JA2|Q6I617|Q5ZAV7|Q64MA1|P37833|Q6AT22|Q10J94|Q0JN91|Q0E2E9|Q0J090|Q0J0M5|Q2R1V1|Q6EPY3|Q10PB0|Q5N7C3|P0C5B3|B7EW17|Q10MJ2|Q5VQP7|Q6AVD3|Q33AW3|Q94H98|Q6I5X0|Q10M64|Q336U3|Q7XI49|Q7G2B5|Q8L416|Q0JKJ3|Q5VNJ6|Q67UF5|Q10NC1|Q338P6|Q6YZI8|Q8RU26|P38419|Q6YZW2|Q5Z9H8|…	http://amigo.geneontology.org/cgi-bin/amigo/term_details?term=GO:0005737		single-organism process	GO:0044699	11	0.144962	0.54339	Q94DH6|Q94JA2|P30298|P37833|Q6H664|Q6ZHS4|Q94JJ0|P46265|Q9AX79|Q9LWM4|Q9FVZ9	http://amigo.geneontology.org/cgi-bin/amigo/term_details?term=GO:0044699		transferase activity	GO:0016740	6	0.104837	0.534737	Q8S625|Q942C4|P37833|Q8S7R8|Q9LWM4|Q8W0I1	http://amigo.geneontology.org/cgi-bin/amigo/term_details?term=GO:0016740
	cytoplasmic part	GO:0044444	124	0.964432	0.994325	Q84LH6|Q5W6B4|Q0E3P3|Q10NP4|Q657G1|O22080|Q6Z387|Q5VMI1|Q6K439|Q9LWN1|Q8L453|Q9SLY8|Q0DFN8|Q2QX46|Q0JBZ8|Q8RZB7|Q0JBE8|Q7F8S2|Q851U1|Q94JA2|Q6I617|Q5ZAV7|Q64MA1|Q0E2E9|Q6AT22|Q10J94|Q0JN91|Q6YZI8|Q0J090|Q0J0M5|Q2R1V1|Q6EPY3|Q10PB0|Q5N7C3|P0C5B3|B7EW17|Q10MJ2|Q5VQP7|Q6AVD3|Q33AW3|Q94H98|Q6I5X0|Q10M64|Q336U3|Q7XI49|Q7G2B5|Q8L416|Q0JKJ3|Q5VNJ6|Q67UF5|Q10NC1|Q338P6|Q6Z2I1|Q8RU26|P38419|Q6YZW2|Q5Z9H8|…	http://amigo.geneontology.org/cgi-bin/amigo/term_details?term=GO:0044444		cellular macromolecule metabolic process	GO:0044260	10	0.0680458	0.435888	Q93VB5|Q9LST6|Q8SBB9|Q8W0I1|Q9LST9|Q94H98|Q9LWN1|Q9LWM4|Q9LSU1|Q8S625	http://amigo.geneontology.org/cgi-bin/amigo/term_details?term=GO:0044260		purine ribonucleoside binding	GO:0032550	5	0.252561	0.573255	Q9LWM4|Q06396|Q9FXT8|Q8SBB9|Q5Z9N8	http://amigo.geneontology.org/cgi-bin/amigo/term_details?term=GO:0032550
	intracellular membrane-bounded organelle	GO:0043231	124	0.977022	0.994325	Q84LH6|Q5W6B4|Q0E3P3|Q10NP4|Q657G1|O22080|Q6Z387|Q5VMI1|Q6K439|Q8L453|Q9SLY8|Q0DFN8|Q2QX46|Q0JBZ8|Q8RZB7|Q0JBE8|Q7F8S2|Q851U1|Q94JA2|Q6I617|Q5ZAV7|Q64MA1|Q0E2E9|Q6AT22|Q10J94|Q0JN91|Q6YZI8|Q0J090|Q0J0M5|Q2R1V1|Q6EPY3|Q10PB0|Q5N7C3|P0C5B3|B7EW17|Q10MJ2|Q5VQP7|Q6AVD3|Q33AW3|Q94H98|Q6I5X0|Q10M64|Q336U3|Q7XI49|Q7G2B5|Q8L416|Q0JKJ3|Q5VNJ6|Q67UF5|Q10NC1|Q338P6|Q6Z2I1|Q8RU26|P38419|Q6YZW2|Q5Z9H8|Q8H5U8|…	http://amigo.geneontology.org/cgi-bin/amigo/term_details?term=GO:0043231		single-organism cellular process	GO:0044763	10	0.114327	0.54339	Q94DH6|Q94JA2|P30298|P37833|Q6H664|Q6ZHS4|Q94JJ0|P46265|Q9LWM4|Q9FVZ9	http://amigo.geneontology.org/cgi-bin/amigo/term_details?term=GO:0044763		ribonucleoside binding	GO:0032549	5	0.252561	0.573255	Q9LWM4|Q06396|Q9FXT8|Q8SBB9|Q5Z9N8	http://amigo.geneontology.org/cgi-bin/amigo/term_details?term=GO:0032549
	membrane-bounded organelle	GO:0043227	124	0.977022	0.994325	Q84LH6|Q5W6B4|Q0E3P3|Q10NP4|Q657G1|O22080|Q6Z387|Q5VMI1|Q6K439|Q8L453|Q9SLY8|Q0DFN8|Q2QX46|Q0JBZ8|Q8RZB7|Q0JBE8|Q7F8S2|Q851U1|Q94JA2|Q6I617|Q5ZAV7|Q64MA1|Q0E2E9|Q6AT22|Q10J94|Q0JN91|Q6YZI8|Q0J090|Q0J0M5|Q2R1V1|Q6EPY3|Q10PB0|Q5N7C3|P0C5B3|B7EW17|Q10MJ2|Q5VQP7|Q6AVD3|Q33AW3|Q94H98|Q6I5X0|Q10M64|Q336U3|Q7XI49|Q7G2B5|Q8L416|Q0JKJ3|Q5VNJ6|Q67UF5|Q10NC1|Q338P6|Q6Z2I1|Q8RU26|P38419|Q6YZW2|Q5Z9H8|Q8H5U8|…	http://amigo.geneontology.org/cgi-bin/amigo/term_details?term=GO:0043227		protein metabolic process	GO:0019538	9	0.0475111	0.411984	Q9LST6|Q8S625|Q8W0I1|Q9LST9|Q94H98|Q9LWN1|Q42456|Q9LWM4|Q9LSU1	http://amigo.geneontology.org/cgi-bin/amigo/term_details?term=GO:0019538		purine nucleotide binding	GO:0017076	5	0.252561	0.573255	Q9LWM4|Q06396|Q9FXT8|Q8SBB9|Q5Z9N8	http://amigo.geneontology.org/cgi-bin/amigo/term_details?term=GO:0017076
	plastid	GO:0009536	46	0.696723	0.837123	Q0J090|Q0DWE8|Q6ZAA5|Q941V2|Q2QXZ7|Q5W6B4|Q5N7C3|Q0JDF7|Q2QPV9|Q0IU70|P0C5B3|Q8H4P7|Q0J0M5|Q2RAQ9|Q5Z992|Q6K439|P38419|Q7Y0C8|Q69NG5|Q7XI49|Q67UQ4|Q10R85|Q10N84|Q0DJ94|Q2QT32|P12330|Q8RZB7|P20907|Q5VNJ6|Q10LG9|Q10N28|Q2QU14|Q8S7U4|Q10NC1|Q6I617|Q5ZAV7|Q64MA1|Q338P6|Q6AT22|Q6F2V2|Q42997|Q69MN4|Q652P6|Q6ZJI9|Q0J889|Q6H7Q6	http://amigo.geneontology.org/cgi-bin/amigo/term_details?term=GO:0009536		cellular protein metabolic process	GO:0044267	8	0.046227	0.411984	Q9LST6|Q8S625|Q8W0I1|Q9LST9|Q94H98|Q9LWN1|Q9LWM4|Q9LSU1	http://amigo.geneontology.org/cgi-bin/amigo/term_details?term=GO:0044267		ribonucleotide binding	GO:0032553	5	0.252561	0.573255	Q9LWM4|Q06396|Q9FXT8|Q8SBB9|Q5Z9N8	http://amigo.geneontology.org/cgi-bin/amigo/term_details?term=GO:0032553
	cytoplasmic vesicle	GO:0031410	45	0.989972	0.994325	Q6AVD3|Q84LH6|Q2R1V1|Q10PB0|Q9FEG7|Q42456|Q657G1|Q9ASJ0|Q75GX3|Q53LQ0|Q5VQP7|Q6Z387|Q5JMS4|Q5VMI1|Q9FWU4|Q8L453|Q6Z5Z9|Q9SLY8|Q688M0|Q6L4H1|Q7F1U0|Q10K80|Q10T26|Q7G2B5|Q6AUA1|Q6Z1L1|Q7XHL0|Q10MJ2|Q8L416|Q0JKJ3|Q0JA85|Q0D5V1|O22080|Q5VML4|Q67UF5|Q851U1|Q5QNJ2|Q0E2E9|Q336U3|Q5W6F1|Q10J94|Q8RU26|Q6Z7B0|Q5Z9N8|Q6YZI8	http://amigo.geneontology.org/cgi-bin/amigo/term_details?term=GO:0031410		single-organism metabolic process	GO:0044710	7	0.169047	0.550722	Q94DH6|Q94JA2|P30298|P37833|Q6ZHS4|Q94JJ0|Q9FVZ9	http://amigo.geneontology.org/cgi-bin/amigo/term_details?term=GO:0044710		nucleoside binding	GO:0001882	5	0.252561	0.573255	Q9LWM4|Q06396|Q9FXT8|Q8SBB9|Q5Z9N8	http://amigo.geneontology.org/cgi-bin/amigo/term_details?term=GO:0001882
	intracellular vesicle	GO:0097708	45	0.989972	0.994325	Q6AVD3|Q84LH6|Q2R1V1|Q10PB0|Q9FEG7|Q42456|Q657G1|Q9ASJ0|Q75GX3|Q53LQ0|Q5VQP7|Q6Z387|Q5JMS4|Q5VMI1|Q9FWU4|Q8L453|Q6Z5Z9|Q9SLY8|Q688M0|Q6L4H1|Q7F1U0|Q10K80|Q10T26|Q7G2B5|Q6AUA1|Q6Z1L1|Q7XHL0|Q10MJ2|Q8L416|Q0JKJ3|Q0JA85|Q0D5V1|O22080|Q5VML4|Q67UF5|Q851U1|Q5QNJ2|Q0E2E9|Q336U3|Q5W6F1|Q10J94|Q8RU26|Q6Z7B0|Q5Z9N8|Q6YZI8	http://amigo.geneontology.org/cgi-bin/amigo/term_details?term=GO:0097708		proteolysis	GO:0006508	6	0.00226602	0.2032	Q9LST6|Q8S625|Q8W0I1|Q9LST9|Q42456|Q9LSU1	http://amigo.geneontology.org/cgi-bin/amigo/term_details?term=GO:0006508		purine nucleoside binding	GO:0001883	5	0.252561	0.573255	Q9LWM4|Q06396|Q9FXT8|Q8SBB9|Q5Z9N8	http://amigo.geneontology.org/cgi-bin/amigo/term_details?term=GO:0001883
	membrane-bounded vesicle	GO:0031988	45	0.989972	0.994325	Q6AVD3|Q84LH6|Q2R1V1|Q10PB0|Q9FEG7|Q42456|Q657G1|Q9ASJ0|Q75GX3|Q53LQ0|Q5VQP7|Q6Z387|Q5JMS4|Q5VMI1|Q9FWU4|Q8L453|Q6Z5Z9|Q9SLY8|Q688M0|Q6L4H1|Q7F1U0|Q10K80|Q10T26|Q7G2B5|Q6AUA1|Q6Z1L1|Q7XHL0|Q10MJ2|Q8L416|Q0JKJ3|Q0JA85|Q0D5V1|O22080|Q5VML4|Q67UF5|Q851U1|Q5QNJ2|Q0E2E9|Q336U3|Q5W6F1|Q10J94|Q8RU26|Q6Z7B0|Q5Z9N8|Q6YZI8	http://amigo.geneontology.org/cgi-bin/amigo/term_details?term=GO:0031988		generation of precursor metabolites and energy	GO:0006091	5	0.0473248	0.411984	P37833|Q94JA2|Q94JJ0|Q94DH6|Q9FVZ9	http://amigo.geneontology.org/cgi-bin/amigo/term_details?term=GO:0006091		purine ribonucleoside triphosphate binding	GO:0035639	5	0.252561	0.573255	Q9LWM4|Q06396|Q9FXT8|Q8SBB9|Q5Z9N8	http://amigo.geneontology.org/cgi-bin/amigo/term_details?term=GO:0035639
	cytoplasmic, membrane-bounded vesicle	GO:0016023	45	0.989972	0.994325	Q6AVD3|Q84LH6|Q2R1V1|Q10PB0|Q9FEG7|Q42456|Q657G1|Q9ASJ0|Q75GX3|Q53LQ0|Q5VQP7|Q6Z387|Q5JMS4|Q5VMI1|Q9FWU4|Q8L453|Q6Z5Z9|Q9SLY8|Q688M0|Q6L4H1|Q7F1U0|Q10K80|Q10T26|Q7G2B5|Q6AUA1|Q6Z1L1|Q7XHL0|Q10MJ2|Q8L416|Q0JKJ3|Q0JA85|Q0D5V1|O22080|Q5VML4|Q67UF5|Q851U1|Q5QNJ2|Q0E2E9|Q336U3|Q5W6F1|Q10J94|Q8RU26|Q6Z7B0|Q5Z9N8|Q6YZI8	http://amigo.geneontology.org/cgi-bin/amigo/term_details?term=GO:0016023		macromolecule modification	GO:0043412	4	0.175957	0.550722	Q9LWM4|Q8W0I1|Q8S625|Q94H98	http://amigo.geneontology.org/cgi-bin/amigo/term_details?term=GO:0043412		purine ribonucleotide binding	GO:0032555	5	0.252561	0.573255	Q9LWM4|Q06396|Q9FXT8|Q8SBB9|Q5Z9N8	http://amigo.geneontology.org/cgi-bin/amigo/term_details?term=GO:0032555
	vesicle	GO:0031982	45	0.989972	0.994325	Q6AVD3|Q84LH6|Q2R1V1|Q10PB0|Q9FEG7|Q42456|Q657G1|Q9ASJ0|Q75GX3|Q53LQ0|Q5VQP7|Q6Z387|Q5JMS4|Q5VMI1|Q9FWU4|Q8L453|Q6Z5Z9|Q9SLY8|Q688M0|Q6L4H1|Q7F1U0|Q10K80|Q10T26|Q7G2B5|Q6AUA1|Q6Z1L1|Q7XHL0|Q10MJ2|Q8L416|Q0JKJ3|Q0JA85|Q0D5V1|O22080|Q5VML4|Q67UF5|Q851U1|Q5QNJ2|Q0E2E9|Q336U3|Q5W6F1|Q10J94|Q8RU26|Q6Z7B0|Q5Z9N8|Q6YZI8	http://amigo.geneontology.org/cgi-bin/amigo/term_details?term=GO:0031982		nitrogen compound metabolic process	GO:0006807	5	0.376969	0.666481	Q9LWN1|Q93VB5|P37833|Q94JJ0|Q8SBB9	http://amigo.geneontology.org/cgi-bin/amigo/term_details?term=GO:0006807		small molecule binding	GO:0036094	5	0.257183	0.573255	Q9LWM4|Q06396|Q9FXT8|Q8SBB9|Q5Z9N8	http://amigo.geneontology.org/cgi-bin/amigo/term_details?term=GO:0036094
	membrane	GO:0016020	40	0.162023	0.546673	Q5N7C8|Q851M9|Q40746|Q69TY0|Q69SG3|Q10PB0|Q0J7X7|Q69XD4|Q851G4|Q2QQT3|Q10P23|Q5QMB6|Q69TF5|Q9LWV9|Q7XHL0|Q0ILL8|Q2RBL5|Q5ZBL2|Q852F6|Q9FTZ2|Q33A72|Q60EP1|Q5KQJ4|Q10Q18|Q8H493|Q8H6H2|P12330|Q5VNJ6|Q0J2I9|P31691|Q8H3C6|Q7Y003|Q9AX79|Q2QWH7|Q10RF5|Q8GU86|Q67WJ7|Q9LD96|Q852A9|Q8H6H4	http://amigo.geneontology.org/cgi-bin/amigo/term_details?term=GO:0016020		organic substance catabolic process	GO:1901575	4	0.0114542	0.322444	Q9LSU1|Q94JJ0|Q9LST9|Q9LST6	http://amigo.geneontology.org/cgi-bin/amigo/term_details?term=GO:1901575		nucleotide binding	GO:0000166	5	0.257183	0.573255	Q9LWM4|Q06396|Q9FXT8|Q8SBB9|Q5Z9N8	http://amigo.geneontology.org/cgi-bin/amigo/term_details?term=GO:0000166
	mitochondrion	GO:0005739	32	0.719046	0.851146	Q8H5U8|Q69SG3|Q0E3P3|Q7F8S2|Q10NP4|B7EW17|Q7XHN5|Q33AW3|Q6YZW2|Q94H98|Q6I5X0|Q9AV76|Q0DFN8|Q8LIM2|Q10M64|Q6ZG90|Q2QX46|Q0JBZ8|Q0JBE8|Q0J7X7|Q5VM93|Q8H3C6|Q94JA2|Q8LNG5|P30298|Q6EPY3|Q6H664|Q6Z6Y2|Q0JN91|Q6Z2I1|Q852A9|Q5Z9H8	http://amigo.geneontology.org/cgi-bin/amigo/term_details?term=GO:0005739		catabolic process	GO:0009056	4	0.0114542	0.322444	Q9LSU1|Q94JJ0|Q9LST9|Q9LST6	http://amigo.geneontology.org/cgi-bin/amigo/term_details?term=GO:0009056		nucleoside phosphate binding	GO:1901265	5	0.257183	0.573255	Q9LWM4|Q06396|Q9FXT8|Q8SBB9|Q5Z9N8	http://amigo.geneontology.org/cgi-bin/amigo/term_details?term=GO:1901265
	macromolecular complex	GO:0032991	5	0.110346	0.54339	Q9LWN1|Q9LST6|Q9LWV9|Q9LST9|Q94H98	http://amigo.geneontology.org/cgi-bin/amigo/term_details?term=GO:0032991		oxidation-reduction process	GO:0055114	4	0.109156	0.54339	P37833|Q94JA2|Q94DH6|Q9FVZ9	http://amigo.geneontology.org/cgi-bin/amigo/term_details?term=GO:0055114		carbohydrate derivative binding	GO:0097367	5	0.261824	0.576112	Q9LWM4|Q06396|Q9FXT8|Q8SBB9|Q5Z9N8	http://amigo.geneontology.org/cgi-bin/amigo/term_details?term=GO:0097367
	protein complex	GO:0043234	4	0.0661717	0.430116	Q9LWV9|Q9LST6|Q9LST9|Q94H98	http://amigo.geneontology.org/cgi-bin/amigo/term_details?term=GO:0043234		cellular protein modification process	GO:0006464	4	0.175957	0.550722	Q9LWM4|Q8W0I1|Q8S625|Q94H98	http://amigo.geneontology.org/cgi-bin/amigo/term_details?term=GO:0006464		oxidoreductase activity	GO:0016491	4	0.138744	0.54339	Q6ZHS4|Q9FE01|Q94JA2|Q94JC6	http://amigo.geneontology.org/cgi-bin/amigo/term_details?term=GO:0016491
	proteasome core complex	GO:0005839	2	0.0238187	0.411984	Q9LST6|Q9LST9	http://amigo.geneontology.org/cgi-bin/amigo/term_details?term=GO:0005839		protein modification process	GO:0036211	4	0.175957	0.550722	Q9LWM4|Q8W0I1|Q8S625|Q94H98	http://amigo.geneontology.org/cgi-bin/amigo/term_details?term=GO:0036211		ATP binding	GO:0005524	4	0.324322	0.631048	Q9LWM4|Q5Z9N8|Q9FXT8|Q8SBB9	http://amigo.geneontology.org/cgi-bin/amigo/term_details?term=GO:0005524
	proteasome complex	GO:0000502	2	0.0238187	0.411984	Q9LST6|Q9LST9	http://amigo.geneontology.org/cgi-bin/amigo/term_details?term=GO:0000502		organic cyclic compound metabolic process	GO:1901360	4	0.216095	0.559472	Q6ZHS4|Q93VB5|Q94JJ0|Q8SBB9	http://amigo.geneontology.org/cgi-bin/amigo/term_details?term=GO:1901360		adenyl ribonucleotide binding	GO:0032559	4	0.324322	0.631048	Q9LWM4|Q5Z9N8|Q9FXT8|Q8SBB9	http://amigo.geneontology.org/cgi-bin/amigo/term_details?term=GO:0032559
	integral component of membrane	GO:0016021	2	0.0856446	0.489715	Q9LWV9|Q852F6	http://amigo.geneontology.org/cgi-bin/amigo/term_details?term=GO:0016021		cellular aromatic compound metabolic process	GO:0006725	4	0.226499	0.572071	Q6ZHS4|Q93VB5|Q94JJ0|Q8SBB9	http://amigo.geneontology.org/cgi-bin/amigo/term_details?term=GO:0006725		adenyl nucleotide binding	GO:0030554	4	0.324322	0.631048	Q9LWM4|Q5Z9N8|Q9FXT8|Q8SBB9	http://amigo.geneontology.org/cgi-bin/amigo/term_details?term=GO:0030554
	intrinsic component of membrane	GO:0031224	2	0.0856446	0.489715	Q9LWV9|Q852F6	http://amigo.geneontology.org/cgi-bin/amigo/term_details?term=GO:0031224		cellular nitrogen compound metabolic process	GO:0034641	4	0.467716	0.691406	Q9LWN1|Q93VB5|Q94JJ0|Q8SBB9	http://amigo.geneontology.org/cgi-bin/amigo/term_details?term=GO:0034641		metal ion binding	GO:0046872	3	0.0886363	0.489715	Q8RZB7|O82113|Q8RYK0	http://amigo.geneontology.org/cgi-bin/amigo/term_details?term=GO:0046872
	membrane part	GO:0044425	2	0.330703	0.632774	Q9LWV9|Q852F6	http://amigo.geneontology.org/cgi-bin/amigo/term_details?term=GO:0044425		biosynthetic process	GO:0009058	4	0.621431	0.812641	Q9LWN1|Q6ZHS4|Q93VB5|P30298	http://amigo.geneontology.org/cgi-bin/amigo/term_details?term=GO:0009058		cation binding	GO:0043169	3	0.0886363	0.489715	Q8RZB7|O82113|Q8RYK0	http://amigo.geneontology.org/cgi-bin/amigo/term_details?term=GO:0043169
	phosphatase complex	GO:1903293	1	0.138657	0.54339	Q94H98	http://amigo.geneontology.org/cgi-bin/amigo/term_details?term=GO:1903293		ubiquitin-dependent protein catabolic process	GO:0006511	3	0.00352216	0.2032	Q9LSU1|Q9LST9|Q9LST6	http://amigo.geneontology.org/cgi-bin/amigo/term_details?term=GO:0006511		ion binding	GO:0043167	3	0.0886363	0.489715	Q8RZB7|O82113|Q8RYK0	http://amigo.geneontology.org/cgi-bin/amigo/term_details?term=GO:0043167
	protein serine/threonine phosphatase complex	GO:0008287	1	0.138657	0.54339	Q94H98	http://amigo.geneontology.org/cgi-bin/amigo/term_details?term=GO:0008287		modification-dependent macromolecule catabolic process	GO:0043632	3	0.00352216	0.2032	Q9LSU1|Q9LST9|Q9LST6	http://amigo.geneontology.org/cgi-bin/amigo/term_details?term=GO:0043632		hydrolase activity	GO:0016787	3	0.313865	0.631048	Q42456|Q8SBB9|Q94H98	http://amigo.geneontology.org/cgi-bin/amigo/term_details?term=GO:0016787
	non-membrane-bounded organelle	GO:0043228	2	0.375301	0.666481	Q9LWN1|P46265	http://amigo.geneontology.org/cgi-bin/amigo/term_details?term=GO:0043228		modification-dependent protein catabolic process	GO:0019941	3	0.00352216	0.2032	Q9LSU1|Q9LST9|Q9LST6	http://amigo.geneontology.org/cgi-bin/amigo/term_details?term=GO:0019941		oxidoreductase activity, acting on CH-OH group of donors	GO:0016614	2	0.0116722	0.322444	Q6ZHS4|Q94JA2	http://amigo.geneontology.org/cgi-bin/amigo/term_details?term=GO:0016614
	intracellular non-membrane-bounded organelle	GO:0043232	2	0.375301	0.666481	Q9LWN1|P46265	http://amigo.geneontology.org/cgi-bin/amigo/term_details?term=GO:0043232		proteolysis involved in cellular protein catabolic process	GO:0051603	3	0.00352216	0.2032	Q9LSU1|Q9LST9|Q9LST6	http://amigo.geneontology.org/cgi-bin/amigo/term_details?term=GO:0051603		ubiquitin-protein transferase activity	GO:0004842	2	0.03382	0.411984	Q8W0I1|Q8S625	http://amigo.geneontology.org/cgi-bin/amigo/term_details?term=GO:0004842
	intracellular organelle part	GO:0044446	2	0.435528	0.686914	P46265|P12330	http://amigo.geneontology.org/cgi-bin/amigo/term_details?term=GO:0044446		protein catabolic process	GO:0030163	3	0.00652784	0.240442	Q9LSU1|Q9LST9|Q9LST6	http://amigo.geneontology.org/cgi-bin/amigo/term_details?term=GO:0030163		ubiquitin-like protein transferase activity	GO:0019787	2	0.0393287	0.411984	Q8W0I1|Q8S625	http://amigo.geneontology.org/cgi-bin/amigo/term_details?term=GO:0019787
	organelle part	GO:0044422	2	0.435528	0.686914	P46265|P12330	http://amigo.geneontology.org/cgi-bin/amigo/term_details?term=GO:0044422		cellular protein catabolic process	GO:0044257	3	0.00652784	0.240442	Q9LSU1|Q9LST9|Q9LST6	http://amigo.geneontology.org/cgi-bin/amigo/term_details?term=GO:0044257		calcium ion binding	GO:0005509	2	0.051265	0.411984	Q8RZB7|Q8RYK0	http://amigo.geneontology.org/cgi-bin/amigo/term_details?term=GO:0005509
	microtubule cytoskeleton	GO:0015630	1	0.180465	0.550722	P46265	http://amigo.geneontology.org/cgi-bin/amigo/term_details?term=GO:0015630		cellular macromolecule catabolic process	GO:0044265	3	0.00652784	0.240442	Q9LSU1|Q9LST9|Q9LST6	http://amigo.geneontology.org/cgi-bin/amigo/term_details?term=GO:0044265		structural molecule activity	GO:0005198	2	0.276111	0.576112	Q9LWN1|P46265	http://amigo.geneontology.org/cgi-bin/amigo/term_details?term=GO:0005198
	plasma membrane part	GO:0044459	1	0.200602	0.550722	Q9LWV9	http://amigo.geneontology.org/cgi-bin/amigo/term_details?term=GO:0044459		macromolecule catabolic process	GO:0009057	3	0.0227668	0.411984	Q9LSU1|Q9LST9|Q9LST6	http://amigo.geneontology.org/cgi-bin/amigo/term_details?term=GO:0009057		protein binding	GO:0005515	2	0.303504	0.62106	Q5Z9N8|Q6H664	http://amigo.geneontology.org/cgi-bin/amigo/term_details?term=GO:0005515
	plasma membrane protein complex	GO:0098797	1	0.200602	0.550722	Q9LWV9	http://amigo.geneontology.org/cgi-bin/amigo/term_details?term=GO:0098797		cellular catabolic process	GO:0044248	3	0.0336564	0.411984	Q9LSU1|Q9LST9|Q9LST6	http://amigo.geneontology.org/cgi-bin/amigo/term_details?term=GO:0044248		transporter activity	GO:0005215	2	0.508058	0.722063	Q06396|Q852F6	http://amigo.geneontology.org/cgi-bin/amigo/term_details?term=GO:0005215
	cytoskeletal part	GO:0044430	1	0.220245	0.559472	P46265	http://amigo.geneontology.org/cgi-bin/amigo/term_details?term=GO:0044430		organic acid metabolic process	GO:0006082	3	0.147063	0.54339	P37833|Q94JA2|Q94JJ0	http://amigo.geneontology.org/cgi-bin/amigo/term_details?term=GO:0006082		protein serine/threonine phosphatase activity	GO:0004722	1	0.138657	0.54339	Q94H98	http://amigo.geneontology.org/cgi-bin/amigo/term_details?term=GO:0004722
	cytoskeleton	GO:0005856	1	0.220245	0.559472	P46265	http://amigo.geneontology.org/cgi-bin/amigo/term_details?term=GO:0005856		cellular response to stimulus	GO:0051716	3	0.170766	0.550722	Q9LWM4|Q8SBB9|Q6H664	http://amigo.geneontology.org/cgi-bin/amigo/term_details?term=GO:0051716		phosphoprotein phosphatase activity	GO:0004721	1	0.138657	0.54339	Q94H98	http://amigo.geneontology.org/cgi-bin/amigo/term_details?term=GO:0004721
	plasma membrane	GO:0005886	1	0.311454	0.631048	Q9LWV9	http://amigo.geneontology.org/cgi-bin/amigo/term_details?term=GO:0005886		small molecule metabolic process	GO:0044281	3	0.247056	0.573255	P37833|Q94JA2|Q94JJ0	http://amigo.geneontology.org/cgi-bin/amigo/term_details?term=GO:0044281		DNA-dependent ATPase activity	GO:0008094	1	0.138657	0.54339	Q8SBB9	http://amigo.geneontology.org/cgi-bin/amigo/term_details?term=GO:0008094
	cell periphery	GO:0071944	1	0.391998	0.679811	Q9LWV9	http://amigo.geneontology.org/cgi-bin/amigo/term_details?term=GO:0071944		nucleobase-containing compound metabolic process	GO:0006139	3	0.347531	0.650884	Q93VB5|Q94JJ0|Q8SBB9	http://amigo.geneontology.org/cgi-bin/amigo/term_details?term=GO:0006139		phosphatase activity	GO:0016791	1	0.159821	0.54339	Q94H98	http://amigo.geneontology.org/cgi-bin/amigo/term_details?term=GO:0016791
	catalytic complex	GO:1902494	1	0.476317	0.697127	Q94H98	http://amigo.geneontology.org/cgi-bin/amigo/term_details?term=GO:1902494		establishment of localization	GO:0051234	3	0.367661	0.666009	Q06396|Q852F6|Q9AX79	http://amigo.geneontology.org/cgi-bin/amigo/term_details?term=GO:0051234		carbon-carbon lyase activity	GO:0016830	1	0.159821	0.54339	Q94JJ0	http://amigo.geneontology.org/cgi-bin/amigo/term_details?term=GO:0016830
	membrane protein complex	GO:0098796	1	0.601719	0.789198	Q9LWV9	http://amigo.geneontology.org/cgi-bin/amigo/term_details?term=GO:0098796		localization	GO:0051179	3	0.367661	0.666009	Q06396|Q852F6|Q9AX79	http://amigo.geneontology.org/cgi-bin/amigo/term_details?term=GO:0051179		divalent inorganic cation transmembrane transporter activity	GO:0072509	1	0.159821	0.54339	Q852F6	http://amigo.geneontology.org/cgi-bin/amigo/term_details?term=GO:0072509
	structural constituent of ribosome	GO:0003735	1	0.601719	0.789198	Q9LWN1	http://amigo.geneontology.org/cgi-bin/amigo/term_details?term=GO:0003735		transport	GO:0006810	3	0.367661	0.666009	Q06396|Q852F6|Q9AX79	http://amigo.geneontology.org/cgi-bin/amigo/term_details?term=GO:0006810		zinc ion transmembrane transporter activity	GO:0005385	1	0.159821	0.54339	Q852F6	http://amigo.geneontology.org/cgi-bin/amigo/term_details?term=GO:0005385
	cellular response to organic substance	GO:0071310	1	0.601719	0.789198	Q6H664	http://amigo.geneontology.org/cgi-bin/amigo/term_details?term=GO:0071310		heterocycle metabolic process	GO:0046483	3	0.387679	0.679811	Q93VB5|Q94JJ0|Q8SBB9	http://amigo.geneontology.org/cgi-bin/amigo/term_details?term=GO:0046483		transferase activity, transferring nitrogenous groups	GO:0016769	1	0.180465	0.550722	P37833	http://amigo.geneontology.org/cgi-bin/amigo/term_details?term=GO:0016769
	ribosome	GO:0005840	1	0.639456	0.821627	Q9LWN1	http://amigo.geneontology.org/cgi-bin/amigo/term_details?term=GO:0005840		regulation of cellular process	GO:0050794	3	0.440176	0.686914	Q9LWM4|Q93VB5|Q6H664	http://amigo.geneontology.org/cgi-bin/amigo/term_details?term=GO:0050794		transaminase activity	GO:0008483	1	0.180465	0.550722	P37833	http://amigo.geneontology.org/cgi-bin/amigo/term_details?term=GO:0008483
	intracellular ribonucleoprotein complex	GO:0030529	1	0.639456	0.821627	Q9LWN1	http://amigo.geneontology.org/cgi-bin/amigo/term_details?term=GO:0030529		phosphate-containing compound metabolic process	GO:0006796	3	0.446622	0.686914	Q9LWM4|Q94JJ0|Q94H98	http://amigo.geneontology.org/cgi-bin/amigo/term_details?term=GO:0006796		aspartic-type endopeptidase activity	GO:0004190	1	0.200602	0.550722	Q42456	http://amigo.geneontology.org/cgi-bin/amigo/term_details?term=GO:0004190
	ribonucleoprotein complex	GO:1990904	1	0.639456	0.821627	Q9LWN1	http://amigo.geneontology.org/cgi-bin/amigo/term_details?term=GO:1990904		phosphorus metabolic process	GO:0006793	3	0.446622	0.686914	Q9LWM4|Q94JJ0|Q94H98	http://amigo.geneontology.org/cgi-bin/amigo/term_details?term=GO:0006793		transition metal ion transmembrane transporter activity	GO:0046915	1	0.200602	0.550722	Q852F6	http://amigo.geneontology.org/cgi-bin/amigo/term_details?term=GO:0046915
	nucleus	GO:0005634	1	0.944278	0.986866	Q93VB5	http://amigo.geneontology.org/cgi-bin/amigo/term_details?term=GO:0005634		response to stimulus	GO:0050896	3	0.459424	0.686914	Q9LWM4|Q8SBB9|Q6H664	http://amigo.geneontology.org/cgi-bin/amigo/term_details?term=GO:0050896		unfolded protein binding	GO:0051082	1	0.200602	0.550722	Q5Z9N8	http://amigo.geneontology.org/cgi-bin/amigo/term_details?term=GO:0051082
									organonitrogen compound metabolic process	GO:1901564	3	0.478381	0.697836	Q9LWN1|P37833|Q94JJ0	http://amigo.geneontology.org/cgi-bin/amigo/term_details?term=GO:1901564		phosphoric ester hydrolase activity	GO:0042578	1	0.200602	0.550722	Q94H98	http://amigo.geneontology.org/cgi-bin/amigo/term_details?term=GO:0042578
									regulation of biological process	GO:0050789	3	0.490844	0.708997	Q9LWM4|Q93VB5|Q6H664	http://amigo.geneontology.org/cgi-bin/amigo/term_details?term=GO:0050789		aspartic-type peptidase activity	GO:0070001	1	0.200602	0.550722	Q42456	http://amigo.geneontology.org/cgi-bin/amigo/term_details?term=GO:0070001
									biological regulation	GO:0065007	3	0.515317	0.72308	Q9LWM4|Q93VB5|Q6H664	http://amigo.geneontology.org/cgi-bin/amigo/term_details?term=GO:0065007		peptidase inhibitor activity	GO:0030414	1	0.220245	0.559472	P20907	http://amigo.geneontology.org/cgi-bin/amigo/term_details?term=GO:0030414
									cellular biosynthetic process	GO:0044249	3	0.759209	0.85473	Q9LWN1|Q6ZHS4|Q93VB5	http://amigo.geneontology.org/cgi-bin/amigo/term_details?term=GO:0044249		endopeptidase regulator activity	GO:0061135	1	0.220245	0.559472	P20907	http://amigo.geneontology.org/cgi-bin/amigo/term_details?term=GO:0061135
									organic substance biosynthetic process	GO:1901576	3	0.762869	0.85473	Q9LWN1|Q6ZHS4|Q93VB5	http://amigo.geneontology.org/cgi-bin/amigo/term_details?term=GO:1901576		endopeptidase inhibitor activity	GO:0004866	1	0.220245	0.559472	P20907	http://amigo.geneontology.org/cgi-bin/amigo/term_details?term=GO:0004866
									tricarboxylic acid cycle	GO:0006099	2	0.0153109	0.33837	P37833|Q94JA2	http://amigo.geneontology.org/cgi-bin/amigo/term_details?term=GO:0006099		peptidase regulator activity	GO:0061134	1	0.220245	0.559472	P20907	http://amigo.geneontology.org/cgi-bin/amigo/term_details?term=GO:0061134
									protein modification by small protein removal	GO:0070646	2	0.03382	0.411984	Q8W0I1|Q8S625	http://amigo.geneontology.org/cgi-bin/amigo/term_details?term=GO:0070646		ATPase activity	GO:0016887	1	0.239405	0.573255	Q8SBB9	http://amigo.geneontology.org/cgi-bin/amigo/term_details?term=GO:0016887
									protein modification by small protein conjugation or removal	GO:0070647	2	0.03382	0.411984	Q8W0I1|Q8S625	http://amigo.geneontology.org/cgi-bin/amigo/term_details?term=GO:0070647		enzyme inhibitor activity	GO:0004857	1	0.239405	0.573255	P20907	http://amigo.geneontology.org/cgi-bin/amigo/term_details?term=GO:0004857
									protein deubiquitination	GO:0016579	2	0.03382	0.411984	Q8W0I1|Q8S625	http://amigo.geneontology.org/cgi-bin/amigo/term_details?term=GO:0016579		ATPase activity, coupled	GO:0042623	1	0.239405	0.573255	Q8SBB9	http://amigo.geneontology.org/cgi-bin/amigo/term_details?term=GO:0042623
									nucleosome organization	GO:0034728	2	0.0451499	0.411984	Q9LGH4|Q94JE1	http://amigo.geneontology.org/cgi-bin/amigo/term_details?term=GO:0034728		metal ion transmembrane transporter activity	GO:0046873	1	0.258094	0.573255	Q852F6	http://amigo.geneontology.org/cgi-bin/amigo/term_details?term=GO:0046873
									DNA packaging	GO:0006323	2	0.0451499	0.411984	Q9LGH4|Q94JE1	http://amigo.geneontology.org/cgi-bin/amigo/term_details?term=GO:0006323		enzyme regulator activity	GO:0030234	1	0.258094	0.573255	P20907	http://amigo.geneontology.org/cgi-bin/amigo/term_details?term=GO:0030234
									chromatin assembly or disassembly	GO:0006333	2	0.0451499	0.411984	Q9LGH4|Q94JE1	http://amigo.geneontology.org/cgi-bin/amigo/term_details?term=GO:0006333		nucleoside-triphosphatase activity	GO:0017111	1	0.258094	0.573255	Q8SBB9	http://amigo.geneontology.org/cgi-bin/amigo/term_details?term=GO:0017111
									chromatin assembly	GO:0031497	2	0.0451499	0.411984	Q9LGH4|Q94JE1	http://amigo.geneontology.org/cgi-bin/amigo/term_details?term=GO:0031497		peroxidase activity	GO:0004601	1	0.328373	0.631048	Q9FE01	http://amigo.geneontology.org/cgi-bin/amigo/term_details?term=GO:0004601
									nucleosome assembly	GO:0006334	2	0.0451499	0.411984	Q9LGH4|Q94JE1	http://amigo.geneontology.org/cgi-bin/amigo/term_details?term=GO:0006334		hydrolase activity, acting on acid anhydrides, in phosphorus-containing anhydrides	GO:0016818	1	0.328373	0.631048	Q8SBB9	http://amigo.geneontology.org/cgi-bin/amigo/term_details?term=GO:0016818
									DNA conformation change	GO:0071103	2	0.051265	0.411984	Q9LGH4|Q94JE1	http://amigo.geneontology.org/cgi-bin/amigo/term_details?term=GO:0071103		hydrolase activity, acting on acid anhydrides	GO:0016817	1	0.328373	0.631048	Q8SBB9	http://amigo.geneontology.org/cgi-bin/amigo/term_details?term=GO:0016817
									chromatin organization	GO:0006325	2	0.051265	0.411984	Q9LGH4|Q94JE1	http://amigo.geneontology.org/cgi-bin/amigo/term_details?term=GO:0006325		zinc ion binding	GO:0008270	1	0.328373	0.631048	O82113	http://amigo.geneontology.org/cgi-bin/amigo/term_details?term=GO:0008270
									protein complex biogenesis	GO:0070271	2	0.051265	0.411984	Q9LGH4|Q94JE1	http://amigo.geneontology.org/cgi-bin/amigo/term_details?term=GO:0070271		pyrophosphatase activity	GO:0016462	1	0.328373	0.631048	Q8SBB9	http://amigo.geneontology.org/cgi-bin/amigo/term_details?term=GO:0016462
									protein complex assembly	GO:0006461	2	0.051265	0.411984	Q9LGH4|Q94JE1	http://amigo.geneontology.org/cgi-bin/amigo/term_details?term=GO:0006461		oxidoreductase activity, acting on peroxide as acceptor	GO:0016684	1	0.328373	0.631048	Q9FE01	http://amigo.geneontology.org/cgi-bin/amigo/term_details?term=GO:0016684
									protein complex subunit organization	GO:0071822	2	0.051265	0.411984	Q9LGH4|Q94JE1	http://amigo.geneontology.org/cgi-bin/amigo/term_details?term=GO:0071822		antioxidant activity	GO:0016209	1	0.344878	0.648664	Q9FE01	http://amigo.geneontology.org/cgi-bin/amigo/term_details?term=GO:0016209
									protein-DNA complex assembly	GO:0065004	2	0.057656	0.430116	Q9LGH4|Q94JE1	http://amigo.geneontology.org/cgi-bin/amigo/term_details?term=GO:0065004		inorganic cation transmembrane transporter activity	GO:0022890	1	0.344878	0.648664	Q852F6	http://amigo.geneontology.org/cgi-bin/amigo/term_details?term=GO:0022890
									aerobic respiration	GO:0009060	2	0.057656	0.430116	P37833|Q94JA2	http://amigo.geneontology.org/cgi-bin/amigo/term_details?term=GO:0009060		guanyl ribonucleotide binding	GO:0032561	1	0.406939	0.686914	Q06396	http://amigo.geneontology.org/cgi-bin/amigo/term_details?term=GO:0032561
									protein-DNA complex subunit organization	GO:0071824	2	0.057656	0.430116	Q9LGH4|Q94JE1	http://amigo.geneontology.org/cgi-bin/amigo/term_details?term=GO:0071824		GTP binding	GO:0005525	1	0.406939	0.686914	Q06396	http://amigo.geneontology.org/cgi-bin/amigo/term_details?term=GO:0005525
									chromosome organization	GO:0051276	2	0.0643057	0.430116	Q9LGH4|Q94JE1	http://amigo.geneontology.org/cgi-bin/amigo/term_details?term=GO:0051276		guanyl nucleotide binding	GO:0019001	1	0.406939	0.686914	Q06396	http://amigo.geneontology.org/cgi-bin/amigo/term_details?term=GO:0019001
									transferase activity, transferring hexosyl groups	GO:0016758	2	0.0643057	0.430116	Q8S7R8|Q942C4	http://amigo.geneontology.org/cgi-bin/amigo/term_details?term=GO:0016758		lyase activity	GO:0016829	1	0.449597	0.686914	Q94JJ0	http://amigo.geneontology.org/cgi-bin/amigo/term_details?term=GO:0016829
									cellular component assembly	GO:0022607	2	0.0643057	0.430116	Q9LGH4|Q94JE1	http://amigo.geneontology.org/cgi-bin/amigo/term_details?term=GO:0022607		cation transmembrane transporter activity	GO:0008324	1	0.449597	0.686914	Q852F6	http://amigo.geneontology.org/cgi-bin/amigo/term_details?term=GO:0008324
									macromolecular complex assembly	GO:0065003	2	0.0643057	0.430116	Q9LGH4|Q94JE1	http://amigo.geneontology.org/cgi-bin/amigo/term_details?term=GO:0065003		endopeptidase activity	GO:0004175	1	0.489187	0.708997	Q42456	http://amigo.geneontology.org/cgi-bin/amigo/term_details?term=GO:0004175
									cellular macromolecular complex assembly	GO:0034622	2	0.0643057	0.430116	Q9LGH4|Q94JE1	http://amigo.geneontology.org/cgi-bin/amigo/term_details?term=GO:0034622		transition metal ion binding	GO:0046914	1	0.501741	0.717701	O82113	http://amigo.geneontology.org/cgi-bin/amigo/term_details?term=GO:0046914
									cellular component biogenesis	GO:0044085	2	0.0643057	0.430116	Q9LGH4|Q94JE1	http://amigo.geneontology.org/cgi-bin/amigo/term_details?term=GO:0044085		ion transmembrane transporter activity	GO:0015075	1	0.501741	0.717701	Q852F6	http://amigo.geneontology.org/cgi-bin/amigo/term_details?term=GO:0015075
									macromolecular complex subunit organization	GO:0043933	2	0.0711975	0.44323	Q9LGH4|Q94JE1	http://amigo.geneontology.org/cgi-bin/amigo/term_details?term=GO:0043933		calmodulin binding	GO:0005516	1	0.525931	0.72872	Q6H664	http://amigo.geneontology.org/cgi-bin/amigo/term_details?term=GO:0005516
									transferase activity, transferring glycosyl groups	GO:0016757	2	0.0711975	0.44323	Q8S7R8|Q942C4	http://amigo.geneontology.org/cgi-bin/amigo/term_details?term=GO:0016757		peptidase activity	GO:0008233	1	0.525931	0.72872	Q42456	http://amigo.geneontology.org/cgi-bin/amigo/term_details?term=GO:0008233
									cellular respiration	GO:0045333	2	0.0783156	0.467777	P37833|Q94JA2	http://amigo.geneontology.org/cgi-bin/amigo/term_details?term=GO:0045333		peptidase activity, acting on L-amino acid peptides	GO:0070011	1	0.525931	0.72872	Q42456	http://amigo.geneontology.org/cgi-bin/amigo/term_details?term=GO:0070011
									energy derivation by oxidation of organic compounds	GO:0015980	2	0.0783156	0.467777	P37833|Q94JA2	http://amigo.geneontology.org/cgi-bin/amigo/term_details?term=GO:0015980		substrate-specific transmembrane transporter activity	GO:0022891	1	0.560033	0.761645	Q852F6	http://amigo.geneontology.org/cgi-bin/amigo/term_details?term=GO:0022891
									organelle organization	GO:0006996	2	0.09317	0.502209	Q9LGH4|Q94JE1	http://amigo.geneontology.org/cgi-bin/amigo/term_details?term=GO:0006996		substrate-specific transporter activity	GO:0022892	1	0.581395	0.78586	Q852F6	http://amigo.geneontology.org/cgi-bin/amigo/term_details?term=GO:0022892
									cellular component organization or biogenesis	GO:0071840	2	0.133269	0.54339	Q9LGH4|Q94JE1	http://amigo.geneontology.org/cgi-bin/amigo/term_details?term=GO:0071840		transmembrane transporter activity	GO:0022857	1	0.630371	0.817674	Q852F6	http://amigo.geneontology.org/cgi-bin/amigo/term_details?term=GO:0022857
									cellular component organization	GO:0016043	2	0.133269	0.54339	Q9LGH4|Q94JE1	http://amigo.geneontology.org/cgi-bin/amigo/term_details?term=GO:0016043		nucleic acid binding transcription factor activity	GO:0001071	1	0.704547	0.837123	Q93VB5	http://amigo.geneontology.org/cgi-bin/amigo/term_details?term=GO:0001071
									single-organism carbohydrate metabolic process	GO:0044723	2	0.194203	0.550722	P30298|Q94JJ0	http://amigo.geneontology.org/cgi-bin/amigo/term_details?term=GO:0044723		transcription factor activity, sequence-specific DNA binding	GO:0003700	1	0.704547	0.837123	Q93VB5	http://amigo.geneontology.org/cgi-bin/amigo/term_details?term=GO:0003700
									oxoacid metabolic process	GO:0043436	2	0.212223	0.559472	P37833|Q94JJ0	http://amigo.geneontology.org/cgi-bin/amigo/term_details?term=GO:0043436		protein serine/threonine kinase activity	GO:0004674	1	0.811242	0.891048	Q9LWM4	http://amigo.geneontology.org/cgi-bin/amigo/term_details?term=GO:0004674
									carboxylic acid metabolic process	GO:0019752	2	0.212223	0.559472	P37833|Q94JJ0	http://amigo.geneontology.org/cgi-bin/amigo/term_details?term=GO:0019752		protein kinase activity	GO:0004672	1	0.820409	0.891048	Q9LWM4	http://amigo.geneontology.org/cgi-bin/amigo/term_details?term=GO:0004672
									carbohydrate metabolic process	GO:0005975	2	0.266958	0.576112	P30298|Q94JJ0	http://amigo.geneontology.org/cgi-bin/amigo/term_details?term=GO:0005975		phosphotransferase activity, alcohol group as acceptor	GO:0016773	1	0.837431	0.907217	Q9LWM4	http://amigo.geneontology.org/cgi-bin/amigo/term_details?term=GO:0016773
									cell communication	GO:0007154	2	0.366472	0.666009	Q9LWM4|Q6H664	http://amigo.geneontology.org/cgi-bin/amigo/term_details?term=GO:0007154		kinase activity	GO:0016301	1	0.84913	0.917642	Q9LWM4	http://amigo.geneontology.org/cgi-bin/amigo/term_details?term=GO:0016301
									signaling	GO:0023052	2	0.366472	0.666009	Q9LWM4|Q6H664	http://amigo.geneontology.org/cgi-bin/amigo/term_details?term=GO:0023052		transferase activity, transferring phosphorus-containing groups	GO:0016772	1	0.866789	0.932167	Q9LWM4	http://amigo.geneontology.org/cgi-bin/amigo/term_details?term=GO:0016772
									signal transduction	GO:0007165	2	0.366472	0.666009	Q9LWM4|Q6H664	http://amigo.geneontology.org/cgi-bin/amigo/term_details?term=GO:0007165
									single organism signaling	GO:0044700	2	0.366472	0.666009	Q9LWM4|Q6H664	http://amigo.geneontology.org/cgi-bin/amigo/term_details?term=GO:0044700
									aromatic compound biosynthetic process	GO:0019438	2	0.41008	0.686914	Q6ZHS4|Q93VB5	http://amigo.geneontology.org/cgi-bin/amigo/term_details?term=GO:0019438
									organic cyclic compound biosynthetic process	GO:1901362	2	0.42711	0.686914	Q6ZHS4|Q93VB5	http://amigo.geneontology.org/cgi-bin/amigo/term_details?term=GO:1901362
									nucleic acid metabolic process	GO:0090304	2	0.435528	0.686914	Q93VB5|Q8SBB9	http://amigo.geneontology.org/cgi-bin/amigo/term_details?term=GO:0090304
									electron transport chain	GO:0022900	2	0.492468	0.709026	Q94DH6|Q9FVZ9	http://amigo.geneontology.org/cgi-bin/amigo/term_details?term=GO:0022900
									phosphorylation	GO:0016310	2	0.645926	0.827535	Q9LWM4|Q94JJ0	http://amigo.geneontology.org/cgi-bin/amigo/term_details?term=GO:0016310
									gene expression	GO:0010467	2	0.727844	0.852661	Q9LWN1|Q93VB5	http://amigo.geneontology.org/cgi-bin/amigo/term_details?term=GO:0010467
									cellular nitrogen compound biosynthetic process	GO:0044271	2	0.751335	0.85473	Q9LWN1|Q93VB5	http://amigo.geneontology.org/cgi-bin/amigo/term_details?term=GO:0044271
									macromolecule biosynthetic process	GO:0009059	2	0.785278	0.869907	Q9LWN1|Q93VB5	http://amigo.geneontology.org/cgi-bin/amigo/term_details?term=GO:0009059
									cellular macromolecule biosynthetic process	GO:0034645	2	0.785278	0.869907	Q9LWN1|Q93VB5	http://amigo.geneontology.org/cgi-bin/amigo/term_details?term=GO:0034645
									cellular response to DNA damage stimulus	GO:0006974	1	0.138657	0.54339	Q8SBB9	http://amigo.geneontology.org/cgi-bin/amigo/term_details?term=GO:0006974
									cellular response to stress	GO:0033554	1	0.138657	0.54339	Q8SBB9	http://amigo.geneontology.org/cgi-bin/amigo/term_details?term=GO:0033554
									protein dephosphorylation	GO:0006470	1	0.138657	0.54339	Q94H98	http://amigo.geneontology.org/cgi-bin/amigo/term_details?term=GO:0006470
									dephosphorylation	GO:0016311	1	0.138657	0.54339	Q94H98	http://amigo.geneontology.org/cgi-bin/amigo/term_details?term=GO:0016311
									DNA repair	GO:0006281	1	0.138657	0.54339	Q8SBB9	http://amigo.geneontology.org/cgi-bin/amigo/term_details?term=GO:0006281
									aspartate family amino acid metabolic process	GO:0009066	1	0.138657	0.54339	P37833	http://amigo.geneontology.org/cgi-bin/amigo/term_details?term=GO:0009066
									nucleoside diphosphate phosphorylation	GO:0006165	1	0.159821	0.54339	Q94JJ0	http://amigo.geneontology.org/cgi-bin/amigo/term_details?term=GO:0006165
									nucleotide phosphorylation	GO:0046939	1	0.159821	0.54339	Q94JJ0	http://amigo.geneontology.org/cgi-bin/amigo/term_details?term=GO:0046939
									nicotinamide nucleotide metabolic process	GO:0046496	1	0.159821	0.54339	Q94JJ0	http://amigo.geneontology.org/cgi-bin/amigo/term_details?term=GO:0046496
									pyruvate metabolic process	GO:0006090	1	0.159821	0.54339	Q94JJ0	http://amigo.geneontology.org/cgi-bin/amigo/term_details?term=GO:0006090
									glycolytic process	GO:0006096	1	0.159821	0.54339	Q94JJ0	http://amigo.geneontology.org/cgi-bin/amigo/term_details?term=GO:0006096
									oxidoreduction coenzyme metabolic process	GO:0006733	1	0.159821	0.54339	Q94JJ0	http://amigo.geneontology.org/cgi-bin/amigo/term_details?term=GO:0006733
									divalent inorganic cation transport	GO:0072511	1	0.159821	0.54339	Q852F6	http://amigo.geneontology.org/cgi-bin/amigo/term_details?term=GO:0072511
									divalent metal ion transport	GO:0070838	1	0.159821	0.54339	Q852F6	http://amigo.geneontology.org/cgi-bin/amigo/term_details?term=GO:0070838
									ATP generation from ADP	GO:0006757	1	0.159821	0.54339	Q94JJ0	http://amigo.geneontology.org/cgi-bin/amigo/term_details?term=GO:0006757
									alpha-amino acid metabolic process	GO:1901605	1	0.159821	0.54339	P37833	http://amigo.geneontology.org/cgi-bin/amigo/term_details?term=GO:1901605
									zinc II ion transport	GO:0006829	1	0.159821	0.54339	Q852F6	http://amigo.geneontology.org/cgi-bin/amigo/term_details?term=GO:0006829
									nucleoside diphosphate metabolic process	GO:0009132	1	0.159821	0.54339	Q94JJ0	http://amigo.geneontology.org/cgi-bin/amigo/term_details?term=GO:0009132
									purine ribonucleoside diphosphate metabolic process	GO:0009179	1	0.159821	0.54339	Q94JJ0	http://amigo.geneontology.org/cgi-bin/amigo/term_details?term=GO:0009179
									ribonucleoside diphosphate metabolic process	GO:0009185	1	0.159821	0.54339	Q94JJ0	http://amigo.geneontology.org/cgi-bin/amigo/term_details?term=GO:0009185
									purine nucleoside diphosphate metabolic process	GO:0009135	1	0.159821	0.54339	Q94JJ0	http://amigo.geneontology.org/cgi-bin/amigo/term_details?term=GO:0009135
									pyridine-containing compound metabolic process	GO:0072524	1	0.159821	0.54339	Q94JJ0	http://amigo.geneontology.org/cgi-bin/amigo/term_details?term=GO:0072524
									ADP metabolic process	GO:0046031	1	0.159821	0.54339	Q94JJ0	http://amigo.geneontology.org/cgi-bin/amigo/term_details?term=GO:0046031
									pyridine nucleotide metabolic process	GO:0019362	1	0.159821	0.54339	Q94JJ0	http://amigo.geneontology.org/cgi-bin/amigo/term_details?term=GO:0019362
									coenzyme metabolic process	GO:0006732	1	0.180465	0.550722	Q94JJ0	http://amigo.geneontology.org/cgi-bin/amigo/term_details?term=GO:0006732
									DNA metabolic process	GO:0006259	1	0.180465	0.550722	Q8SBB9	http://amigo.geneontology.org/cgi-bin/amigo/term_details?term=GO:0006259
									hydrogen transport	GO:0006818	1	0.180465	0.550722	Q9AX79	http://amigo.geneontology.org/cgi-bin/amigo/term_details?term=GO:0006818
									cellular protein localization	GO:0034613	1	0.200602	0.550722	Q06396	http://amigo.geneontology.org/cgi-bin/amigo/term_details?term=GO:0034613
									intracellular protein transport	GO:0006886	1	0.200602	0.550722	Q06396	http://amigo.geneontology.org/cgi-bin/amigo/term_details?term=GO:0006886
									dicarboxylic acid metabolic process	GO:0043648	1	0.200602	0.550722	P37833	http://amigo.geneontology.org/cgi-bin/amigo/term_details?term=GO:0043648
									secondary metabolite biosynthetic process	GO:0044550	1	0.200602	0.550722	Q6ZHS4	http://amigo.geneontology.org/cgi-bin/amigo/term_details?term=GO:0044550
									cellular macromolecule localization	GO:0070727	1	0.200602	0.550722	Q06396	http://amigo.geneontology.org/cgi-bin/amigo/term_details?term=GO:0070727
									microtubule-based process	GO:0007017	1	0.200602	0.550722	P46265	http://amigo.geneontology.org/cgi-bin/amigo/term_details?term=GO:0007017
									protein localization	GO:0008104	1	0.220245	0.559472	Q06396	http://amigo.geneontology.org/cgi-bin/amigo/term_details?term=GO:0008104
									protein transport	GO:0015031	1	0.220245	0.559472	Q06396	http://amigo.geneontology.org/cgi-bin/amigo/term_details?term=GO:0015031
									establishment of protein localization	GO:0045184	1	0.220245	0.559472	Q06396	http://amigo.geneontology.org/cgi-bin/amigo/term_details?term=GO:0045184
									transition metal ion transport	GO:0000041	1	0.220245	0.559472	Q852F6	http://amigo.geneontology.org/cgi-bin/amigo/term_details?term=GO:0000041
									establishment of localization in cell	GO:0051649	1	0.258094	0.573255	Q06396	http://amigo.geneontology.org/cgi-bin/amigo/term_details?term=GO:0051649
									intracellular transport	GO:0046907	1	0.258094	0.573255	Q06396	http://amigo.geneontology.org/cgi-bin/amigo/term_details?term=GO:0046907
									cellular localization	GO:0051641	1	0.258094	0.573255	Q06396	http://amigo.geneontology.org/cgi-bin/amigo/term_details?term=GO:0051641
									molecular function regulator	GO:0098772	1	0.258094	0.573255	P20907	http://amigo.geneontology.org/cgi-bin/amigo/term_details?term=GO:0098772
									metal ion transport	GO:0030001	1	0.276325	0.576112	Q852F6	http://amigo.geneontology.org/cgi-bin/amigo/term_details?term=GO:0030001
									cofactor metabolic process	GO:0051186	1	0.276325	0.576112	Q94JJ0	http://amigo.geneontology.org/cgi-bin/amigo/term_details?term=GO:0051186
									sucrose metabolic process	GO:0005985	1	0.276325	0.576112	P30298	http://amigo.geneontology.org/cgi-bin/amigo/term_details?term=GO:0005985
									hydrolase activity, acting on ester bonds	GO:0016788	1	0.276325	0.576112	Q94H98	http://amigo.geneontology.org/cgi-bin/amigo/term_details?term=GO:0016788
									oligosaccharide metabolic process	GO:0009311	1	0.276325	0.576112	P30298	http://amigo.geneontology.org/cgi-bin/amigo/term_details?term=GO:0009311
									disaccharide metabolic process	GO:0005984	1	0.276325	0.576112	P30298	http://amigo.geneontology.org/cgi-bin/amigo/term_details?term=GO:0005984
									single-organism carbohydrate catabolic process	GO:0044724	1	0.294108	0.604631	Q94JJ0	http://amigo.geneontology.org/cgi-bin/amigo/term_details?term=GO:0044724
									carbohydrate catabolic process	GO:0016052	1	0.294108	0.604631	Q94JJ0	http://amigo.geneontology.org/cgi-bin/amigo/term_details?term=GO:0016052
									response to stress	GO:0006950	1	0.328373	0.631048	Q8SBB9	http://amigo.geneontology.org/cgi-bin/amigo/term_details?term=GO:0006950
									secondary metabolic process	GO:0019748	1	0.344878	0.648664	Q6ZHS4	http://amigo.geneontology.org/cgi-bin/amigo/term_details?term=GO:0019748
									cellular amino acid metabolic process	GO:0006520	1	0.344878	0.648664	P37833	http://amigo.geneontology.org/cgi-bin/amigo/term_details?term=GO:0006520
									monocarboxylic acid metabolic process	GO:0032787	1	0.360976	0.666009	Q94JJ0	http://amigo.geneontology.org/cgi-bin/amigo/term_details?term=GO:0032787
									macromolecule localization	GO:0033036	1	0.37668	0.666481	Q06396	http://amigo.geneontology.org/cgi-bin/amigo/term_details?term=GO:0033036
									cation transport	GO:0006812	1	0.37668	0.666481	Q852F6	http://amigo.geneontology.org/cgi-bin/amigo/term_details?term=GO:0006812
									single-organism catabolic process	GO:0044712	1	0.391998	0.679811	Q94JJ0	http://amigo.geneontology.org/cgi-bin/amigo/term_details?term=GO:0044712
									purine ribonucleoside triphosphate metabolic process	GO:0009205	1	0.449597	0.686914	Q94JJ0	http://amigo.geneontology.org/cgi-bin/amigo/term_details?term=GO:0009205
									purine ribonucleotide metabolic process	GO:0009150	1	0.449597	0.686914	Q94JJ0	http://amigo.geneontology.org/cgi-bin/amigo/term_details?term=GO:0009150
									ribonucleotide metabolic process	GO:0009259	1	0.449597	0.686914	Q94JJ0	http://amigo.geneontology.org/cgi-bin/amigo/term_details?term=GO:0009259
									organophosphate metabolic process	GO:0019637	1	0.449597	0.686914	Q94JJ0	http://amigo.geneontology.org/cgi-bin/amigo/term_details?term=GO:0019637
									nucleoside monophosphate metabolic process	GO:0009123	1	0.449597	0.686914	Q94JJ0	http://amigo.geneontology.org/cgi-bin/amigo/term_details?term=GO:0009123
									purine nucleoside triphosphate metabolic process	GO:0009144	1	0.449597	0.686914	Q94JJ0	http://amigo.geneontology.org/cgi-bin/amigo/term_details?term=GO:0009144
									ribonucleoside monophosphate metabolic process	GO:0009161	1	0.449597	0.686914	Q94JJ0	http://amigo.geneontology.org/cgi-bin/amigo/term_details?term=GO:0009161
									nucleoside triphosphate metabolic process	GO:0009141	1	0.449597	0.686914	Q94JJ0	http://amigo.geneontology.org/cgi-bin/amigo/term_details?term=GO:0009141
									ribonucleoside triphosphate metabolic process	GO:0009199	1	0.449597	0.686914	Q94JJ0	http://amigo.geneontology.org/cgi-bin/amigo/term_details?term=GO:0009199
									nucleoside phosphate metabolic process	GO:0006753	1	0.449597	0.686914	Q94JJ0	http://amigo.geneontology.org/cgi-bin/amigo/term_details?term=GO:0006753
									ATP metabolic process	GO:0046034	1	0.449597	0.686914	Q94JJ0	http://amigo.geneontology.org/cgi-bin/amigo/term_details?term=GO:0046034
									ribose phosphate metabolic process	GO:0019693	1	0.449597	0.686914	Q94JJ0	http://amigo.geneontology.org/cgi-bin/amigo/term_details?term=GO:0019693
									purine nucleoside monophosphate metabolic process	GO:0009126	1	0.449597	0.686914	Q94JJ0	http://amigo.geneontology.org/cgi-bin/amigo/term_details?term=GO:0009126
									nucleotide metabolic process	GO:0009117	1	0.449597	0.686914	Q94JJ0	http://amigo.geneontology.org/cgi-bin/amigo/term_details?term=GO:0009117
									purine nucleotide metabolic process	GO:0006163	1	0.449597	0.686914	Q94JJ0	http://amigo.geneontology.org/cgi-bin/amigo/term_details?term=GO:0006163
									purine ribonucleoside monophosphate metabolic process	GO:0009167	1	0.449597	0.686914	Q94JJ0	http://amigo.geneontology.org/cgi-bin/amigo/term_details?term=GO:0009167
									nucleobase-containing small molecule metabolic process	GO:0055086	1	0.463123	0.686914	Q94JJ0	http://amigo.geneontology.org/cgi-bin/amigo/term_details?term=GO:0055086
									purine nucleoside metabolic process	GO:0042278	1	0.463123	0.686914	Q94JJ0	http://amigo.geneontology.org/cgi-bin/amigo/term_details?term=GO:0042278
									purine ribonucleoside metabolic process	GO:0046128	1	0.463123	0.686914	Q94JJ0	http://amigo.geneontology.org/cgi-bin/amigo/term_details?term=GO:0046128
									ribonucleoside metabolic process	GO:0009119	1	0.463123	0.686914	Q94JJ0	http://amigo.geneontology.org/cgi-bin/amigo/term_details?term=GO:0009119
									nucleoside metabolic process	GO:0009116	1	0.463123	0.686914	Q94JJ0	http://amigo.geneontology.org/cgi-bin/amigo/term_details?term=GO:0009116
									purine-containing compound metabolic process	GO:0072521	1	0.463123	0.686914	Q94JJ0	http://amigo.geneontology.org/cgi-bin/amigo/term_details?term=GO:0072521
									glycosyl compound metabolic process	GO:1901657	1	0.463123	0.686914	Q94JJ0	http://amigo.geneontology.org/cgi-bin/amigo/term_details?term=GO:1901657
									cellular carbohydrate metabolic process	GO:0044262	1	0.476317	0.697127	P30298	http://amigo.geneontology.org/cgi-bin/amigo/term_details?term=GO:0044262
									ion transport	GO:0006811	1	0.476317	0.697127	Q852F6	http://amigo.geneontology.org/cgi-bin/amigo/term_details?term=GO:0006811
									carbohydrate derivative metabolic process	GO:1901135	1	0.513987	0.72308	Q94JJ0	http://amigo.geneontology.org/cgi-bin/amigo/term_details?term=GO:1901135
									single-organism transport	GO:0044765	1	0.513987	0.72308	Q9AX79	http://amigo.geneontology.org/cgi-bin/amigo/term_details?term=GO:0044765
									single-organism localization	GO:1902578	1	0.513987	0.72308	Q9AX79	http://amigo.geneontology.org/cgi-bin/amigo/term_details?term=GO:1902578
									cellular response to auxin stimulus	GO:0071365	1	0.548948	0.751191	Q6H664	http://amigo.geneontology.org/cgi-bin/amigo/term_details?term=GO:0071365
									auxin-activated signaling pathway	GO:0009734	1	0.548948	0.751191	Q6H664	http://amigo.geneontology.org/cgi-bin/amigo/term_details?term=GO:0009734
									organic substance transport	GO:0071702	1	0.570847	0.77397	Q06396	http://amigo.geneontology.org/cgi-bin/amigo/term_details?term=GO:0071702
									cellular response to chemical stimulus	GO:0070887	1	0.601719	0.789198	Q6H664	http://amigo.geneontology.org/cgi-bin/amigo/term_details?term=GO:0070887
									cellular response to endogenous stimulus	GO:0071495	1	0.601719	0.789198	Q6H664	http://amigo.geneontology.org/cgi-bin/amigo/term_details?term=GO:0071495
									cellular response to hormone stimulus	GO:0032870	1	0.601719	0.789198	Q6H664	http://amigo.geneontology.org/cgi-bin/amigo/term_details?term=GO:0032870
									hormone-mediated signaling pathway	GO:0009755	1	0.601719	0.789198	Q6H664	http://amigo.geneontology.org/cgi-bin/amigo/term_details?term=GO:0009755
									regulation of nucleic acid-templated transcription	GO:1903506	1	0.689468	0.837123	Q93VB5	http://amigo.geneontology.org/cgi-bin/amigo/term_details?term=GO:1903506
									nucleic acid-templated transcription	GO:0097659	1	0.689468	0.837123	Q93VB5	http://amigo.geneontology.org/cgi-bin/amigo/term_details?term=GO:0097659
									response to auxin	GO:0009733	1	0.689468	0.837123	Q6H664	http://amigo.geneontology.org/cgi-bin/amigo/term_details?term=GO:0009733
									transcription, DNA-templated	GO:0006351	1	0.689468	0.837123	Q93VB5	http://amigo.geneontology.org/cgi-bin/amigo/term_details?term=GO:0006351
									regulation of RNA biosynthetic process	GO:2001141	1	0.689468	0.837123	Q93VB5	http://amigo.geneontology.org/cgi-bin/amigo/term_details?term=GO:2001141
									RNA biosynthetic process	GO:0032774	1	0.689468	0.837123	Q93VB5	http://amigo.geneontology.org/cgi-bin/amigo/term_details?term=GO:0032774
									regulation of RNA metabolic process	GO:0051252	1	0.689468	0.837123	Q93VB5	http://amigo.geneontology.org/cgi-bin/amigo/term_details?term=GO:0051252
									regulation of nucleobase-containing compound metabolic process	GO:0019219	1	0.689468	0.837123	Q93VB5	http://amigo.geneontology.org/cgi-bin/amigo/term_details?term=GO:0019219
									regulation of transcription, DNA-templated	GO:0006355	1	0.689468	0.837123	Q93VB5	http://amigo.geneontology.org/cgi-bin/amigo/term_details?term=GO:0006355
									regulation of macromolecule metabolic process	GO:0060255	1	0.704547	0.837123	Q93VB5	http://amigo.geneontology.org/cgi-bin/amigo/term_details?term=GO:0060255
									regulation of nitrogen compound metabolic process	GO:0051171	1	0.704547	0.837123	Q93VB5	http://amigo.geneontology.org/cgi-bin/amigo/term_details?term=GO:0051171
									regulation of biosynthetic process	GO:0009889	1	0.704547	0.837123	Q93VB5	http://amigo.geneontology.org/cgi-bin/amigo/term_details?term=GO:0009889
									regulation of metabolic process	GO:0019222	1	0.704547	0.837123	Q93VB5	http://amigo.geneontology.org/cgi-bin/amigo/term_details?term=GO:0019222
									regulation of cellular macromolecule biosynthetic process	GO:2000112	1	0.704547	0.837123	Q93VB5	http://amigo.geneontology.org/cgi-bin/amigo/term_details?term=GO:2000112
									regulation of primary metabolic process	GO:0080090	1	0.704547	0.837123	Q93VB5	http://amigo.geneontology.org/cgi-bin/amigo/term_details?term=GO:0080090
									regulation of gene expression	GO:0010468	1	0.704547	0.837123	Q93VB5	http://amigo.geneontology.org/cgi-bin/amigo/term_details?term=GO:0010468
									regulation of macromolecule biosynthetic process	GO:0010556	1	0.704547	0.837123	Q93VB5	http://amigo.geneontology.org/cgi-bin/amigo/term_details?term=GO:0010556
									regulation of cellular biosynthetic process	GO:0031326	1	0.704547	0.837123	Q93VB5	http://amigo.geneontology.org/cgi-bin/amigo/term_details?term=GO:0031326
									regulation of cellular metabolic process	GO:0031323	1	0.704547	0.837123	Q93VB5	http://amigo.geneontology.org/cgi-bin/amigo/term_details?term=GO:0031323
									heterocycle biosynthetic process	GO:0018130	1	0.725804	0.852661	Q93VB5	http://amigo.geneontology.org/cgi-bin/amigo/term_details?term=GO:0018130
									nucleobase-containing compound biosynthetic process	GO:0034654	1	0.725804	0.852661	Q93VB5	http://amigo.geneontology.org/cgi-bin/amigo/term_details?term=GO:0034654
									RNA metabolic process	GO:0016070	1	0.732545	0.853019	Q93VB5	http://amigo.geneontology.org/cgi-bin/amigo/term_details?term=GO:0016070
									single-organism biosynthetic process	GO:0044711	1	0.745533	0.85473	Q6ZHS4	http://amigo.geneontology.org/cgi-bin/amigo/term_details?term=GO:0044711
									cellular amide metabolic process	GO:0043603	1	0.751788	0.85473	Q9LWN1	http://amigo.geneontology.org/cgi-bin/amigo/term_details?term=GO:0043603
									amide biosynthetic process	GO:0043604	1	0.751788	0.85473	Q9LWN1	http://amigo.geneontology.org/cgi-bin/amigo/term_details?term=GO:0043604
									translation	GO:0006412	1	0.751788	0.85473	Q9LWN1	http://amigo.geneontology.org/cgi-bin/amigo/term_details?term=GO:0006412
									peptide metabolic process	GO:0006518	1	0.751788	0.85473	Q9LWN1	http://amigo.geneontology.org/cgi-bin/amigo/term_details?term=GO:0006518
									peptide biosynthetic process	GO:0043043	1	0.751788	0.85473	Q9LWN1	http://amigo.geneontology.org/cgi-bin/amigo/term_details?term=GO:0043043
									response to hormone	GO:0009725	1	0.763842	0.85473	Q6H664	http://amigo.geneontology.org/cgi-bin/amigo/term_details?term=GO:0009725
									response to endogenous stimulus	GO:0009719	1	0.763842	0.85473	Q6H664	http://amigo.geneontology.org/cgi-bin/amigo/term_details?term=GO:0009719
									response to organic substance	GO:0010033	1	0.763842	0.85473	Q6H664	http://amigo.geneontology.org/cgi-bin/amigo/term_details?term=GO:0010033
									response to chemical	GO:0042221	1	0.780835	0.869343	Q6H664	http://amigo.geneontology.org/cgi-bin/amigo/term_details?term=GO:0042221
									protein phosphorylation	GO:0006468	1	0.815882	0.891048	Q9LWM4	http://amigo.geneontology.org/cgi-bin/amigo/term_details?term=GO:0006468
									organonitrogen compound biosynthetic process	GO:1901566	1	0.820409	0.891048	Q9LWN1	http://amigo.geneontology.org/cgi-bin/amigo/term_details?term=GO:1901566

## Sheet: (e) ST3 vs IT3 Down
	Supplementary Table 3e Gene Ontogy(GO) enrichment analysis for down regulated DEGs under low light condition between samples ST3 vs IT3 down-regulated
	Cellular Component								Biological Process								Molecular Function
	#Term	ID	Gene number	P-Value	Corrected P-Value	Gene	Hyperlink		#Term	ID	Gene number	P-Value	Corrected P-Value	Gene	Hyperlink		#Term	ID	Gene number	P-Value	Corrected P-Value	Gene	Hyperlink
	cell part	GO:0044464	624	0.414526	0.846669	Q10BU2|Q6H422|Q10MX5|Q6Z7L7|Q0JD41|Q75LB3|Q67W29|Q7XC09|Q2QS13|Q0JDB4|Q6Z5P2|Q10MQ2|Q6K2G7|Q0JAF4|Q6ZDE3|P48642|Q5N801|Q2QP86|Q6ZDE5|Q2R860|Q8S7N6|Q6AUR2|Q6ESB6|Q2QNS6|Q60DW0|Q8GS22|Q6Z717|Q6Z9A3|Q5N7A3|Q8RZB7|Q69LL7|Q10NP4|Q6ZB94|Q6K4P7|Q0JBE6|Q10MC1|Q94JA2|Q0E3C3|Q8H3X4|Q8LNM7|B9FK97|Q5JMM6|Q6YTT3|Q6Z2G7|Q69P92|B9F3B6|Q8GVY3|Q6ZJG0|Q0J0M5|Q5VRH2|Q75IA6|O24174|Q10PB0|Q9LWT6|Q0D8F2|Q75HY2|Q0DYB4|…	http://amigo.geneontology.org/cgi-bin/amigo/term_details?term=GO:0044464		metabolic process	GO:0008152	59	0.075708	0.846669	Q9AX23|Q9LST4|Q9ARQ7|O64464|O24174|Q8S1J0|P53682|Q6ZHS4|Q94CM9|Q42456|Q9LGZ3|Q9SNJ6|Q69XJ4|Q9LWN1|Q9LSU3|Q6YU51|Q94CN1|P48642|Q942C4|Q8S7R8|Q6K8J4|Q6Z5I0|Q9FP13|Q943L1|Q9SXV0|Q6KAJ8|Q9LIS6|Q9AYT5|Q84LK3|Q93W00|Q6ZDY8|Q9SNN8|Q84LK8|Q942L2|Q9XJ66|Q94J16|Q9XJ60|Q9SDG6|Q943W5|Q9XJ29|Q942F3|Q94CN9|Q8S6N5|Q9ARZ9|Q01401|Q9FU69|Q8RUE8|Q9SXX7|Q93VB5|Q6AVA8|Q94JA2|Q652K1|Q94JC6|Q8S1E8|Q8S1C7|Q8S2G0|Q8S9R1|…	http://amigo.geneontology.org/cgi-bin/amigo/term_details?term=GO:0008152		catalytic activity	GO:0003824	46	0.0562178	0.846669	Q9AX23|Q9ARQ7|Q942C4|O24174|Q8S1J0|P53682|Q6ZHS4|Q42456|Q5ZAF2|Q9LGZ3|Q9SNJ6|Q69XJ4|Q6YU51|Q94CN1|P48642|Q8S7R8|Q6K8J4|Q8H616|Q6Z5I0|Q9FP13|Q943L1|Q8S6N5|Q9LIS6|Q9AYT5|Q84LK3|Q93W00|Q6ZDY8|Q9SNN8|Q84LK8|Q943W5|Q9XJ29|Q942F3|Q94CN9|Q8S0V0|Q01401|Q9FU69|Q8RUE8|Q9SXX7|Q6AVA8|Q94JA2|Q94JC6|Q8S1E8|Q8S2G0|Q8S9R1|O23877|Q75W16	http://amigo.geneontology.org/cgi-bin/amigo/term_details?term=GO:0003824
	cell	GO:0005623	624	0.414526	0.846669	Q10BU2|Q6H422|Q10MX5|Q6Z7L7|Q0JD41|Q75LB3|Q67W29|Q7XC09|Q2QS13|Q0JDB4|Q6Z5P2|Q10MQ2|Q6K2G7|Q0JAF4|Q6ZDE3|P48642|Q5N801|Q2QP86|Q6ZDE5|Q2R860|Q8S7N6|Q6AUR2|Q6ESB6|Q2QNS6|Q60DW0|Q8GS22|Q6Z717|Q6Z9A3|Q5N7A3|Q8RZB7|Q69LL7|Q10NP4|Q6ZB94|Q6K4P7|Q0JBE6|Q10MC1|Q94JA2|Q0E3C3|Q8H3X4|Q8LNM7|B9FK97|Q5JMM6|Q6YTT3|Q6Z2G7|Q69P92|B9F3B6|Q8GVY3|Q6ZJG0|Q0J0M5|Q5VRH2|Q75IA6|O24174|Q10PB0|Q9LWT6|Q0D8F2|Q75HY2|Q0DYB4|…	http://amigo.geneontology.org/cgi-bin/amigo/term_details?term=GO:0005623		cellular process	GO:0009987	50	0.424788	0.846669	Q9AX23|Q9LST4|Q9ARQ7|O64464|Q8S1J0|P53682|Q6ZHS4|Q94CM9|O23877|Q9LI02|Q948D3|Q69XJ4|Q9LWN1|Q9LSU3|Q6YU51|P48642|Q6K8J4|Q6Z5I0|Q9FP13|Q943L1|Q9SXV0|Q6KAJ8|Q9LIS6|Q84LK3|Q93W00|Q6ZDY8|Q943W5|Q84LK8|Q942L2|Q9XJ66|Q8S2G0|Q9XJ60|Q9SDG6|Q9SDK0|Q942F3|Q9SDK4|Q9ARZ9|Q01401|Q8RUE8|Q9SXX7|Q93VB5|Q6AVA8|Q94JA2|Q652K1|Q8S1E8|Q8S1C7|Q94J16|Q94CN9|Q5Z7T1|Q75W16	http://amigo.geneontology.org/cgi-bin/amigo/term_details?term=GO:0009987		binding	GO:0005488	34	0.325528	0.846669	Q9ARQ7|Q8S1J0|P53682|Q94CM9|Q8S1E8|Q8RYK0|Q942F3|Q94D50|Q84LK8|Q94EA8|Q93W07|Q9FP13|Q93W00|Q8S6N5|Q9LIS6|Q948D3|Q6ZDY8|Q9AV38|Q9XJ66|Q94J16|Q9XJ60|Q8RZB7|Q9AX97|Q9SDK4|Q8RUE8|Q9LG67|Q93VB5|Q6AVA8|Q943W5|Q9LGZ3|Q93W16|Q60EC0|Q8S1Y9|Q5Z7T1	http://amigo.geneontology.org/cgi-bin/amigo/term_details?term=GO:0005488
	intracellular part	GO:0044424	622	0.417773	0.846669	Q10BU2|Q6H422|Q10MX5|Q6Z7L7|Q0JD41|Q75LB3|Q67W29|Q7XC09|Q2QS13|Q0JDB4|Q6Z5P2|Q10MQ2|Q6K2G7|Q0JAF4|Q6ZDE3|P48642|Q5N801|Q2QP86|Q6ZDE5|Q2R860|Q8S7N6|Q6AUR2|Q6ESB6|Q2QNS6|Q60DW0|Q8GS22|Q6Z717|Q6Z9A3|Q5N7A3|Q8RZB7|Q69LL7|Q10NP4|Q6ZB94|Q6K4P7|Q0JBE6|Q10MC1|Q94JA2|Q0E3C3|Q8H3X4|Q8LNM7|B9FK97|Q5JMM6|Q6YTT3|Q6Z2G7|Q69P92|B9F3B6|Q8GVY3|Q6ZJG0|Q0J0M5|Q5VRH2|Q75IA6|O24174|Q10PB0|Q9LWT6|Q0D8F2|Q75HY2|Q0DYB4|…	http://amigo.geneontology.org/cgi-bin/amigo/term_details?term=GO:0044424		cellular metabolic process	GO:0044237	45	0.235177	0.846669	Q9AX23|Q9LST4|Q9ARQ7|O64464|Q8S1J0|P53682|Q6ZHS4|Q94CM9|O23877|Q69XJ4|Q9LWN1|Q9LSU3|Q6YU51|P48642|Q6K8J4|Q6Z5I0|Q9FP13|Q943L1|Q9SXV0|Q6KAJ8|Q9LIS6|Q84LK3|Q93W00|Q6ZDY8|Q943W5|Q84LK8|Q942L2|Q9XJ66|Q94J16|Q9XJ60|Q9SDG6|Q942F3|Q94CN9|Q9ARZ9|Q01401|Q8RUE8|Q9SXX7|Q93VB5|Q6AVA8|Q94JA2|Q652K1|Q8S1E8|Q8S1C7|Q8S2G0|Q75W16	http://amigo.geneontology.org/cgi-bin/amigo/term_details?term=GO:0044237		heterocyclic compound binding	GO:1901363	29	0.131485	0.846669	Q9ARQ7|Q8S1J0|P53682|Q94CM9|Q942F3|Q94D50|Q84LK8|Q94EA8|Q93W07|Q9FP13|Q93W00|Q8S6N5|Q9LIS6|Q948D3|Q6ZDY8|Q9AV38|Q9XJ66|Q94J16|Q9XJ60|Q9AX97|Q9SDK4|Q8RUE8|Q9LG67|Q93VB5|Q6AVA8|Q943W5|Q8S1E8|Q93W16|Q60EC0	http://amigo.geneontology.org/cgi-bin/amigo/term_details?term=GO:1901363
	intracellular	GO:0005622	622	0.425891	0.846669	Q10BU2|Q6H422|Q10MX5|Q6Z7L7|Q0JD41|Q75LB3|Q67W29|Q7XC09|Q2QS13|Q0JDB4|Q6Z5P2|Q10MQ2|Q6K2G7|Q0JAF4|Q6ZDE3|P48642|Q5N801|Q2QP86|Q6ZDE5|Q2R860|Q8S7N6|Q6AUR2|Q6ESB6|Q2QNS6|Q60DW0|Q8GS22|Q6Z717|Q6Z9A3|Q5N7A3|Q8RZB7|Q69LL7|Q10NP4|Q6ZB94|Q6K4P7|Q0JBE6|Q10MC1|Q94JA2|Q0E3C3|Q8H3X4|Q8LNM7|B9FK97|Q5JMM6|Q6YTT3|Q6Z2G7|Q69P92|B9F3B6|Q8GVY3|Q6ZJG0|Q0J0M5|Q5VRH2|Q75IA6|O24174|Q10PB0|Q9LWT6|Q0D8F2|Q75HY2|Q0DYB4|…	http://amigo.geneontology.org/cgi-bin/amigo/term_details?term=GO:0005622		organic substance metabolic process	GO:0071704	43	0.230099	0.846669	Q9LST4|Q9ARQ7|O64464|Q8S1J0|P53682|Q6ZHS4|Q94CM9|Q42456|Q9LGZ3|Q69XJ4|Q9LWN1|Q9LSU3|Q6YU51|Q8S9R1|Q6K8J4|Q6Z5I0|Q9FP13|Q943L1|Q9SXV0|Q6KAJ8|Q9LIS6|Q9AYT5|Q84LK3|Q93W00|Q6ZDY8|Q943W5|Q84LK8|Q9XJ66|Q94J16|Q9XJ60|Q9SDG6|Q942F3|Q9ARZ9|Q01401|Q8RUE8|Q9SXX7|Q93VB5|Q6AVA8|Q94JA2|Q652K1|Q8S1E8|Q8S2G0|Q75W16	http://amigo.geneontology.org/cgi-bin/amigo/term_details?term=GO:0071704		organic cyclic compound binding	GO:0097159	29	0.131485	0.846669	Q9ARQ7|Q8S1J0|P53682|Q94CM9|Q942F3|Q94D50|Q84LK8|Q94EA8|Q93W07|Q9FP13|Q93W00|Q8S6N5|Q9LIS6|Q948D3|Q6ZDY8|Q9AV38|Q9XJ66|Q94J16|Q9XJ60|Q9AX97|Q9SDK4|Q8RUE8|Q9LG67|Q93VB5|Q6AVA8|Q943W5|Q8S1E8|Q93W16|Q60EC0	http://amigo.geneontology.org/cgi-bin/amigo/term_details?term=GO:0097159
	organelle	GO:0043226	618	0.417799	0.846669	Q10BU2|Q6H422|Q10MX5|Q6Z7L7|Q0JD41|Q75LB3|Q67W29|Q7XC09|Q2QS13|Q0JDB4|Q6Z5P2|Q10MQ2|Q6K2G7|Q0JAF4|Q6ZDE3|Q5N801|Q2QP86|Q6ZDE5|Q2R860|Q8S7N6|Q6AUR2|Q6ESB6|Q2QNS6|Q60DW0|Q8GS22|Q6Z717|Q6Z9A3|Q5N7A3|Q8RZB7|Q69LL7|Q10NP4|Q6ZB94|Q6K4P7|Q0JBE6|Q10MC1|Q94JA2|Q0E3C3|Q8H3X4|Q8LNM7|B9FK97|Q5JMM6|Q6YTT3|Q6Z2G7|Q69P92|B9F3B6|Q8GVY3|Q6ZJG0|Q0J0M5|Q5VRH2|Q75IA6|O24174|Q10PB0|Q9LWT6|Q0D8F2|Q75HY2|Q0DYB4|Q6YZJ0|…	http://amigo.geneontology.org/cgi-bin/amigo/term_details?term=GO:0043226		primary metabolic process	GO:0044238	39	0.320494	0.846669	Q9LST4|Q9ARQ7|O64464|Q8S1J0|P53682|Q94CM9|Q42456|Q9LGZ3|Q9LWN1|Q9LSU3|Q6YU51|Q8S9R1|Q6K8J4|Q6Z5I0|Q9FP13|Q943L1|Q9SXV0|Q6KAJ8|Q9LIS6|Q9AYT5|Q93W00|Q6ZDY8|Q943W5|Q84LK8|Q9XJ66|Q94J16|Q9XJ60|Q9SDG6|Q942F3|Q9ARZ9|Q01401|Q8RUE8|Q9SXX7|Q93VB5|Q6AVA8|Q94JA2|Q652K1|Q8S1E8|Q8S2G0	http://amigo.geneontology.org/cgi-bin/amigo/term_details?term=GO:0044238		transferase activity	GO:0016740	21	0.0357343	0.846669	Q6AVA8|Q9SNN8|Q9ARQ7|Q942F3|Q942C4|Q84LK8|Q6YU51|Q8S7R8|P53682|Q93W00|Q5ZAF2|Q8S1E8|Q943L1|Q8S2G0|Q8S1J0|Q9LIS6|Q01401|Q9FU69|Q8RUE8|Q9FP13|Q75W16	http://amigo.geneontology.org/cgi-bin/amigo/term_details?term=GO:0016740
	intracellular organelle	GO:0043229	618	0.417799	0.846669	Q10BU2|Q6H422|Q10MX5|Q6Z7L7|Q0JD41|Q75LB3|Q67W29|Q7XC09|Q2QS13|Q0JDB4|Q6Z5P2|Q10MQ2|Q6K2G7|Q0JAF4|Q6ZDE3|Q5N801|Q2QP86|Q6ZDE5|Q2R860|Q8S7N6|Q6AUR2|Q6ESB6|Q2QNS6|Q60DW0|Q8GS22|Q6Z717|Q6Z9A3|Q5N7A3|Q8RZB7|Q69LL7|Q10NP4|Q6ZB94|Q6K4P7|Q0JBE6|Q10MC1|Q94JA2|Q0E3C3|Q8H3X4|Q8LNM7|B9FK97|Q5JMM6|Q6YTT3|Q6Z2G7|Q69P92|B9F3B6|Q8GVY3|Q6ZJG0|Q0J0M5|Q5VRH2|Q75IA6|O24174|Q10PB0|Q9LWT6|Q0D8F2|Q75HY2|Q0DYB4|Q6YZJ0|…	http://amigo.geneontology.org/cgi-bin/amigo/term_details?term=GO:0043229		single-organism process	GO:0044699	33	0.415605	0.846669	Q9AX23|P53682|Q6ZHS4|O23877|Q9LI02|Q69XJ4|Q6YU51|P48642|Q6Z2T3|Q6K8J4|Q8H616|Q6Z5I0|Q9SXV0|Q9AYT5|Q6ZDY8|Q943W5|Q9XJ66|Q948D3|Q942L2|Q9SDK0|Q942F3|Q9SDK4|Q9AX79|Q9SXX7|Q6AVA8|Q94JA2|Q652K1|Q8S1C7|Q5Z9N5|Q8S2G0|Q94CN9|Q5Z7T1|Q75W16	http://amigo.geneontology.org/cgi-bin/amigo/term_details?term=GO:0044699		small molecule binding	GO:0036094	19	0.136572	0.846669	Q6AVA8|Q948D3|Q9ARQ7|Q6ZDY8|Q943W5|Q9FP13|Q9AX97|Q8S1J0|P53682|Q93W07|Q942F3|Q9SDK4|Q8S1E8|Q93W00|Q93W16|Q8S6N5|Q9LIS6|Q8RUE8|Q9LG67	http://amigo.geneontology.org/cgi-bin/amigo/term_details?term=GO:0036094
	intracellular membrane-bounded organelle	GO:0043231	614	0.450647	0.846669	Q10BU2|Q6H422|Q10MX5|Q6Z7L7|Q0JD41|Q75LB3|Q67W29|Q7XC09|Q2QS13|Q0JDB4|Q6Z5P2|Q10MQ2|Q6K2G7|Q0JAF4|Q6ZDE3|Q5N801|Q2QP86|Q6ZDE5|Q2R860|Q8S7N6|Q6AUR2|Q6ESB6|Q2QNS6|Q60DW0|Q8GS22|Q6Z717|Q6Z9A3|Q5N7A3|Q8RZB7|Q69LL7|Q10NP4|Q6ZB94|Q6K4P7|Q0JBE6|Q10MC1|Q94JA2|Q0E3C3|Q8H3X4|Q8LNM7|B9FK97|Q5JMM6|Q6YTT3|Q6Z2G7|Q69P92|B9F3B6|Q8GVY3|Q6ZJG0|Q0J0M5|Q5VRH2|Q75IA6|O24174|Q10PB0|Q9LWT6|Q0D8F2|Q75HY2|Q0DYB4|Q6YZJ0|…	http://amigo.geneontology.org/cgi-bin/amigo/term_details?term=GO:0043231		macromolecule metabolic process	GO:0043170	29	0.366635	0.846669	Q9LST4|Q9ARQ7|O64464|Q8S1J0|P53682|Q94CM9|Q42456|Q8S1E8|Q9LSU3|Q8RUE8|Q9LWN1|Q943L1|Q6KAJ8|Q9SDG6|Q93W00|Q84LK8|Q9XJ66|Q9XJ60|Q942F3|Q9ARZ9|Q01401|Q9LIS6|Q9FP13|Q93VB5|Q6AVA8|Q943W5|Q652K1|Q9LGZ3|Q94J16	http://amigo.geneontology.org/cgi-bin/amigo/term_details?term=GO:0043170		nucleotide binding	GO:0000166	19	0.136572	0.846669	Q6AVA8|Q948D3|Q9ARQ7|Q6ZDY8|Q943W5|Q9FP13|Q9AX97|Q8S1J0|P53682|Q93W07|Q942F3|Q9SDK4|Q8S1E8|Q93W00|Q93W16|Q8S6N5|Q9LIS6|Q8RUE8|Q9LG67	http://amigo.geneontology.org/cgi-bin/amigo/term_details?term=GO:0000166
	membrane-bounded organelle	GO:0043227	614	0.450647	0.846669	Q10BU2|Q6H422|Q10MX5|Q6Z7L7|Q0JD41|Q75LB3|Q67W29|Q7XC09|Q2QS13|Q0JDB4|Q6Z5P2|Q10MQ2|Q6K2G7|Q0JAF4|Q6ZDE3|Q5N801|Q2QP86|Q6ZDE5|Q2R860|Q8S7N6|Q6AUR2|Q6ESB6|Q2QNS6|Q60DW0|Q8GS22|Q6Z717|Q6Z9A3|Q5N7A3|Q8RZB7|Q69LL7|Q10NP4|Q6ZB94|Q6K4P7|Q0JBE6|Q10MC1|Q94JA2|Q0E3C3|Q8H3X4|Q8LNM7|B9FK97|Q5JMM6|Q6YTT3|Q6Z2G7|Q69P92|B9F3B6|Q8GVY3|Q6ZJG0|Q0J0M5|Q5VRH2|Q75IA6|O24174|Q10PB0|Q9LWT6|Q0D8F2|Q75HY2|Q0DYB4|Q6YZJ0|…	http://amigo.geneontology.org/cgi-bin/amigo/term_details?term=GO:0043227		single-organism cellular process	GO:0044763	28	0.413606	0.846669	Q9AX23|P53682|Q6ZHS4|O23877|Q9LI02|Q69XJ4|Q6YU51|P48642|Q6K8J4|Q6Z5I0|Q9SXV0|Q6ZDY8|Q943W5|Q9XJ66|Q948D3|Q942L2|Q9SDK0|Q942F3|Q9SDK4|Q9SXX7|Q6AVA8|Q94JA2|Q652K1|Q8S1C7|Q8S2G0|Q94CN9|Q5Z7T1|Q75W16	http://amigo.geneontology.org/cgi-bin/amigo/term_details?term=GO:0044763		nucleoside phosphate binding	GO:1901265	19	0.136572	0.846669	Q6AVA8|Q948D3|Q9ARQ7|Q6ZDY8|Q943W5|Q9FP13|Q9AX97|Q8S1J0|P53682|Q93W07|Q942F3|Q9SDK4|Q8S1E8|Q93W00|Q93W16|Q8S6N5|Q9LIS6|Q8RUE8|Q9LG67	http://amigo.geneontology.org/cgi-bin/amigo/term_details?term=GO:1901265
	cytoplasm	GO:0005737	611	0.386244	0.846669	Q10BU2|Q6H422|Q10MX5|Q6Z7L7|Q0JD41|Q75LB3|Q67W29|Q7XC09|Q2QS13|Q0JDB4|Q6Z5P2|Q10MQ2|Q6K2G7|Q0JAF4|Q6ZDE3|P48642|Q5N801|Q2QP86|Q6ZDE5|Q2R860|Q8S7N6|Q6AUR2|Q6ESB6|Q2QNS6|Q60DW0|Q8GS22|Q6Z717|Q6Z9A3|Q5N7A3|Q8RZB7|Q10NP4|Q6ZB94|Q6K4P7|Q0JBE6|Q10MC1|Q94JA2|Q0E3C3|Q8H3X4|Q8LNM7|B9FK97|Q5JMM6|Q6YTT3|Q69P92|B9F3B6|Q8GVY3|Q6ZJG0|Q0J0M5|Q5VRH2|Q75IA6|O24174|Q10PB0|Q9LWT6|Q0D8F2|Q75HY2|Q0DYB4|Q6YZJ0|B9FXQ0|…	http://amigo.geneontology.org/cgi-bin/amigo/term_details?term=GO:0005737		cellular macromolecule metabolic process	GO:0044260	27	0.288538	0.846669	Q9LST4|Q9ARQ7|O64464|Q8S1J0|P53682|Q94CM9|Q01401|Q8RUE8|Q9LWN1|Q943L1|Q6KAJ8|Q9SDG6|Q93W00|Q84LK8|Q9XJ66|Q9XJ60|Q942F3|Q9ARZ9|Q9LSU3|Q9LIS6|Q9FP13|Q93VB5|Q6AVA8|Q943W5|Q652K1|Q8S1E8|Q94J16	http://amigo.geneontology.org/cgi-bin/amigo/term_details?term=GO:0044260		purine ribonucleoside binding	GO:0032550	18	0.186136	0.846669	Q6AVA8|Q948D3|Q9ARQ7|Q943W5|Q9FP13|Q9AX97|Q8S1J0|P53682|Q93W07|Q942F3|Q9SDK4|Q8S1E8|Q93W00|Q93W16|Q8S6N5|Q9LIS6|Q8RUE8|Q9LG67	http://amigo.geneontology.org/cgi-bin/amigo/term_details?term=GO:0032550
	cytoplasmic part	GO:0044444	610	0.36314	0.846669	Q10BU2|Q6H422|Q10MX5|Q6Z7L7|Q0JD41|Q75LB3|Q67W29|Q7XC09|Q2QS13|Q0JDB4|Q6Z5P2|Q10MQ2|Q6K2G7|Q0JAF4|Q6ZDE3|Q5N801|Q2QP86|Q6ZDE5|Q2R860|Q8S7N6|Q6AUR2|Q6ESB6|Q2QNS6|Q60DW0|Q8GS22|Q6Z717|Q6Z9A3|Q5N7A3|Q8RZB7|Q10NP4|Q6ZB94|Q6K4P7|Q0JBE6|Q10MC1|Q94JA2|Q0E3C3|Q8H3X4|Q8LNM7|B9FK97|Q5JMM6|Q6YTT3|Q69P92|B9F3B6|Q8GVY3|Q6ZJG0|Q0J0M5|Q5VRH2|Q75IA6|O24174|Q10PB0|Q9LWT6|Q0D8F2|Q75HY2|Q0DYB4|Q6YZJ0|B9FXQ0|Q10SR3|…	http://amigo.geneontology.org/cgi-bin/amigo/term_details?term=GO:0044444		biosynthetic process	GO:0009058	22	0.205446	0.846669	P53682|Q6ZHS4|Q94CM9|Q9LWN1|Q6YU51|Q6K8J4|Q6Z5I0|Q6KAJ8|Q9SDG6|Q84LK3|Q9SNN8|Q84LK8|Q9XJ66|Q94J16|Q9XJ60|Q9XJ29|Q9ARZ9|Q93VB5|Q6AVA8|Q943W5|Q8S2G0|Q75W16	http://amigo.geneontology.org/cgi-bin/amigo/term_details?term=GO:0009058		ribonucleoside binding	GO:0032549	18	0.186136	0.846669	Q6AVA8|Q948D3|Q9ARQ7|Q943W5|Q9FP13|Q9AX97|Q8S1J0|P53682|Q93W07|Q942F3|Q9SDK4|Q8S1E8|Q93W00|Q93W16|Q8S6N5|Q9LIS6|Q8RUE8|Q9LG67	http://amigo.geneontology.org/cgi-bin/amigo/term_details?term=GO:0032549
	plastid	GO:0009536	249	0.00225877	0.732048	Q0J6W9|Q0DI48|A3AVH5|Q2R940|Q6Z702|Q2QV45|Q75LB3|Q50LH5|Q67W29|Q84YK8|Q6K5H8|Q2QNK7|Q6K5H5|Q764B9|Q8H3W7|Q69XJ4|Q10MQ2|Q0JAF4|Q656A4|Q10MC1|Q6KAJ1|Q10QX0|Q1EHU2|Q8S7N6|Q69RJ0|Q6AUR2|Q6YZH8|Q2QNS6|Q2R068|Q6YT03|Q6ZK49|Q84LK8|Q2RBF6|Q8RZB7|Q6ZHK4|Q5J6J5|Q6ZB94|Q5JKR3|Q6EUK7|Q5Z8V9|Q10MK5|Q688Q7|Q84Q84|Q5ZAV7|Q6Z4A7|Q69MT1|Q6YYW3|Q5VSB7|Q2R8U4|Q654U8|Q8W316|Q8S2G0|Q69P92|Q653V9|Q8LPZ1|Q6ZJG0|Q8H016|…	http://amigo.geneontology.org/cgi-bin/amigo/term_details?term=GO:0009536		single-organism metabolic process	GO:0044710	22	0.256336	0.846669	Q9AX23|P53682|Q6ZHS4|O23877|Q69XJ4|Q6YU51|P48642|Q6K8J4|Q6Z5I0|Q9SXV0|Q9AYT5|Q6ZDY8|Q942L2|Q943W5|Q94CN9|Q9SXX7|Q6AVA8|Q94JA2|Q652K1|Q8S1C7|Q8S2G0|Q75W16	http://amigo.geneontology.org/cgi-bin/amigo/term_details?term=GO:0044710		ribonucleotide binding	GO:0032553	18	0.186136	0.846669	Q6AVA8|Q948D3|Q9ARQ7|Q943W5|Q9FP13|Q9AX97|Q8S1J0|P53682|Q93W07|Q942F3|Q9SDK4|Q8S1E8|Q93W00|Q93W16|Q8S6N5|Q9LIS6|Q8RUE8|Q9LG67	http://amigo.geneontology.org/cgi-bin/amigo/term_details?term=GO:0032553
	cytoplasmic vesicle	GO:0031410	199	0.999904	0.999998	Q10P01|Q6H422|B7F7K7|Q9SLY8|Q10MX5|Q5N7A3|Q2R3L3|Q7XCK6|Q2RB32|Q8S188|Q2QS13|Q0JDB4|Q6Z5P2|A5HEI2|Q8H559|O22080|Q5JKW8|Q60DX8|Q6YW65|Q0JBE6|Q8S9R1|Q5N801|Q2QP86|Q336S3|Q8L453|Q75L18|Q2R860|Q6Z674|Q9XGQ5|Q60DW0|Q8GS22|Q2QLS9|Q2QLS8|Q6Z717|Q942L2|Q0JQ62|Q2R9Q8|Q9SDK4|Q6K4P7|Q6L4X7|Q6ATC1|Q6Z656|Q0D8V8|Q5VQJ1|Q75G54|Q6ASY2|Q10LT8|Q2R2X1|Q7Y1Z1|Q2QYG0|Q5Z7H5|Q0E3C3|Q8H3X4|Q8LNM7|Q6H8G2|Q9SNM0|Q7XHX6|…	http://amigo.geneontology.org/cgi-bin/amigo/term_details?term=GO:0031410		protein metabolic process	GO:0019538	22	0.295461	0.846669	Q9LST4|Q9ARQ7|O64464|Q8S1J0|P53682|Q94CM9|Q42456|Q8S1E8|Q8RUE8|Q9LWN1|Q943L1|Q6KAJ8|Q9SDG6|Q93W00|Q942F3|Q9ARZ9|Q9LSU3|Q9LIS6|Q9FP13|Q943W5|Q652K1|Q9LGZ3	http://amigo.geneontology.org/cgi-bin/amigo/term_details?term=GO:0019538		purine nucleotide binding	GO:0017076	18	0.186136	0.846669	Q6AVA8|Q948D3|Q9ARQ7|Q943W5|Q9FP13|Q9AX97|Q8S1J0|P53682|Q93W07|Q942F3|Q9SDK4|Q8S1E8|Q93W00|Q93W16|Q8S6N5|Q9LIS6|Q8RUE8|Q9LG67	http://amigo.geneontology.org/cgi-bin/amigo/term_details?term=GO:0017076
	intracellular vesicle	GO:0097708	199	0.999904	0.999998	Q10P01|Q6H422|B7F7K7|Q9SLY8|Q10MX5|Q5N7A3|Q2R3L3|Q7XCK6|Q2RB32|Q8S188|Q2QS13|Q0JDB4|Q6Z5P2|A5HEI2|Q8H559|O22080|Q5JKW8|Q60DX8|Q6YW65|Q0JBE6|Q8S9R1|Q5N801|Q2QP86|Q336S3|Q8L453|Q75L18|Q2R860|Q6Z674|Q9XGQ5|Q60DW0|Q8GS22|Q2QLS9|Q2QLS8|Q6Z717|Q942L2|Q0JQ62|Q2R9Q8|Q9SDK4|Q6K4P7|Q6L4X7|Q6ATC1|Q6Z656|Q0D8V8|Q5VQJ1|Q75G54|Q6ASY2|Q10LT8|Q2R2X1|Q7Y1Z1|Q2QYG0|Q5Z7H5|Q0E3C3|Q8H3X4|Q8LNM7|Q6H8G2|Q9SNM0|Q7XHX6|…	http://amigo.geneontology.org/cgi-bin/amigo/term_details?term=GO:0097708		cellular protein metabolic process	GO:0044267	20	0.207436	0.846669	Q943W5|Q9LST4|Q9ARZ9|Q9ARQ7|O64464|Q652K1|Q8S1J0|P53682|Q9SDG6|Q9LWN1|Q94CM9|Q942F3|Q8S1E8|Q943L1|Q6KAJ8|Q9LIS6|Q9LSU3|Q8RUE8|Q9FP13|Q93W00	http://amigo.geneontology.org/cgi-bin/amigo/term_details?term=GO:0044267		nucleoside binding	GO:0001882	18	0.186136	0.846669	Q6AVA8|Q948D3|Q9ARQ7|Q943W5|Q9FP13|Q9AX97|Q8S1J0|P53682|Q93W07|Q942F3|Q9SDK4|Q8S1E8|Q93W00|Q93W16|Q8S6N5|Q9LIS6|Q8RUE8|Q9LG67	http://amigo.geneontology.org/cgi-bin/amigo/term_details?term=GO:0001882
	membrane-bounded vesicle	GO:0031988	199	0.999904	0.999998	Q10P01|Q6H422|B7F7K7|Q9SLY8|Q10MX5|Q5N7A3|Q2R3L3|Q7XCK6|Q2RB32|Q8S188|Q2QS13|Q0JDB4|Q6Z5P2|A5HEI2|Q8H559|O22080|Q5JKW8|Q60DX8|Q6YW65|Q0JBE6|Q8S9R1|Q5N801|Q2QP86|Q336S3|Q8L453|Q75L18|Q2R860|Q6Z674|Q9XGQ5|Q60DW0|Q8GS22|Q2QLS9|Q2QLS8|Q6Z717|Q942L2|Q0JQ62|Q2R9Q8|Q9SDK4|Q6K4P7|Q6L4X7|Q6ATC1|Q6Z656|Q0D8V8|Q5VQJ1|Q75G54|Q6ASY2|Q10LT8|Q2R2X1|Q7Y1Z1|Q2QYG0|Q5Z7H5|Q0E3C3|Q8H3X4|Q8LNM7|Q6H8G2|Q9SNM0|Q7XHX6|…	http://amigo.geneontology.org/cgi-bin/amigo/term_details?term=GO:0031988		cellular biosynthetic process	GO:0044249	20	0.245515	0.846669	Q93VB5|Q6AVA8|Q943W5|Q84LK3|Q8S2G0|Q84LK8|Q9XJ66|Q6K8J4|Q9XJ60|Q6YU51|P53682|Q9LWN1|Q94CM9|Q6ZHS4|Q6Z5I0|Q94J16|Q6KAJ8|Q9ARZ9|Q9SDG6|Q75W16	http://amigo.geneontology.org/cgi-bin/amigo/term_details?term=GO:0044249		purine nucleoside binding	GO:0001883	18	0.186136	0.846669	Q6AVA8|Q948D3|Q9ARQ7|Q943W5|Q9FP13|Q9AX97|Q8S1J0|P53682|Q93W07|Q942F3|Q9SDK4|Q8S1E8|Q93W00|Q93W16|Q8S6N5|Q9LIS6|Q8RUE8|Q9LG67	http://amigo.geneontology.org/cgi-bin/amigo/term_details?term=GO:0001883
	cytoplasmic, membrane-bounded vesicle	GO:0016023	199	0.999904	0.999998	Q10P01|Q6H422|B7F7K7|Q9SLY8|Q10MX5|Q5N7A3|Q2R3L3|Q7XCK6|Q2RB32|Q8S188|Q2QS13|Q0JDB4|Q6Z5P2|A5HEI2|Q8H559|O22080|Q5JKW8|Q60DX8|Q6YW65|Q0JBE6|Q8S9R1|Q5N801|Q2QP86|Q336S3|Q8L453|Q75L18|Q2R860|Q6Z674|Q9XGQ5|Q60DW0|Q8GS22|Q2QLS9|Q2QLS8|Q6Z717|Q942L2|Q0JQ62|Q2R9Q8|Q9SDK4|Q6K4P7|Q6L4X7|Q6ATC1|Q6Z656|Q0D8V8|Q5VQJ1|Q75G54|Q6ASY2|Q10LT8|Q2R2X1|Q7Y1Z1|Q2QYG0|Q5Z7H5|Q0E3C3|Q8H3X4|Q8LNM7|Q6H8G2|Q9SNM0|Q7XHX6|…	http://amigo.geneontology.org/cgi-bin/amigo/term_details?term=GO:0016023		organic substance biosynthetic process	GO:1901576	20	0.253459	0.846669	Q93VB5|Q6AVA8|Q943W5|Q84LK3|Q8S2G0|Q84LK8|Q9XJ66|Q6K8J4|Q9XJ60|Q6YU51|P53682|Q9LWN1|Q94CM9|Q6ZHS4|Q6Z5I0|Q94J16|Q6KAJ8|Q9ARZ9|Q9SDG6|Q75W16	http://amigo.geneontology.org/cgi-bin/amigo/term_details?term=GO:1901576		purine ribonucleoside triphosphate binding	GO:0035639	18	0.186136	0.846669	Q6AVA8|Q948D3|Q9ARQ7|Q943W5|Q9FP13|Q9AX97|Q8S1J0|P53682|Q93W07|Q942F3|Q9SDK4|Q8S1E8|Q93W00|Q93W16|Q8S6N5|Q9LIS6|Q8RUE8|Q9LG67	http://amigo.geneontology.org/cgi-bin/amigo/term_details?term=GO:0035639
	vesicle	GO:0031982	199	0.999904	0.999998	Q10P01|Q6H422|B7F7K7|Q9SLY8|Q10MX5|Q5N7A3|Q2R3L3|Q7XCK6|Q2RB32|Q8S188|Q2QS13|Q0JDB4|Q6Z5P2|A5HEI2|Q8H559|O22080|Q5JKW8|Q60DX8|Q6YW65|Q0JBE6|Q8S9R1|Q5N801|Q2QP86|Q336S3|Q8L453|Q75L18|Q2R860|Q6Z674|Q9XGQ5|Q60DW0|Q8GS22|Q2QLS9|Q2QLS8|Q6Z717|Q942L2|Q0JQ62|Q2R9Q8|Q9SDK4|Q6K4P7|Q6L4X7|Q6ATC1|Q6Z656|Q0D8V8|Q5VQJ1|Q75G54|Q6ASY2|Q10LT8|Q2R2X1|Q7Y1Z1|Q2QYG0|Q5Z7H5|Q0E3C3|Q8H3X4|Q8LNM7|Q6H8G2|Q9SNM0|Q7XHX6|…	http://amigo.geneontology.org/cgi-bin/amigo/term_details?term=GO:0031982		cellular nitrogen compound metabolic process	GO:0034641	17	0.310624	0.846669	Q93VB5|Q84LK3|Q6ZDY8|Q84LK8|Q9XJ66|Q9SXV0|Q9XJ60|Q9SDG6|Q9LWN1|Q94CM9|Q943W5|Q69XJ4|Q94J16|Q6KAJ8|Q9ARZ9|Q652K1|Q9SXX7	http://amigo.geneontology.org/cgi-bin/amigo/term_details?term=GO:0034641		purine ribonucleotide binding	GO:0032555	18	0.186136	0.846669	Q6AVA8|Q948D3|Q9ARQ7|Q943W5|Q9FP13|Q9AX97|Q8S1J0|P53682|Q93W07|Q942F3|Q9SDK4|Q8S1E8|Q93W00|Q93W16|Q8S6N5|Q9LIS6|Q8RUE8|Q9LG67	http://amigo.geneontology.org/cgi-bin/amigo/term_details?term=GO:0032555
	mitochondrion	GO:0005739	158	0.177548	0.846669	Q33E21|Q6K2G7|Q10NT7|Q10M30|Q6Z7L7|Q652A7|Q9FNU5|Q2QLK4|Q8H558|Q0IZP8|Q6K7E2|Q7F190|Q6ZDE5|Q0DWC7|Q9SXV0|Q6KAJ8|Q6EP22|Q6K9N5|Q6K9N6|Q6YYC5|Q0JDA2|Q7XI54|Q2QX46|Q6Z9A3|Q2QX42|Q0JBZ8|Q0JD41|Q9SDG5|Q109W0|Q9SXX7|Q94JA2|Q84Q84|Q0DI99|Q6K1X9|Q0JN91|Q10SS2|Q53RJ8|Q5JMM6|Q8LQG0|Q9LWM7|B9F3B6|Q6X4A2|Q6AUW3|Q6K853|Q5VP08|O82766|Q0JEW2|Q6ZE15|Q6F361|Q6YZJ0|Q6Z3Y9|Q53WK1|Q9SXP2|Q10SR3|B9FK97|Q10A14|Q5VPC8|…	http://amigo.geneontology.org/cgi-bin/amigo/term_details?term=GO:0005739		nitrogen compound metabolic process	GO:0006807	17	0.506101	0.846669	Q93VB5|Q84LK3|Q6ZDY8|Q84LK8|Q9XJ66|Q9SXV0|Q9XJ60|Q9SDG6|Q9LWN1|Q94CM9|Q943W5|Q69XJ4|Q94J16|Q6KAJ8|Q9ARZ9|Q652K1|Q9SXX7	http://amigo.geneontology.org/cgi-bin/amigo/term_details?term=GO:0006807		carbohydrate derivative binding	GO:0097367	18	0.201199	0.846669	Q6AVA8|Q948D3|Q9ARQ7|Q943W5|Q9FP13|Q9AX97|Q8S1J0|P53682|Q93W07|Q942F3|Q9SDK4|Q8S1E8|Q93W00|Q93W16|Q8S6N5|Q9LIS6|Q8RUE8|Q9LG67	http://amigo.geneontology.org/cgi-bin/amigo/term_details?term=GO:0097367
	membrane	GO:0016020	149	0.254085	0.846669	Q851M9|Q2QZT1|Q5N7A7|Q60DT9|Q0JEW2|Q9SNM0|Q2QNK7|Q10S28|Q9LWV9|Q8S9R1|Q5I396|Q0DWC7|Q60ED7|Q65XI1|Q9SXV0|Q9XGQ5|Q10QA3|Q2QNS6|Q5JM42|Q69XD4|Q8H3H8|Q2R9Q8|Q653U9|Q5QN13|Q69PX0|Q10R54|Q9SXX7|Q69K44|Q5VQJ1|Q2R2X1|Q69L93|Q653V6|Q10SS2|Q5VRB2|Q2QY12|Q2QT64|Q10PB0|Q0DWA9|Q5SNE1|Q69LA1|Q5W6H5|Q8LQ34|Q0JQS5|Q0DTD2|Q650S8|Q2QWW7|B7EBN1|Q93W07|Q53WK1|Q8L6I1|Q8L6I2|Q69IX0|Q6ZDY8|B9FXQ0|Q10EJ2|Q5QNA0|Q0J2X1|…	http://amigo.geneontology.org/cgi-bin/amigo/term_details?term=GO:0016020		phosphorylation	GO:0016310	13	0.151538	0.846669	Q6AVA8|Q9ARQ7|Q6ZDY8|Q9FP13|Q8S1J0|P53682|Q942F3|Q8S1E8|Q93W00|Q9SXV0|Q9LIS6|Q8RUE8|Q9SXX7	http://amigo.geneontology.org/cgi-bin/amigo/term_details?term=GO:0016310		ATP binding	GO:0005524	16	0.162348	0.846669	Q6AVA8|Q943W5|Q9ARQ7|Q9FP13|Q9AX97|Q8S1J0|P53682|Q93W07|Q942F3|Q8S1E8|Q93W00|Q948D3|Q8S6N5|Q9LIS6|Q8RUE8|Q9LG67	http://amigo.geneontology.org/cgi-bin/amigo/term_details?term=GO:0005524
	macromolecular complex	GO:0032991	15	0.11513	0.846669	Q9LWV9|Q9SDK0|Q9LST4|Q8S6N5|Q6ZDY8|Q93W07|O64464|Q84M34|Q9LWN1|Q94CM9|Q9SXV0|Q6KAJ8|Q9ARZ9|Q9SDG6|Q9SXX7	http://amigo.geneontology.org/cgi-bin/amigo/term_details?term=GO:0032991		phosphorus metabolic process	GO:0006793	13	0.242966	0.846669	Q6AVA8|Q9ARQ7|Q6ZDY8|Q9FP13|Q8S1J0|P53682|Q942F3|Q8S1E8|Q93W00|Q9SXV0|Q9LIS6|Q8RUE8|Q9SXX7	http://amigo.geneontology.org/cgi-bin/amigo/term_details?term=GO:0006793		adenyl ribonucleotide binding	GO:0032559	16	0.162348	0.846669	Q6AVA8|Q943W5|Q9ARQ7|Q9FP13|Q9AX97|Q8S1J0|P53682|Q93W07|Q942F3|Q8S1E8|Q93W00|Q948D3|Q8S6N5|Q9LIS6|Q8RUE8|Q9LG67	http://amigo.geneontology.org/cgi-bin/amigo/term_details?term=GO:0032559
	protein complex	GO:0043234	10	0.107514	0.846669	Q9LWV9|Q9LST4|Q6ZDY8|O64464|Q9SDK0|Q93W07|Q9SXV0|Q8S6N5|Q84M34|Q9SXX7	http://amigo.geneontology.org/cgi-bin/amigo/term_details?term=GO:0043234		phosphate-containing compound metabolic process	GO:0006796	13	0.242966	0.846669	Q6AVA8|Q9ARQ7|Q6ZDY8|Q9FP13|Q8S1J0|P53682|Q942F3|Q8S1E8|Q93W00|Q9SXV0|Q9LIS6|Q8RUE8|Q9SXX7	http://amigo.geneontology.org/cgi-bin/amigo/term_details?term=GO:0006796		adenyl nucleotide binding	GO:0030554	16	0.162348	0.846669	Q6AVA8|Q943W5|Q9ARQ7|Q9FP13|Q9AX97|Q8S1J0|P53682|Q93W07|Q942F3|Q8S1E8|Q93W00|Q948D3|Q8S6N5|Q9LIS6|Q8RUE8|Q9LG67	http://amigo.geneontology.org/cgi-bin/amigo/term_details?term=GO:0030554
	nucleus	GO:0005634	8	0.90638	0.964567	Q93VB5|Q8S0C6|Q69IU0|Q9XJ60|Q6Z2G7|Q94J16|Q2R1K8|Q9XJ66	http://amigo.geneontology.org/cgi-bin/amigo/term_details?term=GO:0005634		macromolecule biosynthetic process	GO:0009059	13	0.44099	0.846669	Q93VB5|Q6AVA8|Q943W5|Q84LK8|Q9XJ66|Q9XJ60|P53682|Q9LWN1|Q94CM9|Q94J16|Q6KAJ8|Q9ARZ9|Q9SDG6	http://amigo.geneontology.org/cgi-bin/amigo/term_details?term=GO:0009059		oxidoreductase activity	GO:0016491	13	0.0825246	0.846669	Q6K8J4|Q9AX23|Q94JA2|Q6ZDY8|O24174|P48642|Q94JC6|Q6ZHS4|O23877|Q84LK3|Q94CN9|Q9SXX7|Q69XJ4	http://amigo.geneontology.org/cgi-bin/amigo/term_details?term=GO:0016491
	membrane protein complex	GO:0098796	6	0.204139	0.846669	Q9LWV9|Q6ZDY8|Q93W07|Q9SXV0|Q84M34|Q9SXX7	http://amigo.geneontology.org/cgi-bin/amigo/term_details?term=GO:0098796		cellular macromolecule biosynthetic process	GO:0034645	13	0.44099	0.846669	Q93VB5|Q6AVA8|Q943W5|Q84LK8|Q9XJ66|Q9XJ60|P53682|Q9LWN1|Q94CM9|Q94J16|Q6KAJ8|Q9ARZ9|Q9SDG6	http://amigo.geneontology.org/cgi-bin/amigo/term_details?term=GO:0034645		kinase activity	GO:0016301	11	0.190278	0.846669	Q6AVA8|Q9ARQ7|Q8S1J0|P53682|Q942F3|Q8S1E8|Q93W00|Q8S2G0|Q9LIS6|Q8RUE8|Q9FP13	http://amigo.geneontology.org/cgi-bin/amigo/term_details?term=GO:0016301
	membrane part	GO:0044425	6	0.37146	0.846669	Q9LWV9|Q6ZDY8|Q93W07|Q9SXV0|Q84M34|Q9SXX7	http://amigo.geneontology.org/cgi-bin/amigo/term_details?term=GO:0044425		transferase activity, transferring phosphorus-containing groups	GO:0016772	12	0.16073	0.846669	Q6AVA8|Q9ARQ7|Q84LK8|Q8S1J0|P53682|Q942F3|Q8S1E8|Q93W00|Q8S2G0|Q9LIS6|Q8RUE8|Q9FP13	http://amigo.geneontology.org/cgi-bin/amigo/term_details?term=GO:0016772		nucleic acid binding	GO:0003676	11	0.461433	0.846669	Q93VB5|Q943W5|Q84LK8|Q94D50|Q9AV38|Q9XJ66|Q60EC0|Q9XJ60|Q94EA8|Q94CM9|Q94J16	http://amigo.geneontology.org/cgi-bin/amigo/term_details?term=GO:0003676
	non-membrane-bounded organelle	GO:0043228	6	0.458532	0.846669	Q9SDK0|Q9LWN1|Q94CM9|Q6KAJ8|Q9SDG6|Q9ARZ9	http://amigo.geneontology.org/cgi-bin/amigo/term_details?term=GO:0043228		organic cyclic compound metabolic process	GO:1901360	12	0.292517	0.846669	Q93VB5|Q943W5|Q6ZDY8|Q84LK8|Q9XJ66|Q9SXV0|Q9XJ60|Q6ZHS4|Q9SXX7|Q94J16|Q652K1|Q69XJ4	http://amigo.geneontology.org/cgi-bin/amigo/term_details?term=GO:1901360		phosphotransferase activity, alcohol group as acceptor	GO:0016773	10	0.248626	0.846669	Q9ARQ7|Q8S1J0|P53682|Q942F3|Q8S1E8|Q93W00|Q8S2G0|Q9LIS6|Q8RUE8|Q9FP13	http://amigo.geneontology.org/cgi-bin/amigo/term_details?term=GO:0016773
	intracellular non-membrane-bounded organelle	GO:0043232	6	0.458532	0.846669	Q9SDK0|Q9LWN1|Q94CM9|Q6KAJ8|Q9SDG6|Q9ARZ9	http://amigo.geneontology.org/cgi-bin/amigo/term_details?term=GO:0043232		cellular aromatic compound metabolic process	GO:0006725	12	0.31522	0.846669	Q93VB5|Q943W5|Q6ZDY8|Q84LK8|Q9XJ66|Q9SXV0|Q9XJ60|Q6ZHS4|Q9SXX7|Q94J16|Q652K1|Q69XJ4	http://amigo.geneontology.org/cgi-bin/amigo/term_details?term=GO:0006725		protein serine/threonine kinase activity	GO:0004674	9	0.279784	0.846669	Q9ARQ7|Q8S1J0|Q8S1E8|Q942F3|P53682|Q93W00|Q9LIS6|Q8RUE8|Q9FP13	http://amigo.geneontology.org/cgi-bin/amigo/term_details?term=GO:0004674
	intracellular organelle part	GO:0044446	6	0.574213	0.846669	Q6ZDY8|Q9FNU5|Q9SDK0|Q9SXV0|Q84M34|Q9SXX7	http://amigo.geneontology.org/cgi-bin/amigo/term_details?term=GO:0044446		organonitrogen compound metabolic process	GO:1901564	12	0.397266	0.846669	Q84LK3|Q6ZDY8|Q652K1|Q9LWN1|Q94CM9|Q943W5|Q9SXX7|Q9SXV0|Q6KAJ8|Q9ARZ9|Q9SDG6|Q69XJ4	http://amigo.geneontology.org/cgi-bin/amigo/term_details?term=GO:1901564		protein kinase activity	GO:0004672	9	0.30636	0.846669	Q9ARQ7|Q8S1J0|Q8S1E8|Q942F3|P53682|Q93W00|Q9LIS6|Q8RUE8|Q9FP13	http://amigo.geneontology.org/cgi-bin/amigo/term_details?term=GO:0004672
	organelle part	GO:0044422	6	0.574213	0.846669	Q6ZDY8|Q9FNU5|Q9SDK0|Q9SXV0|Q84M34|Q9SXX7	http://amigo.geneontology.org/cgi-bin/amigo/term_details?term=GO:0044422		cellular nitrogen compound biosynthetic process	GO:0044271	12	0.456753	0.846669	Q93VB5|Q84LK3|Q84LK8|Q9XJ66|Q9XJ60|Q9LWN1|Q94CM9|Q943W5|Q94J16|Q6KAJ8|Q9ARZ9|Q9SDG6	http://amigo.geneontology.org/cgi-bin/amigo/term_details?term=GO:0044271		DNA binding	GO:0003677	8	0.44869	0.846669	Q93VB5|Q94D50|Q84LK8|Q9XJ66|Q94J16|Q9XJ60|Q94EA8|Q60EC0	http://amigo.geneontology.org/cgi-bin/amigo/term_details?term=GO:0003677
	mitochondrial membrane	GO:0031966	5	0.234514	0.846669	Q9FNU5|Q84M34|Q6ZDY8|Q9SXX7|Q9SXV0	http://amigo.geneontology.org/cgi-bin/amigo/term_details?term=GO:0031966		oxidation-reduction process	GO:0055114	11	0.143205	0.846669	Q9AX23|Q94JA2|Q6ZDY8|P48642|Q942L2|O23877|Q8S1C7|Q94CN9|Q9SXX7|Q9SXV0|Q69XJ4	http://amigo.geneontology.org/cgi-bin/amigo/term_details?term=GO:0055114		nucleic acid binding transcription factor activity	GO:0001071	7	0.26397	0.846669	Q93VB5|Q84LK8|Q9XJ66|Q94J16|Q9XJ60|Q60EC0|Q69XJ4	http://amigo.geneontology.org/cgi-bin/amigo/term_details?term=GO:0001071
	mitochondrial envelope	GO:0005740	5	0.234514	0.846669	Q9FNU5|Q84M34|Q6ZDY8|Q9SXX7|Q9SXV0	http://amigo.geneontology.org/cgi-bin/amigo/term_details?term=GO:0005740		heterocycle metabolic process	GO:0046483	11	0.337277	0.846669	Q93VB5|Q943W5|Q6ZDY8|Q84LK8|Q9XJ66|Q94J16|Q9XJ60|Q9SXX7|Q9SXV0|Q652K1|Q69XJ4	http://amigo.geneontology.org/cgi-bin/amigo/term_details?term=GO:0046483		transcription factor activity, sequence-specific DNA binding	GO:0003700	7	0.26397	0.846669	Q93VB5|Q84LK8|Q9XJ66|Q94J16|Q9XJ60|Q60EC0|Q69XJ4	http://amigo.geneontology.org/cgi-bin/amigo/term_details?term=GO:0003700
	organelle inner membrane	GO:0019866	5	0.234514	0.846669	Q9FNU5|Q84M34|Q6ZDY8|Q9SXX7|Q9SXV0	http://amigo.geneontology.org/cgi-bin/amigo/term_details?term=GO:0019866		gene expression	GO:0010467	11	0.510592	0.846669	Q93VB5|Q943W5|Q84LK8|Q9XJ66|Q9XJ60|Q9LWN1|Q94CM9|Q94J16|Q6KAJ8|Q9ARZ9|Q9SDG6	http://amigo.geneontology.org/cgi-bin/amigo/term_details?term=GO:0010467		transporter activity	GO:0005215	6	0.702197	0.886462	Q8W0H5|Q6Z2T3|Q8H616|Q93W16|Q9SDK4|Q9SXX7	http://amigo.geneontology.org/cgi-bin/amigo/term_details?term=GO:0005215
	mitochondrial inner membrane	GO:0005743	5	0.234514	0.846669	Q9FNU5|Q84M34|Q6ZDY8|Q9SXX7|Q9SXV0	http://amigo.geneontology.org/cgi-bin/amigo/term_details?term=GO:0005743		generation of precursor metabolites and energy	GO:0006091	10	0.28507	0.846669	Q9AX23|Q94JA2|Q6ZDY8|P48642|Q942L2|O23877|Q8S1C7|Q94CN9|Q9SXV0|Q9SXX7	http://amigo.geneontology.org/cgi-bin/amigo/term_details?term=GO:0006091		transferase activity, transferring glycosyl groups	GO:0016757	5	0.0429915	0.846669	Q01401|Q5ZAF2|Q9FU69|Q8S7R8|Q942C4	http://amigo.geneontology.org/cgi-bin/amigo/term_details?term=GO:0016757
	envelope	GO:0031975	5	0.252821	0.846669	Q9FNU5|Q84M34|Q6ZDY8|Q9SXX7|Q9SXV0	http://amigo.geneontology.org/cgi-bin/amigo/term_details?term=GO:0031975		macromolecule modification	GO:0043412	10	0.414073	0.846669	Q9ARQ7|Q8S1J0|P53682|Q942F3|Q8S1E8|Q943L1|Q9LIS6|Q8RUE8|Q9FP13|Q93W00	http://amigo.geneontology.org/cgi-bin/amigo/term_details?term=GO:0043412		structural molecule activity	GO:0005198	5	0.426003	0.846669	Q9LWN1|Q94CM9|Q9ARZ9|Q9SDG6|Q6KAJ8	http://amigo.geneontology.org/cgi-bin/amigo/term_details?term=GO:0005198
	organelle membrane	GO:0031090	5	0.252821	0.846669	Q9FNU5|Q84M34|Q6ZDY8|Q9SXX7|Q9SXV0	http://amigo.geneontology.org/cgi-bin/amigo/term_details?term=GO:0031090		cellular protein modification process	GO:0006464	10	0.414073	0.846669	Q9ARQ7|Q8S1J0|P53682|Q942F3|Q8S1E8|Q943L1|Q9LIS6|Q8RUE8|Q9FP13|Q93W00	http://amigo.geneontology.org/cgi-bin/amigo/term_details?term=GO:0006464		hydrolase activity	GO:0016787	5	0.898738	0.963707	Q8S9R1|Q42456|Q01401|Q8H616|Q9LGZ3	http://amigo.geneontology.org/cgi-bin/amigo/term_details?term=GO:0016787
	organelle envelope	GO:0031967	5	0.252821	0.846669	Q9FNU5|Q84M34|Q6ZDY8|Q9SXX7|Q9SXV0	http://amigo.geneontology.org/cgi-bin/amigo/term_details?term=GO:0031967		protein modification process	GO:0036211	10	0.414073	0.846669	Q9ARQ7|Q8S1J0|P53682|Q942F3|Q8S1E8|Q943L1|Q9LIS6|Q8RUE8|Q9FP13|Q93W00	http://amigo.geneontology.org/cgi-bin/amigo/term_details?term=GO:0036211		calcium ion binding	GO:0005509	4	0.0706836	0.846669	Q8RZB7|Q8S1Y9|P53682|Q8RYK0	http://amigo.geneontology.org/cgi-bin/amigo/term_details?term=GO:0005509
	structural constituent of ribosome	GO:0003735	5	0.348245	0.846669	Q9LWN1|Q94CM9|Q9ARZ9|Q9SDG6|Q6KAJ8	http://amigo.geneontology.org/cgi-bin/amigo/term_details?term=GO:0003735		regulation of biological process	GO:0050789	10	0.649275	0.863101	Q9LI02|Q93VB5|Q84LK8|Q9XJ66|Q9XJ60|Q942F3|Q9SDK4|Q94J16|Q5Z9N5|Q5Z7T1	http://amigo.geneontology.org/cgi-bin/amigo/term_details?term=GO:0050789		transferase activity, transferring hexosyl groups	GO:0016758	4	0.099138	0.846669	Q01401|Q9FU69|Q8S7R8|Q942C4	http://amigo.geneontology.org/cgi-bin/amigo/term_details?term=GO:0016758
	ribosome	GO:0005840	5	0.426003	0.846669	Q9LWN1|Q94CM9|Q9ARZ9|Q9SDG6|Q6KAJ8	http://amigo.geneontology.org/cgi-bin/amigo/term_details?term=GO:0005840		biological regulation	GO:0065007	10	0.691726	0.886277	Q9LI02|Q93VB5|Q84LK8|Q9XJ66|Q9XJ60|Q942F3|Q9SDK4|Q94J16|Q5Z9N5|Q5Z7T1	http://amigo.geneontology.org/cgi-bin/amigo/term_details?term=GO:0065007		protein tyrosine kinase activity	GO:0004713	4	0.49217	0.846669	Q9FP13|Q8RUE8|Q8S1E8|Q9ARQ7	http://amigo.geneontology.org/cgi-bin/amigo/term_details?term=GO:0004713
	intracellular ribonucleoprotein complex	GO:0030529	5	0.426003	0.846669	Q9LWN1|Q94CM9|Q9ARZ9|Q9SDG6|Q6KAJ8	http://amigo.geneontology.org/cgi-bin/amigo/term_details?term=GO:0030529		electron transport chain	GO:0022900	9	0.266745	0.846669	Q9AX23|Q6ZDY8|P48642|Q942L2|O23877|Q8S1C7|Q94CN9|Q9SXV0|Q9SXX7	http://amigo.geneontology.org/cgi-bin/amigo/term_details?term=GO:0022900		metal ion binding	GO:0046872	4	0.610721	0.846669	Q8RZB7|Q8S1Y9|P53682|Q8RYK0	http://amigo.geneontology.org/cgi-bin/amigo/term_details?term=GO:0046872
	ribonucleoprotein complex	GO:1990904	5	0.426003	0.846669	Q9LWN1|Q94CM9|Q9ARZ9|Q9SDG6|Q6KAJ8	http://amigo.geneontology.org/cgi-bin/amigo/term_details?term=GO:1990904		protein phosphorylation	GO:0006468	9	0.292995	0.846669	Q9ARQ7|Q8S1J0|Q8S1E8|Q942F3|P53682|Q93W00|Q9LIS6|Q8RUE8|Q9FP13	http://amigo.geneontology.org/cgi-bin/amigo/term_details?term=GO:0006468		cation binding	GO:0043169	4	0.610721	0.846669	Q8RZB7|Q8S1Y9|P53682|Q8RYK0	http://amigo.geneontology.org/cgi-bin/amigo/term_details?term=GO:0043169
	mitochondrial part	GO:0044429	5	0.483163	0.846669	Q9FNU5|Q84M34|Q6ZDY8|Q9SXX7|Q9SXV0	http://amigo.geneontology.org/cgi-bin/amigo/term_details?term=GO:0044429		nucleobase-containing compound metabolic process	GO:0006139	9	0.499305	0.846669	Q93VB5|Q943W5|Q6ZDY8|Q84LK8|Q9XJ66|Q94J16|Q9XJ60|Q9SXV0|Q9SXX7	http://amigo.geneontology.org/cgi-bin/amigo/term_details?term=GO:0006139		ion binding	GO:0043167	4	0.610721	0.846669	Q8RZB7|Q8S1Y9|P53682|Q8RYK0	http://amigo.geneontology.org/cgi-bin/amigo/term_details?term=GO:0043167
	mitochondrial protein complex	GO:0098798	4	0.250504	0.846669	Q84M34|Q6ZDY8|Q9SXX7|Q9SXV0	http://amigo.geneontology.org/cgi-bin/amigo/term_details?term=GO:0098798		regulation of cellular process	GO:0050794	9	0.673941	0.869286	Q9LI02|Q93VB5|Q84LK8|Q9XJ66|Q9XJ60|Q942F3|Q9SDK4|Q94J16|Q5Z7T1	http://amigo.geneontology.org/cgi-bin/amigo/term_details?term=GO:0050794		electron carrier activity	GO:0009055	3	0.214491	0.846669	Q942L2|Q84M34|Q9SXX7	http://amigo.geneontology.org/cgi-bin/amigo/term_details?term=GO:0009055
	inner mitochondrial membrane protein complex	GO:0098800	4	0.250504	0.846669	Q84M34|Q6ZDY8|Q9SXX7|Q9SXV0	http://amigo.geneontology.org/cgi-bin/amigo/term_details?term=GO:0098800		single-organism biosynthetic process	GO:0044711	8	0.231975	0.846669	Q6AVA8|Q6YU51|Q6K8J4|P53682|Q6ZHS4|Q6Z5I0|Q8S2G0|Q75W16	http://amigo.geneontology.org/cgi-bin/amigo/term_details?term=GO:0044711		transmembrane transporter activity	GO:0022857	3	0.774085	0.919262	Q8H616|Q6Z2T3|Q9SXX7	http://amigo.geneontology.org/cgi-bin/amigo/term_details?term=GO:0022857
	mitochondrial membrane part	GO:0044455	4	0.272164	0.846669	Q84M34|Q6ZDY8|Q9SXX7|Q9SXV0	http://amigo.geneontology.org/cgi-bin/amigo/term_details?term=GO:0044455		response to stimulus	GO:0050896	8	0.806532	0.922359	Q9LI02|Q6AVA8|Q84LK3|Q6I581|Q942F3|Q9SDK4|Q5Z7T1|Q69XJ4	http://amigo.geneontology.org/cgi-bin/amigo/term_details?term=GO:0050896		protein binding	GO:0005515	3	0.824595	0.930938	Q5Z7T1|Q9LG67|Q9LGZ3	http://amigo.geneontology.org/cgi-bin/amigo/term_details?term=GO:0005515
	cytochrome complex	GO:0070069	3	0.0980556	0.846669	Q84M34|Q9SXX7|Q9SXV0	http://amigo.geneontology.org/cgi-bin/amigo/term_details?term=GO:0070069		small molecule metabolic process	GO:0044281	7	0.560838	0.846669	Q94JA2|Q6ZDY8|Q943W5|Q6Z5I0|Q9SXV0|Q9SXX7|Q75W16	http://amigo.geneontology.org/cgi-bin/amigo/term_details?term=GO:0044281		oxidoreductase activity, acting on CH-OH group of donors	GO:0016614	2	0.137088	0.846669	Q6ZHS4|Q94JA2	http://amigo.geneontology.org/cgi-bin/amigo/term_details?term=GO:0016614
	catalytic complex	GO:1902494	3	0.503661	0.846669	Q8S6N5|Q84M34|Q6ZDY8	http://amigo.geneontology.org/cgi-bin/amigo/term_details?term=GO:1902494		organonitrogen compound biosynthetic process	GO:1901566	7	0.575432	0.846669	Q84LK3|Q9LWN1|Q94CM9|Q943W5|Q6KAJ8|Q9ARZ9|Q9SDG6	http://amigo.geneontology.org/cgi-bin/amigo/term_details?term=GO:1901566		oxidoreductase activity, acting on a sulfur group of donors	GO:0016667	2	0.171726	0.846669	P48642|Q94CN9	http://amigo.geneontology.org/cgi-bin/amigo/term_details?term=GO:0016667
	mitochondrial respiratory chain complex IV	GO:0005751	2	0.207557	0.846669	Q9SXX7|Q9SXV0	http://amigo.geneontology.org/cgi-bin/amigo/term_details?term=GO:0005751		establishment of localization	GO:0051234	7	0.780793	0.919262	Q9FNU5|Q8W0H5|Q6Z2T3|Q8H616|Q93W16|Q9SDK4|Q9AX79	http://amigo.geneontology.org/cgi-bin/amigo/term_details?term=GO:0051234		disulfide oxidoreductase activity	GO:0015036	2	0.171726	0.846669	P48642|Q94CN9	http://amigo.geneontology.org/cgi-bin/amigo/term_details?term=GO:0015036
	respiratory chain complex IV	GO:0045277	2	0.207557	0.846669	Q9SXX7|Q9SXV0	http://amigo.geneontology.org/cgi-bin/amigo/term_details?term=GO:0045277		localization	GO:0051179	7	0.780793	0.919262	Q9FNU5|Q8W0H5|Q6Z2T3|Q8H616|Q93W16|Q9SDK4|Q9AX79	http://amigo.geneontology.org/cgi-bin/amigo/term_details?term=GO:0051179		signal transducer activity	GO:0004871	2	0.207557	0.846669	Q9LI02|Q942F3	http://amigo.geneontology.org/cgi-bin/amigo/term_details?term=GO:0004871
	proteasome core complex	GO:0005839	2	0.244044	0.846669	Q9LST4|O64464	http://amigo.geneontology.org/cgi-bin/amigo/term_details?term=GO:0005839		transport	GO:0006810	7	0.780793	0.919262	Q9FNU5|Q8W0H5|Q6Z2T3|Q8H616|Q93W16|Q9SDK4|Q9AX79	http://amigo.geneontology.org/cgi-bin/amigo/term_details?term=GO:0006810		aspartic-type endopeptidase activity	GO:0004190	2	0.244044	0.846669	Q42456|Q9LGZ3	http://amigo.geneontology.org/cgi-bin/amigo/term_details?term=GO:0004190
	proteasome complex	GO:0000502	2	0.244044	0.846669	Q9LST4|O64464	http://amigo.geneontology.org/cgi-bin/amigo/term_details?term=GO:0000502		lipid metabolic process	GO:0006629	6	0.2683	0.846669	Q6AVA8|Q6YU51|Q6K8J4|Q6Z5I0|Q8S2G0|Q9AYT5	http://amigo.geneontology.org/cgi-bin/amigo/term_details?term=GO:0006629		aspartic-type peptidase activity	GO:0070001	2	0.244044	0.846669	Q42456|Q9LGZ3	http://amigo.geneontology.org/cgi-bin/amigo/term_details?term=GO:0070001
	oxidoreductase complex	GO:1990204	2	0.423217	0.846669	Q84M34|Q6ZDY8	http://amigo.geneontology.org/cgi-bin/amigo/term_details?term=GO:1990204		proteolysis	GO:0006508	6	0.423896	0.846669	Q9LST4|O64464|Q9LGZ3|Q42456|Q943L1|Q9LSU3	http://amigo.geneontology.org/cgi-bin/amigo/term_details?term=GO:0006508		peptidase inhibitor activity	GO:0030414	2	0.28074	0.846669	P20907|P09229	http://amigo.geneontology.org/cgi-bin/amigo/term_details?term=GO:0030414
	integral component of membrane	GO:0016021	2	0.578198	0.846669	Q9LWV9|Q84M34	http://amigo.geneontology.org/cgi-bin/amigo/term_details?term=GO:0016021		RNA metabolic process	GO:0016070	6	0.475662	0.846669	Q93VB5|Q943W5|Q84LK8|Q9XJ66|Q9XJ60|Q94J16	http://amigo.geneontology.org/cgi-bin/amigo/term_details?term=GO:0016070		endopeptidase regulator activity	GO:0061135	2	0.28074	0.846669	P20907|P09229	http://amigo.geneontology.org/cgi-bin/amigo/term_details?term=GO:0061135
	intrinsic component of membrane	GO:0031224	2	0.578198	0.846669	Q9LWV9|Q84M34	http://amigo.geneontology.org/cgi-bin/amigo/term_details?term=GO:0031224		cellular amide metabolic process	GO:0043603	6	0.525979	0.846669	Q943W5|Q9LWN1|Q94CM9|Q6KAJ8|Q9ARZ9|Q9SDG6	http://amigo.geneontology.org/cgi-bin/amigo/term_details?term=GO:0043603		endopeptidase inhibitor activity	GO:0004866	2	0.28074	0.846669	P20907|P09229	http://amigo.geneontology.org/cgi-bin/amigo/term_details?term=GO:0004866
	cell periphery	GO:0071944	2	0.60529	0.846669	Q9LWV9|Q6Z2T3	http://amigo.geneontology.org/cgi-bin/amigo/term_details?term=GO:0071944		amide biosynthetic process	GO:0043604	6	0.525979	0.846669	Q943W5|Q9LWN1|Q94CM9|Q6KAJ8|Q9ARZ9|Q9SDG6	http://amigo.geneontology.org/cgi-bin/amigo/term_details?term=GO:0043604		peptidase regulator activity	GO:0061134	2	0.28074	0.846669	P20907|P09229	http://amigo.geneontology.org/cgi-bin/amigo/term_details?term=GO:0061134
	cell wall	GO:0005618	1	0.450088	0.846669	Q6Z2T3	http://amigo.geneontology.org/cgi-bin/amigo/term_details?term=GO:0005618		translation	GO:0006412	6	0.525979	0.846669	Q943W5|Q9LWN1|Q94CM9|Q6KAJ8|Q9ARZ9|Q9SDG6	http://amigo.geneontology.org/cgi-bin/amigo/term_details?term=GO:0006412		enzyme inhibitor activity	GO:0004857	2	0.317277	0.846669	P20907|P09229	http://amigo.geneontology.org/cgi-bin/amigo/term_details?term=GO:0004857
	proton-transporting two-sector ATPase complex	GO:0016469	1	0.502254	0.846669	Q93W07	http://amigo.geneontology.org/cgi-bin/amigo/term_details?term=GO:0016469		peptide metabolic process	GO:0006518	6	0.525979	0.846669	Q943W5|Q9LWN1|Q94CM9|Q6KAJ8|Q9ARZ9|Q9SDG6	http://amigo.geneontology.org/cgi-bin/amigo/term_details?term=GO:0006518		enzyme regulator activity	GO:0030234	2	0.353355	0.846669	P20907|P09229	http://amigo.geneontology.org/cgi-bin/amigo/term_details?term=GO:0030234
	cytosol	GO:0005829	1	0.502254	0.846669	Q6AVA8	http://amigo.geneontology.org/cgi-bin/amigo/term_details?term=GO:0005829		aromatic compound biosynthetic process	GO:0019438	6	0.525979	0.846669	Q93VB5|Q84LK8|Q9XJ66|Q9XJ60|Q6ZHS4|Q94J16	http://amigo.geneontology.org/cgi-bin/amigo/term_details?term=GO:0019438		ligase activity	GO:0016874	2	0.353355	0.846669	Q8S6N5|Q943W5	http://amigo.geneontology.org/cgi-bin/amigo/term_details?term=GO:0016874
	transporter complex	GO:1990351	1	0.502254	0.846669	Q84M34	http://amigo.geneontology.org/cgi-bin/amigo/term_details?term=GO:1990351		peptide biosynthetic process	GO:0043043	6	0.525979	0.846669	Q943W5|Q9LWN1|Q94CM9|Q6KAJ8|Q9ARZ9|Q9SDG6	http://amigo.geneontology.org/cgi-bin/amigo/term_details?term=GO:0043043		hydrolase activity, hydrolyzing O-glycosyl compounds	GO:0004553	2	0.578198	0.846669	Q8S9R1|Q01401	http://amigo.geneontology.org/cgi-bin/amigo/term_details?term=GO:0004553
	microtubule cytoskeleton	GO:0015630	1	0.549473	0.846669	Q9SDK0	http://amigo.geneontology.org/cgi-bin/amigo/term_details?term=GO:0015630		organic cyclic compound biosynthetic process	GO:1901362	6	0.5584	0.846669	Q93VB5|Q84LK8|Q9XJ66|Q9XJ60|Q6ZHS4|Q94J16	http://amigo.geneontology.org/cgi-bin/amigo/term_details?term=GO:1901362		hydrolase activity, acting on glycosyl bonds	GO:0016798	2	0.60529	0.846669	Q8S9R1|Q01401	http://amigo.geneontology.org/cgi-bin/amigo/term_details?term=GO:0016798
	plasma membrane part	GO:0044459	1	0.592212	0.846669	Q9LWV9	http://amigo.geneontology.org/cgi-bin/amigo/term_details?term=GO:0044459		nucleic acid metabolic process	GO:0090304	6	0.574213	0.846669	Q93VB5|Q943W5|Q84LK8|Q9XJ66|Q9XJ60|Q94J16	http://amigo.geneontology.org/cgi-bin/amigo/term_details?term=GO:0090304		guanyl ribonucleotide binding	GO:0032561	2	0.631038	0.846669	Q93W16|Q9SDK4	http://amigo.geneontology.org/cgi-bin/amigo/term_details?term=GO:0032561
	cytoskeletal part	GO:0044430	1	0.630897	0.846669	Q9SDK0	http://amigo.geneontology.org/cgi-bin/amigo/term_details?term=GO:0044430		lipid biosynthetic process	GO:0008610	5	0.082129	0.846669	Q6K8J4|Q6AVA8|Q6YU51|Q6Z5I0|Q8S2G0	http://amigo.geneontology.org/cgi-bin/amigo/term_details?term=GO:0008610		GTP binding	GO:0005525	2	0.631038	0.846669	Q93W16|Q9SDK4	http://amigo.geneontology.org/cgi-bin/amigo/term_details?term=GO:0005525
	cytoskeleton	GO:0005856	1	0.630897	0.846669	Q9SDK0	http://amigo.geneontology.org/cgi-bin/amigo/term_details?term=GO:0005856		cellular catabolic process	GO:0044248	5	0.165793	0.846669	Q652K1|Q9LST4|Q9LSU3|Q69XJ4|O64464	http://amigo.geneontology.org/cgi-bin/amigo/term_details?term=GO:0044248		guanyl nucleotide binding	GO:0019001	2	0.631038	0.846669	Q93W16|Q9SDK4	http://amigo.geneontology.org/cgi-bin/amigo/term_details?term=GO:0019001
	plasma membrane protein complex	GO:0098797	1	0.592212	0.846669	Q9LWV9	http://amigo.geneontology.org/cgi-bin/amigo/term_details?term=GO:0098797		organic substance catabolic process	GO:1901575	5	0.271464	0.846669	Q652K1|Q9LST4|Q9LSU3|Q69XJ4|O64464	http://amigo.geneontology.org/cgi-bin/amigo/term_details?term=GO:1901575		RNA binding	GO:0003723	2	0.700379	0.886277	Q94CM9|Q943W5	http://amigo.geneontology.org/cgi-bin/amigo/term_details?term=GO:0003723
	plasma membrane	GO:0005886	1	0.775764	0.919262	Q9LWV9	http://amigo.geneontology.org/cgi-bin/amigo/term_details?term=GO:0005886		catabolic process	GO:0009056	5	0.271464	0.846669	Q652K1|Q9LST4|Q9LSU3|Q69XJ4|O64464	http://amigo.geneontology.org/cgi-bin/amigo/term_details?term=GO:0009056		endopeptidase activity	GO:0004175	2	0.758526	0.919262	Q42456|Q9LGZ3	http://amigo.geneontology.org/cgi-bin/amigo/term_details?term=GO:0004175
									regulation of nucleic acid-templated transcription	GO:1903506	5	0.538207	0.846669	Q93VB5|Q84LK8|Q9XJ66|Q9XJ60|Q94J16	http://amigo.geneontology.org/cgi-bin/amigo/term_details?term=GO:1903506		ion transmembrane transporter activity	GO:0015075	2	0.775614	0.919262	Q6Z2T3|Q9SXX7	http://amigo.geneontology.org/cgi-bin/amigo/term_details?term=GO:0015075
									regulation of RNA metabolic process	GO:0051252	5	0.538207	0.846669	Q93VB5|Q84LK8|Q9XJ66|Q9XJ60|Q94J16	http://amigo.geneontology.org/cgi-bin/amigo/term_details?term=GO:0051252		peptidase activity	GO:0008233	2	0.806632	0.922359	Q42456|Q9LGZ3	http://amigo.geneontology.org/cgi-bin/amigo/term_details?term=GO:0008233
									nucleic acid-templated transcription	GO:0097659	5	0.538207	0.846669	Q93VB5|Q84LK8|Q9XJ66|Q9XJ60|Q94J16	http://amigo.geneontology.org/cgi-bin/amigo/term_details?term=GO:0097659		substrate-specific transmembrane transporter activity	GO:0022891	2	0.846004	0.945066	Q6Z2T3|Q9SXX7	http://amigo.geneontology.org/cgi-bin/amigo/term_details?term=GO:0022891
									transcription, DNA-templated	GO:0006351	5	0.538207	0.846669	Q93VB5|Q84LK8|Q9XJ66|Q9XJ60|Q94J16	http://amigo.geneontology.org/cgi-bin/amigo/term_details?term=GO:0006351		substrate-specific transporter activity	GO:0022892	2	0.868046	0.949869	Q6Z2T3|Q9SXX7	http://amigo.geneontology.org/cgi-bin/amigo/term_details?term=GO:0022892
									regulation of RNA biosynthetic process	GO:2001141	5	0.538207	0.846669	Q93VB5|Q84LK8|Q9XJ66|Q9XJ60|Q94J16	http://amigo.geneontology.org/cgi-bin/amigo/term_details?term=GO:2001141		peptidase activity, acting on L-amino acid peptides	GO:0070011	2	0.806632	0.922359	Q42456|Q9LGZ3	http://amigo.geneontology.org/cgi-bin/amigo/term_details?term=GO:0070011
									RNA biosynthetic process	GO:0032774	5	0.538207	0.846669	Q93VB5|Q84LK8|Q9XJ66|Q9XJ60|Q94J16	http://amigo.geneontology.org/cgi-bin/amigo/term_details?term=GO:0032774		hydrogen ion transmembrane transporter activity	GO:0015078	1	0.450088	0.846669	Q9SXX7	http://amigo.geneontology.org/cgi-bin/amigo/term_details?term=GO:0015078
									regulation of nucleobase-containing compound metabolic process	GO:0019219	5	0.538207	0.846669	Q93VB5|Q84LK8|Q9XJ66|Q9XJ60|Q94J16	http://amigo.geneontology.org/cgi-bin/amigo/term_details?term=GO:0019219		nucleotidyltransferase activity	GO:0016779	1	0.450088	0.846669	Q84LK8	http://amigo.geneontology.org/cgi-bin/amigo/term_details?term=GO:0016779
									regulation of transcription, DNA-templated	GO:0006355	5	0.538207	0.846669	Q93VB5|Q84LK8|Q9XJ66|Q9XJ60|Q94J16	http://amigo.geneontology.org/cgi-bin/amigo/term_details?term=GO:0006355		oxidoreductase activity, acting on NAD(P)H	GO:0016651	1	0.450088	0.846669	P48642	http://amigo.geneontology.org/cgi-bin/amigo/term_details?term=GO:0016651
									regulation of macromolecule metabolic process	GO:0060255	5	0.57334	0.846669	Q93VB5|Q84LK8|Q9XJ66|Q9XJ60|Q94J16	http://amigo.geneontology.org/cgi-bin/amigo/term_details?term=GO:0060255		ligase activity, forming carbon-nitrogen bonds	GO:0016879	1	0.502254	0.846669	Q8S6N5	http://amigo.geneontology.org/cgi-bin/amigo/term_details?term=GO:0016879
									regulation of nitrogen compound metabolic process	GO:0051171	5	0.57334	0.846669	Q93VB5|Q84LK8|Q9XJ66|Q9XJ60|Q94J16	http://amigo.geneontology.org/cgi-bin/amigo/term_details?term=GO:0051171		transferase activity, transferring nitrogenous groups	GO:0016769	1	0.549473	0.846669	Q9SNN8	http://amigo.geneontology.org/cgi-bin/amigo/term_details?term=GO:0016769
									regulation of biosynthetic process	GO:0009889	5	0.57334	0.846669	Q93VB5|Q84LK8|Q9XJ66|Q9XJ60|Q94J16	http://amigo.geneontology.org/cgi-bin/amigo/term_details?term=GO:0009889		transaminase activity	GO:0008483	1	0.549473	0.846669	Q9SNN8	http://amigo.geneontology.org/cgi-bin/amigo/term_details?term=GO:0008483
									regulation of metabolic process	GO:0019222	5	0.57334	0.846669	Q93VB5|Q84LK8|Q9XJ66|Q9XJ60|Q94J16	http://amigo.geneontology.org/cgi-bin/amigo/term_details?term=GO:0019222		unfolded protein binding	GO:0051082	1	0.592212	0.846669	Q9LG67	http://amigo.geneontology.org/cgi-bin/amigo/term_details?term=GO:0051082
									regulation of cellular macromolecule biosynthetic process	GO:2000112	5	0.57334	0.846669	Q93VB5|Q84LK8|Q9XJ66|Q9XJ60|Q94J16	http://amigo.geneontology.org/cgi-bin/amigo/term_details?term=GO:2000112		monovalent inorganic cation transmembrane transporter activity	GO:0015077	1	0.592212	0.846669	Q9SXX7	http://amigo.geneontology.org/cgi-bin/amigo/term_details?term=GO:0015077
									regulation of primary metabolic process	GO:0080090	5	0.57334	0.846669	Q93VB5|Q84LK8|Q9XJ66|Q9XJ60|Q94J16	http://amigo.geneontology.org/cgi-bin/amigo/term_details?term=GO:0080090		isomerase activity	GO:0016853	1	0.630897	0.846669	Q6Z5I0	http://amigo.geneontology.org/cgi-bin/amigo/term_details?term=GO:0016853
									regulation of gene expression	GO:0010468	5	0.57334	0.846669	Q93VB5|Q84LK8|Q9XJ66|Q9XJ60|Q94J16	http://amigo.geneontology.org/cgi-bin/amigo/term_details?term=GO:0010468		ubiquitin-protein transferase activity	GO:0004842	1	0.665913	0.863101	Q943L1	http://amigo.geneontology.org/cgi-bin/amigo/term_details?term=GO:0004842
									regulation of macromolecule biosynthetic process	GO:0010556	5	0.57334	0.846669	Q93VB5|Q84LK8|Q9XJ66|Q9XJ60|Q94J16	http://amigo.geneontology.org/cgi-bin/amigo/term_details?term=GO:0010556		primary active transmembrane transporter activity	GO:0015399	1	0.665913	0.863101	Q8H616	http://amigo.geneontology.org/cgi-bin/amigo/term_details?term=GO:0015399
									regulation of cellular biosynthetic process	GO:0031326	5	0.57334	0.846669	Q93VB5|Q84LK8|Q9XJ66|Q9XJ60|Q94J16	http://amigo.geneontology.org/cgi-bin/amigo/term_details?term=GO:0031326		P-P-bond-hydrolysis-driven transmembrane transporter activity	GO:0015405	1	0.665913	0.863101	Q8H616	http://amigo.geneontology.org/cgi-bin/amigo/term_details?term=GO:0015405
									regulation of cellular metabolic process	GO:0031323	5	0.57334	0.846669	Q93VB5|Q84LK8|Q9XJ66|Q9XJ60|Q94J16	http://amigo.geneontology.org/cgi-bin/amigo/term_details?term=GO:0031323		transferase activity, transferring alkyl or aryl (other than methyl) groups	GO:0016765	1	0.665913	0.863101	Q75W16	http://amigo.geneontology.org/cgi-bin/amigo/term_details?term=GO:0016765
									heterocycle biosynthetic process	GO:0018130	5	0.623267	0.846669	Q93VB5|Q84LK8|Q9XJ66|Q9XJ60|Q94J16	http://amigo.geneontology.org/cgi-bin/amigo/term_details?term=GO:0018130		ubiquitin-like protein transferase activity	GO:0019787	1	0.697607	0.886277	Q943L1	http://amigo.geneontology.org/cgi-bin/amigo/term_details?term=GO:0019787
									organic acid metabolic process	GO:0006082	5	0.623267	0.846669	Q943W5|Q94JA2|Q6Z5I0|Q6ZDY8|Q75W16	http://amigo.geneontology.org/cgi-bin/amigo/term_details?term=GO:0006082		hydrolase activity, acting on acid anhydrides, in phosphorus-containing anhydrides	GO:0016818	1	0.797038	0.919262	Q8H616	http://amigo.geneontology.org/cgi-bin/amigo/term_details?term=GO:0016818
									nucleobase-containing compound biosynthetic process	GO:0034654	5	0.623267	0.846669	Q93VB5|Q84LK8|Q9XJ66|Q9XJ60|Q94J16	http://amigo.geneontology.org/cgi-bin/amigo/term_details?term=GO:0034654		hydrolase activity, acting on acid anhydrides	GO:0016817	1	0.797038	0.919262	Q8H616	http://amigo.geneontology.org/cgi-bin/amigo/term_details?term=GO:0016817
									protein catabolic process	GO:0030163	4	0.0706836	0.846669	Q652K1|Q9LST4|Q9LSU3|O64464	http://amigo.geneontology.org/cgi-bin/amigo/term_details?term=GO:0030163		pyrophosphatase activity	GO:0016462	1	0.797038	0.919262	Q8H616	http://amigo.geneontology.org/cgi-bin/amigo/term_details?term=GO:0016462
									cellular protein catabolic process	GO:0044257	4	0.0706836	0.846669	Q652K1|Q9LST4|Q9LSU3|O64464	http://amigo.geneontology.org/cgi-bin/amigo/term_details?term=GO:0044257		monooxygenase activity	GO:0004497	1	0.816293	0.925479	Q9AX23	http://amigo.geneontology.org/cgi-bin/amigo/term_details?term=GO:0004497
									cellular macromolecule catabolic process	GO:0044265	4	0.0706836	0.846669	Q652K1|Q9LST4|Q9LSU3|O64464	http://amigo.geneontology.org/cgi-bin/amigo/term_details?term=GO:0044265		antioxidant activity	GO:0016209	1	0.816293	0.925479	P48642	http://amigo.geneontology.org/cgi-bin/amigo/term_details?term=GO:0016209
									aerobic respiration	GO:0009060	4	0.084323	0.846669	Q94JA2|Q6ZDY8|Q9SXX7|Q9SXV0	http://amigo.geneontology.org/cgi-bin/amigo/term_details?term=GO:0009060		inorganic cation transmembrane transporter activity	GO:0022890	1	0.816293	0.925479	Q9SXX7	http://amigo.geneontology.org/cgi-bin/amigo/term_details?term=GO:0022890
									isoprenoid biosynthetic process	GO:0008299	4	0.099138	0.846669	Q6K8J4|Q6YU51|Q6Z5I0|Q8S2G0	http://amigo.geneontology.org/cgi-bin/amigo/term_details?term=GO:0008299		active transmembrane transporter activity	GO:0022804	1	0.863777	0.947139	Q8H616	http://amigo.geneontology.org/cgi-bin/amigo/term_details?term=GO:0022804
									terpenoid biosynthetic process	GO:0016114	4	0.099138	0.846669	Q6K8J4|Q6YU51|Q6Z5I0|Q8S2G0	http://amigo.geneontology.org/cgi-bin/amigo/term_details?term=GO:0016114		lyase activity	GO:0016829	1	0.908572	0.964567	Q9SNN8	http://amigo.geneontology.org/cgi-bin/amigo/term_details?term=GO:0016829
									cellular respiration	GO:0045333	4	0.13202	0.846669	Q94JA2|Q6ZDY8|Q9SXX7|Q9SXV0	http://amigo.geneontology.org/cgi-bin/amigo/term_details?term=GO:0045333		cation transmembrane transporter activity	GO:0008324	1	0.908572	0.964567	Q9SXX7	http://amigo.geneontology.org/cgi-bin/amigo/term_details?term=GO:0008324
									energy derivation by oxidation of organic compounds	GO:0015980	4	0.13202	0.846669	Q94JA2|Q6ZDY8|Q9SXX7|Q9SXV0	http://amigo.geneontology.org/cgi-bin/amigo/term_details?term=GO:0015980		calmodulin binding	GO:0005516	1	0.94973	0.98286	Q5Z7T1	http://amigo.geneontology.org/cgi-bin/amigo/term_details?term=GO:0005516
									response to radiation	GO:0009314	4	0.149928	0.846669	Q6I581|Q6AVA8|Q942F3|Q69XJ4	http://amigo.geneontology.org/cgi-bin/amigo/term_details?term=GO:0009314
									response to light stimulus	GO:0009416	4	0.149928	0.846669	Q6I581|Q6AVA8|Q942F3|Q69XJ4	http://amigo.geneontology.org/cgi-bin/amigo/term_details?term=GO:0009416
									post-embryonic development	GO:0009791	4	0.188234	0.846669	Q9XJ66|Q942F3|Q5Z9N5|Q69XJ4	http://amigo.geneontology.org/cgi-bin/amigo/term_details?term=GO:0009791
									respiratory chain complex	GO:0098803	4	0.188234	0.846669	Q84M34|Q6ZDY8|Q9SXX7|Q9SXV0	http://amigo.geneontology.org/cgi-bin/amigo/term_details?term=GO:0098803
									response to abiotic stimulus	GO:0009628	4	0.208445	0.846669	Q6I581|Q6AVA8|Q942F3|Q69XJ4	http://amigo.geneontology.org/cgi-bin/amigo/term_details?term=GO:0009628
									respiratory chain	GO:0070469	4	0.208445	0.846669	Q84M34|Q6ZDY8|Q9SXX7|Q9SXV0	http://amigo.geneontology.org/cgi-bin/amigo/term_details?term=GO:0070469
									mitochondrial respiratory chain	GO:0005746	4	0.208445	0.846669	Q84M34|Q6ZDY8|Q9SXX7|Q9SXV0	http://amigo.geneontology.org/cgi-bin/amigo/term_details?term=GO:0005746
									macromolecule catabolic process	GO:0009057	4	0.229233	0.846669	Q652K1|Q9LST4|Q9LSU3|O64464	http://amigo.geneontology.org/cgi-bin/amigo/term_details?term=GO:0009057
									terpenoid metabolic process	GO:0006721	4	0.383249	0.846669	Q6K8J4|Q6YU51|Q6Z5I0|Q8S2G0	http://amigo.geneontology.org/cgi-bin/amigo/term_details?term=GO:0006721
									isoprenoid metabolic process	GO:0006720	4	0.405469	0.846669	Q6K8J4|Q6YU51|Q6Z5I0|Q8S2G0	http://amigo.geneontology.org/cgi-bin/amigo/term_details?term=GO:0006720
									cellular lipid metabolic process	GO:0044255	4	0.47093	0.846669	Q6K8J4|Q6YU51|Q6Z5I0|Q8S2G0	http://amigo.geneontology.org/cgi-bin/amigo/term_details?term=GO:0044255
									carbohydrate metabolic process	GO:0005975	4	0.592169	0.846669	Q6AVA8|Q8S9R1|Q01401|P53682	http://amigo.geneontology.org/cgi-bin/amigo/term_details?term=GO:0005975
									multicellular organism development	GO:0007275	4	0.628742	0.846669	Q9XJ66|Q942F3|Q5Z9N5|Q69XJ4	http://amigo.geneontology.org/cgi-bin/amigo/term_details?term=GO:0007275
									single-multicellular organism process	GO:0044707	4	0.628742	0.846669	Q9XJ66|Q942F3|Q5Z9N5|Q69XJ4	http://amigo.geneontology.org/cgi-bin/amigo/term_details?term=GO:0044707
									multicellular organismal process	GO:0032501	4	0.628742	0.846669	Q9XJ66|Q942F3|Q5Z9N5|Q69XJ4	http://amigo.geneontology.org/cgi-bin/amigo/term_details?term=GO:0032501
									anatomical structure development	GO:0048856	4	0.663142	0.863101	Q9XJ66|Q942F3|Q5Z9N5|Q69XJ4	http://amigo.geneontology.org/cgi-bin/amigo/term_details?term=GO:0048856
									single-organism developmental process	GO:0044767	4	0.663142	0.863101	Q9XJ66|Q942F3|Q5Z9N5|Q69XJ4	http://amigo.geneontology.org/cgi-bin/amigo/term_details?term=GO:0044767
									developmental process	GO:0032502	4	0.695301	0.886277	Q9XJ66|Q942F3|Q5Z9N5|Q69XJ4	http://amigo.geneontology.org/cgi-bin/amigo/term_details?term=GO:0032502
									cell communication	GO:0007154	4	0.765848	0.919262	Q9LI02|Q9SDK4|Q942F3|Q5Z7T1	http://amigo.geneontology.org/cgi-bin/amigo/term_details?term=GO:0007154
									signal transduction	GO:0007165	4	0.765848	0.919262	Q9LI02|Q9SDK4|Q942F3|Q5Z7T1	http://amigo.geneontology.org/cgi-bin/amigo/term_details?term=GO:0007165
									single organism signaling	GO:0044700	4	0.765848	0.919262	Q9LI02|Q9SDK4|Q942F3|Q5Z7T1	http://amigo.geneontology.org/cgi-bin/amigo/term_details?term=GO:0044700
									signaling	GO:0023052	4	0.765848	0.919262	Q9LI02|Q9SDK4|Q942F3|Q5Z7T1	http://amigo.geneontology.org/cgi-bin/amigo/term_details?term=GO:0023052
									cellular response to stimulus	GO:0051716	4	0.822935	0.930938	Q9LI02|Q9SDK4|Q942F3|Q5Z7T1	http://amigo.geneontology.org/cgi-bin/amigo/term_details?term=GO:0051716
									ubiquitin-dependent protein catabolic process	GO:0006511	3	0.118849	0.846669	Q9LSU3|Q9LST4|O64464	http://amigo.geneontology.org/cgi-bin/amigo/term_details?term=GO:0006511
									modification-dependent macromolecule catabolic process	GO:0043632	3	0.118849	0.846669	Q9LSU3|Q9LST4|O64464	http://amigo.geneontology.org/cgi-bin/amigo/term_details?term=GO:0043632
									modification-dependent protein catabolic process	GO:0019941	3	0.118849	0.846669	Q9LSU3|Q9LST4|O64464	http://amigo.geneontology.org/cgi-bin/amigo/term_details?term=GO:0019941
									proteolysis involved in cellular protein catabolic process	GO:0051603	3	0.118849	0.846669	Q9LSU3|Q9LST4|O64464	http://amigo.geneontology.org/cgi-bin/amigo/term_details?term=GO:0051603
									mitochondrial ATP synthesis coupled electron transport	GO:0042775	3	0.164581	0.846669	Q6ZDY8|Q9SXX7|Q9SXV0	http://amigo.geneontology.org/cgi-bin/amigo/term_details?term=GO:0042775
									respiratory electron transport chain	GO:0022904	3	0.164581	0.846669	Q6ZDY8|Q9SXX7|Q9SXV0	http://amigo.geneontology.org/cgi-bin/amigo/term_details?term=GO:0022904
									ATP synthesis coupled electron transport	GO:0042773	3	0.164581	0.846669	Q6ZDY8|Q9SXX7|Q9SXV0	http://amigo.geneontology.org/cgi-bin/amigo/term_details?term=GO:0042773
									oxidative phosphorylation	GO:0006119	3	0.164581	0.846669	Q6ZDY8|Q9SXX7|Q9SXV0	http://amigo.geneontology.org/cgi-bin/amigo/term_details?term=GO:0006119
									reproductive system development	GO:0061458	3	0.293853	0.846669	Q9XJ66|Q5Z9N5|Q69XJ4	http://amigo.geneontology.org/cgi-bin/amigo/term_details?term=GO:0061458
									reproductive shoot system development	GO:0090567	3	0.293853	0.846669	Q9XJ66|Q5Z9N5|Q69XJ4	http://amigo.geneontology.org/cgi-bin/amigo/term_details?term=GO:0090567
									reproductive structure development	GO:0048608	3	0.293853	0.846669	Q9XJ66|Q5Z9N5|Q69XJ4	http://amigo.geneontology.org/cgi-bin/amigo/term_details?term=GO:0048608
									cellular glucan metabolic process	GO:0006073	3	0.374676	0.846669	Q6AVA8|Q01401|P53682	http://amigo.geneontology.org/cgi-bin/amigo/term_details?term=GO:0006073
									glucan metabolic process	GO:0044042	3	0.374676	0.846669	Q6AVA8|Q01401|P53682	http://amigo.geneontology.org/cgi-bin/amigo/term_details?term=GO:0044042
									starch metabolic process	GO:0005982	3	0.374676	0.846669	Q6AVA8|Q01401|P53682	http://amigo.geneontology.org/cgi-bin/amigo/term_details?term=GO:0005982
									cellular polysaccharide metabolic process	GO:0044264	3	0.374676	0.846669	Q6AVA8|Q01401|P53682	http://amigo.geneontology.org/cgi-bin/amigo/term_details?term=GO:0044264
									polysaccharide metabolic process	GO:0005976	3	0.374676	0.846669	Q6AVA8|Q01401|P53682	http://amigo.geneontology.org/cgi-bin/amigo/term_details?term=GO:0005976
									purine ribonucleoside triphosphate metabolic process	GO:0009205	3	0.453486	0.846669	Q6ZDY8|Q9SXX7|Q9SXV0	http://amigo.geneontology.org/cgi-bin/amigo/term_details?term=GO:0009205
									purine ribonucleotide metabolic process	GO:0009150	3	0.453486	0.846669	Q6ZDY8|Q9SXX7|Q9SXV0	http://amigo.geneontology.org/cgi-bin/amigo/term_details?term=GO:0009150
									ribonucleotide metabolic process	GO:0009259	3	0.453486	0.846669	Q6ZDY8|Q9SXX7|Q9SXV0	http://amigo.geneontology.org/cgi-bin/amigo/term_details?term=GO:0009259
									organophosphate metabolic process	GO:0019637	3	0.453486	0.846669	Q6ZDY8|Q9SXX7|Q9SXV0	http://amigo.geneontology.org/cgi-bin/amigo/term_details?term=GO:0019637
									nucleoside monophosphate metabolic process	GO:0009123	3	0.453486	0.846669	Q6ZDY8|Q9SXX7|Q9SXV0	http://amigo.geneontology.org/cgi-bin/amigo/term_details?term=GO:0009123
									nucleoside triphosphate metabolic process	GO:0009141	3	0.453486	0.846669	Q6ZDY8|Q9SXX7|Q9SXV0	http://amigo.geneontology.org/cgi-bin/amigo/term_details?term=GO:0009141
									ribonucleoside triphosphate metabolic process	GO:0009199	3	0.453486	0.846669	Q6ZDY8|Q9SXX7|Q9SXV0	http://amigo.geneontology.org/cgi-bin/amigo/term_details?term=GO:0009199
									ATP metabolic process	GO:0046034	3	0.453486	0.846669	Q6ZDY8|Q9SXX7|Q9SXV0	http://amigo.geneontology.org/cgi-bin/amigo/term_details?term=GO:0046034
									nucleoside phosphate metabolic process	GO:0006753	3	0.453486	0.846669	Q6ZDY8|Q9SXX7|Q9SXV0	http://amigo.geneontology.org/cgi-bin/amigo/term_details?term=GO:0006753
									purine nucleoside triphosphate metabolic process	GO:0009144	3	0.453486	0.846669	Q6ZDY8|Q9SXX7|Q9SXV0	http://amigo.geneontology.org/cgi-bin/amigo/term_details?term=GO:0009144
									ribose phosphate metabolic process	GO:0019693	3	0.453486	0.846669	Q6ZDY8|Q9SXX7|Q9SXV0	http://amigo.geneontology.org/cgi-bin/amigo/term_details?term=GO:0019693
									purine nucleoside monophosphate metabolic process	GO:0009126	3	0.453486	0.846669	Q6ZDY8|Q9SXX7|Q9SXV0	http://amigo.geneontology.org/cgi-bin/amigo/term_details?term=GO:0009126
									ribonucleoside monophosphate metabolic process	GO:0009161	3	0.453486	0.846669	Q6ZDY8|Q9SXX7|Q9SXV0	http://amigo.geneontology.org/cgi-bin/amigo/term_details?term=GO:0009161
									nucleotide metabolic process	GO:0009117	3	0.453486	0.846669	Q6ZDY8|Q9SXX7|Q9SXV0	http://amigo.geneontology.org/cgi-bin/amigo/term_details?term=GO:0009117
									purine nucleotide metabolic process	GO:0006163	3	0.453486	0.846669	Q6ZDY8|Q9SXX7|Q9SXV0	http://amigo.geneontology.org/cgi-bin/amigo/term_details?term=GO:0006163
									purine ribonucleoside monophosphate metabolic process	GO:0009167	3	0.453486	0.846669	Q6ZDY8|Q9SXX7|Q9SXV0	http://amigo.geneontology.org/cgi-bin/amigo/term_details?term=GO:0009167
									developmental process involved in reproduction	GO:0003006	3	0.478858	0.846669	Q9XJ66|Q5Z9N5|Q69XJ4	http://amigo.geneontology.org/cgi-bin/amigo/term_details?term=GO:0003006
									nucleobase-containing small molecule metabolic process	GO:0055086	3	0.478858	0.846669	Q6ZDY8|Q9SXX7|Q9SXV0	http://amigo.geneontology.org/cgi-bin/amigo/term_details?term=GO:0055086
									purine ribonucleoside metabolic process	GO:0046128	3	0.478858	0.846669	Q6ZDY8|Q9SXX7|Q9SXV0	http://amigo.geneontology.org/cgi-bin/amigo/term_details?term=GO:0046128
									nucleoside metabolic process	GO:0009116	3	0.478858	0.846669	Q6ZDY8|Q9SXX7|Q9SXV0	http://amigo.geneontology.org/cgi-bin/amigo/term_details?term=GO:0009116
									shoot system development	GO:0048367	3	0.478858	0.846669	Q9XJ66|Q5Z9N5|Q69XJ4	http://amigo.geneontology.org/cgi-bin/amigo/term_details?term=GO:0048367
									ribonucleoside metabolic process	GO:0009119	3	0.478858	0.846669	Q6ZDY8|Q9SXX7|Q9SXV0	http://amigo.geneontology.org/cgi-bin/amigo/term_details?term=GO:0009119
									purine nucleoside metabolic process	GO:0042278	3	0.478858	0.846669	Q6ZDY8|Q9SXX7|Q9SXV0	http://amigo.geneontology.org/cgi-bin/amigo/term_details?term=GO:0042278
									purine-containing compound metabolic process	GO:0072521	3	0.478858	0.846669	Q6ZDY8|Q9SXX7|Q9SXV0	http://amigo.geneontology.org/cgi-bin/amigo/term_details?term=GO:0072521
									glycosyl compound metabolic process	GO:1901657	3	0.478858	0.846669	Q6ZDY8|Q9SXX7|Q9SXV0	http://amigo.geneontology.org/cgi-bin/amigo/term_details?term=GO:1901657
									single organism reproductive process	GO:0044702	3	0.503661	0.846669	Q9XJ66|Q5Z9N5|Q69XJ4	http://amigo.geneontology.org/cgi-bin/amigo/term_details?term=GO:0044702
									cellular carbohydrate metabolic process	GO:0044262	3	0.503661	0.846669	Q6AVA8|Q01401|P53682	http://amigo.geneontology.org/cgi-bin/amigo/term_details?term=GO:0044262
									reproduction	GO:0000003	3	0.551344	0.846669	Q9XJ66|Q5Z9N5|Q69XJ4	http://amigo.geneontology.org/cgi-bin/amigo/term_details?term=GO:0000003
									reproductive process	GO:0022414	3	0.551344	0.846669	Q9XJ66|Q5Z9N5|Q69XJ4	http://amigo.geneontology.org/cgi-bin/amigo/term_details?term=GO:0022414
									carbohydrate derivative metabolic process	GO:1901135	3	0.574139	0.846669	Q6ZDY8|Q9SXX7|Q9SXV0	http://amigo.geneontology.org/cgi-bin/amigo/term_details?term=GO:1901135
									single-organism transport	GO:0044765	3	0.574139	0.846669	Q8H616|Q6Z2T3|Q9AX79	http://amigo.geneontology.org/cgi-bin/amigo/term_details?term=GO:0044765
									system development	GO:0048731	3	0.574139	0.846669	Q9XJ66|Q5Z9N5|Q69XJ4	http://amigo.geneontology.org/cgi-bin/amigo/term_details?term=GO:0048731
									single-organism localization	GO:1902578	3	0.574139	0.846669	Q8H616|Q6Z2T3|Q9AX79	http://amigo.geneontology.org/cgi-bin/amigo/term_details?term=GO:1902578
									response to hormone	GO:0009725	3	0.932452	0.972518	Q6I581|Q942F3|Q5Z7T1	http://amigo.geneontology.org/cgi-bin/amigo/term_details?term=GO:0009725
									response to endogenous stimulus	GO:0009719	3	0.932452	0.972518	Q6I581|Q942F3|Q5Z7T1	http://amigo.geneontology.org/cgi-bin/amigo/term_details?term=GO:0009719
									response to organic substance	GO:0010033	3	0.932452	0.972518	Q6I581|Q942F3|Q5Z7T1	http://amigo.geneontology.org/cgi-bin/amigo/term_details?term=GO:0010033
									response to chemical	GO:0042221	3	0.945559	0.982351	Q6I581|Q942F3|Q5Z7T1	http://amigo.geneontology.org/cgi-bin/amigo/term_details?term=GO:0042221
									organic cyclic compound catabolic process	GO:1901361	2	0.137088	0.846669	Q652K1|Q69XJ4	http://amigo.geneontology.org/cgi-bin/amigo/term_details?term=GO:1901361
									heterocycle catabolic process	GO:0046700	2	0.137088	0.846669	Q652K1|Q69XJ4	http://amigo.geneontology.org/cgi-bin/amigo/term_details?term=GO:0046700
									tetrapyrrole metabolic process	GO:0033013	2	0.137088	0.846669	Q652K1|Q69XJ4	http://amigo.geneontology.org/cgi-bin/amigo/term_details?term=GO:0033013
									porphyrin-containing compound catabolic process	GO:0006787	2	0.137088	0.846669	Q652K1|Q69XJ4	http://amigo.geneontology.org/cgi-bin/amigo/term_details?term=GO:0006787
									cellular nitrogen compound catabolic process	GO:0044270	2	0.137088	0.846669	Q652K1|Q69XJ4	http://amigo.geneontology.org/cgi-bin/amigo/term_details?term=GO:0044270
									vesicle-mediated transport	GO:0016192	2	0.137088	0.846669	Q93W16|Q9SDK4	http://amigo.geneontology.org/cgi-bin/amigo/term_details?term=GO:0016192
									tetrapyrrole catabolic process	GO:0033015	2	0.137088	0.846669	Q652K1|Q69XJ4	http://amigo.geneontology.org/cgi-bin/amigo/term_details?term=GO:0033015
									cofactor catabolic process	GO:0051187	2	0.137088	0.846669	Q652K1|Q69XJ4	http://amigo.geneontology.org/cgi-bin/amigo/term_details?term=GO:0051187
									aromatic compound catabolic process	GO:0019439	2	0.137088	0.846669	Q652K1|Q69XJ4	http://amigo.geneontology.org/cgi-bin/amigo/term_details?term=GO:0019439
									pigment metabolic process	GO:0042440	2	0.137088	0.846669	Q652K1|Q69XJ4	http://amigo.geneontology.org/cgi-bin/amigo/term_details?term=GO:0042440
									porphyrin-containing compound metabolic process	GO:0006778	2	0.137088	0.846669	Q652K1|Q69XJ4	http://amigo.geneontology.org/cgi-bin/amigo/term_details?term=GO:0006778
									tricarboxylic acid cycle	GO:0006099	2	0.171726	0.846669	Q94JA2|Q6ZDY8	http://amigo.geneontology.org/cgi-bin/amigo/term_details?term=GO:0006099
									hydrogen transport	GO:0006818	2	0.207557	0.846669	Q8H616|Q9AX79	http://amigo.geneontology.org/cgi-bin/amigo/term_details?term=GO:0006818
									organonitrogen compound catabolic process	GO:1901565	2	0.207557	0.846669	Q652K1|Q69XJ4	http://amigo.geneontology.org/cgi-bin/amigo/term_details?term=GO:1901565
									mitochondrial electron transport, cytochrome c to oxygen	GO:0006123	2	0.244044	0.846669	Q9SXX7|Q9SXV0	http://amigo.geneontology.org/cgi-bin/amigo/term_details?term=GO:0006123
									secondary metabolite biosynthetic process	GO:0044550	2	0.244044	0.846669	Q6ZHS4|Q6Z5I0	http://amigo.geneontology.org/cgi-bin/amigo/term_details?term=GO:0044550
									microtubule-based process	GO:0007017	2	0.244044	0.846669	Q9SDK0|Q942F3	http://amigo.geneontology.org/cgi-bin/amigo/term_details?term=GO:0007017
									flower development	GO:0009908	2	0.28074	0.846669	Q9XJ66|Q5Z9N5	http://amigo.geneontology.org/cgi-bin/amigo/term_details?term=GO:0009908
									polysaccharide biosynthetic process	GO:0000271	2	0.353355	0.846669	Q6AVA8|P53682	http://amigo.geneontology.org/cgi-bin/amigo/term_details?term=GO:0000271
									establishment of localization in cell	GO:0051649	2	0.353355	0.846669	Q93W16|Q9SDK4	http://amigo.geneontology.org/cgi-bin/amigo/term_details?term=GO:0051649
									intracellular transport	GO:0046907	2	0.353355	0.846669	Q93W16|Q9SDK4	http://amigo.geneontology.org/cgi-bin/amigo/term_details?term=GO:0046907
									starch biosynthetic process	GO:0019252	2	0.353355	0.846669	Q6AVA8|P53682	http://amigo.geneontology.org/cgi-bin/amigo/term_details?term=GO:0019252
									glucan biosynthetic process	GO:0009250	2	0.353355	0.846669	Q6AVA8|P53682	http://amigo.geneontology.org/cgi-bin/amigo/term_details?term=GO:0009250
									cellular localization	GO:0051641	2	0.353355	0.846669	Q93W16|Q9SDK4	http://amigo.geneontology.org/cgi-bin/amigo/term_details?term=GO:0051641
									molecular function regulator	GO:0098772	2	0.353355	0.846669	P20907|P09229	http://amigo.geneontology.org/cgi-bin/amigo/term_details?term=GO:0098772
									cellular polysaccharide biosynthetic process	GO:0033692	2	0.353355	0.846669	Q6AVA8|P53682	http://amigo.geneontology.org/cgi-bin/amigo/term_details?term=GO:0033692
									cofactor metabolic process	GO:0051186	2	0.388732	0.846669	Q652K1|Q69XJ4	http://amigo.geneontology.org/cgi-bin/amigo/term_details?term=GO:0051186
									cellular carbohydrate biosynthetic process	GO:0034637	2	0.423217	0.846669	Q6AVA8|P53682	http://amigo.geneontology.org/cgi-bin/amigo/term_details?term=GO:0034637
									carbohydrate biosynthetic process	GO:0016051	2	0.423217	0.846669	Q6AVA8|P53682	http://amigo.geneontology.org/cgi-bin/amigo/term_details?term=GO:0016051
									secondary metabolic process	GO:0019748	2	0.520003	0.846669	Q6ZHS4|Q6Z5I0	http://amigo.geneontology.org/cgi-bin/amigo/term_details?term=GO:0019748
									ion transport	GO:0006811	2	0.740321	0.910902	Q8H616|Q6Z2T3	http://amigo.geneontology.org/cgi-bin/amigo/term_details?term=GO:0006811
									single-organism carbohydrate metabolic process	GO:0044723	2	0.833769	0.936113	Q6AVA8|P53682	http://amigo.geneontology.org/cgi-bin/amigo/term_details?term=GO:0044723
									oxoacid metabolic process	GO:0043436	2	0.857414	0.94599	Q943W5|Q75W16	http://amigo.geneontology.org/cgi-bin/amigo/term_details?term=GO:0043436
									carboxylic acid metabolic process	GO:0019752	2	0.857414	0.94599	Q943W5|Q75W16	http://amigo.geneontology.org/cgi-bin/amigo/term_details?term=GO:0019752
									cellular response to chemical stimulus	GO:0070887	2	0.88715	0.956018	Q942F3|Q5Z7T1	http://amigo.geneontology.org/cgi-bin/amigo/term_details?term=GO:0070887
									cellular response to endogenous stimulus	GO:0071495	2	0.88715	0.956018	Q942F3|Q5Z7T1	http://amigo.geneontology.org/cgi-bin/amigo/term_details?term=GO:0071495
									cellular response to organic substance	GO:0071310	2	0.88715	0.956018	Q942F3|Q5Z7T1	http://amigo.geneontology.org/cgi-bin/amigo/term_details?term=GO:0071310
									cellular response to hormone stimulus	GO:0032870	2	0.88715	0.956018	Q942F3|Q5Z7T1	http://amigo.geneontology.org/cgi-bin/amigo/term_details?term=GO:0032870
									hormone-mediated signaling pathway	GO:0009755	2	0.88715	0.956018	Q942F3|Q5Z7T1	http://amigo.geneontology.org/cgi-bin/amigo/term_details?term=GO:0009755
									response to auxin	GO:0009733	2	0.9496	0.98286	Q6I581|Q5Z7T1	http://amigo.geneontology.org/cgi-bin/amigo/term_details?term=GO:0009733
									cellular response to oxygen-containing compound	GO:1901701	1	0.450088	0.846669	Q942F3	http://amigo.geneontology.org/cgi-bin/amigo/term_details?term=GO:1901701
									developmental growth	GO:0048589	1	0.450088	0.846669	Q5Z9N5	http://amigo.geneontology.org/cgi-bin/amigo/term_details?term=GO:0048589
									response to organic cyclic compound	GO:0014070	1	0.450088	0.846669	Q942F3	http://amigo.geneontology.org/cgi-bin/amigo/term_details?term=GO:0014070
									proton transport	GO:0015992	1	0.450088	0.846669	Q8H616	http://amigo.geneontology.org/cgi-bin/amigo/term_details?term=GO:0015992
									regionalization	GO:0003002	1	0.450088	0.846669	Q5Z9N5	http://amigo.geneontology.org/cgi-bin/amigo/term_details?term=GO:0003002
									external encapsulating structure	GO:0030312	1	0.450088	0.846669	Q6Z2T3	http://amigo.geneontology.org/cgi-bin/amigo/term_details?term=GO:0030312
									growth	GO:0040007	1	0.450088	0.846669	Q5Z9N5	http://amigo.geneontology.org/cgi-bin/amigo/term_details?term=GO:0040007
									pattern specification process	GO:0007389	1	0.450088	0.846669	Q5Z9N5	http://amigo.geneontology.org/cgi-bin/amigo/term_details?term=GO:0007389
									small GTPase mediated signal transduction	GO:0007264	1	0.450088	0.846669	Q9SDK4	http://amigo.geneontology.org/cgi-bin/amigo/term_details?term=GO:0007264
									photoperiodism	GO:0009648	1	0.450088	0.846669	Q69XJ4	http://amigo.geneontology.org/cgi-bin/amigo/term_details?term=GO:0009648
									response to brassinosteroid	GO:0009741	1	0.450088	0.846669	Q942F3	http://amigo.geneontology.org/cgi-bin/amigo/term_details?term=GO:0009741
									shikimate biosynthetic process	GO:0033587	1	0.502254	0.846669	Q75W16	http://amigo.geneontology.org/cgi-bin/amigo/term_details?term=GO:0033587
									terpene biosynthetic process	GO:0046246	1	0.502254	0.846669	Q6Z5I0	http://amigo.geneontology.org/cgi-bin/amigo/term_details?term=GO:0046246
									transmembrane transporter complex	GO:1902495	1	0.502254	0.846669	Q84M34	http://amigo.geneontology.org/cgi-bin/amigo/term_details?term=GO:1902495
									chorismate biosynthetic process	GO:0009423	1	0.502254	0.846669	Q75W16	http://amigo.geneontology.org/cgi-bin/amigo/term_details?term=GO:0009423
									diterpene phytoalexin precursor biosynthetic process pathway	GO:0051504	1	0.502254	0.846669	Q6Z5I0	http://amigo.geneontology.org/cgi-bin/amigo/term_details?term=GO:0051504
									shikimate metabolic process	GO:0019632	1	0.502254	0.846669	Q75W16	http://amigo.geneontology.org/cgi-bin/amigo/term_details?term=GO:0019632
									chorismate metabolic process	GO:0046417	1	0.502254	0.846669	Q75W16	http://amigo.geneontology.org/cgi-bin/amigo/term_details?term=GO:0046417
									dicarboxylic acid biosynthetic process	GO:0043650	1	0.502254	0.846669	Q75W16	http://amigo.geneontology.org/cgi-bin/amigo/term_details?term=GO:0043650
									regulation of meristem development	GO:0048509	1	0.502254	0.846669	Q5Z9N5	http://amigo.geneontology.org/cgi-bin/amigo/term_details?term=GO:0048509
									toxin biosynthetic process	GO:0009403	1	0.549473	0.846669	Q6Z5I0	http://amigo.geneontology.org/cgi-bin/amigo/term_details?term=GO:0009403
									apoptotic process	GO:0006915	1	0.549473	0.846669	Q948D3	http://amigo.geneontology.org/cgi-bin/amigo/term_details?term=GO:0006915
									diterpenoid biosynthetic process	GO:0016102	1	0.549473	0.846669	Q6Z5I0	http://amigo.geneontology.org/cgi-bin/amigo/term_details?term=GO:0016102
									diterpene phytoalexin biosynthetic process	GO:0051502	1	0.549473	0.846669	Q6Z5I0	http://amigo.geneontology.org/cgi-bin/amigo/term_details?term=GO:0051502
									anion transport	GO:0006820	1	0.549473	0.846669	Q6Z2T3	http://amigo.geneontology.org/cgi-bin/amigo/term_details?term=GO:0006820
									terpene metabolic process	GO:0042214	1	0.549473	0.846669	Q6Z5I0	http://amigo.geneontology.org/cgi-bin/amigo/term_details?term=GO:0042214
									phytoalexin biosynthetic process	GO:0052315	1	0.549473	0.846669	Q6Z5I0	http://amigo.geneontology.org/cgi-bin/amigo/term_details?term=GO:0052315
									tissue development	GO:0009888	1	0.592212	0.846669	Q5Z9N5	http://amigo.geneontology.org/cgi-bin/amigo/term_details?term=GO:0009888
									monovalent inorganic cation transport	GO:0015672	1	0.592212	0.846669	Q8H616	http://amigo.geneontology.org/cgi-bin/amigo/term_details?term=GO:0015672
									dicarboxylic acid metabolic process	GO:0043648	1	0.592212	0.846669	Q75W16	http://amigo.geneontology.org/cgi-bin/amigo/term_details?term=GO:0043648
									intracellular signal transduction	GO:0035556	1	0.592212	0.846669	Q9SDK4	http://amigo.geneontology.org/cgi-bin/amigo/term_details?term=GO:0035556
									programmed cell death	GO:0012501	1	0.592212	0.846669	Q948D3	http://amigo.geneontology.org/cgi-bin/amigo/term_details?term=GO:0012501
									meristem development	GO:0048507	1	0.592212	0.846669	Q5Z9N5	http://amigo.geneontology.org/cgi-bin/amigo/term_details?term=GO:0048507
									inflorescence development	GO:0010229	1	0.630897	0.846669	Q69XJ4	http://amigo.geneontology.org/cgi-bin/amigo/term_details?term=GO:0010229
									regulation of developmental process	GO:0050793	1	0.630897	0.846669	Q5Z9N5	http://amigo.geneontology.org/cgi-bin/amigo/term_details?term=GO:0050793
									cell death	GO:0008219	1	0.630897	0.846669	Q948D3	http://amigo.geneontology.org/cgi-bin/amigo/term_details?term=GO:0008219
									response to lipid	GO:0033993	1	0.630897	0.846669	Q942F3	http://amigo.geneontology.org/cgi-bin/amigo/term_details?term=GO:0033993
									protein modification by small protein removal	GO:0070646	1	0.665913	0.863101	Q943L1	http://amigo.geneontology.org/cgi-bin/amigo/term_details?term=GO:0070646
									protein modification by small protein conjugation or removal	GO:0070647	1	0.665913	0.863101	Q943L1	http://amigo.geneontology.org/cgi-bin/amigo/term_details?term=GO:0070647
									protein deubiquitination	GO:0016579	1	0.665913	0.863101	Q943L1	http://amigo.geneontology.org/cgi-bin/amigo/term_details?term=GO:0016579
									gibberellin metabolic process	GO:0009685	1	0.697607	0.886277	Q6Z5I0	http://amigo.geneontology.org/cgi-bin/amigo/term_details?term=GO:0009685
									monocarboxylic acid biosynthetic process	GO:0072330	1	0.697607	0.886277	Q75W16	http://amigo.geneontology.org/cgi-bin/amigo/term_details?term=GO:0072330
									cellular developmental process	GO:0048869	1	0.726295	0.898823	Q9XJ66	http://amigo.geneontology.org/cgi-bin/amigo/term_details?term=GO:0048869
									response to oxygen-containing compound	GO:1901700	1	0.726295	0.898823	Q942F3	http://amigo.geneontology.org/cgi-bin/amigo/term_details?term=GO:1901700
									response to stress	GO:0006950	1	0.797038	0.919262	Q84LK3	http://amigo.geneontology.org/cgi-bin/amigo/term_details?term=GO:0006950
									carboxylic acid biosynthetic process	GO:0046394	1	0.797038	0.919262	Q75W16	http://amigo.geneontology.org/cgi-bin/amigo/term_details?term=GO:0046394
									toxin metabolic process	GO:0009404	1	0.797038	0.919262	Q6Z5I0	http://amigo.geneontology.org/cgi-bin/amigo/term_details?term=GO:0009404
									diterpene phytoalexin metabolic process	GO:0051501	1	0.797038	0.919262	Q6Z5I0	http://amigo.geneontology.org/cgi-bin/amigo/term_details?term=GO:0051501
									phytoalexin metabolic process	GO:0052314	1	0.797038	0.919262	Q6Z5I0	http://amigo.geneontology.org/cgi-bin/amigo/term_details?term=GO:0052314
									cellular amino acid metabolic process	GO:0006520	1	0.816293	0.925479	Q943W5	http://amigo.geneontology.org/cgi-bin/amigo/term_details?term=GO:0006520
									monocarboxylic acid metabolic process	GO:0032787	1	0.833722	0.936113	Q75W16	http://amigo.geneontology.org/cgi-bin/amigo/term_details?term=GO:0032787
									organic acid biosynthetic process	GO:0016053	1	0.849498	0.945066	Q75W16	http://amigo.geneontology.org/cgi-bin/amigo/term_details?term=GO:0016053
									small molecule biosynthetic process	GO:0044283	1	0.849498	0.945066	Q75W16	http://amigo.geneontology.org/cgi-bin/amigo/term_details?term=GO:0044283
									cation transport	GO:0006812	1	0.849498	0.945066	Q8H616	http://amigo.geneontology.org/cgi-bin/amigo/term_details?term=GO:0006812
									single-organism catabolic process	GO:0044712	1	0.863777	0.947139	Q652K1	http://amigo.geneontology.org/cgi-bin/amigo/term_details?term=GO:0044712
									organelle organization	GO:0006996	1	0.863777	0.947139	Q942F3	http://amigo.geneontology.org/cgi-bin/amigo/term_details?term=GO:0006996
									diterpenoid metabolic process	GO:0016101	1	0.888399	0.956018	Q6Z5I0	http://amigo.geneontology.org/cgi-bin/amigo/term_details?term=GO:0016101
									cellular component organization or biogenesis	GO:0071840	1	0.917246	0.968003	Q942F3	http://amigo.geneontology.org/cgi-bin/amigo/term_details?term=GO:0071840
									cellular component organization	GO:0016043	1	0.917246	0.968003	Q942F3	http://amigo.geneontology.org/cgi-bin/amigo/term_details?term=GO:0016043
									cellular response to auxin stimulus	GO:0071365	1	0.958817	0.985613	Q5Z7T1	http://amigo.geneontology.org/cgi-bin/amigo/term_details?term=GO:0071365
									auxin-activated signaling pathway	GO:0009734	1	0.958817	0.985613	Q5Z7T1	http://amigo.geneontology.org/cgi-bin/amigo/term_details?term=GO:0009734

## Sheet: (f) ST3 vs IT3 UP
	Supplementary Table 3f Gene Ontogy(GO) enrichment analysis for down regulated DEGs under low light condition between samples ST3 vs IT3 up-regulated
	Cellular Component								Biological Process								Molecular Function
	#Term	ID	Gene number	P-Value	Corrected P-Value	Gene	Hyperlink		#Term	ID	Gene number	P-Value	Corrected P-Value	Gene	Hyperlink		#Term	ID	Gene number	P-Value	Corrected P-Value	Gene	Hyperlink
	cell part	GO:0044464	213	0.570503	0.779297	Q7XBA6|Q84LH6|Q7XI50|Q2R076|Q5ZC82|Q6ZCP8|Q6YZX5|Q6AU08|Q67X36|Q6Z0Z9|Q10L33|Q6EPN1|Q6Z387|Q67VQ6|Q69II6|Q5VRR3|Q8RZI5|Q8H5A3|Q5QNM8|Q8H096|Q6EN36|B7F9J4|Q10QA5|Q5U1P8|Q6ZF30|Q0JAH7|Q2QX49|Q852L2|Q6ZH51|Q69KA9|Q94CW5|Q6F333|P0C587|Q10SV0|Q2QQD1|Q652Z7|Q0D4Z3|Q9FU27|Q8S2H5|Q6Z4I1|Q53QJ3|Q5N756|Q2R8U1|Q6EPY3|Q0IZF1|Q1EHT3|Q0J0G1|Q10LN4|Q9ZWF5|Q53RJ7|Q94J37|Q53RJ0|Q67V91|Q0J090|Q6ZJ91|Q5NAB7|Q7XTQ5|…	http://amigo.geneontology.org/cgi-bin/amigo/term_details?term=GO:0044464		cellular process	GO:0009987	18	0.418849	0.744073	Q8RYP6|Q8GSQ1|Q4ADV8|Q8S625|Q8S3R0|P92683|Q8SBC1|Q6ET88|Q8RYR1|Q5ZC82|Q94LW4|Q943L2|Q9ZWF5|Q9LSU1|Q8GTK7|Q94JE1|Q9FU27|Q8S2H5	http://amigo.geneontology.org/cgi-bin/amigo/term_details?term=GO:0009987		binding	GO:0005488	13	0.291646	0.682179	Q8RYP6|Q8GSQ1|Q8W0I0|Q6ZJ91|Q8RYR1|O82115|Q9AWK2|Q941Y7|Q94LW4|Q943L2|Q942J6|Q94JE1|Q9FU27	http://amigo.geneontology.org/cgi-bin/amigo/term_details?term=GO:0005488
	cell	GO:0005623	213	0.570503	0.779297	Q7XBA6|Q84LH6|Q7XI50|Q2R076|Q5ZC82|Q6ZCP8|Q6YZX5|Q6AU08|Q67X36|Q6Z0Z9|Q10L33|Q6EPN1|Q6Z387|Q67VQ6|Q69II6|Q5VRR3|Q8RZI5|Q8H5A3|Q5QNM8|Q8H096|Q6EN36|B7F9J4|Q10QA5|Q5U1P8|Q6ZF30|Q0JAH7|Q2QX49|Q852L2|Q6ZH51|Q69KA9|Q94CW5|Q6F333|P0C587|Q10SV0|Q2QQD1|Q652Z7|Q0D4Z3|Q9FU27|Q8S2H5|Q6Z4I1|Q53QJ3|Q5N756|Q2R8U1|Q6EPY3|Q0IZF1|Q1EHT3|Q0J0G1|Q10LN4|Q9ZWF5|Q53RJ7|Q94J37|Q53RJ0|Q67V91|Q0J090|Q6ZJ91|Q5NAB7|Q7XTQ5|…	http://amigo.geneontology.org/cgi-bin/amigo/term_details?term=GO:0005623		metabolic process	GO:0008152	16	0.595974	0.800565	Q8RYP6|Q8GSQ1|Q4ADV8|Q8S625|Q8S3R0|P92683|Q8SBC1|Q8RZU9|Q6ET88|Q5ZC82|Q94LW4|Q9ZWF5|Q9LSU1|Q8GTK7|Q9LEA0|Q8S2H5	http://amigo.geneontology.org/cgi-bin/amigo/term_details?term=GO:0008152		catalytic activity	GO:0003824	12	0.569406	0.779297	Q8GSQ1|Q4ADV8|Q9AS12|Q8S3R0|Q8RZ61|Q8RZU9|Q6ET88|Q8S625|Q8GTK7|Q8SBC1|Q9LEA0|Q8S2H5	http://amigo.geneontology.org/cgi-bin/amigo/term_details?term=GO:0003824
	intracellular membrane-bounded organelle	GO:0043231	212	0.524997	0.760278	Q7XBA6|Q84LH6|Q7XI50|Q2R076|Q5ZC82|Q6ZCP8|Q6YZX5|Q6AU08|Q67X36|Q6Z0Z9|Q10L33|Q6EPN1|Q6Z387|Q67VQ6|Q69II6|Q5VRR3|Q8RZI5|Q8H5A3|Q5QNM8|Q8H096|Q6EN36|B7F9J4|Q10QA5|Q5U1P8|Q6ZF30|Q0JAH7|Q2QX49|Q852L2|Q6ZH51|Q69KA9|Q94CW5|Q6F333|P0C587|Q10SV0|Q2QQD1|Q652Z7|Q0D4Z3|Q9FU27|Q6Z4I1|Q53QJ3|Q5N756|Q2R8U1|Q6EPY3|Q0IZF1|Q1EHT3|Q0J0G1|Q10LN4|Q9ZWF5|Q53RJ7|Q94J37|Q53RJ0|Q67V91|Q0J090|Q6ZJ91|Q5NAB7|Q7XTQ5|Q8RZ61|…	http://amigo.geneontology.org/cgi-bin/amigo/term_details?term=GO:0043231		cellular metabolic process	GO:0044237	14	0.519614	0.760278	Q8RYP6|Q8GSQ1|Q4ADV8|Q8S625|Q8S3R0|P92683|Q8SBC1|Q6ET88|Q5ZC82|Q94LW4|Q9ZWF5|Q9LSU1|Q8GTK7|Q8S2H5	http://amigo.geneontology.org/cgi-bin/amigo/term_details?term=GO:0044237		heterocyclic compound binding	GO:1901363	10	0.279773	0.681382	Q8RYP6|Q8GSQ1|Q8RYR1|O82115|Q8W0I0|Q941Y7|Q94LW4|Q943L2|Q94JE1|Q9FU27	http://amigo.geneontology.org/cgi-bin/amigo/term_details?term=GO:1901363
	membrane-bounded organelle	GO:0043227	212	0.524997	0.760278	Q7XBA6|Q84LH6|Q7XI50|Q2R076|Q5ZC82|Q6ZCP8|Q6YZX5|Q6AU08|Q67X36|Q6Z0Z9|Q10L33|Q6EPN1|Q6Z387|Q67VQ6|Q69II6|Q5VRR3|Q8RZI5|Q8H5A3|Q5QNM8|Q8H096|Q6EN36|B7F9J4|Q10QA5|Q5U1P8|Q6ZF30|Q0JAH7|Q2QX49|Q852L2|Q6ZH51|Q69KA9|Q94CW5|Q6F333|P0C587|Q10SV0|Q2QQD1|Q652Z7|Q0D4Z3|Q9FU27|Q6Z4I1|Q53QJ3|Q5N756|Q2R8U1|Q6EPY3|Q0IZF1|Q1EHT3|Q0J0G1|Q10LN4|Q9ZWF5|Q53RJ7|Q94J37|Q53RJ0|Q67V91|Q0J090|Q6ZJ91|Q5NAB7|Q7XTQ5|Q8RZ61|…	http://amigo.geneontology.org/cgi-bin/amigo/term_details?term=GO:0043227		organic substance metabolic process	GO:0071704	11	0.758513	0.87967	Q8RYP6|Q8S625|P92683|Q8SBC1|Q6ET88|Q5ZC82|Q94LW4|Q9ZWF5|Q9LSU1|Q8GTK7|Q8S2H5	http://amigo.geneontology.org/cgi-bin/amigo/term_details?term=GO:0071704		organic cyclic compound binding	GO:0097159	10	0.279773	0.681382	Q8RYP6|Q8GSQ1|Q8RYR1|O82115|Q8W0I0|Q941Y7|Q94LW4|Q943L2|Q94JE1|Q9FU27	http://amigo.geneontology.org/cgi-bin/amigo/term_details?term=GO:0097159
	organelle	GO:0043226	212	0.543122	0.760278	Q7XBA6|Q84LH6|Q7XI50|Q2R076|Q5ZC82|Q6ZCP8|Q6YZX5|Q6AU08|Q67X36|Q6Z0Z9|Q10L33|Q6EPN1|Q6Z387|Q67VQ6|Q69II6|Q5VRR3|Q8RZI5|Q8H5A3|Q5QNM8|Q8H096|Q6EN36|B7F9J4|Q10QA5|Q5U1P8|Q6ZF30|Q0JAH7|Q2QX49|Q852L2|Q6ZH51|Q69KA9|Q94CW5|Q6F333|P0C587|Q10SV0|Q2QQD1|Q652Z7|Q0D4Z3|Q9FU27|Q6Z4I1|Q53QJ3|Q5N756|Q2R8U1|Q6EPY3|Q0IZF1|Q1EHT3|Q0J0G1|Q10LN4|Q9ZWF5|Q53RJ7|Q94J37|Q53RJ0|Q67V91|Q0J090|Q6ZJ91|Q5NAB7|Q7XTQ5|Q8RZ61|…	http://amigo.geneontology.org/cgi-bin/amigo/term_details?term=GO:0043226		primary metabolic process	GO:0044238	10	0.78971	0.890976	Q8RYP6|Q8S625|P92683|Q8SBC1|Q6ET88|Q94LW4|Q9ZWF5|Q9LSU1|Q8GTK7|Q8S2H5	http://amigo.geneontology.org/cgi-bin/amigo/term_details?term=GO:0044238		nucleic acid binding	GO:0003676	8	0.0338628	0.642149	Q8RYP6|O82115|Q8W0I0|Q941Y7|Q94LW4|Q943L2|Q94JE1|Q9FU27	http://amigo.geneontology.org/cgi-bin/amigo/term_details?term=GO:0003676
	intracellular organelle	GO:0043229	212	0.543122	0.760278	Q7XBA6|Q84LH6|Q7XI50|Q2R076|Q5ZC82|Q6ZCP8|Q6YZX5|Q6AU08|Q67X36|Q6Z0Z9|Q10L33|Q6EPN1|Q6Z387|Q67VQ6|Q69II6|Q5VRR3|Q8RZI5|Q8H5A3|Q5QNM8|Q8H096|Q6EN36|B7F9J4|Q10QA5|Q5U1P8|Q6ZF30|Q0JAH7|Q2QX49|Q852L2|Q6ZH51|Q69KA9|Q94CW5|Q6F333|P0C587|Q10SV0|Q2QQD1|Q652Z7|Q0D4Z3|Q9FU27|Q6Z4I1|Q53QJ3|Q5N756|Q2R8U1|Q6EPY3|Q0IZF1|Q1EHT3|Q0J0G1|Q10LN4|Q9ZWF5|Q53RJ7|Q94J37|Q53RJ0|Q67V91|Q0J090|Q6ZJ91|Q5NAB7|Q7XTQ5|Q8RZ61|…	http://amigo.geneontology.org/cgi-bin/amigo/term_details?term=GO:0043229		single-organism process	GO:0044699	9	0.758786	0.87967	Q8GSQ1|Q4ADV8|Q8RYR1|P92683|Q9SNS2|Q6ET88|Q5ZC82|Q8GTK7|Q9FU27	http://amigo.geneontology.org/cgi-bin/amigo/term_details?term=GO:0044699		DNA binding	GO:0003677	7	0.0175996	0.642149	Q8RYP6|O82115|Q8W0I0|Q941Y7|Q94LW4|Q943L2|Q94JE1	http://amigo.geneontology.org/cgi-bin/amigo/term_details?term=GO:0003677
	intracellular part	GO:0044424	212	0.580938	0.787919	Q7XBA6|Q84LH6|Q7XI50|Q2R076|Q5ZC82|Q6ZCP8|Q6YZX5|Q6AU08|Q67X36|Q6Z0Z9|Q10L33|Q6EPN1|Q6Z387|Q67VQ6|Q69II6|Q5VRR3|Q8RZI5|Q8H5A3|Q5QNM8|Q8H096|Q6EN36|B7F9J4|Q10QA5|Q5U1P8|Q6ZF30|Q0JAH7|Q2QX49|Q852L2|Q6ZH51|Q69KA9|Q94CW5|Q6F333|P0C587|Q10SV0|Q2QQD1|Q652Z7|Q0D4Z3|Q9FU27|Q6Z4I1|Q53QJ3|Q5N756|Q2R8U1|Q6EPY3|Q0IZF1|Q1EHT3|Q0J0G1|Q10LN4|Q9ZWF5|Q53RJ7|Q94J37|Q53RJ0|Q67V91|Q0J090|Q6ZJ91|Q5NAB7|Q7XTQ5|Q8RZ61|…	http://amigo.geneontology.org/cgi-bin/amigo/term_details?term=GO:0044424		cellular macromolecule metabolic process	GO:0044260	7	0.715514	0.868975	Q8RYP6|Q8S625|Q8SBC1|Q94LW4|Q9ZWF5|Q9LSU1|Q8S2H5	http://amigo.geneontology.org/cgi-bin/amigo/term_details?term=GO:0044260		metal ion binding	GO:0046872	6	0.00530884	0.343558	Q6ZJ91|O82115|Q9AWK2|Q941Y7|Q942J6|Q9FU27	http://amigo.geneontology.org/cgi-bin/amigo/term_details?term=GO:0046872
	intracellular	GO:0005622	212	0.585855	0.792216	Q7XBA6|Q84LH6|Q7XI50|Q2R076|Q5ZC82|Q6ZCP8|Q6YZX5|Q6AU08|Q67X36|Q6Z0Z9|Q10L33|Q6EPN1|Q6Z387|Q67VQ6|Q69II6|Q5VRR3|Q8RZI5|Q8H5A3|Q5QNM8|Q8H096|Q6EN36|B7F9J4|Q10QA5|Q5U1P8|Q6ZF30|Q0JAH7|Q2QX49|Q852L2|Q6ZH51|Q69KA9|Q94CW5|Q6F333|P0C587|Q10SV0|Q2QQD1|Q652Z7|Q0D4Z3|Q9FU27|Q6Z4I1|Q53QJ3|Q5N756|Q2R8U1|Q6EPY3|Q0IZF1|Q1EHT3|Q0J0G1|Q10LN4|Q9ZWF5|Q53RJ7|Q94J37|Q53RJ0|Q67V91|Q0J090|Q6ZJ91|Q5NAB7|Q7XTQ5|Q8RZ61|…	http://amigo.geneontology.org/cgi-bin/amigo/term_details?term=GO:0005622		single-organism cellular process	GO:0044763	7	0.808896	0.907004	Q8GSQ1|Q4ADV8|Q8RYR1|P92683|Q6ET88|Q8GTK7|Q9FU27	http://amigo.geneontology.org/cgi-bin/amigo/term_details?term=GO:0044763		cation binding	GO:0043169	6	0.00530884	0.343558	Q6ZJ91|O82115|Q9AWK2|Q941Y7|Q942J6|Q9FU27	http://amigo.geneontology.org/cgi-bin/amigo/term_details?term=GO:0043169
	cytoplasmic part	GO:0044444	208	0.543125	0.760278	Q7XBA6|Q84LH6|Q7XI50|Q2R076|Q5ZC82|Q6ZCP8|Q6YZX5|Q6AU08|Q67X36|Q6Z0Z9|Q10L33|Q6EPN1|Q6Z387|Q69II6|Q5VRR3|Q8RZI5|Q8H5A3|Q5QNM8|Q8H096|Q6EN36|B7F9J4|Q10QA5|Q5U1P8|Q6ZF30|Q0JAH7|Q2QX49|Q852L2|Q6ZH51|Q69KA9|Q94CW5|Q6F333|P0C587|Q10SV0|Q2QQD1|Q652Z7|Q0D4Z3|Q6Z4I1|Q53QJ3|Q5N756|Q2R8U1|Q6EPY3|Q0IZF1|Q1EHT3|Q0J0G1|Q10LN4|Q9ZWF5|Q53RJ7|Q94J37|Q53RJ0|Q67V91|Q0J090|Q6ZJ91|Q5NAB7|Q7XTQ5|Q8RZ61|Q6ET88|Q0J0L1|…	http://amigo.geneontology.org/cgi-bin/amigo/term_details?term=GO:0044444		macromolecule metabolic process	GO:0043170	7	0.817961	0.914905	Q8RYP6|Q8S625|Q8SBC1|Q94LW4|Q9ZWF5|Q9LSU1|Q8S2H5	http://amigo.geneontology.org/cgi-bin/amigo/term_details?term=GO:0043170		ion binding	GO:0043167	6	0.00530884	0.343558	Q6ZJ91|O82115|Q9AWK2|Q941Y7|Q942J6|Q9FU27	http://amigo.geneontology.org/cgi-bin/amigo/term_details?term=GO:0043167
	cytoplasm	GO:0005737	208	0.567306	0.779297	Q7XBA6|Q84LH6|Q7XI50|Q2R076|Q5ZC82|Q6ZCP8|Q6YZX5|Q6AU08|Q67X36|Q6Z0Z9|Q10L33|Q6EPN1|Q6Z387|Q69II6|Q5VRR3|Q8RZI5|Q8H5A3|Q5QNM8|Q8H096|Q6EN36|B7F9J4|Q10QA5|Q5U1P8|Q6ZF30|Q0JAH7|Q2QX49|Q852L2|Q6ZH51|Q69KA9|Q94CW5|Q6F333|P0C587|Q10SV0|Q2QQD1|Q652Z7|Q0D4Z3|Q6Z4I1|Q53QJ3|Q5N756|Q2R8U1|Q6EPY3|Q0IZF1|Q1EHT3|Q0J0G1|Q10LN4|Q9ZWF5|Q53RJ7|Q94J37|Q53RJ0|Q67V91|Q0J090|Q6ZJ91|Q5NAB7|Q7XTQ5|Q8RZ61|Q6ET88|Q0J0L1|…	http://amigo.geneontology.org/cgi-bin/amigo/term_details?term=GO:0005737		cellular aromatic compound metabolic process	GO:0006725	6	0.146133	0.642149	Q8RYP6|Q8S3R0|P92683|Q5ZC82|Q94LW4|Q8GTK7	http://amigo.geneontology.org/cgi-bin/amigo/term_details?term=GO:0006725		transition metal ion binding	GO:0046914	5	0.0049097	0.343558	O82115|Q942J6|Q941Y7|Q9FU27|Q6ZJ91	http://amigo.geneontology.org/cgi-bin/amigo/term_details?term=GO:0046914
	plastid	GO:0009536	89	0.024836	0.642149	Q6YZX5|Q5ZC82|Q6ZCP8|Q5TKD8|Q67X36|Q5VRR3|Q5QNM8|B7F9J4|Q10QA5|Q6ZF30|Q2QX49|Q6F333|P0C587|Q6AU08|Q0D4Z3|Q2QQD1|Q1EHT3|Q9ZWF5|Q53RJ7|Q53RJ0|Q0J090|Q7XTQ5|Q6ET88|Q2RB97|Q0JCU5|Q10S08|Q6Z1P2|Q9SDJ2|Q84M68|Q84PB4|Q69IK9|Q5Z9Q6|Q8W0E6|Q8RYP6|Q0DG05|Q6YUU2|Q6ZIK7|Q0D5P8|Q2R4Y3|Q84M78|Q2QWN1|Q2QTJ1|Q2QTJ7|Q0JCZ2|Q6YZK5|Q5Z6P4|Q688W8|Q2QLI3|Q69R94|Q67X79|Q6Z4I1|Q2QWU7|Q7XBZ0|Q7XHS1|Q84R70|Q6K6C3|Q6K8D8|…	http://amigo.geneontology.org/cgi-bin/amigo/term_details?term=GO:0009536		nitrogen compound metabolic process	GO:0006807	6	0.52553	0.760278	Q8RYP6|P92683|Q5ZC82|Q94LW4|Q9ZWF5|Q8GTK7	http://amigo.geneontology.org/cgi-bin/amigo/term_details?term=GO:0006807		zinc ion binding	GO:0008270	4	0.00388693	0.343558	O82115|Q941Y7|Q9FU27|Q6ZJ91	http://amigo.geneontology.org/cgi-bin/amigo/term_details?term=GO:0008270
	cytoplasmic vesicle	GO:0031410	73	0.969166	0.994575	Q6Z6K0|Q10SV0|Q2R076|Q84LH6|Q6ZJ91|Q8RYR1|Q7XI50|Q0E1V7|Q60DT7|Q0J0L1|Q9AT30|Q0E0Z7|Q6K4J4|Q942J6|Q5VR89|Q6ESP9|Q6YWI8|Q6Z0Z9|Q5Z7F8|Q69NX3|A3C592|Q8S5X1|Q9AS12|Q6ETC7|Q94LQ4|Q69II6|O82115|Q9ARY7|Q6ZLQ0|Q2R3W3|Q10ND7|Q6Z5Z9|Q8H5A3|Q75M30|Q7XBA6|Q6ZI33|Q8S1X8|Q8H096|Q7F1B4|Q8RZ61|Q10LN4|Q10T26|Q0JAH7|Q7G2B5|Q5N781|Q852L2|Q2QSR8|Q2QWE5|B7E9V0|Q69KA9|Q8LNV2|Q6EN36|Q0IQK9|Q53KI1|Q2QYH7|Q6EPN1|Q69TA3|…	http://amigo.geneontology.org/cgi-bin/amigo/term_details?term=GO:0031410		heterocycle metabolic process	GO:0046483	5	0.230153	0.642149	P92683|Q8RYP6|Q94LW4|Q8GTK7|Q5ZC82	http://amigo.geneontology.org/cgi-bin/amigo/term_details?term=GO:0046483		hydrolase activity	GO:0016787	4	0.318839	0.683242	Q8S3R0|Q8GTK7|Q8RZU9|Q8S2H5	http://amigo.geneontology.org/cgi-bin/amigo/term_details?term=GO:0016787
	intracellular vesicle	GO:0097708	73	0.969166	0.994575	Q6Z6K0|Q10SV0|Q2R076|Q84LH6|Q6ZJ91|Q8RYR1|Q7XI50|Q0E1V7|Q60DT7|Q0J0L1|Q9AT30|Q0E0Z7|Q6K4J4|Q942J6|Q5VR89|Q6ESP9|Q6YWI8|Q6Z0Z9|Q5Z7F8|Q69NX3|A3C592|Q8S5X1|Q9AS12|Q6ETC7|Q94LQ4|Q69II6|O82115|Q9ARY7|Q6ZLQ0|Q2R3W3|Q10ND7|Q6Z5Z9|Q8H5A3|Q75M30|Q7XBA6|Q6ZI33|Q8S1X8|Q8H096|Q7F1B4|Q8RZ61|Q10LN4|Q10T26|Q0JAH7|Q7G2B5|Q5N781|Q852L2|Q2QSR8|Q2QWE5|B7E9V0|Q69KA9|Q8LNV2|Q6EN36|Q0IQK9|Q53KI1|Q2QYH7|Q6EPN1|Q69TA3|…	http://amigo.geneontology.org/cgi-bin/amigo/term_details?term=GO:0097708		response to stimulus	GO:0050896	5	0.303994	0.683242	Q8GSQ1|Q6L545|Q6ZJ91|Q9FU27|Q8RYR1	http://amigo.geneontology.org/cgi-bin/amigo/term_details?term=GO:0050896		cation transmembrane transporter activity	GO:0008324	3	0.0620594	0.642149	Q8GTK7|Q9SNS2|Q6ZJ91	http://amigo.geneontology.org/cgi-bin/amigo/term_details?term=GO:0008324
	cytoplasmic, membrane-bounded vesicle	GO:0016023	73	0.969166	0.994575	Q6Z6K0|Q10SV0|Q2R076|Q84LH6|Q6ZJ91|Q8RYR1|Q7XI50|Q0E1V7|Q60DT7|Q0J0L1|Q9AT30|Q0E0Z7|Q6K4J4|Q942J6|Q5VR89|Q6ESP9|Q6YWI8|Q6Z0Z9|Q5Z7F8|Q69NX3|A3C592|Q8S5X1|Q9AS12|Q6ETC7|Q94LQ4|Q69II6|O82115|Q9ARY7|Q6ZLQ0|Q2R3W3|Q10ND7|Q6Z5Z9|Q8H5A3|Q75M30|Q7XBA6|Q6ZI33|Q8S1X8|Q8H096|Q7F1B4|Q8RZ61|Q10LN4|Q10T26|Q0JAH7|Q7G2B5|Q5N781|Q852L2|Q2QSR8|Q2QWE5|B7E9V0|Q69KA9|Q8LNV2|Q6EN36|Q0IQK9|Q53KI1|Q2QYH7|Q6EPN1|Q69TA3|…	http://amigo.geneontology.org/cgi-bin/amigo/term_details?term=GO:0016023		biological regulation	GO:0065007	5	0.366691	0.714856	Q8RYP6|Q8GSQ1|Q94LW4|Q9FU27|Q5ZC82	http://amigo.geneontology.org/cgi-bin/amigo/term_details?term=GO:0065007		ion transmembrane transporter activity	GO:0015075	3	0.0875263	0.642149	Q8GTK7|Q9SNS2|Q6ZJ91	http://amigo.geneontology.org/cgi-bin/amigo/term_details?term=GO:0015075
	vesicle	GO:0031982	73	0.969166	0.994575	Q6Z6K0|Q10SV0|Q2R076|Q84LH6|Q6ZJ91|Q8RYR1|Q7XI50|Q0E1V7|Q60DT7|Q0J0L1|Q9AT30|Q0E0Z7|Q6K4J4|Q942J6|Q5VR89|Q6ESP9|Q6YWI8|Q6Z0Z9|Q5Z7F8|Q69NX3|A3C592|Q8S5X1|Q9AS12|Q6ETC7|Q94LQ4|Q69II6|O82115|Q9ARY7|Q6ZLQ0|Q2R3W3|Q10ND7|Q6Z5Z9|Q8H5A3|Q75M30|Q7XBA6|Q6ZI33|Q8S1X8|Q8H096|Q7F1B4|Q8RZ61|Q10LN4|Q10T26|Q0JAH7|Q7G2B5|Q5N781|Q852L2|Q2QSR8|Q2QWE5|B7E9V0|Q69KA9|Q8LNV2|Q6EN36|Q0IQK9|Q53KI1|Q2QYH7|Q6EPN1|Q69TA3|…	http://amigo.geneontology.org/cgi-bin/amigo/term_details?term=GO:0031982		cellular nitrogen compound metabolic process	GO:0034641	5	0.574959	0.782152	P92683|Q8RYP6|Q8GTK7|Q9ZWF5|Q94LW4	http://amigo.geneontology.org/cgi-bin/amigo/term_details?term=GO:0034641		substrate-specific transmembrane transporter activity	GO:0022891	3	0.124393	0.642149	Q8GTK7|Q9SNS2|Q6ZJ91	http://amigo.geneontology.org/cgi-bin/amigo/term_details?term=GO:0022891
	membrane-bounded vesicle	GO:0031988	73	0.969166	0.994575	Q6Z6K0|Q10SV0|Q2R076|Q84LH6|Q6ZJ91|Q8RYR1|Q7XI50|Q0E1V7|Q60DT7|Q0J0L1|Q9AT30|Q0E0Z7|Q6K4J4|Q942J6|Q5VR89|Q6ESP9|Q6YWI8|Q6Z0Z9|Q5Z7F8|Q69NX3|A3C592|Q8S5X1|Q9AS12|Q6ETC7|Q94LQ4|Q69II6|O82115|Q9ARY7|Q6ZLQ0|Q2R3W3|Q10ND7|Q6Z5Z9|Q8H5A3|Q75M30|Q7XBA6|Q6ZI33|Q8S1X8|Q8H096|Q7F1B4|Q8RZ61|Q10LN4|Q10T26|Q0JAH7|Q7G2B5|Q5N781|Q852L2|Q2QSR8|Q2QWE5|B7E9V0|Q69KA9|Q8LNV2|Q6EN36|Q0IQK9|Q53KI1|Q2QYH7|Q6EPN1|Q69TA3|…	http://amigo.geneontology.org/cgi-bin/amigo/term_details?term=GO:0031988		cellular protein metabolic process	GO:0044267	5	0.656494	0.84009	Q9LSU1|Q8SBC1|Q8S625|Q9ZWF5|Q8S2H5	http://amigo.geneontology.org/cgi-bin/amigo/term_details?term=GO:0044267		substrate-specific transporter activity	GO:0022892	3	0.140472	0.642149	Q8GTK7|Q9SNS2|Q6ZJ91	http://amigo.geneontology.org/cgi-bin/amigo/term_details?term=GO:0022892
	membrane	GO:0016020	52	0.348067	0.706841	Q2QN95|Q0DXZ1|P50156|Q6ZJ91|Q60D96|Q657Y8|Q2QWV5|Q0J2I9|Q5VQF9|Q8RU49|Q5Z6F0|Q2R0D2|Q0JEF7|Q5VR89|Q93VP0|A3C592|Q10F18|Q7XTQ5|Q2QXJ5|Q10Q78|Q339M6|Q8H096|Q67W83|Q0DJC1|Q5VPM1|Q10LN5|Q10HY1|B7ERL9|Q5ZE10|Q0ILL8|Q9AV45|Q8H6H2|Q9SNS2|Q33A72|Q10S13|Q67VL0|Q0J7X7|Q6ATX8|Q8GTK7|Q0D4Z3|Q5ZCH7|Q8GSQ1|P92683|Q2R368|Q2QWH7|Q10T50|Q0J8Q6|Q67WJ7|Q6EU94|Q84UP7|Q5Z6K9|Q688W8	http://amigo.geneontology.org/cgi-bin/amigo/term_details?term=GO:0016020		cellular biosynthetic process	GO:0044249	5	0.683041	0.854745	Q8RYP6|Q94LW4|Q8GTK7|Q9ZWF5|Q5ZC82	http://amigo.geneontology.org/cgi-bin/amigo/term_details?term=GO:0044249		transmembrane transporter activity	GO:0022857	3	0.183342	0.642149	Q8GTK7|Q9SNS2|Q6ZJ91	http://amigo.geneontology.org/cgi-bin/amigo/term_details?term=GO:0022857
	mitochondrion	GO:0005739	49	0.616226	0.804801	Q5Z787|Q5NAB7|Q8RU49|Q6ZCP8|Q69IM6|Q5Z5X5|Q7XBZ0|B7EW17|Q5VQ69|Q8GTK7|Q10L33|Q2QNX3|Q0J4D4|Q5N8Z0|Q2R134|Q6I5X0|Q8RZI5|Q8GSH3|B7F8U1|Q0D4V3|Q6K4T0|Q0DG03|Q6ZI32|Q6ZIQ4|Q0JC65|Q7XI60|Q8LNH0|Q2R4Y3|Q75KB2|Q94CW5|Q7F9U3|Q0J7X7|A3BAA3|Q5JMA6|Q652Z7|Q53QJ3|Q2RAP0|B9G951|P92683|Q5Z6K9|Q2R8U1|Q6EPY3|Q6YWJ7|Q6Z6Y2|Q67V91|Q6ZH51|Q94J37|Q6ZA92|Q2QM21	http://amigo.geneontology.org/cgi-bin/amigo/term_details?term=GO:0005739		biosynthetic process	GO:0009058	5	0.740943	0.87283	Q8RYP6|Q94LW4|Q8GTK7|Q9ZWF5|Q5ZC82	http://amigo.geneontology.org/cgi-bin/amigo/term_details?term=GO:0009058		transporter activity	GO:0005215	3	0.44911	0.756308	Q8GTK7|Q9SNS2|Q6ZJ91	http://amigo.geneontology.org/cgi-bin/amigo/term_details?term=GO:0005215
	nucleus	GO:0005634	5	0.415637	0.741618	Q8RYP6|Q94LW4|Q6L545|Q9FU27|Q942Y7	http://amigo.geneontology.org/cgi-bin/amigo/term_details?term=GO:0005634		single-organism metabolic process	GO:0044710	5	0.770925	0.87967	P92683|Q8GSQ1|Q6ET88|Q4ADV8|Q8GTK7	http://amigo.geneontology.org/cgi-bin/amigo/term_details?term=GO:0044710		oxidoreductase activity	GO:0016491	3	0.53791	0.760278	Q8GSQ1|Q4ADV8|Q9AS12	http://amigo.geneontology.org/cgi-bin/amigo/term_details?term=GO:0016491
	macromolecular complex	GO:0032991	4	0.485065	0.760278	P92683|Q8GTK7|Q9ZWF5|Q8S2H5	http://amigo.geneontology.org/cgi-bin/amigo/term_details?term=GO:0032991		protein metabolic process	GO:0019538	5	0.790667	0.890976	Q9LSU1|Q8SBC1|Q8S625|Q9ZWF5|Q8S2H5	http://amigo.geneontology.org/cgi-bin/amigo/term_details?term=GO:0019538		transferase activity	GO:0016740	3	0.83224	0.920227	Q8SBC1|Q6ET88|Q8S625	http://amigo.geneontology.org/cgi-bin/amigo/term_details?term=GO:0016740
	mitochondrial membrane	GO:0031966	3	0.109038	0.642149	P92683|Q8GTK7|Q8RU49	http://amigo.geneontology.org/cgi-bin/amigo/term_details?term=GO:0031966		multicellular organism development	GO:0007275	4	0.073107	0.642149	Q8GSQ1|Q4ADV8|Q9FU27|Q5ZC82	http://amigo.geneontology.org/cgi-bin/amigo/term_details?term=GO:0007275		ubiquitin-protein transferase activity	GO:0004842	2	0.064695	0.642149	Q8SBC1|Q8S625	http://amigo.geneontology.org/cgi-bin/amigo/term_details?term=GO:0004842
	mitochondrial envelope	GO:0005740	3	0.109038	0.642149	P92683|Q8GTK7|Q8RU49	http://amigo.geneontology.org/cgi-bin/amigo/term_details?term=GO:0005740		single-multicellular organism process	GO:0044707	4	0.073107	0.642149	Q8GSQ1|Q4ADV8|Q9FU27|Q5ZC82	http://amigo.geneontology.org/cgi-bin/amigo/term_details?term=GO:0044707		ubiquitin-like protein transferase activity	GO:0019787	2	0.0747193	0.642149	Q8SBC1|Q8S625	http://amigo.geneontology.org/cgi-bin/amigo/term_details?term=GO:0019787
	organelle inner membrane	GO:0019866	3	0.109038	0.642149	P92683|Q8GTK7|Q8RU49	http://amigo.geneontology.org/cgi-bin/amigo/term_details?term=GO:0019866		multicellular organismal process	GO:0032501	4	0.073107	0.642149	Q8GSQ1|Q4ADV8|Q9FU27|Q5ZC82	http://amigo.geneontology.org/cgi-bin/amigo/term_details?term=GO:0032501		pyrophosphatase activity	GO:0016462	2	0.118919	0.642149	Q8GTK7|Q8RZU9	http://amigo.geneontology.org/cgi-bin/amigo/term_details?term=GO:0016462
	mitochondrial inner membrane	GO:0005743	3	0.109038	0.642149	P92683|Q8GTK7|Q8RU49	http://amigo.geneontology.org/cgi-bin/amigo/term_details?term=GO:0005743		anatomical structure development	GO:0048856	4	0.0829327	0.642149	Q8GSQ1|Q4ADV8|Q9FU27|Q5ZC82	http://amigo.geneontology.org/cgi-bin/amigo/term_details?term=GO:0048856		active transmembrane transporter activity	GO:0022804	2	0.167816	0.642149	Q8GTK7|Q9SNS2	http://amigo.geneontology.org/cgi-bin/amigo/term_details?term=GO:0022804
	envelope	GO:0031975	3	0.11662	0.642149	P92683|Q8GTK7|Q8RU49	http://amigo.geneontology.org/cgi-bin/amigo/term_details?term=GO:0031975		single-organism developmental process	GO:0044767	4	0.0829327	0.642149	Q8GSQ1|Q4ADV8|Q9FU27|Q5ZC82	http://amigo.geneontology.org/cgi-bin/amigo/term_details?term=GO:0044767		sugar:proton symporter activity	GO:0005351	1	0.193471	0.642149	Q9SNS2	http://amigo.geneontology.org/cgi-bin/amigo/term_details?term=GO:0005351
	organelle membrane	GO:0031090	3	0.11662	0.642149	P92683|Q8GTK7|Q8RU49	http://amigo.geneontology.org/cgi-bin/amigo/term_details?term=GO:0031090		developmental process	GO:0032502	4	0.0933692	0.642149	Q8GSQ1|Q4ADV8|Q9FU27|Q5ZC82	http://amigo.geneontology.org/cgi-bin/amigo/term_details?term=GO:0032502		hydrogen ion transmembrane transporter activity	GO:0015078	1	0.193471	0.642149	Q8GTK7	http://amigo.geneontology.org/cgi-bin/amigo/term_details?term=GO:0015078
	organelle envelope	GO:0031967	3	0.11662	0.642149	P92683|Q8GTK7|Q8RU49	http://amigo.geneontology.org/cgi-bin/amigo/term_details?term=GO:0031967		nucleobase-containing compound metabolic process	GO:0006139	4	0.358957	0.714856	P92683|Q8RYP6|Q8GTK7|Q94LW4	http://amigo.geneontology.org/cgi-bin/amigo/term_details?term=GO:0006139		carbohydrate transmembrane transporter activity	GO:0015144	1	0.193471	0.642149	Q9SNS2	http://amigo.geneontology.org/cgi-bin/amigo/term_details?term=GO:0015144
	protein complex	GO:0043234	3	0.363804	0.714856	P92683|Q8GTK7|Q8S2H5	http://amigo.geneontology.org/cgi-bin/amigo/term_details?term=GO:0043234		establishment of localization	GO:0051234	4	0.383026	0.720624	Q8GTK7|Q9SNS2|Q6ZJ91|Q8RU49	http://amigo.geneontology.org/cgi-bin/amigo/term_details?term=GO:0051234		secondary active transmembrane transporter activity	GO:0015291	1	0.193471	0.642149	Q9SNS2	http://amigo.geneontology.org/cgi-bin/amigo/term_details?term=GO:0015291
	organelle part	GO:0044422	3	0.363804	0.714856	P92683|Q8GTK7|Q8RU49	http://amigo.geneontology.org/cgi-bin/amigo/term_details?term=GO:0044422		localization	GO:0051179	4	0.383026	0.720624	Q8GTK7|Q9SNS2|Q6ZJ91|Q8RU49	http://amigo.geneontology.org/cgi-bin/amigo/term_details?term=GO:0051179		solute:proton symporter activity	GO:0015295	1	0.193471	0.642149	Q9SNS2	http://amigo.geneontology.org/cgi-bin/amigo/term_details?term=GO:0015295
	mitochondrial protein complex	GO:0098798	2	0.219369	0.642149	P92683|Q8GTK7	http://amigo.geneontology.org/cgi-bin/amigo/term_details?term=GO:0098798		transport	GO:0006810	4	0.383026	0.720624	Q8GTK7|Q9SNS2|Q6ZJ91|Q8RU49	http://amigo.geneontology.org/cgi-bin/amigo/term_details?term=GO:0006810		solute:cation symporter activity	GO:0015294	1	0.193471	0.642149	Q9SNS2	http://amigo.geneontology.org/cgi-bin/amigo/term_details?term=GO:0015294
	membrane protein complex	GO:0098796	2	0.388578	0.720624	P92683|Q8GTK7	http://amigo.geneontology.org/cgi-bin/amigo/term_details?term=GO:0098796		organic cyclic compound metabolic process	GO:1901360	4	0.446454	0.756308	P92683|Q8RYP6|Q8GTK7|Q94LW4	http://amigo.geneontology.org/cgi-bin/amigo/term_details?term=GO:1901360		sugar transmembrane transporter activity	GO:0051119	1	0.193471	0.642149	Q9SNS2	http://amigo.geneontology.org/cgi-bin/amigo/term_details?term=GO:0051119
	membrane part	GO:0044425	2	0.50743	0.760278	P92683|Q8GTK7	http://amigo.geneontology.org/cgi-bin/amigo/term_details?term=GO:0044425		organonitrogen compound metabolic process	GO:1901564	4	0.515149	0.760278	P92683|Q8GTK7|Q9ZWF5|Q5ZC82	http://amigo.geneontology.org/cgi-bin/amigo/term_details?term=GO:1901564		protein serine/threonine phosphatase activity	GO:0004722	1	0.193471	0.642149	Q8S2H5	http://amigo.geneontology.org/cgi-bin/amigo/term_details?term=GO:0004722
	phosphatase complex	GO:1903293	1	0.193471	0.642149	Q8S2H5	http://amigo.geneontology.org/cgi-bin/amigo/term_details?term=GO:1903293		regulation of biological process	GO:0050789	4	0.529881	0.760278	Q8RYP6|Q94LW4|Q9FU27|Q5ZC82	http://amigo.geneontology.org/cgi-bin/amigo/term_details?term=GO:0050789		symporter activity	GO:0015293	1	0.193471	0.642149	Q9SNS2	http://amigo.geneontology.org/cgi-bin/amigo/term_details?term=GO:0015293
	protein serine/threonine phosphatase complex	GO:0008287	1	0.193471	0.642149	Q8S2H5	http://amigo.geneontology.org/cgi-bin/amigo/term_details?term=GO:0008287		cellular nitrogen compound biosynthetic process	GO:0044271	4	0.551556	0.766426	Q8RYP6|Q94LW4|Q8GTK7|Q9ZWF5	http://amigo.geneontology.org/cgi-bin/amigo/term_details?term=GO:0044271		cation:sugar symporter activity	GO:0005402	1	0.193471	0.642149	Q9SNS2	http://amigo.geneontology.org/cgi-bin/amigo/term_details?term=GO:0005402
	proton-transporting two-sector ATPase complex	GO:0016469	1	0.221863	0.642149	Q8GTK7	http://amigo.geneontology.org/cgi-bin/amigo/term_details?term=GO:0016469		organic substance biosynthetic process	GO:1901576	4	0.828985	0.920227	Q8RYP6|Q94LW4|Q8GTK7|Q9ZWF5	http://amigo.geneontology.org/cgi-bin/amigo/term_details?term=GO:1901576		carbohydrate transporter activity	GO:1901476	1	0.193471	0.642149	Q9SNS2	http://amigo.geneontology.org/cgi-bin/amigo/term_details?term=GO:1901476
	cytochrome complex	GO:0070069	1	0.301183	0.682179	P92683	http://amigo.geneontology.org/cgi-bin/amigo/term_details?term=GO:0070069		organelle organization	GO:0006996	3	0.0407341	0.642149	Q8GSQ1|Q94JE1|Q943L2	http://amigo.geneontology.org/cgi-bin/amigo/term_details?term=GO:0006996		phosphoprotein phosphatase activity	GO:0004721	1	0.193471	0.642149	Q8S2H5	http://amigo.geneontology.org/cgi-bin/amigo/term_details?term=GO:0004721
	mitochondrial respiratory chain complex IV	GO:0005751	1	0.249256	0.664193	P92683	http://amigo.geneontology.org/cgi-bin/amigo/term_details?term=GO:0005751		cellular component organization or biogenesis	GO:0071840	3	0.0680563	0.642149	Q8GSQ1|Q94JE1|Q943L2	http://amigo.geneontology.org/cgi-bin/amigo/term_details?term=GO:0071840		phosphatase activity	GO:0016791	1	0.221863	0.642149	Q8S2H5	http://amigo.geneontology.org/cgi-bin/amigo/term_details?term=GO:0016791
	respiratory chain complex IV	GO:0045277	1	0.249256	0.664193	P92683	http://amigo.geneontology.org/cgi-bin/amigo/term_details?term=GO:0045277		cellular component organization	GO:0016043	3	0.0680563	0.642149	Q8GSQ1|Q94JE1|Q943L2	http://amigo.geneontology.org/cgi-bin/amigo/term_details?term=GO:0016043		ATPase activity, coupled to movement of substances	GO:0043492	1	0.221863	0.642149	Q8GTK7	http://amigo.geneontology.org/cgi-bin/amigo/term_details?term=GO:0043492
	catalytic complex	GO:1902494	1	0.606167	0.800565	Q8S2H5	http://amigo.geneontology.org/cgi-bin/amigo/term_details?term=GO:1902494		shoot system development	GO:0048367	3	0.0680563	0.642149	Q4ADV8|Q9FU27|Q5ZC82	http://amigo.geneontology.org/cgi-bin/amigo/term_details?term=GO:0048367		hydrolase activity, acting on acid anhydrides, catalyzing transmembrane movement of substances	GO:0016820	1	0.221863	0.642149	Q8GTK7	http://amigo.geneontology.org/cgi-bin/amigo/term_details?term=GO:0016820
	structural constituent of ribosome	GO:0003735	1	0.7345	0.871017	Q9ZWF5	http://amigo.geneontology.org/cgi-bin/amigo/term_details?term=GO:0003735		system development	GO:0048731	3	0.0944817	0.642149	Q4ADV8|Q9FU27|Q5ZC82	http://amigo.geneontology.org/cgi-bin/amigo/term_details?term=GO:0048731		divalent inorganic cation transmembrane transporter activity	GO:0072509	1	0.221863	0.642149	Q6ZJ91	http://amigo.geneontology.org/cgi-bin/amigo/term_details?term=GO:0072509
	intracellular ribonucleoprotein complex	GO:0030529	1	0.769968	0.87967	Q9ZWF5	http://amigo.geneontology.org/cgi-bin/amigo/term_details?term=GO:0030529		mitochondrial part	GO:0044429	3	0.219774	0.642149	P92683|Q8GTK7|Q8RU49	http://amigo.geneontology.org/cgi-bin/amigo/term_details?term=GO:0044429		ATPase activity, coupled to transmembrane movement of substances	GO:0042626	1	0.221863	0.642149	Q8GTK7	http://amigo.geneontology.org/cgi-bin/amigo/term_details?term=GO:0042626
	ribosome	GO:0005840	1	0.769968	0.87967	Q9ZWF5	http://amigo.geneontology.org/cgi-bin/amigo/term_details?term=GO:0005840		proteolysis	GO:0006508	3	0.27667	0.681148	Q9LSU1|Q8SBC1|Q8S625	http://amigo.geneontology.org/cgi-bin/amigo/term_details?term=GO:0006508		zinc ion transmembrane transporter activity	GO:0005385	1	0.221863	0.642149	Q6ZJ91	http://amigo.geneontology.org/cgi-bin/amigo/term_details?term=GO:0005385
	ribonucleoprotein complex	GO:1990904	1	0.769968	0.87967	Q9ZWF5	http://amigo.geneontology.org/cgi-bin/amigo/term_details?term=GO:1990904		heterocycle biosynthetic process	GO:0018130	3	0.295978	0.682179	Q8RYP6|Q94LW4|Q8GTK7	http://amigo.geneontology.org/cgi-bin/amigo/term_details?term=GO:0018130		transition metal ion transmembrane transporter activity	GO:0046915	1	0.275684	0.681148	Q6ZJ91	http://amigo.geneontology.org/cgi-bin/amigo/term_details?term=GO:0046915
	non-membrane-bounded organelle	GO:0043228	1	0.844935	0.920227	Q9ZWF5	http://amigo.geneontology.org/cgi-bin/amigo/term_details?term=GO:0043228		nucleobase-containing compound biosynthetic process	GO:0034654	3	0.295978	0.682179	Q8RYP6|Q94LW4|Q8GTK7	http://amigo.geneontology.org/cgi-bin/amigo/term_details?term=GO:0034654		monovalent inorganic cation transmembrane transporter activity	GO:0015077	1	0.275684	0.681148	Q8GTK7	http://amigo.geneontology.org/cgi-bin/amigo/term_details?term=GO:0015077
	intracellular non-membrane-bounded organelle	GO:0043232	1	0.844935	0.920227	Q9ZWF5	http://amigo.geneontology.org/cgi-bin/amigo/term_details?term=GO:0043232		aromatic compound biosynthetic process	GO:0019438	3	0.334765	0.698842	Q8RYP6|Q94LW4|Q8GTK7	http://amigo.geneontology.org/cgi-bin/amigo/term_details?term=GO:0019438		phosphoric ester hydrolase activity	GO:0042578	1	0.275684	0.681148	Q8S2H5	http://amigo.geneontology.org/cgi-bin/amigo/term_details?term=GO:0042578
									organic cyclic compound biosynthetic process	GO:1901362	3	0.354141	0.713004	Q8RYP6|Q94LW4|Q8GTK7	http://amigo.geneontology.org/cgi-bin/amigo/term_details?term=GO:1901362		ATPase activity	GO:0016887	1	0.325784	0.683242	Q8GTK7	http://amigo.geneontology.org/cgi-bin/amigo/term_details?term=GO:0016887
									intracellular organelle part	GO:0044446	3	0.363804	0.714856	P92683|Q8GTK7|Q8RU49	http://amigo.geneontology.org/cgi-bin/amigo/term_details?term=GO:0044446		P-P-bond-hydrolysis-driven transmembrane transporter activity	GO:0015405	1	0.325784	0.683242	Q8GTK7	http://amigo.geneontology.org/cgi-bin/amigo/term_details?term=GO:0015405
									response to chemical	GO:0042221	3	0.383053	0.720624	Q6L545|Q6ZJ91|Q9FU27	http://amigo.geneontology.org/cgi-bin/amigo/term_details?term=GO:0042221		copper ion binding	GO:0005507	1	0.325784	0.683242	Q942J6	http://amigo.geneontology.org/cgi-bin/amigo/term_details?term=GO:0005507
									electron transport chain	GO:0022900	3	0.430496	0.744653	P92683|Q8GSQ1|Q4ADV8	http://amigo.geneontology.org/cgi-bin/amigo/term_details?term=GO:0022900		ATPase activity, coupled	GO:0042623	1	0.325784	0.683242	Q8GTK7	http://amigo.geneontology.org/cgi-bin/amigo/term_details?term=GO:0042623
									oxidation-reduction process	GO:0055114	3	0.47655	0.760278	P92683|Q8GSQ1|Q4ADV8	http://amigo.geneontology.org/cgi-bin/amigo/term_details?term=GO:0055114		metal ion transmembrane transporter activity	GO:0046873	1	0.349519	0.706841	Q6ZJ91	http://amigo.geneontology.org/cgi-bin/amigo/term_details?term=GO:0046873
									generation of precursor metabolites and energy	GO:0006091	3	0.520793	0.760278	P92683|Q8GSQ1|Q4ADV8	http://amigo.geneontology.org/cgi-bin/amigo/term_details?term=GO:0006091		nucleoside-triphosphatase activity	GO:0017111	1	0.349519	0.706841	Q8GTK7	http://amigo.geneontology.org/cgi-bin/amigo/term_details?term=GO:0017111
									macromolecule modification	GO:0043412	3	0.602696	0.800565	Q8SBC1|Q8S625|Q8S2H5	http://amigo.geneontology.org/cgi-bin/amigo/term_details?term=GO:0043412		calcium ion binding	GO:0005509	1	0.394514	0.720624	Q9AWK2	http://amigo.geneontology.org/cgi-bin/amigo/term_details?term=GO:0005509
									cellular protein modification process	GO:0006464	3	0.602696	0.800565	Q8SBC1|Q8S625|Q8S2H5	http://amigo.geneontology.org/cgi-bin/amigo/term_details?term=GO:0006464		peroxidase activity	GO:0004601	1	0.436396	0.744653	Q9AS12	http://amigo.geneontology.org/cgi-bin/amigo/term_details?term=GO:0004601
									protein modification process	GO:0036211	3	0.602696	0.800565	Q8SBC1|Q8S625|Q8S2H5	http://amigo.geneontology.org/cgi-bin/amigo/term_details?term=GO:0036211		oxidoreductase activity, acting on peroxide as acceptor	GO:0016684	1	0.436396	0.744653	Q9AS12	http://amigo.geneontology.org/cgi-bin/amigo/term_details?term=GO:0016684
									regulation of cellular process	GO:0050794	3	0.68143	0.854745	Q8RYP6|Q94LW4|Q9FU27	http://amigo.geneontology.org/cgi-bin/amigo/term_details?term=GO:0050794		antioxidant activity	GO:0016209	1	0.456239	0.759838	Q9AS12	http://amigo.geneontology.org/cgi-bin/amigo/term_details?term=GO:0016209
									phosphorus metabolic process	GO:0006793	3	0.687977	0.856191	P92683|Q8GTK7|Q8S2H5	http://amigo.geneontology.org/cgi-bin/amigo/term_details?term=GO:0006793		monooxygenase activity	GO:0004497	1	0.456239	0.759838	Q8GSQ1	http://amigo.geneontology.org/cgi-bin/amigo/term_details?term=GO:0004497
									phosphate-containing compound metabolic process	GO:0006796	3	0.687977	0.856191	P92683|Q8GTK7|Q8S2H5	http://amigo.geneontology.org/cgi-bin/amigo/term_details?term=GO:0006796		transferase activity, transferring alkyl or aryl (other than methyl) groups	GO:0016765	1	0.325784	0.683242	Q6ET88	http://amigo.geneontology.org/cgi-bin/amigo/term_details?term=GO:0016765
									gene expression	GO:0010467	3	0.719195	0.871017	Q8RYP6|Q94LW4|Q9ZWF5	http://amigo.geneontology.org/cgi-bin/amigo/term_details?term=GO:0010467		structural molecule activity	GO:0005198	1	0.769968	0.87967	Q9ZWF5	http://amigo.geneontology.org/cgi-bin/amigo/term_details?term=GO:0005198
									macromolecule biosynthetic process	GO:0009059	3	0.788939	0.890976	Q8RYP6|Q94LW4|Q9ZWF5	http://amigo.geneontology.org/cgi-bin/amigo/term_details?term=GO:0009059		nucleic acid binding transcription factor activity	GO:0001071	1	0.827326	0.920227	Q94LW4	http://amigo.geneontology.org/cgi-bin/amigo/term_details?term=GO:0001071
									cellular macromolecule biosynthetic process	GO:0034645	3	0.788939	0.890976	Q8RYP6|Q94LW4|Q9ZWF5	http://amigo.geneontology.org/cgi-bin/amigo/term_details?term=GO:0034645		transcription factor activity, sequence-specific DNA binding	GO:0003700	1	0.827326	0.920227	Q94LW4	http://amigo.geneontology.org/cgi-bin/amigo/term_details?term=GO:0003700
									regulation of biological quality	GO:0065008	2	0.0231192	0.642149	Q8GSQ1|Q5ZC82	http://amigo.geneontology.org/cgi-bin/amigo/term_details?term=GO:0065008		ATP binding	GO:0005524	1	0.98322	0.994575	Q8RYR1	http://amigo.geneontology.org/cgi-bin/amigo/term_details?term=GO:0005524
									response to acid chemical	GO:0001101	2	0.0378259	0.642149	Q6L545|Q9FU27	http://amigo.geneontology.org/cgi-bin/amigo/term_details?term=GO:0001101		adenyl ribonucleotide binding	GO:0032559	1	0.98322	0.994575	Q8RYR1	http://amigo.geneontology.org/cgi-bin/amigo/term_details?term=GO:0032559
									protein modification by small protein removal	GO:0070646	2	0.064695	0.642149	Q8SBC1|Q8S625	http://amigo.geneontology.org/cgi-bin/amigo/term_details?term=GO:0070646		adenyl nucleotide binding	GO:0030554	1	0.98322	0.994575	Q8RYR1	http://amigo.geneontology.org/cgi-bin/amigo/term_details?term=GO:0030554
									protein modification by small protein conjugation or removal	GO:0070647	2	0.064695	0.642149	Q8SBC1|Q8S625	http://amigo.geneontology.org/cgi-bin/amigo/term_details?term=GO:0070647		purine ribonucleoside binding	GO:0032550	1	0.991813	0.994575	Q8RYR1	http://amigo.geneontology.org/cgi-bin/amigo/term_details?term=GO:0032550
									protein deubiquitination	GO:0016579	2	0.064695	0.642149	Q8SBC1|Q8S625	http://amigo.geneontology.org/cgi-bin/amigo/term_details?term=GO:0016579		ribonucleoside binding	GO:0032549	1	0.991813	0.994575	Q8RYR1	http://amigo.geneontology.org/cgi-bin/amigo/term_details?term=GO:0032549
									nucleosome organization	GO:0034728	2	0.0851968	0.642149	Q94JE1|Q943L2	http://amigo.geneontology.org/cgi-bin/amigo/term_details?term=GO:0034728		purine nucleotide binding	GO:0017076	1	0.991813	0.994575	Q8RYR1	http://amigo.geneontology.org/cgi-bin/amigo/term_details?term=GO:0017076
									DNA packaging	GO:0006323	2	0.0851968	0.642149	Q94JE1|Q943L2	http://amigo.geneontology.org/cgi-bin/amigo/term_details?term=GO:0006323		ribonucleotide binding	GO:0032553	1	0.991813	0.994575	Q8RYR1	http://amigo.geneontology.org/cgi-bin/amigo/term_details?term=GO:0032553
									chromatin assembly or disassembly	GO:0006333	2	0.0851968	0.642149	Q94JE1|Q943L2	http://amigo.geneontology.org/cgi-bin/amigo/term_details?term=GO:0006333		nucleoside binding	GO:0001882	1	0.991813	0.994575	Q8RYR1	http://amigo.geneontology.org/cgi-bin/amigo/term_details?term=GO:0001882
									chromatin assembly	GO:0031497	2	0.0851968	0.642149	Q94JE1|Q943L2	http://amigo.geneontology.org/cgi-bin/amigo/term_details?term=GO:0031497		purine nucleoside binding	GO:0001883	1	0.991813	0.994575	Q8RYR1	http://amigo.geneontology.org/cgi-bin/amigo/term_details?term=GO:0001883
									response to oxygen-containing compound	GO:1901700	2	0.0851968	0.642149	Q6L545|Q9FU27	http://amigo.geneontology.org/cgi-bin/amigo/term_details?term=GO:1901700		purine ribonucleoside triphosphate binding	GO:0035639	1	0.991813	0.994575	Q8RYR1	http://amigo.geneontology.org/cgi-bin/amigo/term_details?term=GO:0035639
									nucleosome assembly	GO:0006334	2	0.0851968	0.642149	Q94JE1|Q943L2	http://amigo.geneontology.org/cgi-bin/amigo/term_details?term=GO:0006334		purine ribonucleotide binding	GO:0032555	1	0.991813	0.994575	Q8RYR1	http://amigo.geneontology.org/cgi-bin/amigo/term_details?term=GO:0032555
									DNA conformation change	GO:0071103	2	0.0960833	0.642149	Q94JE1|Q943L2	http://amigo.geneontology.org/cgi-bin/amigo/term_details?term=GO:0071103		small molecule binding	GO:0036094	1	0.992101	0.994575	Q8RYR1	http://amigo.geneontology.org/cgi-bin/amigo/term_details?term=GO:0036094
									chromatin organization	GO:0006325	2	0.0960833	0.642149	Q94JE1|Q943L2	http://amigo.geneontology.org/cgi-bin/amigo/term_details?term=GO:0006325		nucleotide binding	GO:0000166	1	0.992101	0.994575	Q8RYR1	http://amigo.geneontology.org/cgi-bin/amigo/term_details?term=GO:0000166
									protein complex biogenesis	GO:0070271	2	0.0960833	0.642149	Q94JE1|Q943L2	http://amigo.geneontology.org/cgi-bin/amigo/term_details?term=GO:0070271		nucleoside phosphate binding	GO:1901265	1	0.992101	0.994575	Q8RYR1	http://amigo.geneontology.org/cgi-bin/amigo/term_details?term=GO:1901265
									protein complex assembly	GO:0006461	2	0.0960833	0.642149	Q94JE1|Q943L2	http://amigo.geneontology.org/cgi-bin/amigo/term_details?term=GO:0006461		carbohydrate derivative binding	GO:0097367	1	0.99238	0.994575	Q8RYR1	http://amigo.geneontology.org/cgi-bin/amigo/term_details?term=GO:0097367
									protein complex subunit organization	GO:0071822	2	0.0960833	0.642149	Q94JE1|Q943L2	http://amigo.geneontology.org/cgi-bin/amigo/term_details?term=GO:0071822		hydrolase activity, acting on ester bonds	GO:0016788	1	0.372419	0.714856	Q8S2H5	http://amigo.geneontology.org/cgi-bin/amigo/term_details?term=GO:0016788
									protein-DNA complex assembly	GO:0065004	2	0.107337	0.642149	Q94JE1|Q943L2	http://amigo.geneontology.org/cgi-bin/amigo/term_details?term=GO:0065004
									protein-DNA complex subunit organization	GO:0071824	2	0.107337	0.642149	Q94JE1|Q943L2	http://amigo.geneontology.org/cgi-bin/amigo/term_details?term=GO:0071824
									chromosome organization	GO:0051276	2	0.118919	0.642149	Q94JE1|Q943L2	http://amigo.geneontology.org/cgi-bin/amigo/term_details?term=GO:0051276
									cellular component assembly	GO:0022607	2	0.118919	0.642149	Q94JE1|Q943L2	http://amigo.geneontology.org/cgi-bin/amigo/term_details?term=GO:0022607
									macromolecular complex assembly	GO:0065003	2	0.118919	0.642149	Q94JE1|Q943L2	http://amigo.geneontology.org/cgi-bin/amigo/term_details?term=GO:0065003
									hydrolase activity, acting on acid anhydrides, in phosphorus-containing anhydrides	GO:0016818	2	0.118919	0.642149	Q8GTK7|Q8RZU9	http://amigo.geneontology.org/cgi-bin/amigo/term_details?term=GO:0016818
									hydrolase activity, acting on acid anhydrides	GO:0016817	2	0.118919	0.642149	Q8GTK7|Q8RZU9	http://amigo.geneontology.org/cgi-bin/amigo/term_details?term=GO:0016817
									cellular macromolecular complex assembly	GO:0034622	2	0.118919	0.642149	Q94JE1|Q943L2	http://amigo.geneontology.org/cgi-bin/amigo/term_details?term=GO:0034622
									cellular component biogenesis	GO:0044085	2	0.118919	0.642149	Q94JE1|Q943L2	http://amigo.geneontology.org/cgi-bin/amigo/term_details?term=GO:0044085
									macromolecular complex subunit organization	GO:0043933	2	0.130791	0.642149	Q94JE1|Q943L2	http://amigo.geneontology.org/cgi-bin/amigo/term_details?term=GO:0043933
									inorganic cation transmembrane transporter activity	GO:0022890	2	0.130791	0.642149	Q8GTK7|Q6ZJ91	http://amigo.geneontology.org/cgi-bin/amigo/term_details?term=GO:0022890
									cation transport	GO:0006812	2	0.155271	0.642149	Q8GTK7|Q6ZJ91	http://amigo.geneontology.org/cgi-bin/amigo/term_details?term=GO:0006812
									post-embryonic development	GO:0009791	2	0.180524	0.642149	Q8GSQ1|Q4ADV8	http://amigo.geneontology.org/cgi-bin/amigo/term_details?term=GO:0009791
									purine ribonucleoside triphosphate metabolic process	GO:0009167	2	0.219369	0.642149	P92683|Q8GTK7	http://amigo.geneontology.org/cgi-bin/amigo/term_details?term=GO:0009167
									purine ribonucleotide metabolic process	GO:0009205	2	0.219369	0.642149	P92683|Q8GTK7	http://amigo.geneontology.org/cgi-bin/amigo/term_details?term=GO:0009205
									ribonucleotide metabolic process	GO:0009150	2	0.219369	0.642149	P92683|Q8GTK7	http://amigo.geneontology.org/cgi-bin/amigo/term_details?term=GO:0009150
									organophosphate metabolic process	GO:0009259	2	0.219369	0.642149	P92683|Q8GTK7	http://amigo.geneontology.org/cgi-bin/amigo/term_details?term=GO:0009259
									nucleoside monophosphate metabolic process	GO:0019637	2	0.219369	0.642149	P92683|Q8GTK7	http://amigo.geneontology.org/cgi-bin/amigo/term_details?term=GO:0019637
									ribonucleoside monophosphate metabolic process	GO:0009123	2	0.219369	0.642149	P92683|Q8GTK7	http://amigo.geneontology.org/cgi-bin/amigo/term_details?term=GO:0009123
									nucleoside triphosphate metabolic process	GO:0009161	2	0.219369	0.642149	P92683|Q8GTK7	http://amigo.geneontology.org/cgi-bin/amigo/term_details?term=GO:0009161
									ribonucleoside triphosphate metabolic process	GO:0009141	2	0.219369	0.642149	P92683|Q8GTK7	http://amigo.geneontology.org/cgi-bin/amigo/term_details?term=GO:0009141
									ATP metabolic process	GO:0009199	2	0.219369	0.642149	P92683|Q8GTK7	http://amigo.geneontology.org/cgi-bin/amigo/term_details?term=GO:0009199
									nucleoside phosphate metabolic process	GO:0046034	2	0.219369	0.642149	P92683|Q8GTK7	http://amigo.geneontology.org/cgi-bin/amigo/term_details?term=GO:0046034
									purine nucleoside triphosphate metabolic process	GO:0006753	2	0.219369	0.642149	P92683|Q8GTK7	http://amigo.geneontology.org/cgi-bin/amigo/term_details?term=GO:0006753
									purine nucleoside monophosphate metabolic process	GO:0009144	2	0.219369	0.642149	P92683|Q8GTK7	http://amigo.geneontology.org/cgi-bin/amigo/term_details?term=GO:0009144
[truncated: 158 more rows]

## Sheet: (g) ST5 vs IT5 Down
	ST5 vs IT5 Down								Supplementary Table 3g Gene Ontogy(GO) enrichment analysis for down regulated DEGs under low light condition between samples ST5 vs IT5 down-regulated
[truncated: 214 more rows]

[truncated: 13 more sheets: (h) ST5 vs IT5 UP, (i) ST1 vs SC down, (j) ST1 vs SC UP, (k) ST3 vs SC Down, (l) ST3 vs SC UP, (m) ST5 vs SC Down, (n) ST5 vs SC UP, (o) IT1 vs IC Down, (p) IT1 vs IC UP, (q) IT3 vs IC down, (r) IT3 vs IC UP, (s) IT5 vs IC down, (t) IT5 vs IC UP]
