# Supplementary material for: Comparative transcriptome profiling of low light tolerant and sensitive rice varieties induced by low light stress at active tillering stage
Source: Sci Rep. 2019 Apr 8;9:5753. doi: 10.1038/s41598-019-42170-5 (PMC6453891; doi:10.1038/s41598-019-42170-5)
Supplement: Supplementary file 5 — Supplementary table S 4a-t [file 41598_2019_42170_MOESM5_ESM.xlsx]

## Sheet: (a) SC vs IC Down
Supplementary Table 3a: KEGG PATHWAY analysis for down regulated DEGs under normal light condition between samples SC vs IC down-regulated
##Databases: KEGG PATHWAY
##Statistical test method: hypergeometric test / Fisher's exact test
##FDR correction method: Benjamini and Hochberg
SC vs IC Down
#Term	ID	Gene number	P-Value	Corrected P-Value	Gene	Hyperlink
Metabolic pathways	osa01100	102	0.945652	0.973766	Q7XKB5|Q7XWU3|Q0DGG8|Q6H545|B7ECN1|Q9LI00|Q6H5W1|Q8H0B6|Q6K5H5|Q7F190|Q8GTK7|Q9FE02|Q10SE7|Q9SXV0|Q6ZF30|Q94I55|Q0JBZ8|Q0JJD1|Q69TJ1|Q6YX88|Q9FTZ2|Q10NX2|Q8LR75|Q2R8U5|Q75HE6|Q0JBJ1|Q5VRH4|Q8W5H7|Q0IPN4|Q6ET88|Q6Z2X6|Q42971|Q0JCU7|Q5JK24|Q6K4J4|Q0DCI1|Q5JN09|Q10NY1|Q10G56|Q0DG05|Q9XJ29|Q2QLY5|Q2QLY4|P14717|Q5N7W3|Q94CN1|Q7XLZ9|Q0DKY4|Q7XVM2|Q109F2|P38419|Q6ZLK0|Q2QMG2|Q6K959|Q6Z4I1|Q1WM16|Q0JDF7|…	http://www.genome.jp/kegg-bin/show_pathway?osa01100/osa:4331263%09red/osa:4332441%09red/osa:4346392%09red/osa:4332681%09red/osa:4346547%09red/osa:4328747%09red/osa:4334169%09red/osa:4334201%09red/osa:4330034%09red/osa:4332286%09red/osa:4339844%09red/osa:4343288%09red/osa:4336306%09red/osa:4326503%09red/osa:4351951%09red/osa:4339425%09red/osa:4336475%09red/osa:4333554%09red/osa:4351008%09red/osa:4…
Biosynthesis of secondary metabolites	osa01110	57	0.799014	0.939323	Q0DWE8|Q7XVM2|Q5W676|Q7XKB5|Q7XWU3|Q0DGG8|Q6ET88|Q6Z2X6|Q42971|Q6Z4I1|Q0JCU7|Q9LI00|Q6H5W1|Q2QWU7|Q6K4J4|Q8W5H7|Q10A46|Q0DCI1|Q6K5H5|Q10NY1|Q0J0H4|Q6EP66|Q84R73|Q8LJJ2|Q6Z9E7|A3A871|Q84NP7|Q6Z6C7|Q688V9|Q10G56|Q2QM55|Q2QU90|Q0JBZ8|Q9XJ29|Q650T9|Q2QLY5|Q2QLY4|P14717|Q6I5V5|Q69TJ1|Q94CN1|Q9FTZ2|Q10NX2|Q6K3G8|Q0DKY4|Q1WM16|Q338P6|Q8LR75|Q0JDF7|Q2R8U5|Q109F2|P38419|Q10S82|Q10SE7|Q7Y0C8|Q7F1U1|Q69X62	http://www.genome.jp/kegg-bin/show_pathway?osa01110/osa:4340909%09red/osa:4339425%09red/osa:4345993%09red/osa:4335689%09red/osa:4331152%09red/osa:4333694%09red/osa:4340373%09red/osa:4335984%09red/osa:4338879%09red/osa:4352833%09red/osa:4346547%09red/osa:4344277%09red/osa:4334201%09red/osa:4330034%09red/osa:4337733%09red/osa:4332286%09red/osa:4350078%09red/osa:4339645%09red/osa:4348152%09red/osa:4…
Ribosome	osa03010	52	0.000131084	0.070523	Q8GVY2|Q6F331|Q5N9V4|P35684|P35685|Q6H541|Q8L4L4|Q94CM9|Q7XEQ3|Q84NX8|Q93VC6|Q7XZF9|Q6Z8E0|Q10RZ3|Q0IQF7|B7E905|Q6ZC61|Q69UI1|P31674|Q6Z537|Q6KAJ8|Q8LR04|Q2QNF3|Q6YYA7|Q6K4T1|Q9FP55|Q75LR5|Q84ZP1|Q2R4A1|Q8LH97|Q6K1W6|Q7F225|Q0DHB9|P49210|Q5Z9Z8|Q943F3|Q7Y1I5|Q6K5R6|Q6ZIA1|Q8H7V0|Q6EUQ7|Q84MQ4|Q6ZD96|Q8L4F2|Q2R1Z9|P49216|B7F9R7|Q6YZI2|Q6K667|Q0INR5|Q0J889|Q9AV82	http://www.genome.jp/kegg-bin/show_pathway?osa03010/osa:4327570%09red/osa:4339162%09red/osa:4331011%09red/osa:4330425%09red/osa:9266412%09red/osa:4328797%09red/osa:9268508%09red/osa:4329034%09red/osa:4350516%09red/osa:4344524%09red/osa:4350797%09red/osa:4346540%09red/osa:4333317%09red/osa:4329423%09red/osa:4345669%09red/osa:4339104%09red/osa:4342697%09red/osa:4352560%09red/osa:4327004%09red/osa:4…
Protein processing in endoplasmic reticulum	osa04141	29	0.000536695	0.0962472	Q6ZLK0|Q40742|Q67WC8|Q5ZC88|Q852C6|Q6AVU2|Q0JF82|Q53LQ0|Q69QQ6|Q67WM9|Q06397|Q0JLV5|Q94I55|Q10Q18|Q7XR79|Q942L2|Q0D3Z9|Q5N7W3|Q67UF5|Q6Z0Y9|Q67V39|Q6ZKC1|Q10NA9|Q93W16|Q943K7|Q651E8|Q6Z7B0|Q5Z9N8|Q2RBP5	http://www.genome.jp/kegg-bin/show_pathway?osa04141/osa:9268424%09red/osa:4334998%09red/osa:4350002%09red/osa:4326806%09red/osa:4341597%09red/osa:4337331%09red/osa:4325735%09red/osa:4327929%09red/osa:4344154%09red/osa:4341707%09red/osa:4328075%09red/osa:4347402%09red/osa:4347721%09red/osa:4327388%09red/osa:4326797%09red/osa:4338013%09red/osa:4347014%09red/osa:4347226%09red/osa:4333265%09red/osa:4…
Carbon metabolism	osa01200	19	0.491986	0.8481	Q10NX2|Q0DGG8|Q6EP66|Q84R73|Q7XKB5|Q1WM16|Q7F190|Q8LR75|Q7XVM2|Q42971|Q2R8U5|Q9LI00|Q2QWU7|Q75HE6|Q10S82|Q5W676|Q6K5H5|Q0J0H4|Q2QM55	http://www.genome.jp/kegg-bin/show_pathway?osa01200/osa:4339361%09red/osa:4352803%09red/osa:4351678%09red/osa:4343294%09red/osa:4327400%09red/osa:4335689%09red/osa:4331509%09red/osa:4350078%09red/osa:4332293%09red/osa:4339892%09red/osa:4337406%09red/osa:4333694%09red/osa:4339425%09red/osa:4347531%09red/osa:4338010%09red/osa:4348176%09red/osa:4329889%09red/osa:4334554%09red/osa:4346547%09red
Spliceosome	osa03040	16	0.214614	0.821239	Q67WC9|Q6ETX3|Q6K542|Q6EUK2|Q10NP6|Q7EY69|Q10NA9|Q60E54|Q0DL70|Q8LHL0|Q7XDP6|Q0J7Y5|Q943K7|Q6EUD5|Q9ZQW8|Q2R0Q1	http://www.genome.jp/kegg-bin/show_pathway?osa03040/osa:4350981%09red/osa:4337644%09red/osa:4328900%09red/osa:4345621%09red/osa:4328860%09red/osa:4328823%09red/osa:4327388%09red/osa:4332334%09red/osa:4348798%09red/osa:4343955%09red/osa:4338670%09red/osa:4328958%09red/osa:9268567%09red/osa:4341706%09red/osa:4332413%09red/osa:4344686%09red
Plant-pathogen interaction	osa04626	14	0.0511685	0.821239	Q84VG0|Q75I98|Q69QQ6|Q2QX45|Q7F2P0|Q6L4D4|Q0JNS6|Q5ZCK5|Q8RZB7|Q7XI19|Q8RYK0|Q5Z9N8|A2ZVI7|Q6K4Q0	http://www.genome.jp/kegg-bin/show_pathway?osa04626/osa:4347402%09red/osa:4342077%09red/osa:4325408%09red/osa:4338633%09red/osa:4330957%09red/osa:4351620%09red/osa:4333845%09red/osa:4332664%09red/osa:4326638%09red/osa:4344525%09red/osa:4325693%09red/osa:4325422%09red/osa:4325760%09red/osa:4342596%09red
Endocytosis	osa04144	14	0.0962847	0.821239	Q6AUF8|Q6ETY0|Q8LHP5|Q2R0X0|Q10N88|Q5Z4L5|Q7XTR7|Q10NA9|Q6ETH5|Q943K7|Q9AUZ6|Q0DXR0|Q5JLU1|Q6ESB7	http://www.genome.jp/kegg-bin/show_pathway?osa04144/osa:4339623%09red/osa:4336871%09red/osa:4327388%09red/osa:4331267%09red/osa:4340850%09red/osa:4350961%09red/osa:4328954%09red/osa:4348891%09red/osa:4344016%09red/osa:4330669%09red/osa:4332427%09red/osa:4325946%09red/osa:4332413%09red/osa:4328374%09red
Glycolysis / Gluconeogenesis	osa00010	14	0.136862	0.821239	Q10NX2|Q5W676|Q84R73|Q7XKB5|Q10A46|Q8LR75|Q42971|Q2R8U5|Q1WM16|Q6H5W1|Q2QWU7|Q0DCI1|Q0J0H4|Q2QM55	http://www.genome.jp/kegg-bin/show_pathway?osa00010/osa:4339361%09red/osa:4340909%09red/osa:4351678%09red/osa:4330090%09red/osa:4327400%09red/osa:4350078%09red/osa:4332293%09red/osa:4333694%09red/osa:4347531%09red/osa:4338010%09red/osa:4348176%09red/osa:4352803%09red/osa:4348152%09red/osa:4337406%09red
RNA transport	osa03013	14	0.219708	0.821239	Q8S7Q0|Q5Z807|Q6Z0Y9|Q10A23|Q7F8Y1|Q336P7|Q7F7I7|Q7EY69|Q6ATW4|Q75M19|Q6H8B1|Q8GVI0|Q84M87|Q2QWZ1	http://www.genome.jp/kegg-bin/show_pathway?osa03013/osa:4325312%09red/osa:4328228%09red/osa:4339079%09red/osa:4349446%09red/osa:4328713%09red/osa:4337552%09red/osa:4342741%09red/osa:4345621%09red/osa:4349477%09red/osa:4351657%09red/osa:4348184%09red/osa:4334849%09red/osa:4341994%09red/osa:4336331%09red
Biosynthesis of amino acids	osa01230	14	0.658145	0.887424	Q10NY1|Q0DGG8|Q84R73|Q7XKB5|Q8LR75|Q42971|Q6Z4I1|Q9XJ29|Q0JDF7|Q8LJJ2|Q2QLY5|Q2QLY4|Q2R8U5|Q0DKY4	http://www.genome.jp/kegg-bin/show_pathway?osa01230/osa:4350078%09red/osa:4327400%09red/osa:4339425%09red/osa:4332286%09red/osa:4335756%09red/osa:4333694%09red/osa:4337733%09red/osa:4325651%09red/osa:4332341%09red/osa:4348176%09red/osa:4352832%09red/osa:4342620%09red/osa:4352833%09red/osa:4337406%09red
Plant hormone signal transduction	osa04075	13	0.63868	0.876805	Q9FDY4|Q0J2L7|Q0IWG4|Q84R94|Q7F2P0|Q6H664|Q7G7J6|Q6L545|Q84JI0|Q6YVY0|Q6H6Q5|Q6VAK3|Q10QW3	http://www.genome.jp/kegg-bin/show_pathway?osa04075/osa:4332374%09red/osa:4327315%09red/osa:4331834%09red/osa:4329527%09red/osa:4346736%09red/osa:4346300%09red/osa:4330132%09red/osa:4333860%09red/osa:4349090%09red/osa:4325422%09red/osa:4338764%09red/osa:4333065%09red/osa:4329672%09red
mRNA surveillance pathway	osa03015	11	0.130273	0.821239	Q69M01|Q0E2S4|Q651Z0|B9FDD2|Q53PI0|Q6ZIV4|Q7EY69|Q0IZJ8|Q7F8Y1|Q6K9Q5|Q6K4K9	http://www.genome.jp/kegg-bin/show_pathway?osa03015/osa:4328580%09red/osa:4347878%09red/osa:4349923%09red/osa:4346507%09red/osa:4337444%09red/osa:4331166%09red/osa:4345621%09red/osa:4345502%09red/osa:4347363%09red/osa:4328734%09red/osa:4336331%09red
Amino sugar and nucleotide sugar metabolism	osa00520	11	0.225954	0.821239	Q8H8T0|Q5W676|B7EIS5|Q1WM16|Q10PW1|Q8H0B6|Q9AUV6|O22080|Q7FAY6|Q0JAB2|Q75PK7	http://www.genome.jp/kegg-bin/show_pathway?osa00520/osa:4334169%09red/osa:4327295%09red/osa:4337282%09red/osa:4333393%09red/osa:4332084%09red/osa:4339361%09red/osa:4327172%09red/osa:4332441%09red/osa:4337011%09red/osa:4338010%09red/osa:4336928%09red
Ribosome biogenesis in eukaryotes	osa03008	10	0.0488087	0.821239	Q336P7|Q7F7I7|Q75LH9|Q5VRN1|Q5N739|Q6ATW4|Q10RP1|Q6K882|Q84M87|Q7EZC9	http://www.genome.jp/kegg-bin/show_pathway?osa03008/osa:4325312%09red/osa:4331644%09red/osa:4339079%09red/osa:4334849%09red/osa:4339880%09red/osa:4349477%09red/osa:4324952%09red/osa:4334688%09red/osa:4344710%09red/osa:4329057%09red
RNA degradation	osa03018	10	0.0845758	0.821239	B7ELW5|Q60E54|Q6I5Y3|Q42971|Q5N739|Q7F8Y1|Q10RJ0|Q0J7Y5|Q2QXH6|Q2R037	http://www.genome.jp/kegg-bin/show_pathway?osa03018/osa:4338672%09red/osa:4331677%09red/osa:4338670%09red/osa:4350355%09red/osa:4324952%09red/osa:4351059%09red/osa:4348176%09red/osa:4351547%09red/osa:4336331%09red/osa:4344686%09red
Phagosome	osa04145	10	0.0954981	0.821239	P28752|Q8H7U1|Q10Q18|Q6Z808|Q0DYC1|Q0JLV5|Q5KQK1|Q67WC8|Q2RBP5|Q5JLU1	http://www.genome.jp/kegg-bin/show_pathway?osa04145/osa:4330446%09red/osa:4337982%09red/osa:4331315%09red/osa:4341707%09red/osa:4327929%09red/osa:4343694%09red/osa:9271333%09red/osa:4332042%09red/osa:4325946%09red/osa:4330693%09red
Purine metabolism	osa00230	10	0.48046	0.842856	Q84R73|Q7XKB5|Q0IPN4|Q2R8U5|Q53LH8|Q9LRE5|Q10JZ3|Q84NP7|Q6I5V5|Q6YX88	http://www.genome.jp/kegg-bin/show_pathway?osa00230/osa:4349985%09red/osa:4350078%09red/osa:4331489%09red/osa:4351671%09red/osa:4333694%09red/osa:4344386%09red/osa:4346392%09red/osa:4338879%09red/osa:4333066%09red/osa:4337406%09red
Protein export	osa03060	9	0.0120765	0.721908	Q6Z7E3|Q67WC8|Q10Q18|B9G505|Q6Z7B0|Q67UZ3|Q0JLV5|Q2RBP5|Q7XUX4	http://www.genome.jp/kegg-bin/show_pathway?osa03060/osa:4347239%09red/osa:4341707%09red/osa:4327929%09red/osa:9271333%09red/osa:4332042%09red/osa:4328075%09red/osa:4335967%09red/osa:4347817%09red/osa:4329702%09red
Pyruvate metabolism	osa00620	9	0.135218	0.821239	Q10NX2|Q84R73|Q7XKB5|Q7F190|Q2R8U5|Q2QWU7|Q0J0H4|Q5Z6P5|Q2QM55	http://www.genome.jp/kegg-bin/show_pathway?osa00620/osa:4347531%09red/osa:4351678%09red/osa:4343294%09red/osa:4340703%09red/osa:4332293%09red/osa:4333694%09red/osa:4350078%09red/osa:4352803%09red/osa:4337406%09red
Pyrimidine metabolism	osa00240	9	0.380445	0.836025	B9EXM2|Q0IPN4|Q0JJD1|Q53LH8|Q9LRE5|Q10JZ3|Q9LD61|Q5JN09|Q6YX88	http://www.genome.jp/kegg-bin/show_pathway?osa00240/osa:4326895%09red/osa:4349985%09red/osa:4351671%09red/osa:4331489%09red/osa:4325542%09red/osa:4326346%09red/osa:4346392%09red/osa:4345071%09red/osa:4333066%09red
Phenylpropanoid biosynthesis	osa00940	9	0.538027	0.860443	P14717|Q7XWU3|Q0JBZ8|Q6K3G8|Q109F2|Q6K4J4|Q8W5H7|Q6Z9E7|Q7F1U1	http://www.genome.jp/kegg-bin/show_pathway?osa00940/osa:4334201%09red/osa:4335223%09red/osa:4330034%09red/osa:4345689%09red/osa:4346438%09red/osa:4349097%09red/osa:4336306%09red/osa:4344277%09red/osa:4347336%09red
Glutathione metabolism	osa00480	8	0.179743	0.821239	Q8S5T1|Q06398|Q93WY5|Q0IRE6|Q5ZC86|Q10L56|Q9LI00|Q6K5H5	http://www.genome.jp/kegg-bin/show_pathway?osa00480/osa:4331719%09red/osa:4347319%09red/osa:4351008%09red/osa:4325704%09red/osa:4339892%09red/osa:4332876%09red/osa:4329889%09red/osa:4349207%09red
Proteasome	osa03050	7	0.248741	0.821239	Q6YT00|Q0J006|Q6F321|Q9LST9|P52428|Q9SDD1|Q69X47	http://www.genome.jp/kegg-bin/show_pathway?osa03050/osa:4341448%09red/osa:4346245%09red/osa:4328215%09red/osa:4330861%09red/osa:4347710%09red/osa:4339169%09red/osa:4324379%09red
Ubiquitin mediated proteolysis	osa04120	7	0.53582	0.860443	Q53NW5|Q5ZC88|Q7XR79|Q8W0I1|Q2RBM4|Q651E8|Q8SBC1	http://www.genome.jp/kegg-bin/show_pathway?osa04120/osa:4349557%09red/osa:4347721%09red/osa:4337331%09red/osa:4325735%09red/osa:4325905%09red/osa:4334386%09red/osa:4351227%09red
Nucleotide excision repair	osa03420	6	0.259955	0.821239	Q40742|Q7EY71|Q10D80|Q6ZKC1|Q9LRE5|Q10T59	http://www.genome.jp/kegg-bin/show_pathway?osa03420/osa:4331279%09red/osa:4334040%09red/osa:4345632%09red/osa:4331489%09red/osa:4345619%09red/osa:4347014%09red
Cysteine and methionine metabolism	osa00270	6	0.618239	0.860672	Q9LHZ0|Q0DKY4|Q0IRE6|Q0DGG8|Q2QLY5|Q2QLY4	http://www.genome.jp/kegg-bin/show_pathway?osa00270/osa:4339898%09red/osa:4351008%09red/osa:4337733%09red/osa:4339425%09red/osa:4352833%09red/osa:4352832%09red
Oxidative phosphorylation	osa00190	6	0.980726	0.98772	Q9FE02|Q10LF1|Q9SXV0|Q0DJC3|Q8GTK7|Q6K670	http://www.genome.jp/kegg-bin/show_pathway?osa00190/osa:4333018%09red/osa:4343288%09red/osa:4338350%09red/osa:4336292%09red/osa:4332854%09red/osa:4330997%09red
N-Glycan biosynthesis	osa00510	5	0.0984817	0.821239	Q6ZLK0|Q7XLZ9|Q6K959|Q94I55|Q5N7W3	http://www.genome.jp/kegg-bin/show_pathway?osa00510/osa:4342702%09red/osa:4331263%09red/osa:4333265%09red/osa:4324876%09red/osa:4336813%09red
Citrate cycle (TCA cycle)	osa00020	5	0.344845	0.821239	Q10NX2|Q2QWU7|Q7XVM2|Q0J0H4|Q2QM55	http://www.genome.jp/kegg-bin/show_pathway?osa00020/osa:4335689%09red/osa:4352803%09red/osa:4332293%09red/osa:4351678%09red/osa:4347531%09red
Starch and sucrose metabolism	osa00500	5	0.993082	0.993082	Q1WM16|Q9AUV6|Q5W676|B7EIS5|Q75PK7	http://www.genome.jp/kegg-bin/show_pathway?osa00500/osa:4339361%09red/osa:4334169%09red/osa:4338010%09red/osa:4327295%09red/osa:4332441%09red
SNARE interactions in vesicular transport	osa04130	4	0.26699	0.821239	Q6F3B4|Q0DYC1|Q6Z9I2|Q33B02	http://www.genome.jp/kegg-bin/show_pathway?osa04130/osa:4334356%09red/osa:4345680%09red/osa:4348130%09red/osa:4330446%09red
Phosphatidylinositol signaling system	osa04070	4	0.300459	0.821239	Q5KQK1|Q0JNS6|Q6H545|Q6Z4I1	http://www.genome.jp/kegg-bin/show_pathway?osa04070/osa:4332664%09red/osa:4329509%09red/osa:4342620%09red/osa:4337982%09red
Inositol phosphate metabolism	osa00562	4	0.368437	0.836025	Q5KQK1|Q6H545|Q8LR75|Q6Z4I1	http://www.genome.jp/kegg-bin/show_pathway?osa00562/osa:4327400%09red/osa:4329509%09red/osa:4342620%09red/osa:4337982%09red
RNA polymerase	osa03020	4	0.402394	0.836025	Q0IPN4|Q53LH8|Q10JZ3|Q6YX88	http://www.genome.jp/kegg-bin/show_pathway?osa03020/osa:4346392%09red/osa:4349985%09red/osa:4333066%09red/osa:4351671%09red
Aminoacyl-tRNA biosynthesis	osa00970	4	0.485327	0.842856	Q338I8|Q851K9|Q6F2U9|Q6K1T2	http://www.genome.jp/kegg-bin/show_pathway?osa00970/osa:4333799%09red/osa:4333345%09red/osa:4348566%09red/osa:4330025%09red
Fructose and mannose metabolism	osa00051	4	0.647534	0.880983	Q0DCI1|Q1WM16|Q8LR75|Q5W676	http://www.genome.jp/kegg-bin/show_pathway?osa00051/osa:4327400%09red/osa:4339361%09red/osa:4340909%09red/osa:4338010%09red
Photosynthesis - antenna proteins	osa00196	3	0.175905	0.821239	Q6ZF30|P12331|P12330	http://www.genome.jp/kegg-bin/show_pathway?osa00196/osa:4343604%09red/osa:4346803%09red/osa:4324599%09red
Fatty acid elongation	osa00062	3	0.294782	0.821239	Q6Z6C7|Q688V9|Q69X62	http://www.genome.jp/kegg-bin/show_pathway?osa00062/osa:4339645%09red/osa:4328676%09red/osa:4341445%09red
Carotenoid biosynthesis	osa00906	3	0.335892	0.821239	Q0JCU7|Q0DWE8|Q10SE7	http://www.genome.jp/kegg-bin/show_pathway?osa00906/osa:4331460%09red/osa:4335984%09red/osa:4331152%09red
Arginine and proline metabolism	osa00330	3	0.532171	0.860443	Q9SNN0|Q109P7|Q10G56	http://www.genome.jp/kegg-bin/show_pathway?osa00330/osa:4348615%09red/osa:4340008%09red/osa:4333554%09red
Tyrosine metabolism	osa00350	3	0.532171	0.860443	Q6H5W1|Q5VRH4|Q10A46	http://www.genome.jp/kegg-bin/show_pathway?osa00350/osa:4339844%09red/osa:4348152%09red/osa:4330090%09red
Basal transcription factors	osa03022	3	0.550071	0.860443	Q10D80|Q8RU47|Q0DLD3	http://www.genome.jp/kegg-bin/show_pathway?osa03022/osa:4334040%09red/osa:4337575%09red/osa:4348554%09red
Fatty acid degradation	osa00071	3	0.584625	0.860672	Q6H5W1|Q94CN1|Q10A46	http://www.genome.jp/kegg-bin/show_pathway?osa00071/osa:4326503%09red/osa:4348152%09red/osa:4330090%09red
alpha-Linolenic acid metabolism	osa00592	3	0.601255	0.860672	Q94CN1|P38419|Q7Y0C8	http://www.genome.jp/kegg-bin/show_pathway?osa00592/osa:4334233%09red/osa:4345993%09red/osa:4326503%09red
Phenylalanine, tyrosine and tryptophan biosynthesis	osa00400	3	0.601255	0.860672	Q10NY1|Q9XJ29|Q0JDF7	http://www.genome.jp/kegg-bin/show_pathway?osa00400/osa:4332341%09red/osa:4332286%09red/osa:4335756%09red
Alanine, aspartate and glutamate metabolism	osa00250	3	0.648456	0.880983	Q6I5V5|B9EXM2|Q9LD61	http://www.genome.jp/kegg-bin/show_pathway?osa00250/osa:4338879%09red/osa:4345071%09red/osa:4326346%09red
Pentose phosphate pathway	osa00030	3	0.786775	0.939323	Q0DCI1|Q9LI00|Q6K5H5	http://www.genome.jp/kegg-bin/show_pathway?osa00030/osa:4329889%09red/osa:4340909%09red/osa:4339892%09red
Peroxisome	osa04146	3	0.910048	0.966901	Q7XTN8|Q65WW7|Q10S82	http://www.genome.jp/kegg-bin/show_pathway?osa04146/osa:4339087%09red/osa:4331509%09red/osa:4337006%09red
Carbon fixation in photosynthetic organisms	osa00710	3	0.931325	0.973766	Q10NX2|Q7F190|Q8LR75	http://www.genome.jp/kegg-bin/show_pathway?osa00710/osa:4327400%09red/osa:4332293%09red/osa:4343294%09red
Photosynthesis	osa00195	3	0.981485	0.98772	Q0DG05|P41345|Q8H4P7	http://www.genome.jp/kegg-bin/show_pathway?osa00195/osa:4334338%09red/osa:4342395%09red/osa:4339593%09red
Glycosphingolipid biosynthesis - globo series	osa00603	2	0.162479	0.821239	Q10PW1|Q0JBJ1	http://www.genome.jp/kegg-bin/show_pathway?osa00603/osa:4332084%09red/osa:4336475%09red
Thiamine metabolism	osa00730	2	0.189445	0.821239	Q6ERL4|Q5JK24	http://www.genome.jp/kegg-bin/show_pathway?osa00730/osa:4326818%09red/osa:4346775%09red
AGE-RAGE signaling pathway in diabetic complications	osa04933	2	0.216945	0.821239	Q6Z808|Q10N20	http://www.genome.jp/kegg-bin/show_pathway?osa04933/osa:4332475%09red/osa:4330693%09red
Sulfur relay system	osa04122	2	0.216945	0.821239	Q6ERL4|Q6YVX4	http://www.genome.jp/kegg-bin/show_pathway?osa04122/osa:4329680%09red/osa:4346775%09red
Selenocompound metabolism	osa00450	2	0.300578	0.821239	Q2QLY5|Q2QLY4	http://www.genome.jp/kegg-bin/show_pathway?osa00450/osa:4352833%09red/osa:4352832%09red
Folate biosynthesis	osa00790	2	0.300578	0.821239	Q5NAM3|Q6YVX4	http://www.genome.jp/kegg-bin/show_pathway?osa00790/osa:4326358%09red/osa:4329680%09red
Zeatin biosynthesis	osa00908	2	0.300578	0.821239	Q7XQJ9|Q75K78	http://www.genome.jp/kegg-bin/show_pathway?osa00908/osa:4336681%09red/osa:4338605%09red
Glycosylphosphatidylinositol(GPI)-anchor biosynthesis	osa00563	2	0.382651	0.836025	Q6Z6K3|Q2QQC9	http://www.genome.jp/kegg-bin/show_pathway?osa00563/osa:4328747%09red/osa:4352265%09red
Steroid biosynthesis	osa00100	2	0.554426	0.860443	Q6Z2X6|Q9FTZ2	http://www.genome.jp/kegg-bin/show_pathway?osa00100/osa:4328256%09red/osa:4326449%09red
Tryptophan metabolism	osa00380	2	0.576063	0.860672	Q10S82|Q7XH05	http://www.genome.jp/kegg-bin/show_pathway?osa00380/osa:4331509%09red/osa:4348072%09red
Regulation of autophagy	osa04140	2	0.596922	0.860672	Q5KQK1|Q852Q2	http://www.genome.jp/kegg-bin/show_pathway?osa04140/osa:4339410%09red/osa:4337982%09red
Sulfur metabolism	osa00920	2	0.736339	0.921345	Q6Z4A7|Q0DGG8	http://www.genome.jp/kegg-bin/show_pathway?osa00920/osa:4339425%09red/osa:4343348%09red
Porphyrin and chlorophyll metabolism	osa00860	2	0.78919	0.939323	Q338P6|Q2QU90	http://www.genome.jp/kegg-bin/show_pathway?osa00860/osa:4348519%09red/osa:4351951%09red
Homologous recombination	osa03440	2	0.78919	0.939323	Q9LRE5|Q60F40	http://www.genome.jp/kegg-bin/show_pathway?osa03440/osa:4337655%09red/osa:4331489%09red
Ascorbate and aldarate metabolism	osa00053	2	0.83248	0.949912	Q9AUV6|Q6Z4I1	http://www.genome.jp/kegg-bin/show_pathway?osa00053/osa:4334169%09red/osa:4342620%09red
Galactose metabolism	osa00052	2	0.889337	0.966901	Q1WM16|Q5W676	http://www.genome.jp/kegg-bin/show_pathway?osa00052/osa:4339361%09red/osa:4338010%09red
Fatty acid metabolism	osa01212	2	0.947181	0.973766	Q94CN1|Q40731	http://www.genome.jp/kegg-bin/show_pathway?osa01212/osa:4326503%09red/osa:4335627%09red
Glyoxylate and dicarboxylate metabolism	osa00630	2	0.956299	0.97626	Q6EP66|Q10S82	http://www.genome.jp/kegg-bin/show_pathway?osa00630/osa:4331509%09red/osa:4346547%09red
Lipoic acid metabolism	osa00785	1	0.365695	0.836025	Q10M64	http://www.genome.jp/kegg-bin/show_pathway?osa00785/osa:4332681%09red
Glycosphingolipid biosynthesis - ganglio series	osa00604	1	0.412058	0.836025	Q10PW1	http://www.genome.jp/kegg-bin/show_pathway?osa00604/osa:4332084%09red
Vitamin B6 metabolism	osa00750	1	0.455037	0.842856	Q8LJJ2	http://www.genome.jp/kegg-bin/show_pathway?osa00750/osa:4325651%09red
ABC transporters	osa02010	1	0.455037	0.842856	Q10N72	http://www.genome.jp/kegg-bin/show_pathway?osa02010/osa:4332438%09red
Glycosaminoglycan degradation	osa00531	1	0.494879	0.8481	Q10PW1	http://www.genome.jp/kegg-bin/show_pathway?osa00531/osa:4332084%09red
Arachidonic acid metabolism	osa00590	1	0.56605	0.860443	Q10L56	http://www.genome.jp/kegg-bin/show_pathway?osa00590/osa:4332876%09red
Stilbenoid, diarylheptanoid and gingerol biosynthesis	osa00945	1	0.597786	0.860672	Q0JBZ8	http://www.genome.jp/kegg-bin/show_pathway?osa00945/osa:4336306%09red
Other glycan degradation	osa00511	1	0.654476	0.884694	Q10PW1	http://www.genome.jp/kegg-bin/show_pathway?osa00511/osa:4332084%09red
One carbon pool by folate	osa00670	1	0.654476	0.884694	Q75HE6	http://www.genome.jp/kegg-bin/show_pathway?osa00670/osa:4334554%09red
Taurine and hypotaurine metabolism	osa00430	1	0.679754	0.898257	B7ECN1	http://www.genome.jp/kegg-bin/show_pathway?osa00430/osa:4335026%09red
Histidine metabolism	osa00340	1	0.703186	0.9116	Q6Z4I1	http://www.genome.jp/kegg-bin/show_pathway?osa00340/osa:4342620%09red
Linoleic acid metabolism	osa00591	1	0.703186	0.9116	P38419	http://www.genome.jp/kegg-bin/show_pathway?osa00591/osa:4345993%09red
Flavonoid biosynthesis	osa00941	1	0.7637	0.939323	Q0JBZ8	http://www.genome.jp/kegg-bin/show_pathway?osa00941/osa:4336306%09red
Pantothenate and CoA biosynthesis	osa00770	1	0.811891	0.945365	Q6ZLC4	http://www.genome.jp/kegg-bin/show_pathway?osa00770/osa:4342557%09red
Sphingolipid metabolism	osa00600	1	0.825666	0.949163	Q2R3K3	http://www.genome.jp/kegg-bin/show_pathway?osa00600/osa:4350591%09red
Lysine degradation	osa00310	1	0.825666	0.949163	Q7XVM2	http://www.genome.jp/kegg-bin/show_pathway?osa00310/osa:4335689%09red
Circadian rhythm - plant	osa04712	1	0.871401	0.966901	Q689G9	http://www.genome.jp/kegg-bin/show_pathway?osa04712/osa:4330000%09red
Nitrogen metabolism	osa00910	1	0.880823	0.966901	Q42997	http://www.genome.jp/kegg-bin/show_pathway?osa00910/osa:4326014%09red
Diterpenoid biosynthesis	osa00904	1	0.880823	0.966901	A3A871	http://www.genome.jp/kegg-bin/show_pathway?osa00904/osa:4329725%09red
Mismatch repair	osa03430	1	0.889556	0.966901	Q9LRE5	http://www.genome.jp/kegg-bin/show_pathway?osa03430/osa:4331489%09red
Biosynthesis of unsaturated fatty acids	osa01040	1	0.905151	0.966901	Q40731	http://www.genome.jp/kegg-bin/show_pathway?osa01040/osa:4335627%09red
Phenylalanine metabolism	osa00360	1	0.912104	0.966901	P14717	http://www.genome.jp/kegg-bin/show_pathway?osa00360/osa:4330034%09red
Base excision repair	osa03410	1	0.924519	0.969574	Q9LRE5	http://www.genome.jp/kegg-bin/show_pathway?osa03410/osa:4331489%09red
Valine, leucine and isoleucine degradation	osa00280	1	0.935184	0.973766	Q2QMG2	http://www.genome.jp/kegg-bin/show_pathway?osa00280/osa:4352741%09red
Pentose and glucuronate interconversions	osa00040	1	0.944343	0.973766	Q9AUV6	http://www.genome.jp/kegg-bin/show_pathway?osa00040/osa:4334169%09red
DNA replication	osa03030	1	0.948426	0.973766	Q9LRE5	http://www.genome.jp/kegg-bin/show_pathway?osa03030/osa:4331489%09red
Fatty acid biosynthesis	osa00061	1	0.948426	0.973766	Q40731	http://www.genome.jp/kegg-bin/show_pathway?osa00061/osa:4335627%09red
Terpenoid backbone biosynthesis	osa00900	1	0.955717	0.97626	Q6ET88	http://www.genome.jp/kegg-bin/show_pathway?osa00900/osa:4330260%09red
Glycerolipid metabolism	osa00561	1	0.961978	0.978344	Q69PT1	http://www.genome.jp/kegg-bin/show_pathway?osa00561/osa:4340911%09red
Glycine, serine and threonine metabolism	osa00260	1	0.980861	0.98772	Q8LJJ2	http://www.genome.jp/kegg-bin/show_pathway?osa00260/osa:4325651%09red

## Sheet: (b) SC vs IC UP
Supplementary Table 3b: KEGG PATHWAY analysis for down regulated DEGs under normal light condition between samples SC vs IC up-regulated
##Databases: KEGG PATHWAY
##Statistical test method: hypergeometric test / Fisher's exact test
##FDR correction method: Benjamini and Hochberg
SC vs IC UP
#Term	ID	Gene number	P-Value	Corrected P-Value	Gene	Hyperlink
Metabolic pathways	osa01100	247	0.217085	0.995296	Q652A8|Q9SE42|Q6YZX5|Q5W6W7|Q8S7E1|B7F7K7|Q8LM92|Q851M0|Q6ZF50|Q6AUB0|Q0ITU1|Q7XEJ5|Q67W29|Q6ASV4|Q7XV11|Q60EM2|Q8H0B2|Q6Z4E4|Q6Z413|Q10MQ2|Q94EE9|Q5JNB0|Q75LB3|Q8H2T7|Q6Z411|Q10D68|Q69T99|P43279|Q6KAJ2|Q6K8R2|Q7XCS4|Q0D8D4|Q5ZBY9|Q6YZH8|Q7X634|Q5U1F8|Q84LK3|Q9AV39|Q6Z717|Q7XTG7|Q93XI4|P0C587|Q8GVN6|Q6ZB94|Q338Z4|Q0D7I3|Q5KQI2|B7F8I1|Q0INY7|Q67W57|P37833|Q688Q9|Q0J1E1|P30298|Q653V7|Q6H6D2|Q8S2G0|…	http://www.genome.jp/kegg-bin/show_pathway?osa01100/osa:4344600%09red/osa:4348690%09red/osa:4334048%09red/osa:4331831%09red/osa:4335472%09red/osa:4324263%09red/osa:4324479%09red/osa:4341861%09red/osa:4344058%09red/osa:4334764%09red/osa:4346656%09red/osa:4324062%09red/osa:4343721%09red/osa:4326980%09red/osa:4327968%09red/osa:4349433%09red/osa:4352016%09red/osa:4352014%09red/osa:4350614%09red/osa:4…
Biosynthesis of secondary metabolites	osa01110	128	0.442846	0.995296	Q8LM92|Q9SE42|Q6YZX5|Q8S7E1|B7F7K7|Q6AUB0|Q67W29|Q6ASV4|Q10MQ2|Q94DE7|Q94EE9|Q5JNB0|Q69T99|Q0E088|Q6KAJ2|Q6YZH8|Q5U1F8|Q9AV39|Q7XTG7|Q2QXY1|P0C587|Q8GVN6|Q6ZB94|Q0D7I3|B7F8I1|P37833|Q9XHX4|Q94LR9|Q6YTT3|Q2R3E2|Q8LJ81|Q5NAY4|Q2QT64|Q6K7V6|Q42972|Q2R1V8|Q10P67|Q5W6H5|Q5JK35|Q10QR9|Q8LQ34|Q6H798|Q9AR38|Q94IW5|Q8LQ33|Q67UG1|Q10CS9|Q6H713|Q6H6D2|Q6YUS0|Q10R45|Q0DWH1|Q42982|Q6ZDY8|Q8S2G0|Q337Y2|Q69QR4|…	http://www.genome.jp/kegg-bin/show_pathway?osa01110/osa:4348690%09red/osa:4334048%09red/osa:4335472%09red/osa:4324263%09red/osa:4343721%09red/osa:4341861%09red/osa:4346656%09red/osa:4324062%09red/osa:4326980%09red/osa:4327968%09red/osa:4349433%09red/osa:4346318%09red/osa:4329224%09red/osa:4325621%09red/osa:4343523%09red/osa:4334968%09red/osa:4338498%09red/osa:4329007%09red/osa:4325163%09red/osa:4…
Carbon metabolism	osa01200	51	0.0238218	0.810703	Q9SE42|Q852M0|Q5JNB0|B9F813|Q42972|Q5NBQ0|Q7EYK9|Q5Z8Y9|Q84VC8|Q75HP7|Q0JHF8|Q6Z4E4|Q40677|Q6ZH92|Q9XHX4|Q6H798|Q9SNK3|Q655Y9|Q5N761|Q10CS9|P43279|Q10D68|Q9SXP2|Q6ZI55|Q69NG5|P0C512|Q0DWH1|O64422|Q69K00|Q6Z8F4|Q7XPR2|Q6ZDY8|Q6Z9G0|Q2QT32|Q10S34|Q7XTJ3|Q0JBV4|Q6ZB94|Q9ASP4|P18566|B7F8I1|P42863|Q6ZEZ2|P37833|Q0J1E1|Q0INY7|Q9XEA8|Q2QTJ1|Q2QTJ7|Q655T1|Q9ZTP5	http://www.genome.jp/kegg-bin/show_pathway?osa01200/osa:4325071%09red/osa:4334048%09red/osa:4331130%09red/osa:4352871%09red/osa:4324263%09red/osa:4352058%09red/osa:4334101%09red/osa:4329858%09red/osa:4326980%09red/osa:4341069%09red/osa:9270925%09red/osa:4352021%09red/osa:4342350%09red/osa:4352014%09red/osa:4342610%09red/osa:4347508%09red/osa:4325621%09red/osa:4341321%09red/osa:4352016%09red/osa:4…
Biosynthesis of amino acids	osa01230	35	0.242951	0.995296	Q5NAY4|Q9SE42|Q5JNB0|Q0JBV4|Q6L4H5|Q5NBQ0|Q10P67|Q67W29|P14656|P14655|O04226|Q75HP7|Q10MQ2|Q9LGU6|Q5N761|Q10CS9|Q10D68|Q6KAJ2|Q7X634|Q6ZI55|Q6YZH8|Q40677|Q2QT32|Q10S34|Q69K00|B7F8I1|Q7XU28|Q6ZEZ2|P37833|Q9XHX4|Q9XEA8|Q6YTT3|Q655T1|Q5Z8Y9|Q9ZTP5	http://www.genome.jp/kegg-bin/show_pathway?osa01230/osa:4324282%09red/osa:4331017%09red/osa:4334048%09red/osa:4338979%09red/osa:4337272%09red/osa:4324263%09red/osa:4352058%09red/osa:4334101%09red/osa:4329858%09red/osa:9270925%09red/osa:4347508%09red/osa:4346318%09red/osa:4336590%09red/osa:4329224%09red/osa:4345872%09red/osa:4325621%09red/osa:4341321%09red/osa:4332563%09red/osa:4330649%09red/osa:4…
Ribosome	osa03010	34	0.999665	1	O65037|Q75IA5|P35686|Q9AV77|Q6K853|Q10N30|Q0JBY8|Q5VQX3|Q5NB69|Q10L93|Q75LD8|Q10PV6|Q75GR6|Q6KA00|Q6ZL47|Q6Z6A0|Q5Z890|Q9FP55|Q850L8|Q7XZX4|Q7XEU1|Q9XJ28|Q6ZKP0|Q84Z89|Q8SAY0|Q6ZLP8|Q60E59|Q850W6|Q8LI41|Q67W51|Q9ZWF5|Q8RVB1|Q653V9|Q6EN44	http://www.genome.jp/kegg-bin/show_pathway?osa03010/osa:4328914%09red/osa:4327541%09red/osa:4341869%09red/osa:4327257%09red/osa:4334555%09red/osa:4340949%09red/osa:4333233%09red/osa:4332466%09red/osa:4338667%09red/osa:4348590%09red/osa:4334247%09red/osa:4334749%09red/osa:4343966%09red/osa:4326593%09red/osa:4341664%09red/osa:4332089%09red/osa:4331189%09red/osa:4330763%09red/osa:4338517%09red/osa:4…
Plant hormone signal transduction	osa04075	31	0.318144	0.995296	Q5SN75|Q6L5H6|P0C0M2|Q6Z312|Q8H7S7|Q6YVX7|Q60EZ2|Q2QXL0|Q6ZJU3|Q69TW5|Q10MS2|P0C128|Q0JKG7|Q0DWF2|Q0JNL3|Q75LR7|Q2QXY3|Q7XX84|Q942F3|Q6H805|Q6AVM5|Q10EG4|Q67TQ5|Q2QLW2|Q53RH0|Q75H77|Q5N9N2|Q6ZL57|Q67J19|Q5Z7T1|Q69P94	http://www.genome.jp/kegg-bin/show_pathway?osa04075/osa:4339454%09red/osa:4330838%09red/osa:4326907%09red/osa:4333017%09red/osa:4324182%09red/osa:4347164%09red/osa:4342573%09red/osa:4347277%09red/osa:4347257%09red/osa:4351527%09red/osa:4332548%09red/osa:4342060%09red/osa:4335058%09red/osa:4333832%09red/osa:4325515%09red/osa:4351462%09red/osa:4329677%09red/osa:4327465%09red/osa:4332111%09red/osa:4…
Spliceosome	osa03040	26	0.471727	0.995296	Q7X873|Q851A3|Q8LIB1|Q7XM15|Q5TKF9|Q5ZDX8|Q10N19|Q0DKM4|Q93VG0|Q94DE2|Q9LJ04|Q6ZK48|Q69V60|Q5Z7Y7|Q53MA6|Q10DW3|Q75HS3|Q9LWY5|Q6K7Q7|Q7Y008|Q10MR0|Q6YW54|Q7XI49|Q2QV45|Q9AV81|Q8H4L0	http://www.genome.jp/kegg-bin/show_pathway?osa03040/osa:4324760%09red/osa:4346316%09red/osa:4338563%09red/osa:4334674%09red/osa:4341492%09red/osa:4342372%09red/osa:4337846%09red/osa:4326212%09red/osa:4339866%09red/osa:4338298%09red/osa:4344088%09red/osa:4351875%09red/osa:4331222%09red/osa:4326641%09red/osa:4344572%09red/osa:4332476%09red/osa:4345455%09red/osa:4332557%09red/osa:4348949%09red/osa:4…
Starch and sucrose metabolism	osa00500	24	0.57485	1	Q75IZ5|B7F7K7|Q7XEU2|Q5JK35|Q8LQ33|Q10RZ1|Q0E0P0|Q69T99|Q2QS13|Q688T8|Q9SNS9|Q69Q02|Q2MJA7|Q6ZB94|B9FSC3|Q01401|Q0D7I3|P42863|P30298|Q84QM8|Q653V7|Q6H5L4|Q75II7|Q10LP5	http://www.genome.jp/kegg-bin/show_pathway?osa00500/osa:4326948%09red/osa:4332258%09red/osa:4346656%09red/osa:4346885%09red/osa:4341824%09red/osa:4347545%09red/osa:4344970%09red/osa:4340579%09red/osa:4339996%09red/osa:4348589%09red/osa:4342819%09red/osa:4329561%09red/osa:4331577%09red/osa:4333107%09red/osa:4342117%09red/osa:4340677%09red/osa:4324810%09red/osa:4339327%09red/osa:4345842%09red/osa:4…
Oxidative phosphorylation	osa00190	22	0.70879	1	Q8GS72|B7F8Y9|Q6ZH92|Q0DIC9|Q8RU33|Q93W07|Q10MU1|Q6ZDY8|Q7XXS0|Q69Q87|Q9AX79|Q8H2T7|Q84M34|Q0J6X7|Q0DYB1|Q5KQI2|Q67W57|Q5N9F4|B7E914|Q5Z7T4|Q7XBT1|Q0JKB4	http://www.genome.jp/kegg-bin/show_pathway?osa00190/osa:4325072%09red/osa:4338723%09red/osa:4335450%09red/osa:4347084%09red/osa:4341660%09red/osa:4342350%09red/osa:4349513%09red/osa:4339127%09red/osa:4327731%09red/osa:4324151%09red/osa:4330457%09red/osa:4324298%09red/osa:4345078%09red/osa:4332532%09red/osa:4328125%09red/osa:4342058%09red/osa:4334506%09red/osa:4345839%09red/osa:4344058%09red/osa:4…
Carbon fixation in photosynthetic organisms	osa00710	21	0.0170593	0.810703	O64422|Q9SE42|P0C512|Q40677|Q655Y9|Q6ZEZ2|Q0INY7|P37833|B9F813|Q42972|Q10CS9|P43279|Q2QTJ1|Q6Z8F4|Q2QTJ7|Q69K00|Q655T1|Q9ZTP5|Q0JHF8|P18566|Q9SNK3	http://www.genome.jp/kegg-bin/show_pathway?osa00710/osa:4335227%09red/osa:4325621%09red/osa:4325071%09red/osa:3131463%09red/osa:4352016%09red/osa:4352014%09red/osa:4352871%09red/osa:4347691%09red/osa:4349897%09red/osa:4334316%09red/osa:4330413%09red/osa:4332364%09red/osa:4341792%09red/osa:4326769%09red/osa:4347508%09red/osa:4341770%09red/osa:4352021%09red/osa:4351966%09red/osa:4331495%09red/osa:4…
Purine metabolism	osa00230	19	0.527855	1	Q851S8|Q6YZX5|Q7XDP2|Q655X8|Q10M74|Q9SNS9|Q2QWI0|Q2QMN7|Q6Z543|Q10MD1|Q7F1K9|Q5NBQ0|Q6F2V1|Q5VRF5|Q6ZL22|Q84MN8|Q6ATY6|Q8H5F8|Q69LE7	http://www.genome.jp/kegg-bin/show_pathway?osa00230/osa:4344352%09red/osa:4334073%09red/osa:4333815%09red/osa:4344854%09red/osa:4343286%09red/osa:4339996%09red/osa:4348803%09red/osa:4345665%09red/osa:4324263%09red/osa:4338726%09red/osa:4333343%09red/osa:4342497%09red/osa:4332674%09red/osa:4351715%09red/osa:4352706%09red/osa:4340258%09red/osa:4341777%09red/osa:4332642%09red/osa:4343681%09red
Protein processing in endoplasmic reticulum	osa04141	19	0.966112	1	P27777|Q0JIW3|Q8LQ36|Q84SC7|Q84Q77|Q7XVN7|Q84J50|Q6ATF8|Q0JRD5|Q0E4A8|Q2QV45|Q10NF0|Q7EZ57|Q10S80|Q67IX6|Q943E9|Q69Y56|Q6ZG25|Q10MT2	http://www.genome.jp/kegg-bin/show_pathway?osa04141/osa:4335435%09red/osa:4332363%09red/osa:4331510%09red/osa:4327149%09red/osa:4324808%09red/osa:4344731%09red/osa:4332391%09red/osa:4326152%09red/osa:4345097%09red/osa:4340379%09red/osa:4332357%09red/osa:4327971%09red/osa:4351875%09red/osa:4338268%09red/osa:4328171%09red/osa:4332538%09red/osa:4325697%09red/osa:4325695%09red/osa:4343386%09red
Glyoxylate and dicarboxylate metabolism	osa00630	18	0.0223132	0.810703	A3C6G9|Q10S34|Q7XPR2|Q9SXP2|Q0INY7|Q2QT32|Q42972|Q6H713|Q10D68|Q2QTJ1|P14656|Q2QTJ7|Q84VC8|P14655|Q75HP7|P0C512|Q9ASP4|P18566	http://www.genome.jp/kegg-bin/show_pathway?osa00630/osa:4341069%09red/osa:4338868%09red/osa:3131463%09red/osa:4334048%09red/osa:4352016%09red/osa:4352014%09red/osa:4337272%09red/osa:4329690%09red/osa:4337051%09red/osa:4352871%09red/osa:4349114%09red/osa:4328441%09red/osa:4331547%09red/osa:4352058%09red/osa:4352021%09red/osa:4351966%09red/osa:4326980%09red/osa:4330649%09red
Amino sugar and nucleotide sugar metabolism	osa00520	17	0.496583	0.995296	Q2QY88|Q652A8|P42863|Q75IZ5|Q60E66|Q2R1V8|Q2QS13|Q2MJA7|Q0D7I3|Q84JH5|Q688T8|Q6ZB94|Q67WR2|B9FSC3|Q69T99|Q8H0B2|Q6K8R2	http://www.genome.jp/kegg-bin/show_pathway?osa00520/osa:4341699%09red/osa:4332258%09red/osa:4338660%09red/osa:4329920%09red/osa:4344584%09red/osa:4332373%09red/osa:4351401%09red/osa:4345842%09red/osa:4333107%09red/osa:4340677%09red/osa:4347638%09red/osa:4342819%09red/osa:4339718%09red/osa:4346656%09red/osa:4352147%09red/osa:4350816%09red/osa:4340579%09red
Glycolysis / Gluconeogenesis	osa00010	17	0.750748	1	O64422|Q6H798|Q33AZ5|Q655Y9|Q6Z9G0|P42863|Q0DWH1|Q5NBQ0|Q655T1|B7F8I1|Q69K00|Q6ZB94|Q7XTJ3|Q10MW3|Q9ASP4|Q0JHF8|Q40677	http://www.genome.jp/kegg-bin/show_pathway?osa00010/osa:9270925%09red/osa:4324263%09red/osa:4340677%09red/osa:4329518%09red/osa:4331130%09red/osa:4345685%09red/osa:4345842%09red/osa:4348138%09red/osa:4349897%09red/osa:4325071%09red/osa:4334968%09red/osa:4332519%09red/osa:4332364%09red/osa:4341792%09red/osa:4341770%09red/osa:4347691%09red/osa:4326980%09red
Peroxisome	osa04146	16	0.116837	0.995296	Q75LB3|Q337M1|Q2QX58|Q5W6W7|Q5ZEL4|Q69M23|Q2QQ39|Q94LR9|Q6Z1N7|Q9XHX4|Q2R1G8|Q0JBV4|Q9FW35|P93407|Q43008|B7EBN1	http://www.genome.jp/kegg-bin/show_pathway?osa04146/osa:4338395%09red/osa:4348804%09red/osa:4346360%09red/osa:4347528%09red/osa:4346329%09red/osa:4348849%09red/osa:4337525%09red/osa:4334764%09red/osa:4338417%09red/osa:4324062%09red/osa:4351610%09red/osa:4336353%09red/osa:4327213%09red/osa:4350881%09red/osa:4352306%09red/osa:4346691%09red
Cysteine and methionine metabolism	osa00270	16	0.239735	0.995296	Q9LGU6|Q5JNB0|Q67UG1|Q10R45|Q5N761|Q0ITU1|Q688Q9|Q42972|Q7XEJ5|Q9XEA8|Q6KAJ2|Q5Z8Y9|Q2R483|Q0JC10|P37833|Q7XCS3	http://www.genome.jp/kegg-bin/show_pathway?osa00270/osa:4350083%09red/osa:4331017%09red/osa:4325163%09red/osa:4348647%09red/osa:4352871%09red/osa:4341321%09red/osa:4347224%09red/osa:4331779%09red/osa:4350524%09red/osa:4327479%09red/osa:4337696%09red/osa:4336294%09red/osa:4334101%09red/osa:4325621%09red/osa:4349123%09red/osa:4327819%09red
Plant-pathogen interaction	osa04626	15	0.677801	1	Q6ZKN0|Q6YPG5|P53684|Q6AVI8|Q69V45|Q0JC44|P53682|Q6K603|Q69LJ7|Q2RAR8|Q10NR1|Q67TZ4|Q653S0|Q8S1Y9|Q60EI8	http://www.genome.jp/kegg-bin/show_pathway?osa04626/osa:4347274%09red/osa:4347834%09red/osa:4333767%09red/osa:4347158%09red/osa:4327351%09red/osa:4341500%09red/osa:4332325%09red/osa:4336258%09red/osa:4331490%09red/osa:4328006%09red/osa:4329463%09red/osa:4339240%09red/osa:4349736%09red/osa:4345940%09red/osa:4349249%09red
Proteasome	osa03050	14	0.155422	0.995296	Q9LST7|Q10KF0|B9FQQ6|Q94E72|O64464|Q9LST8|Q6ZIB4|Q6H800|Q6K5H9|Q0JNQ2|Q9LSU1|Q94II8|B7F961|Q5VPF1	http://www.genome.jp/kegg-bin/show_pathway?osa03050/osa:4340065%09red/osa:4343891%09red/osa:4324031%09red/osa:4333000%09red/osa:4343535%09red/osa:4347507%09red/osa:4341960%09red/osa:4346117%09red/osa:4329887%09red/osa:4341637%09red/osa:4325173%09red/osa:4328517%09red/osa:4338009%09red/osa:4350922%09red
Glutathione metabolism	osa00480	14	0.204998	0.995296	Q7XJ02|Q5VRF5|Q0JAF4|O65857|Q0JEQ2|P0C0L1|A3BUY8|Q688Q9|Q9XHX4|Q8H8E0|Q0JBV4|Q7EYK9|Q69SV0|Q93VX8	http://www.genome.jp/kegg-bin/show_pathway?osa00480/osa:4346078%09red/osa:4335202%09red/osa:4331535%09red/osa:4351663%09red/osa:4325715%09red/osa:4336886%09red/osa:4325710%09red/osa:4337696%09red/osa:4336353%09red/osa:4340258%09red/osa:4329643%09red/osa:4342988%09red/osa:4327213%09red/osa:4335896%09red
Pyrimidine metabolism	osa00240	14	0.674694	1	Q7XDP2|Q5VRF5|Q2QWI0|Q6ZIA3|Q5VRN0|Q6Z543|Q8RZA1|Q6F2V1|Q6Z744|Q6ATY6|Q60EM2|Q69LE7|Q6ZFU6|Q6ZJ05	http://www.genome.jp/kegg-bin/show_pathway?osa00240/osa:4346302%09red/osa:4338726%09red/osa:4348803%09red/osa:4345665%09red/osa:4346121%09red/osa:4338981%09red/osa:4339882%09red/osa:4333343%09red/osa:4342497%09red/osa:4330505%09red/osa:4330657%09red/osa:4351715%09red/osa:4340258%09red/osa:4325740%09red
Photosynthesis	osa00195	14	0.674694	1	Q0JG75|Q10F16|Q943W1|Q6EP57|Q0J8M2|Q7XTG4|Q69QR6|Q2QWN3|Q943K1|Q6ZBV1|Q6ZFJ3|P41344|Q5ZBY9|Q84PB5	http://www.genome.jp/kegg-bin/show_pathway?osa00195/osa:4327150%09red/osa:4344439%09red/osa:4351694%09red/osa:4328000%09red/osa:4339874%09red/osa:4342404%09red/osa:4324479%09red/osa:4329766%09red/osa:4335799%09red/osa:4326537%09red/osa:4333746%09red/osa:4344899%09red/osa:4324933%09red/osa:4347395%09red
Porphyrin and chlorophyll metabolism	osa00860	13	0.0140161	0.810703	Q9AR38|Q8S7E1|Q7XTG7|Q6YZE2|Q53RM0|Q10LH0|Q6H6D2|Q6YUS0|P0C587|Q10LR9|Q7XPL2|Q5W6H5|Q10QR9	http://www.genome.jp/kegg-bin/show_pathway?osa00860/osa:4349044%09red/osa:4349433%09red/osa:4338498%09red/osa:4336951%09red/osa:4335472%09red/osa:4328432%09red/osa:4332843%09red/osa:4346136%09red/osa:4328118%09red/osa:4332771%09red/osa:4327918%09red/osa:4331869%09red/osa:4333259%09red
Glycine, serine and threonine metabolism	osa00260	13	0.0870585	0.860822	A3C6G9|Q84LK3|Q2QT32|Q6L4H5|Q6H713|Q10D68|B7F8I1|Q7X634|Q7XPR2|Q7XSN8|Q75HP7|Q9ASP4|Q10R45	http://www.genome.jp/kegg-bin/show_pathway?osa00260/osa:9270925%09red/osa:4336624%09red/osa:4334048%09red/osa:4339521%09red/osa:4345606%09red/osa:4338868%09red/osa:4337051%09red/osa:4331779%09red/osa:4349114%09red/osa:4328441%09red/osa:4352058%09red/osa:4336402%09red/osa:4326980%09red
Pentose phosphate pathway	osa00030	13	0.105387	0.949045	O64422|Q9SE42|Q40677|Q655Y9|Q6ZEZ2|Q6Z9G0|Q10CS9|Q7EYK9|Q6ZB94|Q69NG5|Q9ZTP5|Q0JHF8|P42863	http://www.genome.jp/kegg-bin/show_pathway?osa00030/osa:4325071%09red/osa:4340677%09red/osa:4345685%09red/osa:4345842%09red/osa:4347654%09red/osa:4349897%09red/osa:4334316%09red/osa:4332364%09red/osa:4347508%09red/osa:4341770%09red/osa:4331761%09red/osa:4342988%09red/osa:4342543%09red
RNA transport	osa03013	13	0.978182	1	Q6K2P9|Q6ZH90|Q67UZ2|Q0JRH2|Q10P28|Q6ZBS9|Q8H8G9|Q0J7V5|Q10LH9|Q9ZWR5|Q6K4P1|Q688X1|Q10MT2	http://www.genome.jp/kegg-bin/show_pathway?osa03013/osa:4339634%09red/osa:4328127%09red/osa:4346742%09red/osa:4344798%09red/osa:4332256%09red/osa:4326461%09red/osa:4338508%09red/osa:4332834%09red/osa:4330963%09red/osa:4347240%09red/osa:4331446%09red/osa:4332538%09red/osa:4344717%09red
Ubiquitin mediated proteolysis	osa04120	12	0.710054	1	Q2QP88|Q6YYL1|Q0JAG9|Q6YWY5|Q0DK90|Q9AV81|Q7XIC8|Q0JRD5|Q8H8G9|Q6ZD28|Q6KAC3|Q69Y56	http://www.genome.jp/kegg-bin/show_pathway?osa04120/osa:4329066%09red/osa:4348844%09red/osa:4337993%09red/osa:4330720%09red/osa:4336870%09red/osa:4344771%09red/osa:4326152%09red/osa:4342488%09red/osa:4340379%09red/osa:4331446%09red/osa:4352424%09red/osa:4345411%09red
Endocytosis	osa04144	12	0.947038	1	Q69X22|Q6H738|Q69X21|Q75LE2|Q5N7G9|Q8H430|Q2QV45|Q6KA01|Q10SX2|Q75M17|Q33AQ0|Q84T71	http://www.genome.jp/kegg-bin/show_pathway?osa04144/osa:4334823%09red/osa:4342791%09red/osa:4341467%09red/osa:4331337%09red/osa:4337555%09red/osa:4331188%09red/osa:4348183%09red/osa:4334746%09red/osa:4351875%09red/osa:4328629%09red/osa:4341468%09red/osa:4324745%09red
Ascorbate and aldarate metabolism	osa00053	11	0.0872267	0.860822	Q7XJ02|Q8S3R2|Q0JAF4|Q0JEQ2|P0C0L1|Q2R1V8|Q2QS13|A3BUY8|Q69SV0|Q2QXY1|Q2QWM9	http://www.genome.jp/kegg-bin/show_pathway?osa00053/osa:4346078%09red/osa:4329643%09red/osa:4351698%09red/osa:4351663%09red/osa:4336886%09red/osa:4335202%09red/osa:4330469%09red/osa:4352147%09red/osa:4350816%09red/osa:4335896%09red/osa:4351464%09red
Fructose and mannose metabolism	osa00051	11	0.298263	0.995296	Q40677|Q9SNS9|Q8H3Q7|Q655Y9|Q0JHF8|Q10B67|Q84JH5|Q69K00|Q67WR2|B9FSC3|O64422	http://www.genome.jp/kegg-bin/show_pathway?osa00051/osa:4341699%09red/osa:4344231%09red/osa:4325071%09red/osa:4332364%09red/osa:4332373%09red/osa:4340579%09red/osa:4339996%09red/osa:4349897%09red/osa:4334653%09red/osa:4341770%09red/osa:4347691%09red
Fatty acid metabolism	osa01212	11	0.369907	0.995296	Q5ZEL4|Q2R045|Q5W6W7|Q6ZF50|Q6ZGW6|Q94LR9|Q7XQF8|Q75LB3|Q2QX58|Q0DHK0|Q2R1G8	http://www.genome.jp/kegg-bin/show_pathway?osa01212/osa:4338395%09red/osa:4339019%09red/osa:4334764%09red/osa:4336202%09red/osa:4348804%09red/osa:4351610%09red/osa:4343598%09red/osa:4351056%09red/osa:4324062%09red/osa:4350881%09red/osa:4330523%09red
Sulfur metabolism	osa00920	10	0.0588404	0.860822	Q8LP96|Q6Z413|Q5JNB0|Q5N761|Q0D5I5|Q9XEA8|Q5Z8Y9|Q60EA3|Q84MN8|Q6ZL22	http://www.genome.jp/kegg-bin/show_pathway?osa00920/osa:4339248%09red/osa:4334073%09red/osa:4346125%09red/osa:4327479%09red/osa:4327819%09red/osa:4334101%09red/osa:4341321%09red/osa:4343582%09red/osa:4343581%09red/osa:4343681%09red
Alanine, aspartate and glutamate metabolism	osa00250	10	0.16096	0.995296	Q6ZCF0|Q851S8|Q852M0|Q6ASV4|P37833|Q10MD1|Q6KAJ2|P14656|P14655|Q10R45	http://www.genome.jp/kegg-bin/show_pathway?osa00250/osa:4331017%09red/osa:4333932%09red/osa:4337272%09red/osa:4331779%09red/osa:4334405%09red/osa:4333815%09red/osa:4344928%09red/osa:4325621%09red/osa:4332642%09red/osa:4330649%09red
Aminoacyl-tRNA biosynthesis	osa00970	10	0.207216	0.995296	Q6ER90|Q5VRH2|Q338J4|Q7XZZ1|Q2QPD4|Q6YUS0|Q6ZGC2|Q6Z695|Q2R2Z0|Q0J0N6	http://www.genome.jp/kegg-bin/show_pathway?osa00970/osa:4329580%09red/osa:4339847%09red/osa:4348562%09red/osa:4352408%09red/osa:4347497%09red/osa:4333591%09red/osa:4350686%09red/osa:4330908%09red/osa:4330767%09red/osa:4328118%09red
Glycerophospholipid metabolism	osa00564	10	0.447136	0.995296	Q69X22|Q69X21|Q6AUZ6|Q5Z801|Q6Z717|Q0J969|Q8GVN6|Q8H5F8|Q67UR5|Q0E4H0	http://www.genome.jp/kegg-bin/show_pathway?osa00564/osa:4328140%09red/osa:4344352%09red/osa:4341467%09red/osa:4333407%09red/osa:4341683%09red/osa:4337344%09red/osa:4343455%09red/osa:4342043%09red/osa:4328107%09red/osa:4341468%09red
RNA degradation	osa03018	10	0.722199	1	Q109G2|Q6EQ06|Q6ZFJ9|Q6K5B7|Q6H7S2|Q10MA7|Q10SR3|Q5TKF9|Q64M88|Q69LE7	http://www.genome.jp/kegg-bin/show_pathway?osa03018/osa:4339810%09red/osa:4327993%09red/osa:4342497%09red/osa:4330120%09red/osa:4347066%09red/osa:9270665%09red/osa:4349053%09red/osa:4332655%09red/osa:4331379%09red/osa:4329480%09red
Citrate cycle (TCA cycle)	osa00020	9	0.369489	0.995296	Q6ZH92|Q7XTJ3|Q6ZDY8|Q42972|Q9XHX4|Q10S34|Q6ZI55|Q0JBV4|Q9ASP4	http://www.genome.jp/kegg-bin/show_pathway?osa00020/osa:4342350%09red/osa:4352871%09red/osa:4334968%09red/osa:4331547%09red/osa:4328125%09red/osa:4336353%09red/osa:4329858%09red/osa:4327213%09red/osa:4326980%09red
Arginine and proline metabolism	osa00330	8	0.222806	0.995296	Q6YPG5|P37833|Q93XI4|Q6KAJ2|O04226|Q0JC10|Q0J954|Q7XNS6	http://www.genome.jp/kegg-bin/show_pathway?osa00330/osa:4331017%09red/osa:4338979%09red/osa:4335530%09red/osa:4337360%09red/osa:4328006%09red/osa:4329560%09red/osa:4336294%09red/osa:4325621%09red
Basal transcription factors	osa03022	8	0.242358	0.995296	Q5QMA1|Q2QN41|Q6AUI3|P29620|Q5W6Q8|Q6ZB67|Q8W0W3|Q8LRG9	http://www.genome.jp/kegg-bin/show_pathway?osa03022/osa:4338489%09red/osa:4337788%09red/osa:4338689%09red/osa:4347689%09red/osa:4325286%09red/osa:4345330%09red/osa:4324027%09red/osa:4352633%09red
2-Oxocarboxylic acid metabolism	osa01210	8	0.303982	0.995296	Q7XU28|P37833|Q9XHX4|Q10S34|Q6KAJ2|Q6ZI55|Q0JBV4|Q6YZH8	http://www.genome.jp/kegg-bin/show_pathway?osa01210/osa:4331017%09red/osa:4346318%09red/osa:4336590%09red/osa:4331547%09red/osa:4336353%09red/osa:4329858%09red/osa:4327213%09red/osa:4325621%09red
Pyruvate metabolism	osa00620	8	0.868403	1	Q948T6|Q6H798|Q42972|Q5NBQ0|P43279|Q7XTJ3|Q9ASP4|Q69MU0	http://www.genome.jp/kegg-bin/show_pathway?osa00620/osa:4329518%09red/osa:4344858%09red/osa:4324263%09red/osa:4334968%09red/osa:4352871%09red/osa:4347581%09red/osa:4326769%09red/osa:4326980%09red
Phagosome	osa04145	8	0.900155	1	Q68Y52|Q8RU33|Q93W07|Q76FS2|Q9AX79|Q6ZG25|Q9S7H0|P46265	http://www.genome.jp/kegg-bin/show_pathway?osa04145/osa:4339304%09red/osa:4327731%09red/osa:4328420%09red/osa:4345097%09red/osa:4327713%09red/osa:4333632%09red/osa:4341339%09red/osa:4327660%09red
Arginine biosynthesis	osa00220	7	0.0889783	0.860822	Q6YPG5|Q852M0|Q7XU28|P37833|Q6KAJ2|P14656|P14655	http://www.genome.jp/kegg-bin/show_pathway?osa00220/osa:4331017%09red/osa:4337272%09red/osa:4336590%09red/osa:4334405%09red/osa:4328006%09red/osa:4325621%09red/osa:4330649%09red
Biosynthesis of unsaturated fatty acids	osa01040	7	0.230883	0.995296	Q5ZEL4|Q0DHK0|Q6ZF50|Q6ZGW6|Q7XQF8|Q94LR9|Q2R1G8	http://www.genome.jp/kegg-bin/show_pathway?osa01040/osa:4339019%09red/osa:4336202%09red/osa:4348804%09red/osa:4343598%09red/osa:4324062%09red/osa:4350881%09red/osa:4330523%09red
Fatty acid degradation	osa00071	7	0.41382	0.995296	Q2QX58|Q5W6W7|Q5ZEL4|Q75LB3|Q94LR9|Q2R1G8|Q0DWH1	http://www.genome.jp/kegg-bin/show_pathway?osa00071/osa:4338395%09red/osa:4331130%09red/osa:4348804%09red/osa:4334764%09red/osa:4351610%09red/osa:4324062%09red/osa:4350881%09red
Terpenoid backbone biosynthesis	osa00900	7	0.460628	0.995296	Q6AUB0|Q7XI92|O22567|Q94DE7|Q8GVZ0|Q8S2G0|Q5N9J9	http://www.genome.jp/kegg-bin/show_pathway?osa00900/osa:4324755%09red/osa:4343721%09red/osa:4338791%09red/osa:4327435%09red/osa:4343523%09red/osa:4338768%09red/osa:4327968%09red
Galactose metabolism	osa00052	7	0.634355	1	Q652A8|Q33AZ5|Q0E0P0|Q653V7|Q10MB0|Q40710|Q9FXT4	http://www.genome.jp/kegg-bin/show_pathway?osa00052/osa:4344351%09red/osa:4348138%09red/osa:4348988%09red/osa:4329561%09red/osa:4341824%09red/osa:4332654%09red/osa:4347638%09red
mRNA surveillance pathway	osa03015	7	0.986318	1	Q6ZH90|Q6ZIQ1|Q0JMY6|Q7XDE0|Q6H5Y8|Q6AT11|Q6ZAQ9	http://www.genome.jp/kegg-bin/show_pathway?osa03015/osa:4337970%09red/osa:4328127%09red/osa:4328790%09red/osa:4343757%09red/osa:4348893%09red/osa:4344833%09red/osa:4326473%09red
Phenylpropanoid biosynthesis	osa00940	7	0.998153	1	Q5U1F8|Q42982|B7F7K7|Q337Y2|Q69QR4|Q5JK35|Q653X4	http://www.genome.jp/kegg-bin/show_pathway?osa00940/osa:4348690%09red/osa:4347545%09red/osa:4341861%09red/osa:4351300%09red/osa:4326948%09red/osa:4330407%09red/osa:4347397%09red
Photosynthesis - antenna proteins	osa00196	6	0.0817534	0.860822	Q6Z411|Q8W0E6|Q6Z7Q1|Q69TB3|Q7XV11|Q69P91	http://www.genome.jp/kegg-bin/show_pathway?osa00196/osa:4324705%09red/osa:4330828%09red/osa:4336028%09red/osa:4347166%09red/osa:4346649%09red/osa:4343583%09red
Circadian rhythm - plant	osa04712	6	0.262987	0.995296	Q10MG9|Q689G6|Q0D3B6|Q6YXC2|Q2R3A1|Q5Z8K3	http://www.genome.jp/kegg-bin/show_pathway?osa04712/osa:4347674%09red/osa:4341923%09red/osa:4329738%09red/osa:4350636%09red/osa:4332623%09red/osa:4344399%09red
Cyanoamino acid metabolism	osa00460	6	0.363733	0.995296	Q6H851|B7F7K7|Q2QT32|Q10D68|Q75HP7|Q5JK35	http://www.genome.jp/kegg-bin/show_pathway?osa00460/osa:4326948%09red/osa:4334048%09red/osa:4338868%09red/osa:4347545%09red/osa:4330076%09red/osa:4352058%09red
SNARE interactions in vesicular transport	osa04130	6	0.415138	0.995296	Q6Z1L9|Q8S9S2|Q6K710|Q5N9F2|Q7XIE2|Q9S7H0	http://www.genome.jp/kegg-bin/show_pathway?osa04130/osa:4325070%09red/osa:4331172%09red/osa:4324687%09red/osa:4345157%09red/osa:4327713%09red/osa:4342474%09red
Tyrosine metabolism	osa00350	6	0.491065	0.995296	Q9FUE1|Q94EE9|P37833|Q6KAJ2|Q6H7M1|Q0DWH1	http://www.genome.jp/kegg-bin/show_pathway?osa00350/osa:4331017%09red/osa:4325604%09red/osa:4331130%09red/osa:4351775%09red/osa:4328618%09red/osa:4325621%09red
Homologous recombination	osa03440	6	0.539845	1	Q7Y239|Q8SBB9|Q652G9|Q6YZ49|Q10G85|Q0JNQ2	http://www.genome.jp/kegg-bin/show_pathway?osa03440/osa:4340671%09red/osa:4329409%09red/osa:4350923%09red/osa:4325173%09red/osa:4333537%09red/osa:4330902%09red
Glycerolipid metabolism	osa00561	6	0.651527	1	Q60E66|Q84QB1|Q67U60|Q8GVN6|Q2RAB0|Q9FXT4	http://www.genome.jp/kegg-bin/show_pathway?osa00561/osa:4348988%09red/osa:4338660%09red/osa:4349835%09red/osa:4343455%09red/osa:4347190%09red/osa:4332345%09red
Vitamin B6 metabolism	osa00750	5	0.0159546	0.810703	Q7XCS4|Q6Z6Y1|Q8W3D0|Q6L4H5|Q338Z4	http://www.genome.jp/kegg-bin/show_pathway?osa00750/osa:4347937%09red/osa:4348496%09red/osa:4328188%09red/osa:4349122%09red/osa:4339521%09red
Brassinosteroid biosynthesis	osa00905	5	0.03197	0.810703	Q8LQ34|Q6F4F5|Q5CCK3|Q94IW5|Q5CCK1	http://www.genome.jp/kegg-bin/show_pathway?osa00905/osa:4324809%09red/osa:4327329%09red/osa:4332134%09red/osa:4351461%09red/osa:4336116%09red
One carbon pool by folate	osa00670	5	0.0865556	0.860822	Q0J1E1|Q10D68|Q2QT32|Q75HP7|Q7XPR2	http://www.genome.jp/kegg-bin/show_pathway?osa00670/osa:4347204%09red/osa:4338868%09red/osa:4352058%09red/osa:4334048%09red/osa:4337051%09red
Flavonoid biosynthesis	osa00941	5	0.194406	0.995296	Q8LM92|Q84T92|Q7G602|Q2R3A1|Q69QR4	http://www.genome.jp/kegg-bin/show_pathway?osa00941/osa:4348299%09red/osa:4348304%09red/osa:4347397%09red/osa:4334588%09red/osa:4350636%09red
Ether lipid metabolism	osa00565	5	0.220027	0.995296	Q69X22|Q69X21|Q67UR5|Q0E4H0|Q5Z801	http://www.genome.jp/kegg-bin/show_pathway?osa00565/osa:4341683%09red/osa:4342043%09red/osa:4328107%09red/osa:4341467%09red/osa:4341468%09red
Carotenoid biosynthesis	osa00906	5	0.387356	0.995296	Q6ZDE3|Q2QT64|Q336V3|Q8LJ81|Q0D7W4	http://www.genome.jp/kegg-bin/show_pathway?osa00906/osa:4345810%09red/osa:4342680%09red/osa:4349290%09red/osa:4352042%09red/osa:4324196%09red
Nitrogen metabolism	osa00910	5	0.444214	0.995296	Q6H851|Q7F2G3|Q852M0|P14656|P14655	http://www.genome.jp/kegg-bin/show_pathway?osa00910/osa:4337272%09red/osa:4326583%09red/osa:4334405%09red/osa:4330076%09red/osa:4330649%09red
Pentose and glucuronate interconversions	osa00040	5	0.693248	1	Q8H3Q7|Q9ZTP5|Q9SE42|Q7XEU2|Q2QS13	http://www.genome.jp/kegg-bin/show_pathway?osa00040/osa:4344231%09red/osa:4352147%09red/osa:4348589%09red/osa:4347508%09red/osa:4331761%09red
Inositol phosphate metabolism	osa00562	5	0.713432	1	Q6H6B9|Q6Z717|Q6KA01|Q6Z4E4|Q69K00	http://www.genome.jp/kegg-bin/show_pathway?osa00562/osa:4328140%09red/osa:4342610%09red/osa:4347691%09red/osa:4328439%09red/osa:4331188%09red
Fatty acid biosynthesis	osa00061	5	0.713432	1	Q75LB3|Q6ZF50|Q2QX58|Q2R045|Q5W6W7	http://www.genome.jp/kegg-bin/show_pathway?osa00061/osa:4351056%09red/osa:4351610%09red/osa:4334764%09red/osa:4343598%09red/osa:4338395%09red
Protein export	osa03060	5	0.80013	1	Q6ERV1|Q6ZK21|Q6ZG25|O04433|Q7XVN7	http://www.genome.jp/kegg-bin/show_pathway?osa03060/osa:4345097%09red/osa:4335435%09red/osa:4346082%09red/osa:4337050%09red/osa:4328965%09red
Nucleotide excision repair	osa03420	5	0.910758	1	Q6AUI3|Q6YZ49|Q0JRD5|Q852K3|P29620	http://www.genome.jp/kegg-bin/show_pathway?osa03420/osa:4337788%09red/osa:4338689%09red/osa:4326152%09red/osa:4334389%09red/osa:4330902%09red
Ribosome biogenesis in eukaryotes	osa03008	5	0.972603	1	Q2QM41|Q10KT9|Q5N820|Q2QT96|Q2R2Y6	http://www.genome.jp/kegg-bin/show_pathway?osa03008/osa:4352809%09red/osa:4332935%09red/osa:4352036%09red/osa:4350687%09red/osa:4324901%09red
Selenocompound metabolism	osa00450	4	0.191717	0.995296	Q338J4|Q6ZFU6|Q84MN8|Q7XCS3	http://www.genome.jp/kegg-bin/show_pathway?osa00450/osa:4330505%09red/osa:4334073%09red/osa:4349123%09red/osa:4348562%09red
Nicotinate and nicotinamide metabolism	osa00760	4	0.252922	0.995296	Q851M0|Q0D8D4|Q6ZJ05|Q0IZS0	http://www.genome.jp/kegg-bin/show_pathway?osa00760/osa:4346302%09red/osa:4347802%09red/osa:4334711%09red/osa:4342490%09red
Steroid biosynthesis	osa00100	4	0.510228	0.995296	Q9AV39|Q2R3E2|Q6K4V9|Q5ZCK9	http://www.genome.jp/kegg-bin/show_pathway?osa00100/osa:4325687%09red/osa:4350614%09red/osa:4329318%09red/osa:4349278%09red
Fatty acid elongation	osa00062	4	0.510228	0.995296	Q10PV5|Q0DHK0|Q7XQF8|Q6Z2K7	http://www.genome.jp/kegg-bin/show_pathway?osa00062/osa:4332090%09red/osa:4336202%09red/osa:4339019%09red/osa:4330627%09red
beta-Alanine metabolism	osa00410	4	0.597266	1	Q6Z744|Q0J954|Q6Z4E4|Q6ASV4	http://www.genome.jp/kegg-bin/show_pathway?osa00410/osa:4342610%09red/osa:4337360%09red/osa:4330657%09red/osa:4333932%09red
Phenylalanine metabolism	osa00360	4	0.719701	1	Q42982|P37833|Q6KAJ2|Q69QR4	http://www.genome.jp/kegg-bin/show_pathway?osa00360/osa:4325621%09red/osa:4331017%09red/osa:4347397%09red/osa:4330407%09red
Phosphatidylinositol signaling system	osa04070	4	0.778687	1	Q6Z717|Q8S1Y9|Q6KA01|Q6H6B9	http://www.genome.jp/kegg-bin/show_pathway?osa04070/osa:4328140%09red/osa:4327351%09red/osa:4328439%09red/osa:4331188%09red
Valine, leucine and isoleucine degradation	osa00280	4	0.796019	1	Q94LR9|Q9ASP4|Q6Z4E4|Q10R45	http://www.genome.jp/kegg-bin/show_pathway?osa00280/osa:4342610%09red/osa:4331779%09red/osa:4326980%09red/osa:4348804%09red
alpha-Linolenic acid metabolism	osa00592	4	0.854646	1	Q5ZEL4|Q2R1G8|Q94LR9|Q0DJB6	http://www.genome.jp/kegg-bin/show_pathway?osa00592/osa:4338358%09red/osa:4324062%09red/osa:4350881%09red/osa:4348804%09red
Thiamine metabolism	osa00730	3	0.216883	0.995296	Q10F62|O22567|Q2QWK9	http://www.genome.jp/kegg-bin/show_pathway?osa00730/osa:4333719%09red/osa:4338768%09red/osa:4351707%09red
Monobactam biosynthesis	osa00261	3	0.216883	0.995296	Q10P67|Q67W29|Q84MN8	http://www.genome.jp/kegg-bin/show_pathway?osa00261/osa:4332231%09red/osa:4334073%09red/osa:4329224%09red
Sulfur relay system	osa04122	3	0.255367	0.995296	Q6Z2X3|Q10R16|Q2QMW0	http://www.genome.jp/kegg-bin/show_pathway?osa04122/osa:4331793%09red/osa:4352669%09red/osa:4328260%09red
Lysine biosynthesis	osa00300	3	0.373808	0.995296	Q10MQ2|Q10P67|Q67W29	http://www.genome.jp/kegg-bin/show_pathway?osa00300/osa:4332231%09red/osa:4332563%09red/osa:4329224%09red
Isoquinoline alkaloid biosynthesis	osa00950	3	0.524063	1	Q94EE9|P37833|Q6KAJ2	http://www.genome.jp/kegg-bin/show_pathway?osa00950/osa:4325621%09red/osa:4331017%09red/osa:4325604%09red
Propanoate metabolism	osa00640	3	0.591399	1	Q6H798|Q9ASP4|Q6Z4E4	http://www.genome.jp/kegg-bin/show_pathway?osa00640/osa:4342610%09red/osa:4329518%09red/osa:4326980%09red
Butanoate metabolism	osa00650	3	0.652246	1	Q6ZCF0|Q6ASV4|Q84VC8	http://www.genome.jp/kegg-bin/show_pathway?osa00650/osa:4333932%09red/osa:4344928%09red/osa:4329690%09red
Pantothenate and CoA biosynthesis	osa00770	3	0.652246	1	Q0J035|Q6YZH8|Q6Z744	http://www.genome.jp/kegg-bin/show_pathway?osa00770/osa:4347680%09red/osa:4346318%09red/osa:4330657%09red
Sphingolipid metabolism	osa00600	3	0.680132	1	Q84LH5|Q7XDG7|Q9FXT4	http://www.genome.jp/kegg-bin/show_pathway?osa00600/osa:4348876%09red/osa:4348988%09red/osa:4333811%09red
Ubiquinone and other terpenoid-quinone biosynthesis	osa00130	3	0.859744	1	Q42982|Q0D576|Q6K7V6	http://www.genome.jp/kegg-bin/show_pathway?osa00130/osa:4330407%09red/osa:4329007%09red/osa:4343702%09red
Phenylalanine, tyrosine and tryptophan biosynthesis	osa00400	3	0.937923	1	P37833|Q6KAJ2|Q6YTT3	http://www.genome.jp/kegg-bin/show_pathway?osa00400/osa:4325621%09red/osa:4331017%09red/osa:4345872%09red
RNA polymerase	osa03020	3	0.944169	1	Q2QWI0|Q6ATY6|Q6F2V1	http://www.genome.jp/kegg-bin/show_pathway?osa03020/osa:4351715%09red/osa:4338726%09red/osa:4333343%09red
ABC transporters	osa02010	2	0.351477	0.995296	Q8GU81|Q658I3	http://www.genome.jp/kegg-bin/show_pathway?osa02010/osa:4339984%09red/osa:4324720%09red
Tropane, piperidine and pyridine alkaloid biosynthesis	osa00960	2	0.586148	1	P37833|Q6KAJ2	http://www.genome.jp/kegg-bin/show_pathway?osa00960/osa:4325621%09red/osa:4331017%09red
Folate biosynthesis	osa00790	2	0.624895	1	Q6Z2X3|Q75II5	http://www.genome.jp/kegg-bin/show_pathway?osa00790/osa:4328260%09red/osa:4339329%09red
Taurine and hypotaurine metabolism	osa00430	2	0.660764	1	Q69R46|Q6ASV4	http://www.genome.jp/kegg-bin/show_pathway?osa00430/osa:4344600%09red/osa:4333932%09red
Biotin metabolism	osa00780	2	0.777251	1	Q69U93|Q6ZF50	http://www.genome.jp/kegg-bin/show_pathway?osa00780/osa:4343598%09red/osa:4346185%09red
Lysine degradation	osa00310	2	0.857145	1	Q6F322|Q7XHM7	http://www.genome.jp/kegg-bin/show_pathway?osa00310/osa:4339168%09red/osa:4343074%09red
Tryptophan metabolism	osa00380	2	0.886389	1	Q6H851|Q852M1	http://www.genome.jp/kegg-bin/show_pathway?osa00380/osa:4334382%09red/osa:4330076%09red
Regulation of autophagy	osa04140	2	0.898833	1	Q8LRF5|Q9LGV5	http://www.genome.jp/kegg-bin/show_pathway?osa04140/osa:4325161%09red/osa:4327346%09red
Diterpenoid biosynthesis	osa00904	2	0.919998	1	Q0E088|Q7XP65	http://www.genome.jp/kegg-bin/show_pathway?osa00904/osa:4336431%09red/osa:4329724%09red
Mismatch repair	osa03430	2	0.928946	1	Q6YZ49|Q852K3	http://www.genome.jp/kegg-bin/show_pathway?osa03430/osa:4334389%09red/osa:4330902%09red
DNA replication	osa03030	2	0.979084	1	Q6YZ49|Q852K3	http://www.genome.jp/kegg-bin/show_pathway?osa03030/osa:4334389%09red/osa:4330902%09red
Non-homologous end-joining	osa03450	1	0.640592	1	Q7Y239	http://www.genome.jp/kegg-bin/show_pathway?osa03450/osa:4329409%09red
Riboflavin metabolism	osa00740	1	0.689493	1	Q6L506	http://www.genome.jp/kegg-bin/show_pathway?osa00740/osa:4339017%09red
Glycosaminoglycan degradation	osa00531	1	0.731746	1	Q5WMX9	http://www.genome.jp/kegg-bin/show_pathway?osa00531/osa:4337855%09red
Glycosphingolipid biosynthesis - globo series	osa00603	1	0.731746	1	Q9FXT4	http://www.genome.jp/kegg-bin/show_pathway?osa00603/osa:4348988%09red
AGE-RAGE signaling pathway in diabetic complications	osa04933	1	0.799794	1	Q68Y52	http://www.genome.jp/kegg-bin/show_pathway?osa04933/osa:4339304%09red
Arachidonic acid metabolism	osa00590	1	0.799794	1	Q84TA3	http://www.genome.jp/kegg-bin/show_pathway?osa00590/osa:4334583%09red
Stilbenoid, diarylheptanoid and gingerol biosynthesis	osa00945	1	0.827045	1	Q69QR4	http://www.genome.jp/kegg-bin/show_pathway?osa00945/osa:4347397%09red
Other glycan degradation	osa00511	1	0.870932	1	Q7XDG7	http://www.genome.jp/kegg-bin/show_pathway?osa00511/osa:4348876%09red
Valine, leucine and isoleucine biosynthesis	osa00290	1	0.870932	1	Q6YZH8	http://www.genome.jp/kegg-bin/show_pathway?osa00290/osa:4346318%09red
Histidine metabolism	osa00340	1	0.903689	1	Q5NAY4	http://www.genome.jp/kegg-bin/show_pathway?osa00340/osa:4324282%09red
Linoleic acid metabolism	osa00591	1	0.903689	1	Q0DJB6	http://www.genome.jp/kegg-bin/show_pathway?osa00591/osa:4338358%09red
Glycosylphosphatidylinositol(GPI)-anchor biosynthesis	osa00563	1	0.916805	1	Q2QMP3	http://www.genome.jp/kegg-bin/show_pathway?osa00563/osa:4352700%09red
N-Glycan biosynthesis	osa00510	1	0.987616	1	Q10QW6	http://www.genome.jp/kegg-bin/show_pathway?osa00510/osa:4331831%09red
Base excision repair	osa03410	1	0.993112	1	Q688W2	http://www.genome.jp/kegg-bin/show_pathway?osa03410/osa:4339642%09red

## Sheet: (c) ST1 vs IT1 Down
Supplementary Table 3c: KEGG PATHWAY analysis for down regulated DEGs under low light condition between samples ST1 vs IT1 down-regulated
##Databases: KEGG PATHWAY
##Statistical test method: hypergeometric test / Fisher's exact test
##FDR correction method: Benjamini and Hochberg
ST1 vs IT1
#Term	ID	Gene number	P-Value	Corrected P-Value	Gene
Metabolic pathways	osa01100	54	0.327933	0.776795	Q7XPR2|Q6Z411|Q6EP57|Q69V57|Q6Z8F4|Q9ASP4|Q6ZEZ2|P14655|Q7XV11|P41344|Q84PB5|Q84PB4|P18566|Q7XTJ3|Q7FAT9|Q9SNK3|Q8W0E6|Q2QNN5|Q10D68|O64422|Q5ZCK9|Q84NW1|Q2QTJ1|Q53NI2|Q5W6H5|Q9AR38|Q69S39|Q7XVP0|Q8L472|A3C6G9|Q6YUU2|Q40677|Q53N83|Q65XK0|Q7X7H3|Q5QNA5|Q6ZFI6|Q69K00|Q0JG75|Q94CN1|Q0D7I3|P0C512|Q10LV7|Q0INY7|Q8LJ81|Q2QME6|Q2R8U5|Q0JHF8|Q943K1|Q10PW1|Q53JI9|Q10F62|Q8LJJ2|Q6L506
Biosynthesis of secondary metabolites	osa01110	29	0.387036	0.776795	Q2QNN5|Q69V57|Q5W6H5|Q6Z8Z7|O64422|Q7XTJ3|Q7FAT9|Q9ASP4|Q5ZCK9|Q10D68|Q7XPR2|Q7XVP0|A3C6G9|Q6YUU2|Q40677|Q65XK0|Q7X7H3|Q6ZFI6|Q69K00|Q9AR38|Q94CN1|Q0D7I3|Q6ZEZ2|Q8LJ81|Q2QME6|Q2R8U5|Q0JHF8|Q8LJJ2|Q6L506
Carbon metabolism	osa01200	22	3.52479e-05	0.00271409	Q69V57|Q6Z8F4|O64422|Q7XTJ3|Q7FAT9|Q9SNK3|Q0JHF8|Q10D68|Q7XPR2|P0C512|Q7XVP0|Q40677|Q7X7H3|Q5QNA5|Q6ZFI6|Q69K00|Q9ASP4|P18566|Q0INY7|Q2R8U5|Q6ZEZ2|Q2QTJ1
Carbon fixation in photosynthetic organisms	osa00710	15	1.90362e-07	2.93157e-05	Q7FAT9|Q40677|Q0INY7|Q69V57|Q6Z8F4|Q6ZEZ2|Q5QNA5|Q0JHF8|Q2QTJ1|Q69K00|P0C512|Q7XVP0|O64422|P18566|Q9SNK3
Glyoxylate and dicarboxylate metabolism	osa00630	13	9.31012e-07	9.55839e-05	A3C6G9|Q7FAT9|Q7XPR2|Q0INY7|Q7X7H3|Q10D68|Q2QTJ1|Q6ZFI6|P14655|Q69RJ0|P0C512|Q9ASP4|P18566
Photosynthesis	osa00195	13	6.55127e-05	0.00403558	Q84NW1|Q0JG75|Q10LV7|Q10F16|Q6EP57|Q7XTG4|Q943K1|Q8L472|P41344|Q69S39|Q7XVG7|Q84PB5|Q84PB4
Biosynthesis of amino acids	osa01230	10	0.130999	0.776795	Q40677|Q6ZEZ2|Q69V57|P14655|Q65XK0|Q2R8U5|Q10D68|Q8LJJ2|Q69K00|Q7XVP0
Ribosome	osa03010	10	0.812357	0.923445	Q7XZF9|Q6H8H3|Q10NM5|Q850W6|Q67W51|Q9XJ28|Q94CM9|Q75GR6|Q9FW34|Q6K241
Glycolysis / Gluconeogenesis	osa00010	8	0.0710755	0.776795	Q7XTJ3|Q40677|Q69V57|Q2R8U5|Q0JHF8|Q69K00|Q9ASP4|O64422
Glycine, serine and threonine metabolism	osa00260	6	0.0105774	0.465403	A3C6G9|Q6ZFI6|Q10D68|Q8LJJ2|Q7XPR2|Q9ASP4
Pentose phosphate pathway	osa00030	6	0.0124407	0.478969	Q40677|Q6ZEZ2|Q69V57|Q0JHF8|Q7XVP0|O64422
Fructose and mannose metabolism	osa00051	6	0.015651	0.535611	Q40677|Q69V57|Q0JHF8|Q0DKG9|Q69K00|O64422
Photosynthesis - antenna proteins	osa00196	5	0.000611933	0.0314126	Q53N83|Q8W0E6|Q7XV11|Q6Z7Q1|Q6Z411
Pyruvate metabolism	osa00620	5	0.108301	0.776795	Q9ASP4|Q2R8U5|Q7XTJ3|Q7FAT9|Q5QNA5
Nitrogen metabolism	osa00910	3	0.0741108	0.776795	Q69RJ0|Q7F2G3|P14655
alpha-Linolenic acid metabolism	osa00592	3	0.158507	0.776795	Q2QNN5|Q6Z8Z7|Q94CN1
Citrate cycle (TCA cycle)	osa00020	3	0.234278	0.776795	Q9ASP4|Q7XTJ3|Q7FAT9
Fatty acid metabolism	osa01212	3	0.34215	0.776795	Q8S059|Q94CN1|Q6ZGW6
Glutathione metabolism	osa00480	3	0.405093	0.776795	Q5ZC86|Q69SV0|Q0JEQ2
Plant hormone signal transduction	osa04075	3	0.938851	0.977858	B9FCJ1|Q6YVX7|Q75V57
Vitamin B6 metabolism	osa00750	2	0.033198	0.776795	Q8W3D0|Q8LJJ2
One carbon pool by folate	osa00670	2	0.0851625	0.776795	Q10D68|Q7XPR2
Folate biosynthesis	osa00790	2	0.0851625	0.776795	Q5NAM3|Q0E243
Carotenoid biosynthesis	osa00906	2	0.22174	0.776795	Q8LJ81|Q6YUU2
Circadian rhythm - plant	osa04712	2	0.233975	0.776795	Q10MG9|Q10N34
Biosynthesis of unsaturated fatty acids	osa01040	2	0.283145	0.776795	Q8S059|Q6ZGW6
Porphyrin and chlorophyll metabolism	osa00860	2	0.368088	0.776795	Q5W6H5|Q9AR38
Ascorbate and aldarate metabolism	osa00053	2	0.414917	0.776795	Q69SV0|Q0JEQ2
Alanine, aspartate and glutamate metabolism	osa00250	2	0.426357	0.776795	Q6ZFI6|P14655
Peroxisome	osa04146	2	0.689948	0.917007	P93407|Q6ZFI6
Cysteine and methionine metabolism	osa00270	2	0.762473	0.923445	Q2QME6|Q7FAT9
Amino sugar and nucleotide sugar metabolism	osa00520	2	0.871477	0.937372	Q10PW1|Q0D7I3
Purine metabolism	osa00230	2	0.91399	0.958225	Q655X8|Q2R8U5
Oxidative phosphorylation	osa00190	2	0.967596	0.997503	Q5N9F4|Q84NW1
Starch and sucrose metabolism	osa00500	2	0.968508	0.997503	Q53JI9|Q0D7I3
Glycosphingolipid biosynthesis - ganglio series	osa00604	1	0.208451	0.776795	Q10PW1
Riboflavin metabolism	osa00740	1	0.23446	0.776795	Q6L506
Glycosaminoglycan degradation	osa00531	1	0.259618	0.776795	Q10PW1
Glycosphingolipid biosynthesis - globo series	osa00603	1	0.259618	0.776795	Q10PW1
Thiamine metabolism	osa00730	1	0.283952	0.776795	Q10F62
Other glycan degradation	osa00511	1	0.373573	0.776795	Q10PW1
Valine, leucine and isoleucine biosynthesis	osa00290	1	0.373573	0.776795	Q65XK0
Nicotinate and nicotinamide metabolism	osa00760	1	0.4141	0.776795	Q53NI2
Linoleic acid metabolism	osa00591	1	0.4141	0.776795	Q2QNN5
Propanoate metabolism	osa00640	1	0.487481	0.79864	Q9ASP4
Pantothenate and CoA biosynthesis	osa00770	1	0.520662	0.818183	Q65XK0
Arginine biosynthesis	osa00220	1	0.53644	0.838699	P14655
Steroid biosynthesis	osa00100	1	0.551701	0.856233	Q5ZCK9
Cyanoamino acid metabolism	osa00460	1	0.64539	0.891391	Q10D68
Ubiquinone and other terpenoid-quinone biosynthesis	osa00130	1	0.657075	0.897262	Q0D576
Base excision repair	osa03410	1	0.679307	0.913654	Q688W2
Valine, leucine and isoleucine degradation	osa00280	1	0.700103	0.917582	Q9ASP4
Inositol phosphate metabolism	osa00562	1	0.728804	0.917754	Q69K00
Fatty acid degradation	osa00071	1	0.728804	0.917754	Q94CN1
Fatty acid biosynthesis	osa00061	1	0.728804	0.917754	Q8S059
2-Oxocarboxylic acid metabolism	osa01210	1	0.737749	0.917754	Q65XK0
Aminoacyl-tRNA biosynthesis	osa00970	1	0.785572	0.923445	Q6ER90
Ribosome biogenesis in eukaryotes	osa03008	1	0.894134	0.946368	Q7EZC9
Ubiquitin mediated proteolysis	osa04120	1	0.947827	0.982931	Q5JL96
Plant-pathogen interaction	osa04626	1	0.971594	0.997503	Q60EI8
Phenylpropanoid biosynthesis	osa00940	1	0.978329	0.999998	Q9LRE9
Protein processing in endoplasmic reticulum	osa04141	1	0.9977	0.999998	Q0JB88

## Sheet: (d) ST1 vs IT1 UP
Supplementary Table 3d: KEGG PATHWAY analysis for down regulated DEGs under low light condition between samples ST1 vs IT1 up-regulated
##Databases: KEGG PATHWAY
##Statistical test method: hypergeometric test / Fisher's exact test
##FDR correction method: Benjamini and Hochberg
ST1 vs IT1 UP
#Term	ID	Gene number	P-Value	Corrected P-Value	Gene	Hyperlink
Metabolic pathways	osa01100	70	0.966462	0.994325	Q0DWE8|Q2R8Z5|Q10QH1|Q6ETN3|Q7XKB5|Q0IPN4|Q7XWU3|Q6K6Q1|Q7FAH2|Q2R1V8|Q6ZHS4|Q0JDF7|Q7XDQ8|Q6ATY6|Q84T92|Q10ET8|Q6YVX4|P14717|Q8H4P7|Q5JMS4|Q6YX88|Q10QP0|Q2MJA8|Q6H6C7|Q7Y0C8|Q9FTZ2|P12330|B9EXB4|Q94JJ0|Q6K5G8|Q336U3|Q5SNH5|Q10M64|Q0J8A4|Q8GSD5|Q7XZH5|Q2QT32|Q0ILB9|Q0J8G4|Q0JBZ8|Q0DBN4|Q2RAK2|Q93XI4|Q2QLY5|Q9AX79|Q8RU26|Q9AUV6|O22080|Q0DI31|Q8W3J0|Q0J6X7|Q8GRH8|Q0JCU7|Q8LQ68|Q94JA2|Q0DKY4|P30298|…	http://www.genome.jp/kegg-bin/show_pathway?osa01100/osa:4336415%09red/osa:4346094%09red/osa:4348791%09red/osa:4344564%09red/osa:4345993%09red/osa:4334554%09red/osa:4338726%09red/osa:4331152%09red/osa:4349774%09red/osa:4338825%09red/osa:9272152%09red/osa:4335984%09red/osa:4352058%09red/osa:4334101%09red/osa:4332681%09red/osa:4351671%09red/osa:4332424%09red/osa:4334535%09red/osa:4329560%09red/osa:4…
Biosynthesis of secondary metabolites	osa01110	50	0.269185	0.576112	Q0DWE8|Q2R8Z5|Q10QH1|Q6ETN3|Q7XKB5|Q7XWU3|Q6K6Q1|Q7FAH2|Q2R1V8|Q6ZHS4|Q0JDF7|Q6H7Q6|Q84T92|Q10ET8|Q94JJ0|P14717|Q5JMS4|Q10QP0|Q7XZH5|Q7Y0C8|Q6Z6C7|Q6K5G8|Q336U3|Q5SNH5|Q0J8A4|Q8GRH8|Q2QT32|Q0JBZ8|Q0DBN4|Q2RAK2|Q2QLY5|Q6H6C7|Q69NG5|Q9FTZ2|Q8LQN2|Q8LQ68|Q94JA2|Q0DKY4|Q338P6|P37833|Q8W1L6|Q5W6F1|Q109F2|Q9XEA8|P38419|Q2QXR8|Q0D9C4|Q0JCU7|Q7X8V3|Q53NG8	http://www.genome.jp/kegg-bin/show_pathway?osa01110/osa:4336415%09red/osa:4349318%09red/osa:4344564%09red/osa:4345993%09red/osa:4331152%09red/osa:4349774%09red/osa:4335984%09red/osa:4352058%09red/osa:4334101%09red/osa:4342124%09red/osa:4334535%09red/osa:4352832%09red/osa:4327039%09red/osa:4334200%09red/osa:4330034%09red/osa:4331893%09red/osa:4337733%09red/osa:4349966%09red/osa:4326074%09red/osa:4…
Carbon metabolism	osa01200	20	0.0575018	0.430116	Q75HE6|Q8LQ68|Q94JA2|Q10QH1|Q7XKB5|Q0J8A4|P37833|Q2QT32|Q7FAH2|Q10QP0|Q6H6C7|Q0DBN4|Q9XEA8|Q2RAK2|Q94JJ0|Q2QXR8|Q0D9C4|Q6K5G8|Q69NG5|Q5SNH5	http://www.genome.jp/kegg-bin/show_pathway?osa01200/osa:4347654%09red/osa:4331941%09red/osa:4349774%09red/osa:4327301%09red/osa:4331893%09red/osa:4326249%09red/osa:4328435%09red/osa:4334554%09red/osa:4341252%09red/osa:4336216%09red/osa:4326074%09red/osa:4344564%09red/osa:4351493%09red/osa:4352058%09red/osa:4334101%09red/osa:4337406%09red/osa:4342124%09red/osa:4325621%09red/osa:4326547%09red/osa:4…
Biosynthesis of amino acids	osa01230	18	0.0351644	0.411984	Q8GRH8|Q2RAK2|Q10QH1|Q0DKY4|Q7XKB5|Q2QXR8|P37833|Q2QT32|Q7FAH2|Q9XEA8|Q6H6C7|Q0DBN4|Q0JDF7|Q94JJ0|Q2QLY5|Q0J8A4|Q6K5G8|Q5SNH5	http://www.genome.jp/kegg-bin/show_pathway?osa01230/osa:4332151%09red/osa:4331941%09red/osa:4349774%09red/osa:4327301%09red/osa:4337733%09red/osa:4328435%09red/osa:4341252%09red/osa:4336216%09red/osa:4337406%09red/osa:4344564%09red/osa:4351493%09red/osa:4326074%09red/osa:4352058%09red/osa:4334101%09red/osa:4329892%09red/osa:4325621%09red/osa:4335756%09red/osa:4352832%09red
Protein processing in endoplasmic reticulum	osa04141	15	0.0997465	0.521806	Q67UF5|Q7XV86|Q67WC8|Q10Q18|Q84Q77|Q84J50|Q651E8|Q53LQ0|Q10NA9|Q0JLV5|Q06397|Q9SLY8|Q6Z7B0|Q5Z9N8|P38385	http://www.genome.jp/kegg-bin/show_pathway?osa04141/osa:4347226%09red/osa:4342077%09red/osa:4332363%09red/osa:4342826%09red/osa:4347721%09red/osa:4350002%09red/osa:4335732%09red/osa:4341707%09red/osa:4327929%09red/osa:4338013%09red/osa:4328075%09red/osa:4332042%09red/osa:4332357%09red/osa:4328492%09red/osa:4332413%09red
Glycolysis / Gluconeogenesis	osa00010	13	0.0344395	0.411984	Q8LQ68|Q2RAK2|Q0J8A4|Q7XKB5|Q7FAH2|Q10QP0|Q6H6C7|Q2R8Z5|Q94JJ0|Q53NG8|Q2QXR8|Q6K5G8|Q5SNH5	http://www.genome.jp/kegg-bin/show_pathway?osa00010/osa:4350053%09red/osa:4349774%09red/osa:4327301%09red/osa:4331893%09red/osa:4344564%09red/osa:4328435%09red/osa:4336216%09red/osa:4349966%09red/osa:4326547%09red/osa:4351493%09red/osa:4326074%09red/osa:4337406%09red/osa:4329892%09red
Ribosome	osa03010	13	0.977313	0.994325	Q6K1Q6|Q5NB69|Q9FP55|Q75LR5|Q53QG2|Q8L4F2|P35686|Q7XZX4|Q9AV77|Q762A6|Q9LWN1|Q0ITS8|Q0J889	http://www.genome.jp/kegg-bin/show_pathway?osa03010/osa:4348846%09red/osa:4327087%09red/osa:4350098%09red/osa:4330020%09red/osa:4333016%09red/osa:4332802%09red/osa:4349810%09red/osa:4344579%09red/osa:4352308%09red/osa:4338517%09red/osa:4340027%09red/osa:4325892%09red/osa:9266509%09red
Phenylpropanoid biosynthesis	osa00940	12	0.0363367	0.411984	Q5W6F1|P14717|Q6ETN3|Q5JMS4|Q7XWU3|Q6K6Q1|Q94JC6|Q0JBZ8|Q6ZHS4|Q109F2|Q7X8V3|Q10ET8	http://www.genome.jp/kegg-bin/show_pathway?osa00940/osa:4334200%09red/osa:4335223%09red/osa:4330034%09red/osa:4330036%09red/osa:4336415%09red/osa:4324554%09red/osa:4326376%09red/osa:4349097%09red/osa:4328552%09red/osa:4336306%09red/osa:4338409%09red/osa:4328485%09red
Plant-pathogen interaction	osa04626	11	0.0472818	0.411984	Q75L45|Q0JNS6|Q0JL44|Q10LX4|Q0ILB9|Q8RZB7|Q8RYK0|Q5Z9N8|Q0JNL7|Q5ZCK5|Q84MN0	http://www.genome.jp/kegg-bin/show_pathway?osa04626/osa:4334072%09red/osa:4326903%09red/osa:4337206%09red/osa:4326682%09red/osa:4337734%09red/osa:4332664%09red/osa:4342077%09red/osa:4332731%09red/osa:4325693%09red/osa:4325408%09red/osa:4325760%09red
Proteasome	osa03050	9	0.0145726	0.33837	Q6YT00|Q9LST6|Q6H852|Q8W423|Q9LST9|P52428|Q9FXT8|Q5VMN4|Q9LSU1	http://www.genome.jp/kegg-bin/show_pathway?osa03050/osa:4346245%09red/osa:4333803%09red/osa:4343069%09red/osa:4328642%09red/osa:4330075%09red/osa:4328215%09red/osa:4340166%09red/osa:4330861%09red/osa:4350922%09red
Phagosome	osa04145	9	0.0383875	0.411984	Q7XV86|Q67WC8|Q10Q18|P28752|P46265|Q9SLY8|Q9AX79|Q0JLV5|P38385	http://www.genome.jp/kegg-bin/show_pathway?osa04145/osa:4342826%09red/osa:4335732%09red/osa:4328420%09red/osa:4341707%09red/osa:4327929%09red/osa:4343694%09red/osa:4332042%09red/osa:4327731%09red/osa:4328492%09red
Glutathione metabolism	osa00480	8	0.047531	0.411984	Q0JB49|Q93WY5|Q8LR62|Q8S718|Q9FE01|O82451|Q8RZB3|Q10N21	http://www.genome.jp/kegg-bin/show_pathway?osa00480/osa:4326887%09red/osa:4336627%09red/osa:9269614%09red/osa:4326828%09red/osa:4344397%09red/osa:4332474%09red/osa:4349202%09red/osa:4347319%09red
Carbon fixation in photosynthetic organisms	osa00710	8	0.0771339	0.467777	Q94JA2|Q0J8A4|P37833|Q7FAH2|Q6H6C7|Q0DBN4|Q94JJ0|Q6K5G8	http://www.genome.jp/kegg-bin/show_pathway?osa00710/osa:4326074%09red/osa:4326249%09red/osa:4328435%09red/osa:4341252%09red/osa:4336216%09red/osa:4344564%09red/osa:4325621%09red/osa:4329892%09red
Cysteine and methionine metabolism	osa00270	8	0.105254	0.534737	Q94JA2|Q10QH1|Q0DKY4|Q8GRH8|P37833|Q0DBN4|Q9XEA8|Q2QLY5	http://www.genome.jp/kegg-bin/show_pathway?osa00270/osa:4332151%09red/osa:4331941%09red/osa:4326249%09red/osa:4341252%09red/osa:4337733%09red/osa:4334101%09red/osa:4325621%09red/osa:4352832%09red
Amino sugar and nucleotide sugar metabolism	osa00520	8	0.262523	0.576112	Q8LQ68|Q2R1V8|Q2MJA8|Q8RU26|Q0J8G4|Q9AUV6|O22080|Q8W3J0	http://www.genome.jp/kegg-bin/show_pathway?osa00520/osa:4334169%09red/osa:4324117%09red/osa:4346094%09red/osa:4327172%09red/osa:4344497%09red/osa:4326547%09red/osa:4350816%09red/osa:4332424%09red
Purine metabolism	osa00230	8	0.383723	0.67572	Q2RAK2|B9EXB4|Q8GSD5|Q7XKB5|Q0IPN4|Q2QXR8|Q6ATY6|Q6YX88	http://www.genome.jp/kegg-bin/show_pathway?osa00230/osa:4349774%09red/osa:9272152%09red/osa:4338726%09red/osa:4351671%09red/osa:4351493%09red/osa:4346392%09red/osa:4343902%09red/osa:4337406%09red
Phenylalanine metabolism	osa00360	7	0.00367782	0.2032	P14717|Q6ETN3|P37833|Q5W6F1|Q0DBN4|Q7X8V3|Q6K6Q1	http://www.genome.jp/kegg-bin/show_pathway?osa00360/osa:4330034%09red/osa:4330036%09red/osa:4328485%09red/osa:4341252%09red/osa:4338409%09red/osa:4325621%09red/osa:4336415%09red
Protein export	osa03060	7	0.0167431	0.352403	Q67WC8|Q10Q18|Q0JLV5|Q67UZ3|Q6Z7B0|P38385|P49964	http://www.genome.jp/kegg-bin/show_pathway?osa03060/osa:4347239%09red/osa:4340957%09red/osa:4341707%09red/osa:4327929%09red/osa:4332042%09red/osa:4328075%09red/osa:4328492%09red
Endocytosis	osa04144	7	0.503902	0.718466	Q84VG1|Q75LE2|Q06396|Q10NA9|P40393|Q10SX2|Q7XZG0	http://www.genome.jp/kegg-bin/show_pathway?osa04144/osa:4331337%09red/osa:4334545%09red/osa:4327591%09red/osa:4341266%09red/osa:4334746%09red/osa:4341638%09red/osa:4332413%09red
Pyruvate metabolism	osa00620	6	0.241941	0.573255	Q948T6|Q94JA2|Q7XKB5|Q2RAK2|Q2QXR8|Q53NG8	http://www.genome.jp/kegg-bin/show_pathway?osa00620/osa:4349774%09red/osa:4326249%09red/osa:4349966%09red/osa:4344858%09red/osa:4351493%09red/osa:4337406%09red
Pyrimidine metabolism	osa00240	6	0.49075	0.708997	B9EXB4|Q8GSD5|Q0IPN4|Q6ZFU6|Q6ATY6|Q6YX88	http://www.genome.jp/kegg-bin/show_pathway?osa00240/osa:9272152%09red/osa:4338726%09red/osa:4351671%09red/osa:4330505%09red/osa:4346392%09red/osa:4343902%09red
Starch and sucrose metabolism	osa00500	6	0.875297	0.935447	Q8LQ68|P30298|Q0J8G4|Q2MJA8|Q9AUV6|Q8W3J0	http://www.genome.jp/kegg-bin/show_pathway?osa00500/osa:4334169%09red/osa:4346094%09red/osa:4344497%09red/osa:4326547%09red/osa:4332424%09red/osa:4340386%09red
Spliceosome	osa03040	6	0.889116	0.94242	Q6ETN4|Q7XZG6|Q10NA9|Q7XM15|Q6ZBS1|Q7XI49	http://www.genome.jp/kegg-bin/show_pathway?osa03040/osa:4338563%09red/osa:4334543%09red/osa:4332413%09red/osa:4344803%09red/osa:4328484%09red/osa:4344009%09red
Arginine and proline metabolism	osa00330	5	0.0616484	0.430116	Q0DBN4|P37833|Q93XI4|Q53NG8|Q336U3	http://www.genome.jp/kegg-bin/show_pathway?osa00330/osa:4349318%09red/osa:4341252%09red/osa:4325621%09red/osa:4349966%09red/osa:4329560%09red
alpha-Linolenic acid metabolism	osa00592	5	0.0857055	0.489715	Q2R8Z5|P38419|Q7Y0C8|Q6H7Q6|Q8W1L6	http://www.genome.jp/kegg-bin/show_pathway?osa00592/osa:4328997%09red/osa:4334233%09red/osa:4350053%09red/osa:4328603%09red/osa:4345993%09red
RNA polymerase	osa03020	5	0.0923892	0.502209	Q0IPN4|Q6ATY6|B9EXB4|Q6YX88|Q8GSD5	http://www.genome.jp/kegg-bin/show_pathway?osa03020/osa:9272152%09red/osa:4343902%09red/osa:4338726%09red/osa:4346392%09red/osa:4351671%09red
Ascorbate and aldarate metabolism	osa00053	5	0.0993324	0.521806	Q53NG8|Q9AUV6|Q9FE01|Q10N21|Q2R1V8	http://www.genome.jp/kegg-bin/show_pathway?osa00053/osa:4344397%09red/osa:4332474%09red/osa:4334169%09red/osa:4350816%09red/osa:4349966%09red
Tyrosine metabolism	osa00350	4	0.155803	0.54339	Q2R8Z5|Q0DBN4|P37833|Q10QP0	http://www.genome.jp/kegg-bin/show_pathway?osa00350/osa:4341252%09red/osa:4325621%09red/osa:4350053%09red/osa:4331893%09red
Fatty acid degradation	osa00071	4	0.187898	0.550722	Q2R8Z5|Q10QP0|Q53NG8|Q8W1L6	http://www.genome.jp/kegg-bin/show_pathway?osa00071/osa:4328997%09red/osa:4350053%09red/osa:4349966%09red/osa:4331893%09red
Fructose and mannose metabolism	osa00051	4	0.405259	0.686914	Q8LQ68|Q94JJ0|Q0J8G4|Q5SNH5	http://www.genome.jp/kegg-bin/show_pathway?osa00051/osa:4326547%09red/osa:4326074%09red/osa:4327301%09red/osa:4344497%09red
Ribosome biogenesis in eukaryotes	osa03008	4	0.524569	0.72872	Q6YWS6|Q2QT96|Q2R2Y6|Q7GD79	http://www.genome.jp/kegg-bin/show_pathway?osa03008/osa:4330603%09red/osa:4339683%09red/osa:4352036%09red/osa:4350687%09red
Ubiquitin mediated proteolysis	osa04120	4	0.729198	0.852661	Q8W0I1|Q53NW5|Q7XIC8|Q651E8	http://www.genome.jp/kegg-bin/show_pathway?osa04120/osa:4342488%09red/osa:4325905%09red/osa:4351227%09red/osa:4347721%09red
Plant hormone signal transduction	osa04075	4	0.989673	0.994325	Q84R94|Q0JBE8|Q9FDY4|Q6H664	http://www.genome.jp/kegg-bin/show_pathway?osa04075/osa:4336520%09red/osa:4330132%09red/osa:4333065%09red/osa:4327315%09red
Flavonoid biosynthesis	osa00941	3	0.100347	0.521806	Q5W6F1|Q84T92|Q0JBZ8	http://www.genome.jp/kegg-bin/show_pathway?osa00941/osa:4338409%09red/osa:4334588%09red/osa:4336306%09red
Carotenoid biosynthesis	osa00906	3	0.188994	0.550722	Q0JCU7|Q0DWE8|Q7XZH5	http://www.genome.jp/kegg-bin/show_pathway?osa00906/osa:4334535%09red/osa:4335984%09red/osa:4331152%09red
Ubiquinone and other terpenoid-quinone biosynthesis	osa00130	3	0.275758	0.576112	Q8LQN2|Q5W6F1|Q6ETN3	http://www.genome.jp/kegg-bin/show_pathway?osa00130/osa:4327039%09red/osa:4338409%09red/osa:4328485%09red
Sulfur metabolism	osa00920	3	0.305638	0.622543	Q0DI31|Q9XEA8|Q10QH1	http://www.genome.jp/kegg-bin/show_pathway?osa00920/osa:4334101%09red/osa:4338825%09red/osa:4331941%09red
Phosphatidylinositol signaling system	osa04070	3	0.320635	0.631048	Q0JNL7|Q0JNS6|Q84MN0	http://www.genome.jp/kegg-bin/show_pathway?osa04070/osa:4332664%09red/osa:4334072%09red/osa:4326903%09red
2-Oxocarboxylic acid metabolism	osa01210	3	0.395275	0.679811	Q0DBN4|P37833|Q8GRH8	http://www.genome.jp/kegg-bin/show_pathway?osa01210/osa:4332151%09red/osa:4341252%09red/osa:4325621%09red
Phenylalanine, tyrosine and tryptophan biosynthesis	osa00400	3	0.395275	0.679811	Q0DBN4|P37833|Q0JDF7	http://www.genome.jp/kegg-bin/show_pathway?osa00400/osa:4341252%09red/osa:4325621%09red/osa:4335756%09red
Pentose phosphate pathway	osa00030	3	0.586688	0.789198	Q69NG5|Q94JJ0|Q5SNH5	http://www.genome.jp/kegg-bin/show_pathway?osa00030/osa:4347654%09red/osa:4326074%09red/osa:4327301%09red
Glyoxylate and dicarboxylate metabolism	osa00630	3	0.697301	0.837123	Q0D9C4|Q94JA2|Q2QT32	http://www.genome.jp/kegg-bin/show_pathway?osa00630/osa:4326249%09red/osa:4342124%09red/osa:4352058%09red
Peroxisome	osa04146	3	0.760391	0.85473	Q0D9C4|Q0DRV6|Q6Z1N7	http://www.genome.jp/kegg-bin/show_pathway?osa04146/osa:4332846%09red/osa:4342124%09red/osa:4346360%09red
RNA degradation	osa03018	3	0.791404	0.872321	Q2QT85|Q6ZBS1|Q5SNH5	http://www.genome.jp/kegg-bin/show_pathway?osa03018/osa:4352037%09red/osa:4344803%09red/osa:4327301%09red
RNA transport	osa03013	3	0.983809	0.994325	Q10NQ9|Q6ZH90|Q7GD79	http://www.genome.jp/kegg-bin/show_pathway?osa03013/osa:4328127%09red/osa:4339683%09red/osa:4332327%09red
Oxidative phosphorylation	osa00190	3	0.99236	0.994325	Q7XBT1|Q0J6X7|Q9AX79	http://www.genome.jp/kegg-bin/show_pathway?osa00190/osa:4349513%09red/osa:4327731%09red/osa:4345078%09red
Stilbenoid, diarylheptanoid and gingerol biosynthesis	osa00945	2	0.15246	0.54339	Q5W6F1|Q0JBZ8	http://www.genome.jp/kegg-bin/show_pathway?osa00945/osa:4338409%09red/osa:4336306%09red
Tropane, piperidine and pyridine alkaloid biosynthesis	osa00960	2	0.171846	0.550722	Q0DBN4|P37833	http://www.genome.jp/kegg-bin/show_pathway?osa00960/osa:4341252%09red/osa:4325621%09red
Selenocompound metabolism	osa00450	2	0.191602	0.550722	Q6ZFU6|Q2QLY5	http://www.genome.jp/kegg-bin/show_pathway?osa00450/osa:4330505%09red/osa:4352832%09red
One carbon pool by folate	osa00670	2	0.191602	0.550722	Q2QT32|Q75HE6	http://www.genome.jp/kegg-bin/show_pathway?osa00670/osa:4334554%09red/osa:4352058%09red
Linoleic acid metabolism	osa00591	2	0.231854	0.573255	P38419|Q6H7Q6	http://www.genome.jp/kegg-bin/show_pathway?osa00591/osa:4328603%09red/osa:4345993%09red
Isoquinoline alkaloid biosynthesis	osa00950	2	0.272555	0.576112	Q0DBN4|P37833	http://www.genome.jp/kegg-bin/show_pathway?osa00950/osa:4341252%09red/osa:4325621%09red
Arginine biosynthesis	osa00220	2	0.37303	0.666481	Q0DBN4|P37833	http://www.genome.jp/kegg-bin/show_pathway?osa00220/osa:4341252%09red/osa:4325621%09red
Tryptophan metabolism	osa00380	2	0.411757	0.686914	Q0D9C4|Q53NG8	http://www.genome.jp/kegg-bin/show_pathway?osa00380/osa:4342124%09red/osa:4349966%09red
SNARE interactions in vesicular transport	osa04130	2	0.553029	0.754441	Q6F3B4|Q84SZ1	http://www.genome.jp/kegg-bin/show_pathway?osa04130/osa:4334356%09red/osa:4334472%09red
Valine, leucine and isoleucine degradation	osa00280	2	0.599491	0.789198	Q53NG8|Q8GRH8	http://www.genome.jp/kegg-bin/show_pathway?osa00280/osa:4332151%09red/osa:4349966%09red
Pentose and glucuronate interconversions	osa00040	2	0.628394	0.817674	Q9AUV6|Q53NG8	http://www.genome.jp/kegg-bin/show_pathway?osa00040/osa:4334169%09red/osa:4349966%09red
Alanine, aspartate and glutamate metabolism	osa00250	2	0.69351	0.837123	Q0DBN4|P37833	http://www.genome.jp/kegg-bin/show_pathway?osa00250/osa:4341252%09red/osa:4325621%09red
Glycerolipid metabolism	osa00561	2	0.69351	0.837123	Q0ILB9|Q53NG8	http://www.genome.jp/kegg-bin/show_pathway?osa00561/osa:4337206%09red/osa:4349966%09red
Galactose metabolism	osa00052	2	0.758914	0.85473	Q8LQ68|Q5SNH5	http://www.genome.jp/kegg-bin/show_pathway?osa00052/osa:4326547%09red/osa:4327301%09red
Fatty acid metabolism	osa01212	2	0.854249	0.920922	Q7XDQ8|Q8W1L6	http://www.genome.jp/kegg-bin/show_pathway?osa01212/osa:4328997%09red/osa:4348791%09red
Photosynthesis	osa00195	2	0.974085	0.994325	Q5N7C3|Q8H4P7	http://www.genome.jp/kegg-bin/show_pathway?osa00195/osa:4342395%09red/osa:9270637%09red
Lipoic acid metabolism	osa00785	1	0.282461	0.58614	Q10M64	http://www.genome.jp/kegg-bin/show_pathway?osa00785/osa:4332681%09red
Limonene and pinene degradation	osa00903	1	0.392244	0.679811	Q53NG8	http://www.genome.jp/kegg-bin/show_pathway?osa00903/osa:4349966%09red
Sulfur relay system	osa04122	1	0.455951	0.686914	Q6YVX4	http://www.genome.jp/kegg-bin/show_pathway?osa04122/osa:4329680%09red
Arachidonic acid metabolism	osa00590	1	0.455951	0.686914	Q0JB49	http://www.genome.jp/kegg-bin/show_pathway?osa00590/osa:4336627%09red
Valine, leucine and isoleucine biosynthesis	osa00290	1	0.539236	0.742499	Q8GRH8	http://www.genome.jp/kegg-bin/show_pathway?osa00290/osa:4332151%09red
Folate biosynthesis	osa00790	1	0.539236	0.742499	Q6YVX4	http://www.genome.jp/kegg-bin/show_pathway?osa00790/osa:4329680%09red
Histidine metabolism	osa00340	1	0.587562	0.789198	Q53NG8	http://www.genome.jp/kegg-bin/show_pathway?osa00340/osa:4349966%09red
Photosynthesis - antenna proteins	osa00196	1	0.63083	0.817674	P12330	http://www.genome.jp/kegg-bin/show_pathway?osa00196/osa:4346803%09red
Biotin metabolism	osa00780	1	0.650734	0.831284	Q7XDQ8	http://www.genome.jp/kegg-bin/show_pathway?osa00780/osa:4348791%09red
Pantothenate and CoA biosynthesis	osa00770	1	0.704247	0.837123	Q8GRH8	http://www.genome.jp/kegg-bin/show_pathway?osa00770/osa:4332151%09red
Lysine degradation	osa00310	1	0.720201	0.851146	Q53NG8	http://www.genome.jp/kegg-bin/show_pathway?osa00310/osa:4349966%09red
Steroid biosynthesis	osa00100	1	0.735295	0.853019	Q9FTZ2	http://www.genome.jp/kegg-bin/show_pathway?osa00100/osa:4326449%09red
Fatty acid elongation	osa00062	1	0.735295	0.853019	Q6Z6C7	http://www.genome.jp/kegg-bin/show_pathway?osa00062/osa:4328676%09red
beta-Alanine metabolism	osa00410	1	0.775875	0.866002	Q53NG8	http://www.genome.jp/kegg-bin/show_pathway?osa00410/osa:4349966%09red
Nitrogen metabolism	osa00910	1	0.787971	0.870708	Q42997	http://www.genome.jp/kegg-bin/show_pathway?osa00910/osa:4326014%09red
Biosynthesis of unsaturated fatty acids	osa01040	1	0.82049	0.891048	Q7XDQ8	http://www.genome.jp/kegg-bin/show_pathway?osa01040/osa:4348791%09red
Cyanoamino acid metabolism	osa00460	1	0.82049	0.891048	Q2QT32	http://www.genome.jp/kegg-bin/show_pathway?osa00460/osa:4352058%09red
Basal transcription factors	osa03022	1	0.871353	0.934801	Q5QMA1	http://www.genome.jp/kegg-bin/show_pathway?osa03022/osa:4325286%09red
Porphyrin and chlorophyll metabolism	osa00860	1	0.878304	0.935447	Q338P6	http://www.genome.jp/kegg-bin/show_pathway?osa00860/osa:4348519%09red
Homologous recombination	osa03440	1	0.878304	0.935447	Q8SBB9	http://www.genome.jp/kegg-bin/show_pathway?osa03440/osa:4350923%09red
Fatty acid biosynthesis	osa00061	1	0.884881	0.940186	Q7XDQ8	http://www.genome.jp/kegg-bin/show_pathway?osa00061/osa:4348791%09red
Citrate cycle (TCA cycle)	osa00020	1	0.933975	0.986171	Q94JA2	http://www.genome.jp/kegg-bin/show_pathway?osa00020/osa:4326249%09red
Glycine, serine and threonine metabolism	osa00260	1	0.944125	0.986866	Q2QT32	http://www.genome.jp/kegg-bin/show_pathway?osa00260/osa:4352058%09red
mRNA surveillance pathway	osa03015	1	0.994325	0.994325	Q6ZH90	http://www.genome.jp/kegg-bin/show_pathway?osa03015/osa:4328127%09red

## Sheet: (e) ST3 vs IT3 Down
Supplementary Table 3e: KEGG PATHWAY analysis for down regulated DEGs under low light condition between samples ST3 vs IT3 down-regulated
##Databases: KEGG PATHWAY
##Statistical test method: hypergeometric test / Fisher's exact test
##FDR correction method: Benjamini and Hochberg
ST vs IT3 Down
#Term	ID	Gene number	P-Value	Corrected P-Value	Gene	Hyperlink
Metabolic pathways	osa01100	242	0.796422	0.919262	Q6KAA4|Q6UUD9|Q52RG7|Q6ETN3|B7F7K7|Q7XWU3|Q7XPW5|Q0JBV4|Q6Z702|Q5Z5R4|B7ECN1|Q9LI00|Q67W29|Q6F2Z1|Q84YK8|Q8H3I4|Q6K5H5|Q764B9|Q10CU9|Q10P01|Q10MQ2|Q5KQH5|Q0DIV0|O22080|Q75LB3|Q60DX8|Q75IR2|Q6K638|Q7F190|Q65XE5|Q5I396|Q336S3|Q6Z5I0|Q65XI1|Q8S7N6|Q7XCS4|Q0D8D4|Q6YTT3|Q2RAL6|Q6K9N6|Q0E4Q5|Q5VNT9|Q6Z717|Q7XTG7|Q6ZDQ1|Q0JBZ8|Q8SA35|Q5QLD9|Q7X6B1|Q6ZGS9|Q0DJC3|Q6ZB94|Q0J0N3|Q5Z8V9|Q53NI2|Q10NX2|Q10MK5|…	http://www.genome.jp/kegg-bin/show_pathway?osa01100/osa:4331292%09red/osa:4346159%09red/osa:4335472%09red/osa:4330184%09red/osa:4335710%09red/osa:4329733%09red/osa:4327848%09red/osa:4344059%09red/osa:4345220%09red/osa:4329959%09red/osa:4347717%09red/osa:4324062%09red/osa:4340643%09red/osa:4324066%09red/osa:4327968%09red/osa:4347545%09red/osa:4330034%09red/osa:4330036%09red/osa:4352505%09red/osa:4…
Biosynthesis of secondary metabolites	osa01110	135	0.561276	0.846669	Q9SE42|Q6ETN3|B7F7K7|Q7XWU3|Q7XPW5|Q6Z702|Q5Z5R4|Q9LI00|Q67W29|Q84YK8|Q6K5H5|Q764B9|Q10CU9|Q33E21|Q10MQ2|Q5KQH5|Q5N725|Q60DX8|Q75IR2|Q6K638|Q65XE5|Q10QP0|A3A871|Q8S7N6|Q8S6N5|Q6YTT3|Q6YZH8|Q6K9N6|Q10MK5|Q5VNT9|Q7XTG7|Q0JBZ8|Q6ZGS9|Q9SDG5|Q6ZB94|Q5Z8V9|Q10NX2|Q6YTE2|Q94JA2|Q84QT9|Q69L93|Q654U8|Q9XHX4|Q94LR9|Q8S2G0|Q8H3I4|Q2QT64|Q0DND2|Q93VT8|Q7XUS2|Q2R1V8|Q0JCU7|Q9XJ19|Q0DCI1|Q5W6H5|Q2R8U5|Q8LQ34|…	http://www.genome.jp/kegg-bin/show_pathway?osa01110/osa:4331292%09red/osa:4346159%09red/osa:4335472%09red/osa:4327848%09red/osa:4329959%09red/osa:4347717%09red/osa:4324062%09red/osa:4340643%09red/osa:4324066%09red/osa:4327968%09red/osa:4347545%09red/osa:4330034%09red/osa:4330036%09red/osa:4352505%09red/osa:4348242%09red/osa:4329224%09red/osa:4341347%09red/osa:4348450%09red/osa:4348152%09red/osa:4…
Ribosome	osa03010	47	0.98271	0.999556	P35685|Q6Z8Y5|Q8L4L4|Q6K853|Q94CM9|Q7XSA6|Q0JBY8|Q0INR5|Q6KA00|Q75KZ3|Q2RAS9|Q6I600|Q7XZF9|Q6YTY2|Q0DIR7|Q0IQF7|Q6K241|Q9LWN1|Q9AV77|Q9AYT6|Q6KAJ8|Q9SDG6|Q7XMJ1|Q6YYR2|Q2QXN5|Q7XVZ0|Q6YYA7|Q6K1Q6|Q9FP55|Q850L8|Q53QG2|Q7XZX4|Q6ZKP0|Q943F3|Q6L510|Q6K5R5|Q9ARZ9|Q6K5R6|Q53Q51|Q6K8U8|Q0JAC6|Q6ZD96|Q0DK10|Q652P8|Q7Y199|Q0IXR7|Q653V9	http://www.genome.jp/kegg-bin/show_pathway?osa03010/osa:4331011%09red/osa:4341869%09red/osa:4335531%09red/osa:4335607%09red/osa:4331189%09red/osa:4336317%09red/osa:4347899%09red/osa:4339580%09red/osa:4349791%09red/osa:4347522%09red/osa:4348607%09red/osa:4329563%09red/osa:4338571%09red/osa:4326469%09red/osa:4338517%09red/osa:4340273%09red/osa:4343869%09red/osa:4327087%09red/osa:4329362%09red/osa:4…
Spliceosome	osa03040	44	0.00411263	0.732048	Q7X873|Q67WC9|Q652G7|Q6EUK2|Q75LJ7|Q6Z2M5|Q2QV45|Q7XM15|Q5TKF9|Q10L03|Q6ZK48|Q7XTJ6|Q6YU78|Q0DKM4|Q337J6|Q6K8D9|Q84UQ1|Q6YTU8|Q7XI49|Q0JM17|Q69V60|Q6ATR0|Q6YVH3|Q53MA6|Q2QQ97|Q6AUG0|Q75HS3|Q6EUD5|Q9LWY5|Q7XZG9|Q5JK84|Q109W0|Q69K06|Q10I26|Q6K7Q7|Q7EY69|Q9LGE6|Q6L509|Q5N9F1|Q943K7|Q84TA1|Q84MU4|Q9ZQW8|Q7Y008	http://www.genome.jp/kegg-bin/show_pathway?osa03040/osa:4328158%09red/osa:4325074%09red/osa:4338563%09red/osa:4334703%09red/osa:4333273%09red/osa:9268567%09red/osa:4341706%09red/osa:4344716%09red/osa:4330796%09red/osa:4348939%09red/osa:4346374%09red/osa:4337846%09red/osa:4331222%09red/osa:4339866%09red/osa:4351875%09red/osa:4338298%09red/osa:4334964%09red/osa:4332903%09red/osa:4327991%09red/osa:4…
Protein processing in endoplasmic reticulum	osa04141	43	0.0284062	0.846669	Q67IX6|Q7XQ88|Q67WC8|Q5ZC88|Q851A2|Q10NT7|Q6ATF8|Q0JF82|Q851X7|Q2QV45|Q6ES11|Q6F2Z1|Q6ZCV7|Q6Z7V2|Q7XVN7|Q53LQ0|Q0E4A8|Q6L509|Q943L1|Q0JLV5|Q9SLY8|Q943K7|Q75I67|Q10RP0|Q84SW9|Q5NBP9|Q942L2|Q6Z7B0|Q7X6B1|Q9SDK4|Q6F3B0|Q69PX0|Q67UF5|Q6AVU2|Q7XV86|Q0IN14|Q5Z9P6|Q93W16|Q0JB88|Q84TA1|Q652V8|Q0DJC5|Q5Z880	http://www.genome.jp/kegg-bin/show_pathway?osa04141/osa:4331645%09red/osa:4334809%09red/osa:4332310%09red/osa:4335435%09red/osa:4334998%09red/osa:4350002%09red/osa:4326806%09red/osa:4327708%09red/osa:4345893%09red/osa:4324264%09red/osa:4325735%09red/osa:4327929%09red/osa:4340826%09red/osa:4343241%09red/osa:4341707%09red/osa:4328075%09red/osa:4328171%09red/osa:4340661%09red/osa:4327388%09red/osa:4…
Carbon metabolism	osa01200	43	0.357931	0.846669	Q6K3Z3|Q8H3I4|Q9SE42|Q33E21|Q6Z3X5|Q6ZDX3|Q9LI00|Q7EYK9|Q6K5H5|Q1WM16|Q6F361|Q5KQH5|Q5N725|Q7FAT9|Q7F190|Q2R0W7|Q10QP0|Q9SXP2|Q8S7N6|Q9SDG5|Q6K5G8|Q6K9N6|Q6ZDY8|Q5VNT9|Q9ASK5|Q94CN9|Q0JBV4|Q6ZB94|Q7FAS1|Q10NX2|Q6AVA8|Q8LQ68|Q94JA2|P42863|Q6YYW3|Q7XVM2|Q2R8U5|Q9XHX4|Q75HE6|Q6Z1G7|Q655T1|Q7XMP6|Q69NG5	http://www.genome.jp/kegg-bin/show_pathway?osa01200/osa:4337048%09red/osa:4337230%09red/osa:4332293%09red/osa:4334554%09red/osa:4335689%09red/osa:4346520%09red/osa:4344403%09red/osa:4326849%09red/osa:4341069%09red/osa:4339682%09red/osa:4346159%09red/osa:4331893%09red/osa:4346332%09red/osa:4350078%09red/osa:4336595%09red/osa:4326547%09red/osa:4343908%09red/osa:4349454%09red/osa:4344267%09red/osa:4…
Biosynthesis of amino acids	osa01230	33	0.522966	0.846669	Q9SE42|Q33E21|Q2QLY4|Q6Z702|Q6ZGS9|Q67W29|O04226|Q764B9|Q10MQ2|Q5KQH5|Q9LGU6|Q651F0|Q2R0W7|Q9SDG5|Q7XUS2|Q8S7N6|Q7X7N2|Q6K5G8|Q6YZH8|Q5VNT9|Q5N725|Q9XJ29|Q2QLY5|Q0JBV4|Q6AT43|Q10MK5|Q0JDF7|Q2R8U5|Q9XHX4|Q6YTT3|Q655T1|Q7XMP6|Q75W16	http://www.genome.jp/kegg-bin/show_pathway?osa01230/osa:4338979%09red/osa:4337230%09red/osa:4332563%09red/osa:4352833%09red/osa:4352832%09red/osa:4347508%09red/osa:4332596%09red/osa:4339583%09red/osa:4329224%09red/osa:4345872%09red/osa:4343946%09red/osa:4349454%09red/osa:4332341%09red/osa:4325027%09red/osa:4329892%09red/osa:4325163%09red/osa:4350078%09red/osa:4336169%09red/osa:4336076%09red/osa:4…
Oxidative phosphorylation	osa00190	26	0.563333	0.846669	Q6KAA4|Q10QL6|Q8L6I1|Q5QLD9|Q0DIC9|Q7XQZ9|Q7XTL6|Q8RU33|Q93W07|Q8H616|Q65XI1|Q9SXV0|Q0DJC3|Q8L6I2|Q10MU1|Q6ZDY8|Q8SA35|Q0IPT8|Q9AX79|Q6L4R5|Q84M34|Q0J6X7|Q6ER91|B7E914|Q7XLG4|Q0JKB4	http://www.genome.jp/kegg-bin/show_pathway?osa00190/osa:4331914%09red/osa:4333018%09red/osa:4327412%09red/osa:4338723%09red/osa:4335450%09red/osa:4340298%09red/osa:4342350%09red/osa:4339800%09red/osa:4327166%09red/osa:4337476%09red/osa:4338350%09red/osa:4331207%09red/osa:4327731%09red/osa:4324151%09red/osa:4337563%09red/osa:4352910%09red/osa:4345078%09red/osa:4332532%09red/osa:4337284%09red/osa:4…
Plant-pathogen interaction	osa04626	24	0.119956	0.846669	Q0JL44|Q852C9|P53684|Q7F2P0|Q8RYK0|Q6IEQ7|P53682|Q53P85|Q6ZCV7|Q10LX4|Q60EI8|Q7F0J0|A2ZVI7|Q75GE8|Q2QX45|Q69V45|Q8RZB7|Q5QN75|Q0IN14|Q7XSQ5|Q6K603|Q10NR1|Q67TZ4|Q8S1Y9	http://www.genome.jp/kegg-bin/show_pathway?osa04626/osa:4327351%09red/osa:4345893%09red/osa:4324023%09red/osa:4347274%09red/osa:4334519%09red/osa:4325422%09red/osa:4334782%09red/osa:4336653%09red/osa:4329463%09red/osa:4352339%09red/osa:4351620%09red/osa:4327518%09red/osa:4343922%09red/osa:4326682%09red/osa:4332325%09red/osa:4332731%09red/osa:4331490%09red/osa:4325408%09red/osa:4325760%09red/osa:4…
Peroxisome	osa04146	23	0.00640903	0.846669	Q8H3I4|Q0JNR8|Q5W6W7|Q7XLC5|Q75LB3|Q2QX58|Q6H6J7|Q7XTN8|B7EBN1|Q75IR2|Q84P96|Q6AUV1|Q2RAL6|Q0JBV4|Q7FAS1|Q5ZEL4|Q0DRV6|Q5VSB7|Q9XHX4|Q94LR9|Q0JKD5|Q9FW35|Q2R1G8	http://www.genome.jp/kegg-bin/show_pathway?osa04146/osa:4337048%09red/osa:4349764%09red/osa:4331150%09red/osa:4334764%09red/osa:4336980%09red/osa:4324062%09red/osa:4337006%09red/osa:4340091%09red/osa:4347528%09red/osa:4337904%09red/osa:4343908%09red/osa:4338395%09red/osa:4324393%09red/osa:4337525%09red/osa:4350881%09red/osa:4328779%09red/osa:4326266%09red/osa:4348804%09red/osa:4333171%09red/osa:4…
Glycolysis / Gluconeogenesis	osa00010	22	0.480636	0.846669	Q6K2P3|Q1WM16|Q0DCI1|Q2R8U5|Q5KQH5|Q5N725|Q10QP0|Q9LGL5|Q8S7N6|Q6K5G8|Q5VNT9|Q0E4Q5|Q94CN9|Q6ZB94|Q84QT9|Q10NX2|Q8LQ68|P42863|Q10A46|Q654U8|Q6Z1G7|Q655T1	http://www.genome.jp/kegg-bin/show_pathway?osa00010/osa:4340909%09red/osa:4346159%09red/osa:4339133%09red/osa:4328012%09red/osa:4340643%09red/osa:4324066%09red/osa:4331893%09red/osa:4326547%09red/osa:4348152%09red/osa:4349454%09red/osa:4325027%09red/osa:4329892%09red/osa:4345338%09red/osa:4350078%09red/osa:4346747%09red/osa:4326849%09red/osa:4340677%09red/osa:4345842%09red/osa:4332293%09red/osa:4…
RNA transport	osa03013	22	0.649996	0.863101	Q6K2P9|Q5Z4V2|Q851A2|Q652G7|Q6L4U9|Q7XHW8|Q84LG6|Q6K3F7|Q67UZ2|Q9ZWR5|Q7Y1V2|Q0JM17|Q6ATR0|Q60EF6|Q5JK84|Q10I26|Q7EY69|Q65XN1|Q69W36|Q7XMI6|Q10NR2|Q6Z050	http://www.genome.jp/kegg-bin/show_pathway?osa03013/osa:4333273%09red/osa:4345242%09red/osa:4347240%09red/osa:4326193%09red/osa:4326192%09red/osa:9272123%09red/osa:4339216%09red/osa:4339487%09red/osa:4331104%09red/osa:4344300%09red/osa:4340675%09red/osa:4346742%09red/osa:4340958%09red/osa:4332324%09red/osa:4334673%09red/osa:4345621%09red/osa:4334528%09red/osa:4342489%09red/osa:4342306%09red/osa:4…
mRNA surveillance pathway	osa03015	21	0.139812	0.846669	Q69M01|Q5JK84|Q651Z0|Q6Z9U7|Q6AT11|Q0JM17|Q7EY69|Q652G7|Q10I26|Q10R90|Q6ATR0|Q10BT5|Q7XDE0|Q0IZJ8|Q0J6K0|Q10NR2|B9FDD2|Q2R0P4|Q67X81|Q6Z050|Q6Z7V3	http://www.genome.jp/kegg-bin/show_pathway?osa03015/osa:4328580%09red/osa:4340675%09red/osa:4326193%09red/osa:4326192%09red/osa:4350986%09red/osa:4334528%09red/osa:4337444%09red/osa:4331747%09red/osa:4333273%09red/osa:4332324%09red/osa:4345242%09red/osa:4345621%09red/osa:4347878%09red/osa:4345227%09red/osa:4344818%09red/osa:4337970%09red/osa:4347363%09red/osa:4334494%09red/osa:4348893%09red/osa:4…
Amino sugar and nucleotide sugar metabolism	osa00520	21	0.285427	0.846669	Q6ZDJ7|Q8LQ68|P42863|Q6K3N8|Q8H930|Q7XPW5|Q5N760|O49827|Q2R8T7|Q6ZDQ1|Q1WM16|Q2MJA7|Q2R1V8|Q0JAB2|Q67WR2|Q6ZB94|Q93X08|Q0J0N3|O22080|Q65XA2|Q2QS13	http://www.genome.jp/kegg-bin/show_pathway?osa00520/osa:4341699%09red/osa:4340677%09red/osa:4342364%09red/osa:4336928%09red/osa:4350084%09red/osa:4342646%09red/osa:4345842%09red/osa:4325067%09red/osa:4337620%09red/osa:4327172%09red/osa:4327480%09red/osa:4326547%09red/osa:4337437%09red/osa:4347800%09red/osa:4338010%09red/osa:4332258%09red/osa:4350816%09red/osa:4347499%09red/osa:4329416%09red/osa:4…
Plant hormone signal transduction	osa04075	21	0.959844	0.985613	Q6ZI44|Q5W670|Q6L5H6|Q53RH0|Q0DWC7|Q0JJ01|Q7F2P0|Q6Z312|Q8LQ74|Q7XX84|Q60EZ2|Q6I581|P0C128|Q942F3|Q8H395|Q6AT10|Q6AVM5|Q0D4Z6|Q5Z7T1|Q0JNL3|Q0JLP9	http://www.genome.jp/kegg-bin/show_pathway?osa04075/osa:4339454%09red/osa:4330838%09red/osa:4326907%09red/osa:4342060%09red/osa:4339756%09red/osa:4326541%09red/osa:4343899%09red/osa:4344471%09red/osa:4333832%09red/osa:4329630%09red/osa:4325503%09red/osa:4337971%09red/osa:4324691%09red/osa:4324201%09red/osa:4339365%09red/osa:4343785%09red/osa:4338079%09red/osa:4325422%09red/osa:4331174%09red/osa:4…
Fatty acid metabolism	osa01212	20	0.00935305	0.846669	Q6K3Z3|Q8GVJ4|Q2QX58|Q5W6W7|Q75LB3|Q94LR9|Q75IR2|Q6ZF50|Q84P96|Q6ZDX3|Q336S3|Q9ASK5|B7F6I0|Q5ZEL4|Q0JKD5|Q8S6N5|Q2RAL6|Q94CN1|Q2R1G8|Q6Z0I4	http://www.genome.jp/kegg-bin/show_pathway?osa01212/osa:4334764%09red/osa:4338395%09red/osa:4326503%09red/osa:4324393%09red/osa:4326136%09red/osa:4337904%09red/osa:4349764%09red/osa:4331150%09red/osa:4346520%09red/osa:4348804%09red/osa:4345286%09red/osa:4351610%09red/osa:4343598%09red/osa:4335962%09red/osa:4343026%09red/osa:4348450%09red/osa:4344267%09red/osa:4324062%09red/osa:4350881%09red/osa:4…
Phagosome	osa04145	20	0.059159	0.846669	Q6KAA4|Q6UUD9|Q7XV86|Q67WC8|Q9SLY8|Q8SA35|Q6Z808|Q7XQZ9|Q0ILQ6|Q8RU33|Q93W07|Q0IPT8|Q75IJ1|Q5KQK1|Q65XI1|Q9AX79|Q0JLV5|Q6L4R5|Q5QLD9|Q6ES11	http://www.genome.jp/kegg-bin/show_pathway?osa04145/osa:4327731%09red/osa:4337563%09red/osa:4337982%09red/osa:4339800%09red/osa:4327166%09red/osa:4335732%09red/osa:4352862%09red/osa:4331207%09red/osa:4327929%09red/osa:4337284%09red/osa:4339322%09red/osa:4345232%09red/osa:4327412%09red/osa:4341707%09red/osa:4346811%09red/osa:4351612%09red/osa:4341339%09red/osa:4327660%09red/osa:4330693%09red/osa:4…
Starch and sucrose metabolism	osa00500	20	0.910628	0.964832	Q8LQ68|Q5ZAW1|P42863|Q8LQ33|Q60DX8|B7F7K7|Q6ZHZ1|Q6K3N8|Q9AX07|Q0E0P0|Q7XEU2|Q69Q02|Q1WM16|Q2MJA7|Q6ZB94|Q93X08|Q0J0N3|Q01401|Q10CU9|Q2QS13	http://www.genome.jp/kegg-bin/show_pathway?osa00500/osa:4342117%09red/osa:4347545%09red/osa:4340677%09red/osa:4324810%09red/osa:4329416%09red/osa:4324423%09red/osa:4325861%09red/osa:4345842%09red/osa:4338560%09red/osa:4348589%09red/osa:4344192%09red/osa:4326547%09red/osa:4332258%09red/osa:4345220%09red/osa:4338010%09red/osa:4329561%09red/osa:4334114%09red/osa:4347499%09red/osa:4352147%09red/osa:4…
Phenylpropanoid biosynthesis	osa00940	19	0.560371	0.846669	Q8H859|P14717|Q6ETN3|Q60DX8|B7F7K7|Q7XWU3|Q6K6Q1|Q0DH37|Q94JC6|Q7X8V3|Q0JBZ8|Q6ZHS4|Q109F2|Q6Z9E7|Q6K638|Q9XJ19|Q67W82|Q10CU9|Q7XSV2	http://www.genome.jp/kegg-bin/show_pathway?osa00940/osa:4336415%09red/osa:4347545%09red/osa:4337482%09red/osa:4335223%09red/osa:4330034%09red/osa:4345689%09red/osa:4348242%09red/osa:4330036%09red/osa:4338560%09red/osa:4326376%09red/osa:4341718%09red/osa:4328552%09red/osa:4339188%09red/osa:4336306%09red/osa:4349097%09red/osa:4334114%09red/osa:4328485%09red/osa:4340240%09red/osa:4329959%09red
Endocytosis	osa04144	19	0.61569	0.846669	Q75LE2|Q654U5|Q69V59|Q6L509|Q10N88|Q6H462|Q7XBX2|Q6ZGX8|Q0ILQ6|P40393|Q6KA01|Q75IJ1|Q943K7|Q84TA1|Q6K8F1|Q2QV45|Q10P53|Q84TA8|Q9FW24	http://www.genome.jp/kegg-bin/show_pathway?osa04144/osa:4330061%09red/osa:4349482%09red/osa:4327388%09red/osa:4332241%09red/osa:4330379%09red/osa:4352862%09red/osa:4341266%09red/osa:4331188%09red/osa:4339012%09red/osa:4334598%09red/osa:4337536%09red/osa:4341494%09red/osa:4334746%09red/osa:9268417%09red/osa:4351875%09red/osa:4334590%09red/osa:4339322%09red/osa:4340644%09red/osa:4332427%09red
Glutathione metabolism	osa00480	17	0.096101	0.846669	Q7XJ02|Q0JEQ2|Q93WY5|Q06398|Q0JAF4|P48642|Q5ZC86|A3BUY8|Q8LR62|Q9XHX4|Q9LI00|O82451|Q8RZB3|Q5VRF5|Q0JBV4|Q7EYK9|Q6K5H5	http://www.genome.jp/kegg-bin/show_pathway?osa00480/osa:4326887%09red/osa:4346078%09red/osa:4329889%09red/osa:9269614%09red/osa:4326828%09red/osa:4335202%09red/osa:4336886%09red/osa:4325704%09red/osa:4339892%09red/osa:4340258%09red/osa:4347319%09red/osa:4336353%09red/osa:4327213%09red/osa:4331112%09red/osa:4342988%09red/osa:4349207%09red/osa:4335896%09red
RNA degradation	osa03018	17	0.165245	0.846669	Q9LWT6|Q109G2|B7ELW5|Q0JCW8|Q6EQ06|Q5VNT9|Q6H7S2|Q6K7F1|Q9LGE6|Q6K272|Q5N9F1|Q10MA7|Q10SR3|Q5TKF9|Q6ZFJ9|Q6Z050|Q2R037	http://www.genome.jp/kegg-bin/show_pathway?osa03018/osa:4345242%09red/osa:4330931%09red/osa:4339810%09red/osa:4325074%09red/osa:4350355%09red/osa:4349053%09red/osa:4339910%09red/osa:4330120%09red/osa:4326227%09red/osa:4340042%09red/osa:4347066%09red/osa:4351059%09red/osa:4346428%09red/osa:4327993%09red/osa:4332655%09red/osa:4331379%09red/osa:4335963%09red
Fatty acid degradation	osa00071	16	0.0033476	0.732048	Q6K3Z3|Q75LB3|Q2QX58|Q5W6W7|Q94LR9|Q75IR2|Q10A46|Q84P96|Q10QP0|Q6ZDX3|Q9ASK5|Q5ZEL4|Q0JKD5|Q94CN1|Q2R1G8|Q2RAL6	http://www.genome.jp/kegg-bin/show_pathway?osa00071/osa:4338395%09red/osa:4324393%09red/osa:4331893%09red/osa:4337904%09red/osa:4349764%09red/osa:4326136%09red/osa:4331150%09red/osa:4346520%09red/osa:4348804%09red/osa:4351610%09red/osa:4348152%09red/osa:4334764%09red/osa:4326503%09red/osa:4344267%09red/osa:4324062%09red/osa:4350881%09red
Citrate cycle (TCA cycle)	osa00020	15	0.0341078	0.846669	Q10NX2|Q6K9N6|Q7FAT9|Q33E21|Q6ZDY8|Q6Z3X5|Q93VT8|Q7XVM2|Q9XHX4|Q94JA2|Q94CN9|Q6Z1G7|Q0JBV4|Q9SDG5|Q6F361	http://www.genome.jp/kegg-bin/show_pathway?osa00020/osa:4339682%09red/osa:4342350%09red/osa:4346159%09red/osa:4326249%09red/osa:4330016%09red/osa:4332293%09red/osa:4335689%09red/osa:4344403%09red/osa:4336595%09red/osa:4336169%09red/osa:4336353%09red/osa:4326849%09red/osa:4324442%09red/osa:4327213%09red/osa:4325777%09red
Pyruvate metabolism	osa00620	15	0.280041	0.846669	Q6K3Z3|Q6AVA8|Q94JA2|Q7FAT9|Q8S6N5|Q6YYW3|Q7F190|Q2R8U5|Q9ASK5|Q0E4Q5|Q94CN9|Q6Z1G7|Q8S7N6|Q10NX2|Q6F361	http://www.genome.jp/kegg-bin/show_pathway?osa00620/osa:4326136%09red/osa:4339682%09red/osa:4338750%09red/osa:4346159%09red/osa:4343294%09red/osa:4326249%09red/osa:4346332%09red/osa:4350078%09red/osa:4332293%09red/osa:4336595%09red/osa:4346520%09red/osa:4348450%09red/osa:4349454%09red/osa:4328012%09red/osa:4326849%09red
Ubiquitin mediated proteolysis	osa04120	15	0.526889	0.846669	Q2QP88|Q75I67|Q5NAX7|Q5ZC88|Q0DK90|Q6Z6Z3|Q5JL96|Q5Z880|Q943L1|Q6ZD28|Q6L4S0|Q5W724|Q2R3X8|Q2QLM1|Q0JC96	http://www.genome.jp/kegg-bin/show_pathway?osa04120/osa:4337993%09red/osa:4352894%09red/osa:4327386%09red/osa:4337876%09red/osa:4328179%09red/osa:4339794%09red/osa:4325735%09red/osa:4327774%09red/osa:4333165%09red/osa:4340826%09red/osa:4336204%09red/osa:4324695%09red/osa:4352424%09red/osa:4350554%09red/osa:4345411%09red
alpha-Linolenic acid metabolism	osa00592	14	0.0169785	0.846669	Q8H016|Q2QNN5|Q5ZEL4|Q6Z965|Q75IR2|Q84P96|Q94LR9|P38419|Q7Y0C8|Q84YK8|Q2QRV3|Q94CN1|Q2R1G8|Q0DJB6	http://www.genome.jp/kegg-bin/show_pathway?osa00592/osa:4350881%09red/osa:4331824%09red/osa:4352505%09red/osa:4345993%09red/osa:4334233%09red/osa:4331150%09red/osa:4345994%09red/osa:4348804%09red/osa:4337904%09red/osa:4345762%09red/osa:4326503%09red/osa:4338358%09red/osa:4324062%09red/osa:4352160%09red
Purine metabolism	osa00230	14	0.936418	0.974751	Q8H4X9|Q07661|Q7X881|Q655X8|Q5VRF5|Q2QMN7|Q6Z543|Q6AUV1|Q2R8U5|Q10R17|Q8LI69|Q0J6P7|Q8S7N6|Q6ATY6	http://www.genome.jp/kegg-bin/show_pathway?osa00230/osa:4336254%09red/osa:4350078%09red/osa:4345665%09red/osa:4338726%09red/osa:4343275%09red/osa:4333171%09red/osa:4331792%09red/osa:4343168%09red/osa:4349454%09red/osa:4352706%09red/osa:4340258%09red/osa:4345177%09red/osa:4341777%09red/osa:4345281%09red
Proteasome	osa03050	12	0.410419	0.846669	Q5VPF1|Q6Z2Z3|Q9LST4|O64464|Q60EW3|Q6Z921|Q6H800|Q6Z875|Q6K2Q1|Q6ZJI3|Q0JNQ2|Q9LSU3	http://www.genome.jp/kegg-bin/show_pathway?osa03050/osa:4344971%09red/osa:4346252%09red/osa:4338586%09red/osa:4340065%09red/osa:4346741%09red/osa:4347507%09red/osa:4329182%09red/osa:4331828%09red/osa:4328287%09red/osa:4325173%09red/osa:4328517%09red/osa:4347573%09red
Protein export	osa03060	11	0.153615	0.846669	Q7XVN7|Q67WC8|Q6ERV1|Q8S1I8|B9G505|Q6Z7B0|Q67UZ3|Q6ES11|Q5VN14|Q0JLV5|Q5N842	http://www.genome.jp/kegg-bin/show_pathway?osa03060/osa:4347239%09red/osa:4335435%09red/osa:4328965%09red/osa:4340738%09red/osa:4327929%09red/osa:4324712%09red/osa:4346811%09red/osa:4341707%09red/osa:4328075%09red/osa:4324904%09red/osa:4347817%09red
Pentose phosphate pathway	osa00030	11	0.325252	0.846669	Q5N725|P42863|Q0DCI1|Q9SE42|Q654U8|Q9LI00|Q7EYK9|Q6ZB94|Q6K5H5|Q69NG5|Q84QT9	http://www.genome.jp/kegg-bin/show_pathway?osa00030/osa:4340909%09red/osa:4345338%09red/osa:4342988%09red/osa:4345842%09red/osa:4347654%09red/osa:4339892%09red/osa:4340677%09red/osa:4347508%09red/osa:4340643%09red/osa:4325027%09red/osa:4329889%09red
Carbon fixation in photosynthetic organisms	osa00710	11	0.725447	0.898823	Q10NX2|Q6AVA8|Q5N725|Q94JA2|Q7FAT9|Q6YYW3|Q7F190|Q9SE42|Q655T1|Q6K5G8|Q6F361	http://www.genome.jp/kegg-bin/show_pathway?osa00710/osa:4339682%09red/osa:4338750%09red/osa:4343294%09red/osa:4326249%09red/osa:4346332%09red/osa:4332293%09red/osa:4347508%09red/osa:4341792%09red/osa:4336595%09red/osa:4325027%09red/osa:4329892%09red
Cysteine and methionine metabolism	osa00270	11	0.802996	0.922359	Q9LGU6|Q94JA2|Q7FAT9|Q65XE5|Q0E4Q5|Q2R483|Q2QLY5|Q2QLY4|Q6AT43|Q6F361|Q7XCS3	http://www.genome.jp/kegg-bin/show_pathway?osa00270/osa:4337818%09red/osa:4339682%09red/osa:4325163%09red/osa:4326249%09red/osa:4336595%09red/osa:4350524%09red/osa:4339583%09red/osa:4328012%09red/osa:4349123%09red/osa:4352833%09red/osa:4352832%09red
Valine, leucine and isoleucine degradation	osa00280	10	0.109551	0.846669	Q6K3Z3|Q0JNR8|Q84P96|Q6ZDX3|Q9ASK5|Q94LR9|Q94CN9|Q6H7I3|Q75IM9|Q6AT43	http://www.genome.jp/kegg-bin/show_pathway?osa00280/osa:4326136%09red/osa:4326266%09red/osa:4331150%09red/osa:4346520%09red/osa:4348804%09red/osa:4344267%09red/osa:4330184%09red/osa:4339583%09red/osa:4337676%09red/osa:4326849%09red
Aminoacyl-tRNA biosynthesis	osa00970	10	0.273881	0.846669	Q5VRH2|Q943W5|Q6H4P7|Q5VRX8|Q6YUS0|Q6F2U9|Q2QP62|Q10A14|Q851K9|Q6Z0N5	http://www.genome.jp/kegg-bin/show_pathway?osa00970/osa:4333799%09red/osa:4346920%09red/osa:4328118%09red/osa:4325653%09red/osa:4333345%09red/osa:4339847%09red/osa:4324476%09red/osa:4345200%09red/osa:4348211%09red/osa:4352435%09red
Fructose and mannose metabolism	osa00051	10	0.499149	0.846669	Q5N725|Q84QT9|Q7XPW5|Q8LQ68|Q654U8|Q1WM16|Q0DKG9|Q0DCI1|Q67WR2|Q8H3Q7	http://www.genome.jp/kegg-bin/show_pathway?osa00051/osa:4341699%09red/osa:4344231%09red/osa:4337437%09red/osa:4345338%09red/osa:4337906%09red/osa:4326547%09red/osa:4340909%09red/osa:4338010%09red/osa:4340643%09red/osa:4325027%09red
Glyoxylate and dicarboxylate metabolism	osa00630	10	0.633959	0.847108	Q6K3Z3|Q8H3I4|Q94JA2|Q7FAT9|Q6F361|Q9ASK5|Q9SXP2|Q94CN9|Q69RJ0|Q7FAS1	http://www.genome.jp/kegg-bin/show_pathway?osa00630/osa:4337048%09red/osa:4339682%09red/osa:4326136%09red/osa:4326249%09red/osa:4336595%09red/osa:4346520%09red/osa:4343908%09red/osa:4326849%09red/osa:4344164%09red/osa:4341069%09red
Ribosome biogenesis in eukaryotes	osa03008	10	0.685402	0.881939	Q8H5T5|Q8GVF5|Q2QY33|Q2R242|Q10KT9|Q10LH4|Q10LF7|Q6K882|Q10Q71|Q7EZC9	http://www.genome.jp/kegg-bin/show_pathway?osa03008/osa:4344029%09red/osa:4344710%09red/osa:4332935%09red/osa:4332841%09red/osa:4332003%09red/osa:4351433%09red/osa:4350782%09red/osa:4344055%09red/osa:4329057%09red/osa:4332852%09red
Pyrimidine metabolism	osa00240	10	0.963016	0.985613	Q07661|Q7X881|Q8S0I1|Q5VRF5|Q6Z543|Q9LD61|Q8LI69|Q7XI40|Q6ATY6|Q70G58	http://www.genome.jp/kegg-bin/show_pathway?osa00240/osa:4336254%09red/osa:4345071%09red/osa:4325937%09red/osa:4338726%09red/osa:4343275%09red/osa:4344159%09red/osa:4343168%09red/osa:4343960%09red/osa:4340258%09red/osa:4345665%09red
Porphyrin and chlorophyll metabolism	osa00860	9	0.21879	0.846669	Q0DIV0|Q9AR38|Q7XTG7|Q5NB98|Q6YUS0|Q10LR9|Q5W6H5|Q5Z8V9|Q69XJ4	http://www.genome.jp/kegg-bin/show_pathway?osa00860/osa:4341462%09red/osa:4338537%09red/osa:4335472%09red/osa:4328118%09red/osa:4326207%09red/osa:4338498%09red/osa:4341997%09red/osa:4332771%09red/osa:4327918%09red
Fatty acid biosynthesis	osa00061	9	0.238239	0.846669	B7F6I0|Q2QX58|Q5W6W7|Q6ZF50|Q75LB3|Q6Z0I4|Q0JKD5|Q8S6N5|Q2RAL6	http://www.genome.jp/kegg-bin/show_pathway?osa00061/osa:4338395%09red/osa:4324393%09red/osa:4348450%09red/osa:4349764%09red/osa:4345286%09red/osa:4334764%09red/osa:4343598%09red/osa:4351610%09red/osa:4335962%09red
Ascorbate and aldarate metabolism	osa00053	9	0.299789	0.846669	Q7XJ02|Q0JAF4|Q0JEQ2|Q2R1V8|Q2R8T7|Q6ZJ08|A3BUY8|Q2QS13|Q2QWM9	http://www.genome.jp/kegg-bin/show_pathway?osa00053/osa:4346078%09red/osa:4335202%09red/osa:4350084%09red/osa:4351698%09red/osa:4336886%09red/osa:4346299%09red/osa:4352147%09red/osa:4350816%09red/osa:4335896%09red
Circadian rhythm - plant	osa04712	8	0.111031	0.846669	Q10MG9|Q10DU0|Q689G9|Q689G6|Q0D3B6|Q5Z8K3|Q10N34|Q10Q71	http://www.genome.jp/kegg-bin/show_pathway?osa04712/osa:4347674%09red/osa:4341923%09red/osa:4330000%09red/osa:4332464%09red/osa:4332003%09red/osa:4332623%09red/osa:4333930%09red/osa:4344399%09red
Pentose and glucuronate interconversions	osa00040	8	0.329212	0.846669	Q9SE42|Q5ZAW1|Q8H3Q7|Q8GRU7|Q2R8T7|Q7XEU2|Q93X08|Q2QS13	http://www.genome.jp/kegg-bin/show_pathway?osa00040/osa:4344231%09red/osa:4347508%09red/osa:4350084%09red/osa:4348589%09red/osa:4344059%09red/osa:4325861%09red/osa:4352147%09red/osa:4347800%09red
2-Oxocarboxylic acid metabolism	osa01210	8	0.375889	0.846669	Q33E21|Q6Z702|Q6ZGS9|Q9XHX4|Q0JBV4|Q9SDG5|Q6YZH8|Q6AT43	http://www.genome.jp/kegg-bin/show_pathway?osa01210/osa:4346318%09red/osa:4328147%09red/osa:4339583%09red/osa:4330380%09red/osa:4336169%09red/osa:4336353%09red/osa:4327213%09red/osa:4324442%09red
Propanoate metabolism	osa00640	7	0.0730245	0.846669	Q6K3Z3|Q0E4Q5|Q6K9N6|Q6ZDX3|Q9ASK5|Q94CN9|Q8S6N5	http://www.genome.jp/kegg-bin/show_pathway?osa00640/osa:4326136%09red/osa:4348450%09red/osa:4330016%09red/osa:4346520%09red/osa:4328012%09red/osa:4344267%09red/osa:4326849%09red
Biosynthesis of unsaturated fatty acids	osa01040	7	0.288196	0.846669	Q8GVJ4|Q5ZEL4|Q75IR2|Q6ZF50|Q84P96|Q94LR9|Q2R1G8	http://www.genome.jp/kegg-bin/show_pathway?osa01040/osa:4337904%09red/osa:4331150%09red/osa:4348804%09red/osa:4343598%09red/osa:4343026%09red/osa:4324062%09red/osa:4350881%09red
Homologous recombination	osa03440	7	0.464045	0.846669	Q5N6Y9|Q7Y239|Q652G9|Q9FTU2|Q6H7J5|Q0JNQ2|Q9FW37	http://www.genome.jp/kegg-bin/show_pathway?osa03440/osa:4330068%09red/osa:4340671%09red/osa:4329409%09red/osa:9267714%09red/osa:4325173%09red/osa:4326359%09red/osa:4325041%09red
Phenylalanine, tyrosine and tryptophan biosynthesis	osa00400	7	0.513369	0.846669	Q651F0|Q7XUS2|Q9XJ29|Q0JDF7|Q6YTT3|Q764B9|Q75W16	http://www.genome.jp/kegg-bin/show_pathway?osa00400/osa:4345872%09red/osa:4343946%09red/osa:4333918%09red/osa:4347717%09red/osa:4332341%09red/osa:4336076%09red/osa:4335756%09red
Terpenoid backbone biosynthesis	osa00900	7	0.537428	0.846669	Q6K3Z3|Q9ASK5|Q6YU51|Q10NZ7|Q5NB98|Q6K8J4|Q8S2G0	http://www.genome.jp/kegg-bin/show_pathway?osa00900/osa:4326136%09red/osa:4329911%09red/osa:4332275%09red/osa:4346520%09red/osa:4326207%09red/osa:4342614%09red/osa:4327968%09red
Glycerophospholipid metabolism	osa00564	7	0.854004	0.94599	Q6H513|Q0JIR6|Q6Z717|Q10T43|Q9XFE5|A3A901|Q2R0P3	http://www.genome.jp/kegg-bin/show_pathway?osa00564/osa:4328140%09red/osa:4329961%09red/osa:4350987%09red/osa:4349510%09red/osa:4328455%09red/osa:4327848%09red/osa:4331292%09red
Lysine degradation	osa00310	6	0.21454	0.846669	Q6K3Z3|Q7XHM7|Q6Z3X5|Q6F322|Q7XVM2|Q9ASK5	http://www.genome.jp/kegg-bin/show_pathway?osa00310/osa:4326136%09red/osa:4343074%09red/osa:4335689%09red/osa:4346520%09red/osa:4344403%09red/osa:4339168%09red
Regulation of autophagy	osa04140	6	0.292228	0.846669	Q6UUD9|Q852Q2|Q852Q1|Q69NP0|Q5KQK1|Q0JBE1	http://www.genome.jp/kegg-bin/show_pathway?osa04140/osa:4337982%09red/osa:4339410%09red/osa:4345873%09red/osa:4345232%09red/osa:4340429%09red/osa:4336527%09red
N-Glycan biosynthesis	osa00510	6	0.402145	0.846669	Q6K959|Q7XQ88|Q7X6B1|Q6F2Z1|Q7XK38|Q0DJC5	http://www.genome.jp/kegg-bin/show_pathway?osa00510/osa:4331263%09red/osa:4336917%09red/osa:4336162%09red/osa:4337389%09red/osa:4338348%09red/osa:4339345%09red
Phenylalanine metabolism	osa00360	6	0.457157	0.846669	Q7X8V3|P14717|Q6ETN3|Q6K6Q1|Q9XJ19|Q67W82	http://www.genome.jp/kegg-bin/show_pathway?osa00360/osa:4330034%09red/osa:4330036%09red/osa:4328485%09red/osa:4341718%09red/osa:4336415%09red/osa:4340240%09red
Phosphatidylinositol signaling system	osa04070	6	0.536957	0.846669	Q6UUD9|Q6Z3Y9|Q6Z717|Q6KA01|Q5KQK1|Q8S1Y9	http://www.genome.jp/kegg-bin/show_pathway?osa04070/osa:4328140%09red/osa:4337982%09red/osa:4327351%09red/osa:4331188%09red/osa:4345232%09red/osa:4344391%09red
Basal transcription factors	osa03022	6	0.58724	0.846669	Q8RU47|Q2R4I6|Q10JT5|Q5QMA1|Q67W65|Q8LRG9	http://www.genome.jp/kegg-bin/show_pathway?osa03022/osa:4348554%09red/osa:4325286%09red/osa:4324027%09red/osa:4333084%09red/osa:4350497%09red/osa:9266475%09red
Inositol phosphate metabolism	osa00562	6	0.634538	0.847108	Q6UUD9|Q8S5N2|Q6Z3Y9|Q6Z717|Q6KA01|Q5KQK1	http://www.genome.jp/kegg-bin/show_pathway?osa00562/osa:4328140%09red/osa:4337982%09red/osa:4348467%09red/osa:4331188%09red/osa:4345232%09red/osa:4344391%09red
Glycerolipid metabolism	osa00561	6	0.718858	0.898823	Q0JIR6|Q69QJ7|Q2RAB0|Q5I396|Q67U60|Q2R0P3	http://www.genome.jp/kegg-bin/show_pathway?osa00561/osa:4347099%09red/osa:4347190%09red/osa:4327848%09red/osa:4349835%09red/osa:4350987%09red/osa:4338045%09red
Glycine, serine and threonine metabolism	osa00260	6	0.856293	0.94599	Q5KQH5|Q84LK3|O24174|Q2R0W7|Q94CN9|Q7XMP6	http://www.genome.jp/kegg-bin/show_pathway?osa00260/osa:4337230%09red/osa:4339133%09red/osa:4345606%09red/osa:4350964%09red/osa:4336081%09red/osa:4326849%09red
Nucleotide excision repair	osa03420	6	0.877842	0.956018	Q2R4I6|Q6YZ54|Q9FTU2|Q6H7J5|Q6L4S0|Q9FW37	http://www.genome.jp/kegg-bin/show_pathway?osa03420/osa:4330068%09red/osa:4339794%09red/osa:9267714%09red/osa:4350497%09red/osa:4326359%09red/osa:4330895%09red
Stilbenoid, diarylheptanoid and gingerol biosynthesis	osa00945	5	0.0710589	0.846669	Q6K638|Q0JBZ8|Q0DH37|Q9XJ19|Q0DND2	http://www.genome.jp/kegg-bin/show_pathway?osa00945/osa:4334183%09red/osa:4340240%09red/osa:4329959%09red/osa:4339188%09red/osa:4336306%09red
Linoleic acid metabolism	osa00591	5	0.15529	0.846669	Q8H016|Q2QNN5|P38419|Q84YK8|Q0DJB6	http://www.genome.jp/kegg-bin/show_pathway?osa00591/osa:4338358%09red/osa:4345993%09red/osa:4331824%09red/osa:4345994%09red/osa:4352505%09red
Butanoate metabolism	osa00650	5	0.325635	0.846669	Q6K3Z3|Q9ASK5|Q7XN11|Q0JNR8|B9F3B6	http://www.genome.jp/kegg-bin/show_pathway?osa00650/osa:4336983%09red/osa:4326266%09red/osa:9267109%09red/osa:4346520%09red/osa:4326136%09red
Diterpenoid biosynthesis	osa00904	5	0.507906	0.846669	Q6Z5I0|Q6YTE2|Q6YTF1|A3A871|Q5Z5R4	http://www.genome.jp/kegg-bin/show_pathway?osa00904/osa:4329723%09red/osa:4329722%09red/osa:9266189%09red/osa:4329725%09red/osa:4341347%09red
DNA replication	osa03030	5	0.770777	0.919262	Q75LI2|Q9FW37|Q6H7J5|Q6YZ54|Q9FTU2	http://www.genome.jp/kegg-bin/show_pathway?osa03030/osa:4334691%09red/osa:4326359%09red/osa:4330895%09red/osa:4330068%09red/osa:9267714%09red
Alanine, aspartate and glutamate metabolism	osa00250	5	0.834438	0.936113	Q10MK5|Q10R17|B9F3B6|Q7XN11|Q9LD61	http://www.genome.jp/kegg-bin/show_pathway?osa00250/osa:4336983%09red/osa:4331792%09red/osa:4345071%09red/osa:9267109%09red/osa:4332596%09red
Galactose metabolism	osa00052	5	0.902155	0.964567	Q6ZDJ7|Q93X08|Q8LQ68|Q0E0P0|Q1WM16	http://www.genome.jp/kegg-bin/show_pathway?osa00052/osa:4326547%09red/osa:4329561%09red/osa:4347800%09red/osa:4345415%09red/osa:4338010%09red
Selenocompound metabolism	osa00450	4	0.227493	0.846669	Q70G58|Q2QLY4|Q2QLY5|Q7XCS3	http://www.genome.jp/kegg-bin/show_pathway?osa00450/osa:4349123%09red/osa:4344159%09red/osa:4352833%09red/osa:4352832%09red
Flavonoid biosynthesis	osa00941	4	0.401686	0.846669	Q6K638|Q0DH37|Q9XJ19|Q0JBZ8	http://www.genome.jp/kegg-bin/show_pathway?osa00941/osa:4340240%09red/osa:4329959%09red/osa:4339188%09red/osa:4336306%09red
Tryptophan metabolism	osa00380	4	0.598242	0.846669	Q6K3Z3|Q9ASK5|Q7XH05|Q6Z3X5	http://www.genome.jp/kegg-bin/show_pathway?osa00380/osa:4344403%09red/osa:4326136%09red/osa:4348072%09red/osa:4346520%09red
Carotenoid biosynthesis	osa00906	4	0.62709	0.846669	Q0JCU7|Q6ZDE3|Q2QT64|Q336V3	http://www.genome.jp/kegg-bin/show_pathway?osa00906/osa:4352042%09red/osa:4349290%09red/osa:4335984%09red/osa:4345810%09red
Mismatch repair	osa03430	4	0.705354	0.888347	Q9FW37|Q6H7J5|Q6YZ54|Q9FTU2	http://www.genome.jp/kegg-bin/show_pathway?osa03430/osa:9267714%09red/osa:4326359%09red/osa:4330895%09red/osa:4330068%09red
Cyanoamino acid metabolism	osa00460	4	0.750483	0.919262	B7F7K7|Q10CU9|Q6H849|Q60DX8	http://www.genome.jp/kegg-bin/show_pathway?osa00460/osa:4334114%09red/osa:4330077%09red/osa:4338560%09red/osa:4347545%09red
SNARE interactions in vesicular transport	osa04130	4	0.790106	0.919262	Q5VRF6|Q6AT61|Q6F3B4|Q5N9F2	http://www.genome.jp/kegg-bin/show_pathway?osa04130/osa:4334356%09red/osa:4325070%09red/osa:4340257%09red/osa:4333608%09red
Synthesis and degradation of ketone bodies	osa00072	3	0.168517	0.846669	Q6K3Z3|Q9ASK5|Q0JNR8	http://www.genome.jp/kegg-bin/show_pathway?osa00072/osa:4326266%09red/osa:4346520%09red/osa:4326136%09red
Sulfur relay system	osa04122	3	0.291474	0.846669	Q6Z2X3|Q2QMW0|Q6YVX4	http://www.genome.jp/kegg-bin/show_pathway?osa04122/osa:4352669%09red/osa:4329680%09red/osa:4328260%09red
Folate biosynthesis	osa00790	3	0.418657	0.846669	Q6Z2X3|Q6Z0T7|Q6YVX4	http://www.genome.jp/kegg-bin/show_pathway?osa00790/osa:4329680%09red/osa:4328260%09red/osa:4346285%09red
Valine, leucine and isoleucine biosynthesis	osa00290	3	0.418657	0.846669	Q6Z702|Q6YZH8|Q6AT43	http://www.genome.jp/kegg-bin/show_pathway?osa00290/osa:4339583%09red/osa:4346318%09red/osa:4328147%09red
Biotin metabolism	osa00780	3	0.608385	0.846669	B7F6I0|Q6ZF50|Q6Z0I4	http://www.genome.jp/kegg-bin/show_pathway?osa00780/osa:4345286%09red/osa:4343598%09red/osa:4335962%09red
Pantothenate and CoA biosynthesis	osa00770	3	0.700391	0.886277	Q6YZH8|Q69TF4|Q6AT43	http://www.genome.jp/kegg-bin/show_pathway?osa00770/osa:4339583%09red/osa:4346318%09red/osa:4340439%09red
Sphingolipid metabolism	osa00600	3	0.727138	0.898823	Q52RG7|Q6ZHJ6|Q10P01	http://www.genome.jp/kegg-bin/show_pathway?osa00600/osa:4332274%09red/osa:4330439%09red/osa:4326459%09red
Arginine biosynthesis	osa00220	3	0.727138	0.898823	Q10MK5|Q6ZGS9|Q7X7N2	http://www.genome.jp/kegg-bin/show_pathway?osa00220/osa:4334912%09red/osa:4332596%09red/osa:4330380%09red
Steroid biosynthesis	osa00100	3	0.751974	0.919262	Q69L93|Q7Y0G4|Q6K4V9	http://www.genome.jp/kegg-bin/show_pathway?osa00100/osa:4333071%09red/osa:4342171%09red/osa:4329318%09red
Arginine and proline metabolism	osa00330	3	0.929906	0.972518	Q337H1|Q7X7N2|O04226	http://www.genome.jp/kegg-bin/show_pathway?osa00330/osa:4349012%09red/osa:4334912%09red/osa:4338979%09red
Tyrosine metabolism	osa00350	3	0.929906	0.972518	Q9FUE1|Q10QP0|Q10A46	http://www.genome.jp/kegg-bin/show_pathway?osa00350/osa:4351775%09red/osa:4348152%09red/osa:4331893%09red
RNA polymerase	osa03020	3	0.960568	0.985613	Q8LI69|Q6ATY6|Q7X881	http://www.genome.jp/kegg-bin/show_pathway?osa03020/osa:4343168%09red/osa:4338726%09red/osa:4336254%09red
Non-homologous end-joining	osa03450	2	0.328995	0.846669	Q75LI2|Q7Y239	http://www.genome.jp/kegg-bin/show_pathway?osa03450/osa:4334691%09red/osa:4329409%09red
Vitamin B6 metabolism	osa00750	2	0.385404	0.846669	Q7XCS4|Q6Z6Y1	http://www.genome.jp/kegg-bin/show_pathway?osa00750/osa:4328188%09red/osa:4349122%09red
Glycosaminoglycan degradation	osa00531	2	0.439625	0.846669	Q65XA2|Q5JK28	http://www.genome.jp/kegg-bin/show_pathway?osa00531/osa:4326815%09red/osa:4337620%09red
AGE-RAGE signaling pathway in diabetic complications	osa04933	2	0.53948	0.846669	Q6Z3Y9|Q6Z808	http://www.genome.jp/kegg-bin/show_pathway?osa04933/osa:4344391%09red/osa:4330693%09red
Lysine biosynthesis	osa00300	2	0.664708	0.863101	Q10MQ2|Q67W29	http://www.genome.jp/kegg-bin/show_pathway?osa00300/osa:4332563%09red/osa:4329224%09red
Nicotinate and nicotinamide metabolism	osa00760	2	0.73189	0.902608	Q0D8D4|Q53NI2	http://www.genome.jp/kegg-bin/show_pathway?osa00760/osa:4349979%09red/osa:4342490%09red
Ubiquinone and other terpenoid-quinone biosynthesis	osa00130	2	0.963464	0.985613	Q67W82|Q6ETN3	http://www.genome.jp/kegg-bin/show_pathway?osa00130/osa:4328485%09red/osa:4341718%09red
Sulfur metabolism	osa00920	2	0.971986	0.992429	Q6Z4A7|Q60EA3	http://www.genome.jp/kegg-bin/show_pathway?osa00920/osa:4339248%09red/osa:4343348%09red
Photosynthesis	osa00195	2	0.999998	0.999998	O23877|Q5N7C3	http://www.genome.jp/kegg-bin/show_pathway?osa00195/osa:4342399%09red/osa:9270637%09red
C5-Branched dibasic acid metabolism	osa00660	1	0.611195	0.846669	Q6Z702	http://www.genome.jp/kegg-bin/show_pathway?osa00660/osa:4328147%09red
Glycosphingolipid biosynthesis - ganglio series	osa00604	1	0.667856	0.863523	Q65XA2	http://www.genome.jp/kegg-bin/show_pathway?osa00604/osa:4337620%09red
ABC transporters	osa02010	1	0.716265	0.897853	Q8GU81	http://www.genome.jp/kegg-bin/show_pathway?osa02010/osa:4324720%09red
Riboflavin metabolism	osa00740	1	0.716265	0.897853	Q0E079	http://www.genome.jp/kegg-bin/show_pathway?osa00740/osa:4329733%09red
Limonene and pinene degradation	osa00903	1	0.757622	0.919262	Q0DND2	http://www.genome.jp/kegg-bin/show_pathway?osa00903/osa:4334183%09red
Glycosphingolipid biosynthesis - globo series	osa00603	1	0.757622	0.919262	Q65XA2	http://www.genome.jp/kegg-bin/show_pathway?osa00603/osa:4337620%09red
Thiamine metabolism	osa00730	1	0.792955	0.919262	Q6YU51	http://www.genome.jp/kegg-bin/show_pathway?osa00730/osa:4342614%09red
Brassinosteroid biosynthesis	osa00905	1	0.792955	0.919262	Q8LQ34	http://www.genome.jp/kegg-bin/show_pathway?osa00905/osa:4324809%09red
Monobactam biosynthesis	osa00261	1	0.792955	0.919262	Q67W29	http://www.genome.jp/kegg-bin/show_pathway?osa00261/osa:4329224%09red
Other glycan degradation	osa00511	1	0.889777	0.956018	Q65XA2	http://www.genome.jp/kegg-bin/show_pathway?osa00511/osa:4337620%09red
One carbon pool by folate	osa00670	1	0.889777	0.956018	Q75HE6	http://www.genome.jp/kegg-bin/show_pathway?osa00670/osa:4334554%09red
Taurine and hypotaurine metabolism	osa00430	1	0.905853	0.964567	B7ECN1	http://www.genome.jp/kegg-bin/show_pathway?osa00430/osa:4335026%09red
Histidine metabolism	osa00340	1	0.919586	0.968558	Q6ESZ9	http://www.genome.jp/kegg-bin/show_pathway?osa00340/osa:4329593%09red
Fatty acid elongation	osa00062	1	0.977236	0.995886	Q336S3	http://www.genome.jp/kegg-bin/show_pathway?osa00062/osa:4349396%09red
beta-Alanine metabolism	osa00410	1	0.985823	0.999998	Q6ZDX3	http://www.genome.jp/kegg-bin/show_pathway?osa00410/osa:4344267%09red
Nitrogen metabolism	osa00910	1	0.987893	0.999998	Q69RJ0	http://www.genome.jp/kegg-bin/show_pathway?osa00910/osa:4344164%09red
Base excision repair	osa03410	1	0.995307	0.999998	Q75LI2	http://www.genome.jp/kegg-bin/show_pathway?osa03410/osa:4334691%09red

## Sheet: (f) ST3 vs IT3 UP
Supplementary Table 3f: KEGG PATHWAY analysis for down regulated DEGs under low light condition between samples ST3 vs IT3 up-regulated
##Databases: KEGG PATHWAY
##Statistical test method: hypergeometric test / Fisher's exact test
##FDR correction method: Benjamini and Hochberg
ST3 vs IT3 UP
#Term	ID	Gene number	P-Value	Corrected P-Value	Gene	Hyperlink
Metabolic pathways	osa01100	59	0.266153	0.681148	Q652A8|Q0JBF1|Q6YZX5|Q10QH1|Q5U1P8|Q0DGG8|Q6ET88|Q0E0C6|Q6Z4I1|Q6H5W1|Q2QWU7|Q6K4J4|P12331|Q5VRH4|Q6Z0Z9|Q7XZW5|Q9SDJ2|Q84PB4|Q9AS12|Q8W0E6|Q2QWN3|Q8GTK7|Q6Z2L5|Q2QTJ1|P18566|Q6ZJ41|Q6ZGL5|Q6ZF30|Q2QTJ7|Q0DG05|Q6YUU2|Q40677|Q8H4P7|Q0D5P8|Q6Z4H0|Q65XK3|Q7XXS4|Q69QR4|Q8H3I6|P0C587|Q84PA4|Q8GTK4|Q5JMA6|Q2MJA8|Q9SMB1|Q69X22|Q8GSQ1|Q2RAP0|Q10LV7|P92683|Q2QM69|Q0JHF8|Q2KNB4|Q0J0G1|Q6ZJ19|Q7XSN8|Q10QN9|…	http://www.genome.jp/kegg-bin/show_pathway?osa01100/osa:4349044%09red/osa:4349749%09red/osa:4326516%09red/osa:4326901%09red/osa:4330260%09red/osa:4332925%09red/osa:4333399%09red/osa:4346094%09red/osa:4343443%09red/osa:4332431%09red/osa:4348331%09red/osa:4332745%09red/osa:4344539%09red/osa:4347336%09red/osa:4347547%09red/osa:4342370%09red/osa:4344854%09red/osa:4352016%09red/osa:4352014%09red/osa:4…
Biosynthesis of secondary metabolites	osa01110	30	0.462388	0.760278	Q6YZX5|Q10QH1|Q5U1P8|Q0DGG8|Q6ET88|Q0E0C6|Q6Z4I1|Q6H5W1|Q2QWU7|Q6K4J4|Q7XZW5|Q9SDJ2|Q9AS12|Q6Z8Z7|Q6Z2L5|Q6YUU2|Q40677|Q6Z4H0|Q65XK3|Q69QR4|P0C587|Q69X22|Q8GSQ1|Q2RAP0|Q2QM69|Q0JHF8|Q2KNB4|Q0J0G1|Q10QN9|Q339V1	http://www.genome.jp/kegg-bin/show_pathway?osa01110/osa:4349044%09red/osa:4349749%09red/osa:4326516%09red/osa:4326901%09red/osa:4330260%09red/osa:4332925%09red/osa:4333399%09red/osa:4325071%09red/osa:4347336%09red/osa:4347547%09red/osa:4344854%09red/osa:4328572%09red/osa:4343843%09red/osa:4352791%09red/osa:4331894%09red/osa:4330090%09red/osa:4339425%09red/osa:4348331%09red/osa:4331941%09red/osa:4…
Carbon metabolism	osa01200	14	0.0555592	0.642149	Q10QH1|Q40677|Q0DGG8|Q6Z2L5|Q65XK3|Q6Z4H0|Q0JHF8|Q2KNB4|Q2QWU7|Q2QTJ7|Q2QTJ1|Q10QN9|Q7XZW5|P18566	http://www.genome.jp/kegg-bin/show_pathway?osa01200/osa:4331894%09red/osa:4325071%09red/osa:4334274%09red/osa:4352016%09red/osa:4351678%09red/osa:4352014%09red/osa:4339425%09red/osa:4339674%09red/osa:4331941%09red/osa:4349897%09red/osa:4343843%09red/osa:4328168%09red/osa:4326516%09red/osa:4352021%09red
Photosynthesis	osa00195	12	0.000455875	0.188269	Q850T5|Q10LV7|Q8H4P7|Q84PA4|Q0D5P8|Q7XTG4|Q2QWN3|Q0DG05|Q6ZJ41|Q8GTK4|Q84NW1|Q84PB4	http://www.genome.jp/kegg-bin/show_pathway?osa00195/osa:4342370%09red/osa:4351694%09red/osa:4335799%09red/osa:4342395%09red/osa:4346326%09red/osa:4343515%09red/osa:4333624%09red/osa:4339593%09red/osa:4332745%09red/osa:4344539%09red/osa:4332431%09red/osa:4343366%09red
Plant hormone signal transduction	osa04075	9	0.207049	0.642149	Q0D3H8|Q7G7J6|Q2QXY3|Q6VAK4|Q6L545|Q0IWG4|Q5Z749|Q6H5Z4|Q2HWG4	http://www.genome.jp/kegg-bin/show_pathway?osa04075/osa:4347886%09red/osa:4335937%09red/osa:4349090%09red/osa:4344334%09red/osa:4333860%09red/osa:4351462%09red/osa:4340939%09red/osa:9270643%09red/osa:4338764%09red
Carbon fixation in photosynthetic organisms	osa00710	6	0.0646616	0.642149	Q40677|Q0JHF8|Q2QTJ1|Q2QTJ7|Q7XZW5|P18566	http://www.genome.jp/kegg-bin/show_pathway?osa00710/osa:4325071%09red/osa:4334274%09red/osa:4352016%09red/osa:4352014%09red/osa:4349897%09red/osa:4352021%09red
Endocytosis	osa04144	6	0.263646	0.681148	Q69X22|Q6L4C8|Q5Z4L5|Q5Z9N6|Q10NA1|Q6ESB7	http://www.genome.jp/kegg-bin/show_pathway?osa04144/osa:4341467%09red/osa:4331267%09red/osa:4340850%09red/osa:4342079%09red/osa:4332420%09red/osa:4338640%09red
Glycolysis / Gluconeogenesis	osa00010	6	0.312475	0.683242	Q40677|Q2KNB4|Q0JHF8|Q6H5W1|Q2QWU7|Q10QN9	http://www.genome.jp/kegg-bin/show_pathway?osa00010/osa:4331894%09red/osa:4325071%09red/osa:4326516%09red/osa:4351678%09red/osa:4330090%09red/osa:4349897%09red
RNA transport	osa03013	6	0.394252	0.720624	Q7F7I7|Q8RZU9|Q0D5W6|Q75M19|Q6H8B1|Q5QN03	http://www.genome.jp/kegg-bin/show_pathway?osa03013/osa:4324359%09red/osa:4325312%09red/osa:4327063%09red/osa:4337552%09red/osa:4328713%09red/osa:4343445%09red
Oxidative phosphorylation	osa00190	6	0.500293	0.760278	P92683|Q6ZJ19|Q84PA4|Q6Z0Z9|Q84NW1|Q8GTK7	http://www.genome.jp/kegg-bin/show_pathway?osa00190/osa:4325317%09red/osa:4343288%09red/osa:4329623%09red/osa:4343366%09red/osa:4346289%09red/osa:4332431%09red
Biosynthesis of amino acids	osa01230	6	0.705419	0.863661	Q10QH1|Q40677|Q0DGG8|Q65XK3|Q6Z4I1|Q6Z2L5	http://www.genome.jp/kegg-bin/show_pathway?osa01230/osa:4339425%09red/osa:4349897%09red/osa:4331941%09red/osa:4339674%09red/osa:4328168%09red/osa:4342620%09red
Photosynthesis - antenna proteins	osa00196	5	0.000831212	0.188269	P12331|Q8W0E6|Q6ZL95|Q6ZF30|Q6YWJ7	http://www.genome.jp/kegg-bin/show_pathway?osa00196/osa:4343604%09red/osa:4324705%09red/osa:4343709%09red/osa:4324599%09red/osa:4345663%09red
SNARE interactions in vesicular transport	osa04130	5	0.00895455	0.507051	Q10RB1|Q0DYC1|Q6Z2M4|Q7XIE2|Q9LWK1	http://www.genome.jp/kegg-bin/show_pathway?osa04130/osa:4340278%09red/osa:4328159%09red/osa:4342474%09red/osa:4330446%09red/osa:4331733%09red
Galactose metabolism	osa00052	5	0.0375396	0.642149	Q652A8|Q2KNB4|Q0JBF1|Q40710|Q6ZGL5	http://www.genome.jp/kegg-bin/show_pathway?osa00052/osa:4336515%09red/osa:4328091%09red/osa:4326516%09red/osa:4344351%09red/osa:4347638%09red
Glutathione metabolism	osa00480	5	0.108193	0.642149	Q8S718|Q69RL1|Q10L56|Q65XK3|Q9SMB1	http://www.genome.jp/kegg-bin/show_pathway?osa00480/osa:4343183%09red/osa:4349202%09red/osa:4339674%09red/osa:4332876%09red/osa:4342996%09red
Ubiquitin mediated proteolysis	osa04120	5	0.221606	0.642149	Q8SBC1|Q69JN7|Q7XJX7|Q651E8|Q7XE44	http://www.genome.jp/kegg-bin/show_pathway?osa04120/osa:4337175%09red/osa:4348713%09red/osa:4334386%09red/osa:4347721%09red/osa:4346639%09red
Phenylpropanoid biosynthesis	osa00940	5	0.399912	0.72517	Q5U1P8|Q69QR4|Q6K4J4|Q0J0G1|Q9AS12	http://www.genome.jp/kegg-bin/show_pathway?osa00940/osa:4347547%09red/osa:4326970%09red/osa:4332925%09red/osa:4347397%09red/osa:4347336%09red
Starch and sucrose metabolism	osa00500	5	0.672761	0.851287	Q2KNB4|Q0J0G1|Q0JBF1|Q2MJA8|Q6ZGL5	http://www.genome.jp/kegg-bin/show_pathway?osa00500/osa:4347547%09red/osa:4336515%09red/osa:4346094%09red/osa:4326516%09red/osa:4328091%09red
Ribosome	osa03010	5	0.997622	0.997622	Q10NM5|Q6K667|Q9ZWF5|Q7F225|Q6ZC61	http://www.genome.jp/kegg-bin/show_pathway?osa03010/osa:4344476%09red/osa:4332348%09red/osa:4339648%09red/osa:4342219%09red/osa:4329423%09red
Pentose phosphate pathway	osa00030	4	0.139294	0.642149	Q0JHF8|Q6Z2L5|Q40677|Q6Z4H0	http://www.genome.jp/kegg-bin/show_pathway?osa00030/osa:4328168%09red/osa:4349897%09red/osa:4343843%09red/osa:4325071%09red
Glyoxylate and dicarboxylate metabolism	osa00630	4	0.208502	0.642149	Q2QTJ1|Q7XZW5|Q2QTJ7|P18566	http://www.genome.jp/kegg-bin/show_pathway?osa00630/osa:4334274%09red/osa:4352016%09red/osa:4352021%09red/osa:4352014%09red
Cysteine and methionine metabolism	osa00270	4	0.349286	0.706841	Q0DGG8|Q10QH1|Q9SMB1|Q7XZW5	http://www.genome.jp/kegg-bin/show_pathway?osa00270/osa:4339425%09red/osa:4342996%09red/osa:4334274%09red/osa:4331941%09red
mRNA surveillance pathway	osa03015	4	0.437258	0.744653	Q0E2S4|Q7Y011|Q53PI0|Q69R94	http://www.genome.jp/kegg-bin/show_pathway?osa03015/osa:4344390%09red/osa:4333730%09red/osa:4349923%09red/osa:4328734%09red
Plant-pathogen interaction	osa04626	4	0.536296	0.760278	Q8RYR1|Q9AWK2|Q0JC44|Q75KA8	http://www.genome.jp/kegg-bin/show_pathway?osa04626/osa:4334250%09red/osa:4324037%09red/osa:4326180%09red/osa:4336258%09red
Amino sugar and nucleotide sugar metabolism	osa00520	4	0.536296	0.760278	Q652A8|Q2KNB4|Q2MJA8|Q6ZGL5	http://www.genome.jp/kegg-bin/show_pathway?osa00520/osa:4328091%09red/osa:4346094%09red/osa:4326516%09red/osa:4347638%09red
Protein processing in endoplasmic reticulum	osa04141	4	0.889974	0.946381	Q10NA1|Q69JN7|Q651E8|Q7XE44	http://www.genome.jp/kegg-bin/show_pathway?osa04141/osa:4332420%09red/osa:4348713%09red/osa:4347721%09red/osa:4346639%09red
Tyrosine metabolism	osa00350	3	0.14769	0.642149	Q6H5W1|Q5VRH4|Q10QN9	http://www.genome.jp/kegg-bin/show_pathway?osa00350/osa:4331894%09red/osa:4330090%09red/osa:4339844%09red
Citrate cycle (TCA cycle)	osa00020	3	0.265745	0.681148	Q2QWU7|Q7XZW5|Q65XK3	http://www.genome.jp/kegg-bin/show_pathway?osa00020/osa:4334274%09red/osa:4339674%09red/osa:4351678%09red
Fructose and mannose metabolism	osa00051	3	0.343165	0.706841	Q0JHF8|Q2KNB4|Q40677	http://www.genome.jp/kegg-bin/show_pathway?osa00051/osa:4325071%09red/osa:4326516%09red/osa:4349897%09red
Phagosome	osa04145	3	0.528594	0.760278	Q6ZHA3|Q6Z0Z9|Q0DYC1	http://www.genome.jp/kegg-bin/show_pathway?osa04145/osa:4328116%09red/osa:4330446%09red/osa:4329623%09red
Spliceosome	osa03040	3	0.929926	0.979933	Q0D4V3|Q10NA1|Q5SNN4	http://www.genome.jp/kegg-bin/show_pathway?osa03040/osa:4332420%09red/osa:4340263%09red/osa:4343831%09red
Zeatin biosynthesis	osa00908	2	0.0955771	0.642149	Q5ZAY9|Q7XQJ5	http://www.genome.jp/kegg-bin/show_pathway?osa00908/osa:4327887%09red/osa:4336683%09red
Nitrogen metabolism	osa00910	2	0.2711	0.681148	Q2QXK5|Q42997	http://www.genome.jp/kegg-bin/show_pathway?osa00910/osa:4326014%09red/osa:4351529%09red
Sulfur metabolism	osa00920	2	0.349486	0.706841	Q0DGG8|Q10QH1	http://www.genome.jp/kegg-bin/show_pathway?osa00920/osa:4339425%09red/osa:4331941%09red
Basal transcription factors	osa03022	2	0.387686	0.720624	Q6Z8D5|Q6ZB67	http://www.genome.jp/kegg-bin/show_pathway?osa03022/osa:9270043%09red/osa:4345330%09red
Porphyrin and chlorophyll metabolism	osa00860	2	0.400204	0.72517	P0C587|Q9SDJ2	http://www.genome.jp/kegg-bin/show_pathway?osa00860/osa:4349044%09red/osa:4326901%09red
Fatty acid degradation	osa00071	2	0.412602	0.741618	Q6H5W1|Q10QN9	http://www.genome.jp/kegg-bin/show_pathway?osa00071/osa:4331894%09red/osa:4330090%09red
alpha-Linolenic acid metabolism	osa00592	2	0.424871	0.744653	Q6Z8Z7|Q0E0C6	http://www.genome.jp/kegg-bin/show_pathway?osa00592/osa:4329684%09red/osa:4328040%09red
Terpenoid backbone biosynthesis	osa00900	2	0.437007	0.744653	Q6ET88|Q339V1	http://www.genome.jp/kegg-bin/show_pathway?osa00900/osa:4330260%09red/osa:4348331%09red
Ascorbate and aldarate metabolism	osa00053	2	0.449002	0.756308	Q2RAP0|Q6Z4I1	http://www.genome.jp/kegg-bin/show_pathway?osa00053/osa:4349749%09red/osa:4342620%09red
Peroxisome	osa04146	2	0.725312	0.871017	Q339V1|Q65XK3	http://www.genome.jp/kegg-bin/show_pathway?osa04146/osa:4348331%09red/osa:4339674%09red
Pyruvate metabolism	osa00620	2	0.739229	0.87283	Q2QWU7|Q7XZW5	http://www.genome.jp/kegg-bin/show_pathway?osa00620/osa:4334274%09red/osa:4351678%09red
Purine metabolism	osa00230	2	0.931953	0.979933	Q6Z2L5|Q6YZX5	http://www.genome.jp/kegg-bin/show_pathway?osa00230/osa:4328168%09red/osa:4344854%09red
Thiamine metabolism	osa00730	1	0.300715	0.682179	Q7XXS4	http://www.genome.jp/kegg-bin/show_pathway?osa00730/osa:4343443%09red
Brassinosteroid biosynthesis	osa00905	1	0.300715	0.682179	Q8GSQ1	http://www.genome.jp/kegg-bin/show_pathway?osa00905/osa:4333399%09red
Arachidonic acid metabolism	osa00590	1	0.325302	0.683242	Q10L56	http://www.genome.jp/kegg-bin/show_pathway?osa00590/osa:4332876%09red
AGE-RAGE signaling pathway in diabetic complications	osa04933	1	0.325302	0.683242	Q6ZHA3	http://www.genome.jp/kegg-bin/show_pathway?osa04933/osa:4328116%09red
Stilbenoid, diarylheptanoid and gingerol biosynthesis	osa00945	1	0.349028	0.706841	Q69QR4	http://www.genome.jp/kegg-bin/show_pathway?osa00945/osa:4347397%09red
Histidine metabolism	osa00340	1	0.435899	0.744653	Q6Z4I1	http://www.genome.jp/kegg-bin/show_pathway?osa00340/osa:4342620%09red
Biotin metabolism	osa00780	1	0.49338	0.760278	Q8H3I6	http://www.genome.jp/kegg-bin/show_pathway?osa00780/osa:4343906%09red
Flavonoid biosynthesis	osa00941	1	0.49338	0.760278	Q69QR4	http://www.genome.jp/kegg-bin/show_pathway?osa00941/osa:4347397%09red
Ether lipid metabolism	osa00565	1	0.511212	0.760278	Q69X22	http://www.genome.jp/kegg-bin/show_pathway?osa00565/osa:4341467%09red
Carotenoid biosynthesis	osa00906	1	0.605805	0.800565	Q6YUU2	http://www.genome.jp/kegg-bin/show_pathway?osa00906/osa:4328572%09red
beta-Alanine metabolism	osa00410	1	0.619692	0.804801	Q9SMB1	http://www.genome.jp/kegg-bin/show_pathway?osa00410/osa:4342996%09red
Mismatch repair	osa03430	1	0.646019	0.829027	Q5VR41	http://www.genome.jp/kegg-bin/show_pathway?osa03430/osa:4325353%09red
Cyanoamino acid metabolism	osa00460	1	0.670529	0.851169	Q0J0G1	http://www.genome.jp/kegg-bin/show_pathway?osa00460/osa:4347547%09red
Ubiquinone and other terpenoid-quinone biosynthesis	osa00130	1	0.682142	0.854745	Q2QM69	http://www.genome.jp/kegg-bin/show_pathway?osa00130/osa:4352791%09red
Phenylalanine metabolism	osa00360	1	0.682142	0.854745	Q69QR4	http://www.genome.jp/kegg-bin/show_pathway?osa00360/osa:4347397%09red
Phosphatidylinositol signaling system	osa04070	1	0.71459	0.868975	Q6Z4I1	http://www.genome.jp/kegg-bin/show_pathway?osa04070/osa:4342620%09red
Arginine and proline metabolism	osa00330	1	0.724655	0.871017	Q9SMB1	http://www.genome.jp/kegg-bin/show_pathway?osa00330/osa:4342996%09red
Homologous recombination	osa03440	1	0.743736	0.87283	Q53QJ3	http://www.genome.jp/kegg-bin/show_pathway?osa03440/osa:4350329%09red
Pentose and glucuronate interconversions	osa00040	1	0.743736	0.87283	Q6ZGL5	http://www.genome.jp/kegg-bin/show_pathway?osa00040/osa:4328091%09red
Inositol phosphate metabolism	osa00562	1	0.752776	0.878886	Q6Z4I1	http://www.genome.jp/kegg-bin/show_pathway?osa00562/osa:4342620%09red
Fatty acid biosynthesis	osa00061	1	0.752776	0.878886	Q8H3I6	http://www.genome.jp/kegg-bin/show_pathway?osa00061/osa:4343906%09red
2-Oxocarboxylic acid metabolism	osa01210	1	0.761499	0.87967	Q65XK3	http://www.genome.jp/kegg-bin/show_pathway?osa01210/osa:4339674%09red
Glycerolipid metabolism	osa00561	1	0.785868	0.890976	Q69PT1	http://www.genome.jp/kegg-bin/show_pathway?osa00561/osa:4340911%09red
Aminoacyl-tRNA biosynthesis	osa00970	1	0.807755	0.907004	Q2R1C1	http://www.genome.jp/kegg-bin/show_pathway?osa00970/osa:4350906%09red
Glycine, serine and threonine metabolism	osa00260	1	0.845065	0.920227	Q7XSN8	http://www.genome.jp/kegg-bin/show_pathway?osa00260/osa:4336624%09red
Glycerophospholipid metabolism	osa00564	1	0.879568	0.939727	Q69X22	http://www.genome.jp/kegg-bin/show_pathway?osa00564/osa:4341467%09red
Fatty acid metabolism	osa01212	1	0.887936	0.946381	Q8H3I6	http://www.genome.jp/kegg-bin/show_pathway?osa01212/osa:4343906%09red
Proteasome	osa03050	1	0.899414	0.954179	Q9LSU1	http://www.genome.jp/kegg-bin/show_pathway?osa03050/osa:4350922%09red
Ribosome biogenesis in eukaryotes	osa03008	1	0.90972	0.962858	Q7F7I7	http://www.genome.jp/kegg-bin/show_pathway?osa03008/osa:4325312%09red
RNA degradation	osa03018	1	0.932342	0.979933	Q10R99	http://www.genome.jp/kegg-bin/show_pathway?osa03018/osa:4331740%09red

## Sheet: (g) ST5 vs IT5 Down
Supplementary Table 3g: KEGG PATHWAY analysis for down regulated DEGs under low light condition between samples ST5 vs IT5 down-regulated
##Databases: KEGG PATHWAY
##Statistical test method: hypergeometric test / Fisher's exact test
##FDR correction method: Benjamini and Hochberg
ST5 vs IT5 Down
#Term	ID	Gene number	P-Value	Corrected P-Value	Gene
Metabolic pathways	osa01100	92	0.224716	0.759447	Q75IZ9|Q6ATS0|Q75LB3|Q8GTK4|Q6F2Z1|Q10N17|Q7XV11|Q60EM2|Q10CU9|Q5I396|Q5VRM7|Q5N8G1|Q0DGG8|Q10FE9|Q53N83|Q6AVT2|P0C587|Q8H2P0|Q53NI2|Q10NX2|Q0INY7|Q8LJ81|Q2QNN5|B9F813|Q6ET88|Q6K4J4|Q84PB4|Q9AR38|Q9SNK3|Q8W0E6|Q10CS9|Q7XBW0|P0C512|Q8L472|Q6ASW3|Q0DG05|Q6YUU2|Q0D5P8|Q5QNA5|Q2QMG2|Q6L4R5|Q6ZGZ4|Q5WMX9|Q0JHF8|Q2QTJ1|Q75II7|Q75W16|Q7XI92|Q2QWU7|Q6YX79|P14655|P41344|Q7XKF3|Q6ZGL5|Q7XTJ3|P14717|Q84NP7|…
Biosynthesis of secondary metabolites	osa01110	47	0.439334	0.858803	Q7XI92|Q2QNN5|Q7X7I6|Q0DG35|Q75IZ9|Q6ET88|Q6ATS0|Q650W1|Q2QWU7|Q6K4J4|P15280|O04226|Q7XKF3|Q10CU9|Q7XTJ3|P14717|Q5CCK1|Q6Z2T8|Q6Z8Z7|Q33AE4|O22567|Q10N17|Q10CS9|Q9AR38|Q5VRM7|Q84NP7|Q67W82|Q5N8G1|A3C6G9|Q0DGG8|Q6YUU2|Q8H7T7|Q10S58|Q65XK0|Q7X7H3|Q6AVT2|P0C587|Q69K00|Q7FAT9|Q10NX2|Q8GSQ1|B9FK36|Q8H2P0|Q0JHF8|Q10S82|Q8LJ81|Q75W16
Carbon metabolism	osa01200	20	0.0584777	0.759447	Q10NX2|Q6ASW3|Q0DGG8|Q7FAT9|Q9SNK3|Q2QTJ1|Q0JHF8|Q7X7I6|Q75IZ9|Q10S58|Q10CS9|Q7X7H3|Q5QNA5|Q0INY7|Q2QWU7|B9F813|Q10S82|Q69K00|Q7XTJ3|P0C512
Photosynthesis	osa00195	15	0.00103702	0.2157	Q0DG05|Q0JG75|Q10LV7|Q6EP57|Q0D5P8|Q850T5|Q0J8M2|Q7XTG4|Q84NW1|Q943K1|Q8GTK4|P41344|Q69S39|Q8L472|Q84PB4
Ribosome	osa03010	13	0.977796	0.994531	Q8H7V0|Q93VC6|Q8SAY0|Q6I629|Q6H8H3|Q10NM5|Q7XEU1|Q67W51|Q6ZC61|Q6K241|Q9AYT6|Q5Z890|Q60E13
Biosynthesis of amino acids	osa01230	12	0.427098	0.858803	Q8H7T7|Q0DGG8|Q0DG35|P14655|Q10S58|Q65XK0|Q10N17|Q10CS9|Q650W1|Q69K00|O04226|Q75W16
Carbon fixation in photosynthetic organisms	osa00710	11	0.00623495	0.759447	Q10NX2|Q7FAT9|Q9SNK3|Q0INY7|B9F813|Q10CS9|Q5QNA5|Q0JHF8|Q2QTJ1|Q69K00|P0C512
Glyoxylate and dicarboxylate metabolism	osa00630	9	0.0147516	0.759447	A3C6G9|Q7FAT9|Q0INY7|Q7X7H3|Q2QTJ1|Q10S82|P14655|Q69RJ0|P0C512
RNA transport	osa03013	9	0.396523	0.841358	Q5JN45|Q336P7|Q84LG6|Q65XI3|Q84PB3|B9FXV5|Q5QN03|Q84M87|Q8H3A7
Starch and sucrose metabolism	osa00500	9	0.534953	0.858803	Q6Z2T8|Q53JI9|P15280|Q6AVT2|Q33AE4|Q5JNJ1|Q75II7|Q10CU9|Q6ZGL5
Plant hormone signal transduction	osa04075	8	0.787789	0.892381	Q0JLP9|B9FCJ1|Q7G7J6|Q6YVT1|Q7XKA8|Q7XBY6|Q942A1|Q6YVY0
Ribosome biogenesis in eukaryotes	osa03008	7	0.0973745	0.759447	Q2QMC2|B7F947|Q336P7|Q5VRN1|Q2QY33|Q84M87|Q7EZC9
Pyruvate metabolism	osa00620	7	0.132688	0.759447	Q10NX2|Q7XTJ3|Q7FAT9|B9FK36|Q5QNA5|Q2QWU7|Q5Z6P5
Amino sugar and nucleotide sugar metabolism	osa00520	7	0.399955	0.841358	Q10PW1|P15280|Q6AVT2|Q33AE4|Q6YX79|Q0JAB2|Q6ZGL5
Protein processing in endoplasmic reticulum	osa04141	7	0.88115	0.932718	Q67UH2|Q7XE44|Q6F2Z1|Q943K7|Q6H806|Q6ZG25|Q0JB88
Ubiquitin mediated proteolysis	osa04120	6	0.386464	0.841358	Q65XE1|Q5JL96|Q5JM92|Q10MU6|Q7XE44|Q5W724
mRNA surveillance pathway	osa03015	6	0.435229	0.858803	Q5JN45|Q0E2S4|Q84ZR9|Q6ZBP8|Q6Z6M0|Q65XI3
Phenylpropanoid biosynthesis	osa00940	6	0.62585	0.858803	Q9LRE9|Q6K4J4|Q8H2P0|P14717|Q67W82|Q10CU9
Glycolysis / Gluconeogenesis	osa00010	6	0.716357	0.858803	Q10NX2|Q7XTJ3|Q0JHF8|Q2QWU7|Q33AE4|Q69K00
Phosphatidylinositol signaling system	osa04070	5	0.0567216	0.759447	Q5KQK1|Q7XBW0|Q6Z3Y9|Q6AVJ1|Q2QT46
Inositol phosphate metabolism	osa00562	5	0.0798275	0.759447	Q5KQK1|Q7XBW0|Q6Z3Y9|Q2QT46|Q69K00
Pentose phosphate pathway	osa00030	5	0.201613	0.759447	Q7X7I6|Q0JHF8|Q75IZ9|Q33AE4|Q10CS9
Spliceosome	osa03040	5	0.947732	0.975883	Q7XDP6|Q6K975|Q10L03|Q6ZC63|Q943K7
Photosynthesis - antenna proteins	osa00196	4	0.0240236	0.759447	Q53N83|Q8W0E6|Q7XV11|Q6Z7Q1
Nitrogen metabolism	osa00910	4	0.0831225	0.759447	Q69RJ0|Q0DG35|Q7F2G3|P14655
Porphyrin and chlorophyll metabolism	osa00860	4	0.177865	0.759447	Q9AR38|Q7XKF3|P0C587|Q6ATS0
Terpenoid backbone biosynthesis	osa00900	4	0.211389	0.759447	O22567|Q6ET88|Q7XI92|Q5N8G1
Citrate cycle (TCA cycle)	osa00020	4	0.307373	0.779677	Q10NX2|Q7XTJ3|Q2QWU7|Q7FAT9
Glutathione metabolism	osa00480	4	0.537534	0.858803	Q7X7I6|Q69SV0|Q75IZ9|Q0JEQ2
Peroxisome	osa04146	4	0.570685	0.858803	Q75LB3|Q337M1|Q10S82|P93407
Phagosome	osa04145	4	0.632794	0.858803	Q5KQK1|P28752|Q6L4R5|Q6ZG25
Cysteine and methionine metabolism	osa00270	4	0.679919	0.858803	Q7FAT9|Q0DGG8|Q10S58|Q8H7T7
Endocytosis	osa04144	4	0.897922	0.940896	Q5Z4L5|Q6ESB7|Q943K7|Q8LNU2
Oxidative phosphorylation	osa00190	4	0.975258	0.994381	Q5N9F4|Q8L6I2|Q84NW1|Q6L4R5
Glycosaminoglycan degradation	osa00531	3	0.0185695	0.759447	Q10PW1|Q0DGD7|Q5WMX9
Other glycan degradation	osa00511	3	0.0516417	0.759447	Q10PW1|Q10A56|Q0DGD7
Folate biosynthesis	osa00790	3	0.0516417	0.759447	Q5NAM3|Q10SU1|Q0E243
Glycosylphosphatidylinositol(GPI)-anchor biosynthesis	osa00563	3	0.0794123	0.759447	Q10FE9|Q6ZGZ4|Q2QQC9
Pantothenate and CoA biosynthesis	osa00770	3	0.136612	0.759447	Q8H7T7|Q6ZLC4|Q65XK0
Carotenoid biosynthesis	osa00906	3	0.189778	0.759447	Q8LJ81|Q6YUU2|C7AU21
Regulation of autophagy	osa04140	3	0.189778	0.759447	Q5KQK1|Q6H657|Q5ZDX5
Circadian rhythm - plant	osa04712	3	0.20381	0.759447	Q10MG9|Q0D3B6|Q10N34
Phenylalanine, tyrosine and tryptophan biosynthesis	osa00400	3	0.396543	0.841358	Q650W1|Q10N17|Q75W16
Aminoacyl-tRNA biosynthesis	osa00970	3	0.482993	0.858803	Q2R1C1|Q10Q53|Q6ZGC2
Galactose metabolism	osa00052	3	0.523978	0.858803	Q33AE4|Q0DGD7|Q6ZGL5
Fructose and mannose metabolism	osa00051	3	0.62381	0.858803	Q6ASW3|Q0JHF8|Q69K00
Fatty acid metabolism	osa01212	3	0.668038	0.858803	Q75LB3|Q6ZGW6|B9FK36
Glycosphingolipid biosynthesis - ganglio series	osa00604	2	0.0654316	0.759447	Q10PW1|Q0DGD7
Brassinosteroid biosynthesis	osa00905	2	0.115631	0.759447	Q8GSQ1|Q5CCK1
Valine, leucine and isoleucine biosynthesis	osa00290	2	0.192207	0.759447	Q8H7T7|Q65XK0
Lysine degradation	osa00310	2	0.373996	0.840455	Q7XN04|Q5JK06
N-Glycan biosynthesis	osa00510	2	0.503996	0.858803	Q10MZ3|Q6F2Z1
Ubiquinone and other terpenoid-quinone biosynthesis	osa00130	2	0.537842	0.858803	Q6K8R6|Q67W82
Phenylalanine metabolism	osa00360	2	0.537842	0.858803	Q67W82|P14717
Sulfur metabolism	osa00920	2	0.570062	0.858803	Q0DGG8|Q10S58
Base excision repair	osa03410	2	0.570062	0.858803	Q7EYV7|Q9XHW2
Valine, leucine and isoleucine degradation	osa00280	2	0.600625	0.858803	Q8H7T7|Q2QMG2
Basal transcription factors	osa03022	2	0.615282	0.858803	Q0DJF8|Q6Z2N2
Fatty acid biosynthesis	osa00061	2	0.643352	0.858803	Q75LB3|B9FK36
alpha-Linolenic acid metabolism	osa00592	2	0.656769	0.858803	Q2QNN5|Q6Z8Z7
2-Oxocarboxylic acid metabolism	osa01210	2	0.656769	0.858803	Q8H7T7|Q65XK0
Ascorbate and aldarate metabolism	osa00053	2	0.68239	0.858803	Q69SV0|Q0JEQ2
Alanine, aspartate and glutamate metabolism	osa00250	2	0.694604	0.858803	Q0DG35|P14655
Glycerolipid metabolism	osa00561	2	0.694604	0.858803	Q6ASW3|Q5I396
Nucleotide excision repair	osa03420	2	0.804788	0.893736	Q10T59|Q6Z2N2
RNA degradation	osa03018	2	0.92191	0.96119	Q6H7S2|Q109G2
Pyrimidine metabolism	osa00240	2	0.974338	0.994381	Q60EM2|Q8S0I1
Plant-pathogen interaction	osa04626	2	0.981626	0.995992	Q84VG0|Q6K968
Purine metabolism	osa00230	2	0.991121	1	Q84NP7|Q33AE4
Lipoic acid metabolism	osa00785	1	0.28296	0.759447	Q7XRF1
Glycosphingolipid biosynthesis - globo series	osa00603	1	0.392878	0.841358	Q10PW1
Thiamine metabolism	osa00730	1	0.425644	0.858803	O22567
AGE-RAGE signaling pathway in diabetic complications	osa04933	1	0.456645	0.858803	Q6Z3Y9
Selenocompound metabolism	osa00450	1	0.539984	0.858803	Q10Q53
Nicotinate and nicotinamide metabolism	osa00760	1	0.588327	0.858803	Q53NI2
Linoleic acid metabolism	osa00591	1	0.588327	0.858803	Q2QNN5
Propanoate metabolism	osa00640	1	0.670333	0.858803	B9FK36
Sphingolipid metabolism	osa00600	1	0.720947	0.859352	Q0DGD7
Arginine biosynthesis	osa00220	1	0.720947	0.859352	P14655
Tryptophan metabolism	osa00380	1	0.750303	0.889248	Q10S82
Diterpenoid biosynthesis	osa00904	1	0.78866	0.892381	Q5VRM7
Biosynthesis of unsaturated fatty acids	osa01040	1	0.821135	0.901299	Q6ZGW6
Cyanoamino acid metabolism	osa00460	1	0.821135	0.901299	Q10CU9
SNARE interactions in vesicular transport	osa04130	1	0.839968	0.907893	Q33B02
Arginine and proline metabolism	osa00330	1	0.864573	0.924138	O04226
Homologous recombination	osa03440	1	0.878841	0.932647	Q652G9
Pentose and glucuronate interconversions	osa00040	1	0.878841	0.932647	Q6ZGL5
Fatty acid degradation	osa00071	1	0.885402	0.93484	Q75LB3
Protein export	osa03060	1	0.913255	0.954558	Q6ZG25
Glycine, serine and threonine metabolism	osa00260	1	0.944461	0.975883	A3C6G9

## Sheet: (h) ST5 vs IT5 UP
Supplementary Table 3h: KEGG PATHWAY analysis for down regulated DEGs under low light condition between samples ST5 vs IT5 up-regulated
##Databases: KEGG PATHWAY
##Statistical test method: hypergeometric test / Fisher's exact test
##FDR correction method: Benjamini and Hochberg
ST5 vs IT5 UP
#Term	ID	Gene number	P-Value	Corrected P-Value	Gene	Hyperlink
Metabolic pathways	osa01100	291	0.968453	1	Q2R8Z5|Q6YZX5|Q10QH1|Q8S7E1|Q7XKB5|Q2RAK2|Q7XWU3|Q0JBV4|Q0ITU1|Q7XTF2|Q84SP5|Q7XEJ5|Q9LI00|Q7XXS4|Q84JT4|Q84YK8|Q338Z4|Q8H3I4|Q6Z0Z9|Q2QS13|Q8H0B2|Q6Z4E4|Q6ETN3|Q5KQH5|Q5N725|Q94EE9|Q6Z5C5|Q60DX8|Q75IR2|Q6K638|Q0DK00|Q654U8|Q10QP0|Q69T99|Q336S3|P43279|Q10SE7|Q688Y2|Q9SXV0|Q0JDK9|Q9LDN2|Q5SNH5|Q43007|Q6K9N6|Q6H7M1|Q2QXY9|Q5KQI2|Q10MW3|Q9AV39|Q6Z717|Q10S93|Q8LQ68|Q6ZBH5|Q7FAM9|Q8SA35|B7F8I1|O64437|…	http://www.genome.jp/kegg-bin/show_pathway?osa01100/osa:4326266%09red/osa:4344600%09red/osa:4346094%09red/osa:4326901%09red/osa:4331392%09red/osa:4324263%09red/osa:4338546%09red/osa:4348690%09red/osa:4349890%09red/osa:4344058%09red/osa:4347311%09red/osa:4352832%09red/osa:4329959%09red/osa:4346656%09red/osa:4349774%09red/osa:4332681%09red/osa:4340643%09red/osa:4348152%09red/osa:4324066%09red/osa:4…
Biosynthesis of secondary metabolites	osa01110	165	0.74098	0.948163	Q2R8Z5|Q6YZX5|Q10QH1|Q8S7E1|Q7XKB5|Q7XWU3|Q6AUB0|Q8LQN2|Q9LI00|Q43007|Q84YK8|Q6ETN3|Q5KQH5|Q5N725|Q94EE9|Q6Z5C5|Q60DX8|Q75IR2|Q6K638|Q65XE5|Q10QP0|Q69T99|Q10SE7|A3A871|Q7XSZ4|Q5SNH5|Q6K9N6|Q2QXY9|Q10MW3|Q9AV39|Q9SDJ2|Q10S93|Q8LQ68|Q6ZBH5|Q0JBZ8|Q7Y1K4|B7F8I1|Q10MK5|Q94JA2|Q84QT9|P37833|Q8LR75|Q8W1L6|Q5VND2|Q6H6D2|Q6YTT3|Q5NAY4|Q8H3I4|Q2QT64|Q0DND2|Q7XUS2|Q42972|Q2R1V8|Q0JCU7|Q10P61|Q0DCI1|Q654U8|…	http://www.genome.jp/kegg-bin/show_pathway?osa01110/osa:4331836%09red/osa:4348690%09red/osa:4326901%09red/osa:4324263%09red/osa:4347311%09red/osa:4329959%09red/osa:4346656%09red/osa:4340643%09red/osa:4324066%09red/osa:4349433%09red/osa:4328034%09red/osa:4346318%09red/osa:4348834%09red/osa:4330036%09red/osa:4329593%09red/osa:4348152%09red/osa:4324516%09red/osa:4336306%09red/osa:4343710%09red/osa:4…
Ribosome	osa03010	121	7.10276e-05	0.00930614	Q6F331|P35685|P35686|Q6H541|Q6AU10|Q75KZ3|Q8LR04|Q9LWN1|Q6KAJ8|Q5SNH7|Q75IA5|Q0JBZ7|Q9LWD2|P35687|Q0JDZ7|Q6ZIT2|Q9ARZ9|Q7XC31|Q6ZKP0|Q6H7T1|Q0DK10|P41095|Q9AV87|Q6EN44|Q9AV82|Q8H3I3|Q0JAI2|Q8GSE9|Q6K853|Q7XEQ3|Q5SMI4|Q6K8B8|Q8LJU5|Q10MS5|Q10RZ3|Q10L93|Q0IQF7|Q8LNL2|Q69UI1|Q69UI8|Q6YYR2|Q2QXN5|P56724|Q5N9V4|Q9FP55|Q6ER67|Q2R4A1|Q8LH97|Q8H590|P49210|Q943F3|Q6Z8Y5|Q7XVZ0|Q53Q51|Q6EUQ7|Q9LWS2|Q6ZLP8|…	http://www.genome.jp/kegg-bin/show_pathway?osa03010/osa:4330425%09red/osa:4336397%09red/osa:9268508%09red/osa:4344524%09red/osa:4339398%09red/osa:4338938%09red/osa:4329381%09red/osa:4337653%09red/osa:4347899%09red/osa:4347422%09red/osa:4348839%09red/osa:4343945%09red/osa:4339162%09red/osa:4352797%09red/osa:4336307%09red/osa:4348608%09red/osa:4339625%09red/osa:9266509%09red/osa:4342408%09red/osa:4…
Carbon metabolism	osa01200	60	0.141357	0.746313	Q8H3I4|Q10QH1|Q7XKB5|Q2RAK2|Q0JBV4|Q42972|Q42971|Q5NBQ0|Q1WM16|Q6ZL94|Q654L9|Q6F361|Q6Z4E4|Q6ZH92|Q5KQH5|Q5N725|Q53PY7|Q10QP0|P43279|Q9SXP2|Q94JJ0|Q6K5G8|Q5SNH5|Q7XDC8|Q65X97|Q7F280|Q6K9N6|Q0J8A4|Q6ZDY8|Q6Z9G0|Q0DWH1|Q6EUF8|Q7FAH2|Q6YXI1|Q6H6C7|Q9ASK5|Q0DBN4|B7F8I1|Q0D9C4|Q5QMK7|Q10P35|Q69NG5|Q6EUD7|Q6AVA8|Q8LQ68|Q94JA2|P42862|Q5VND2|Q9LI00|P37833|Q8LR75|Q2R480|Q9XEA8|Q75HE6|Q2QXR8|Q7XMP6|Q10QN9|…	http://www.genome.jp/kegg-bin/show_pathway?osa01200/osa:4328812%09red/osa:4337230%09red/osa:4331130%09red/osa:4332253%09red/osa:4340142%09red/osa:4324263%09red/osa:4349782%09red/osa:4349774%09red/osa:4334101%09red/osa:4347311%09red/osa:4352058%09red/osa:4326074%09red/osa:4342124%09red/osa:4341069%09red/osa:4331894%09red/osa:4326769%09red/osa:4342350%09red/osa:4331893%09red/osa:4330016%09red/osa:4…
Biosynthesis of amino acids	osa01230	49	0.178198	0.746313	Q5NAY4|Q10QH1|Q2QLY5|Q7XKB5|Q6H6I1|Q7XUS2|Q6ZGS9|Q5NBQ0|P14656|P14654|Q65X97|Q5KQH5|Q5N725|Q2QXY9|Q6ZG77|Q5VND2|Q93Y73|Q94JJ0|Q0DY86|Q0JEK1|Q5SNH5|Q7F280|Q2QT32|Q0J8A4|Q8GRH8|Q6EUF8|Q7FAH2|Q6H6C7|Q0DBN4|Q2RAK2|Q42971|Q5JN19|Q0JBV4|Q10P35|Q6K5G8|Q2QVC1|Q10MK5|B7F8I1|Q5QMK7|Q7XU28|P37833|Q8LR75|Q53PY7|Q9XEA8|Q6YZH8|Q2QXR8|Q6YTT3|Q7XMP6|Q8RYY6	http://www.genome.jp/kegg-bin/show_pathway?osa01230/osa:4328812%09red/osa:4324282%09red/osa:4337230%09red/osa:4332253%09red/osa:4334188%09red/osa:4324263%09red/osa:4349774%09red/osa:4334101%09red/osa:4335317%09red/osa:4352058%09red/osa:4326074%09red/osa:4351460%09red/osa:9270925%09red/osa:4332596%09red/osa:4336590%09red/osa:4346318%09red/osa:4326889%09red/osa:4345872%09red/osa:4344564%09red/osa:4…
Protein processing in endoplasmic reticulum	osa04141	48	0.10873	0.746313	Q7XQ88|Q6Z7B0|Q851A2|Q6ATF8|Q0JCK5|Q84PD0|Q69JN7|Q2QLM8|Q943E9|Q6ES11|Q6ZDG9|Q8S0V9|Q53LQ0|Q8LQ36|Q84Q77|Q69QQ6|Q0DK00|Q0E4A8|Q6PL11|Q851X7|Q0DJC5|Q10RP0|Q0JDK9|Q5ZAN7|Q6ER68|Q6Z4F3|Q7X6B1|Q9SLY8|Q10Q18|Q84J50|Q0JRD5|Q942L2|Q5N7W3|Q75M08|Q0IN14|Q9SDK4|Q53NM9|Q6Z0Y9|Q84SC7|Q7XCL2|Q5Z9P6|Q67U13|Q5Z6P9|Q93W16|Q9AS33|Q10MI2|Q5Z9N8|P38385	http://www.genome.jp/kegg-bin/show_pathway?osa04141/osa:4331645%09red/osa:4334809%09red/osa:4325492%09red/osa:4325451%09red/osa:4326806%09red/osa:4327708%09red/osa:4346639%09red/osa:4338088%09red/osa:4335701%09red/osa:4351208%09red/osa:4324566%09red/osa:4344731%09red/osa:4325695%09red/osa:4347402%09red/osa:4328171%09red/osa:4324808%09red/osa:4345819%09red/osa:4350002%09red/osa:4326797%09red/osa:4…
Spliceosome	osa03040	41	0.189123	0.746313	Q7X873|Q6Z0P6|Q75LJ7|Q6Z2M5|P35682|Q8LIB1|Q5TKF9|Q5JKF2|Q0J7Y5|Q6ZBS1|Q6YU78|Q0DKM4|Q93VG0|Q851A3|Q5Z414|Q94DE2|Q10PA5|Q10PA9|Q6YTU8|Q84L14|Q7XI49|Q2R0Q1|Q0JM17|Q69MX3|P49030|Q5Z7Y7|Q75K32|Q2QQ97|Q6AUG0|Q10DW3|Q75HS3|Q9LWY5|Q7XZG9|Q53NM9|Q60E54|Q6YVH3|Q6YW54|Q7EY69|Q5N9F1|Q84MU4|Q9AV81	http://www.genome.jp/kegg-bin/show_pathway?osa03040/osa:4324760%09red/osa:4346316%09red/osa:4325074%09red/osa:4334674%09red/osa:4334703%09red/osa:4351208%09red/osa:4344686%09red/osa:4326190%09red/osa:4326192%09red/osa:4337846%09red/osa:4339866%09red/osa:4338298%09red/osa:4344088%09red/osa:4327991%09red/osa:4352279%09red/osa:4332206%09red/osa:4343671%09red/osa:4342149%09red/osa:4339621%09red/osa:4…
Oxidative phosphorylation	osa00190	40	0.182355	0.746313	Q6I5H0|Q0IUB5|Q8GS72|Q10QL6|Q7XZW1|Q6Z0Z9|Q6ZH92|Q6Z5C5|Q10MD5|Q84ZC0|Q84M34|Q8RU33|Q93W07|Q8H616|Q6H4M9|Q9SXV0|Q6K670|Q10MU1|Q6ZDY8|Q7XXS0|Q7FAM9|Q8SA35|Q69Q87|Q9AX79|Q0IUE3|Q8H2T7|Q8GVH7|Q0J6X7|Q0JLH6|Q5KQI2|Q7XPY2|Q651T8|Q67W57|Q0IPT8|Q7XQZ9|B7E914|Q5Z7T4|Q69WE3|Q9S827|Q7XBT1	http://www.genome.jp/kegg-bin/show_pathway?osa00190/osa:4349513%09red/osa:4331914%09red/osa:4333018%09red/osa:4344541%09red/osa:4336883%09red/osa:4329623%09red/osa:4345839%09red/osa:4337257%09red/osa:4347084%09red/osa:4340298%09red/osa:4341660%09red/osa:4335450%09red/osa:4342350%09red/osa:4327166%09red/osa:4339127%09red/osa:4327731%09red/osa:4349859%09red/osa:4334276%09red/osa:4339427%09red/osa:4…
Glycolysis / Gluconeogenesis	osa00010	37	0.0598328	0.746313	Q2R8Z5|Q7XKB5|Q7FAH2|Q42971|Q5NBQ0|Q1WM16|Q0DCI1|Q65X97|Q5KQH5|Q5N725|Q10QP0|Q9LGL5|Q9FRX7|Q94JJ0|Q6K5G8|Q10MW3|Q5SNH5|Q0DWH1|Q0J8A4|Q6Z9G0|Q6YXI1|Q6H6C7|Q2RAK2|Q5QMK7|Q10P35|Q8LQ68|B7F8I1|P42862|Q84QT9|Q10A46|Q8LR75|Q654U8|Q53PY7|Q2QXR8|Q654L9|Q10QN9|Q53NG8	http://www.genome.jp/kegg-bin/show_pathway?osa00010/osa:4340909%09red/osa:4331130%09red/osa:4332253%09red/osa:4324263%09red/osa:4349782%09red/osa:4349774%09red/osa:4347311%09red/osa:4340643%09red/osa:4340725%09red/osa:4324066%09red/osa:4331894%09red/osa:4326074%09red/osa:4331893%09red/osa:4349966%09red/osa:4326547%09red/osa:4348152%09red/osa:4348176%09red/osa:4325027%09red/osa:4329892%09red/osa:9…
RNA transport	osa03013	31	0.45904	0.828706	Q6K2P9|Q5Z4V2|Q851A2|Q8W2X7|Q10P28|Q0D5W6|P48600|Q6YYV1|Q7F7I7|Q6YS69|Q67UZ2|Q7F8Y1|Q7GD79|Q9ZWR5|Q7Y1V2|Q7Y1V3|Q0JM17|Q84L14|P49030|O64937|Q10NQ9|Q2QWZ1|Q60EF6|Q6K4P1|Q8S7Q0|Q6Z0Y9|Q8RZU9|Q7EY69|Q65XN1|Q69W36|Q6ZH90	http://www.genome.jp/kegg-bin/show_pathway?osa03013/osa:4325312%09red/osa:4349236%09red/osa:4332256%09red/osa:4331813%09red/osa:4342489%09red/osa:4346409%09red/osa:4343445%09red/osa:4339683%09red/osa:4326192%09red/osa:4348852%09red/osa:9272123%09red/osa:4339487%09red/osa:4324359%09red/osa:4346742%09red/osa:4340958%09red/osa:4332327%09red/osa:4334673%09red/osa:4345621%09red/osa:4329963%09red/osa:4…
Amino sugar and nucleotide sugar metabolism	osa00520	28	0.190334	0.746313	Q6ZJ97|Q2R1V8|Q1WM16|Q69T99|O49827|Q2QS13|Q8H0B2|Q75PK7|Q8H8T0|Q8RU26|A3C4S4|Q2MJA8|Q6EPQ1|Q6I683|Q6YXI1|Q0J8G4|Q6ZDQ1|Q9AUV6|O22080|Q8W3J0|Q6K8R2|Q0JGZ6|Q8LQ68|P42862|Q5U9F2|Q8GZW3|Q93X08|Q7FAY6	http://www.genome.jp/kegg-bin/show_pathway?osa00520/osa:4346094%09red/osa:4331392%09red/osa:4333393%09red/osa:4338546%09red/osa:4347311%09red/osa:4346656%09red/osa:4344934%09red/osa:4332424%09red/osa:4334169%09red/osa:4344584%09red/osa:4326547%09red/osa:4350816%09red/osa:4324117%09red/osa:4325067%09red/osa:4334290%09red/osa:9267465%09red/osa:4337282%09red/osa:4327295%09red/osa:4329920%09red/osa:4…
Endocytosis	osa04144	28	0.349576	0.79685	Q84VG1|Q69V59|Q6AUF8|Q43007|Q10SX2|Q5N7Z9|P51823|Q0J328|P40393|Q75IJ1|Q6K8F1|Q06396|Q10N88|Q762A5|Q7XHP7|Q6H5V3|Q338Z5|Q5N7L3|Q2R2M0|Q53NM9|Q75LE2|Q7XZG0|Q84SZ6|Q6ZGX8|Q9AUZ6|Q6L502|Q75M66|Q84TA8	http://www.genome.jp/kegg-bin/show_pathway?osa04144/osa:4341494%09red/osa:4348891%09red/osa:4334459%09red/osa:4346566%09red/osa:4334746%09red/osa:4351208%09red/osa:4351205%09red/osa:4332427%09red/osa:4339021%09red/osa:4341266%09red/osa:4332978%09red/osa:4330097%09red/osa:4330379%09red/osa:4339623%09red/osa:4350726%09red/osa:4342802%09red/osa:9268417%09red/osa:4334545%09red/osa:4327180%09red/osa:4…
Proteasome	osa03050	27	0.00312589	0.127328	Q9LST7|Q9LST4|Q10KF0|Q10Q05|Q9LST9|Q9LST8|Q6ZIB4|Q6K5H9|P46466|Q5SNC0|P46465|Q6H852|O64464|Q7X5X9|Q0JNQ2|Q94II8|Q6YT00|Q6K2Q1|Q9FXT8|Q5VMN4|Q9LSU0|Q9LSU1|Q9LSU3|Q8W426|Q8W425|Q8W422|Q8W423	http://www.genome.jp/kegg-bin/show_pathway?osa03050/osa:4344373%09red/osa:4331050%09red/osa:4336206%09red/osa:4327357%09red/osa:4346117%09red/osa:4335951%09red/osa:4347507%09red/osa:4328642%09red/osa:4330075%09red/osa:4331828%09red/osa:4338009%09red/osa:4340276%09red/osa:4332055%09red/osa:4343069%09red/osa:4333000%09red/osa:4346741%09red/osa:4330861%09red/osa:4332553%09red/osa:4341637%09red/osa:4…
Plant-pathogen interaction	osa04626	26	0.302589	0.771987	Q10LX4|Q7F2P0|Q6IEQ7|Q7XHW4|Q8RYK0|Q0JNS6|Q69QQ6|Q84SL0|Q6AVI8|Q0JNL7|A2ZVI7|Q5ZCK5|Q2QX45|Q69V45|Q0JC44|Q0ILB9|Q8RZB7|Q8RZB5|Q6F332|Q653S0|Q0IN14|Q75GE8|Q75L45|Q5Z9N8|Q84MN0|Q5QN75	http://www.genome.jp/kegg-bin/show_pathway?osa04626/osa:4343644%09red/osa:4326903%09red/osa:4334072%09red/osa:4324023%09red/osa:4325693%09red/osa:4334519%09red/osa:4325422%09red/osa:4347402%09red/osa:4337734%09red/osa:4344304%09red/osa:4352339%09red/osa:4351620%09red/osa:4327518%09red/osa:4347834%09red/osa:4333767%09red/osa:4337206%09red/osa:4336258%09red/osa:4332731%09red/osa:4325762%09red/osa:4…
RNA degradation	osa03018	24	0.058389	0.746313	Q338D5|Q6K5B7|Q42971|Q5TKF9|Q0J7Y5|Q6ZFJ9|Q2R037|Q65X97|Q6YYV1|Q0JCW8|Q6EQ06|Q7F8Y1|Q5SNH5|Q6K989|B9G4B3|Q6K272|Q64M88|Q6ZBS1|Q10P35|Q60E54|Q10RW9|Q5N9F1|Q7XMK8|Q6K837	http://www.genome.jp/kegg-bin/show_pathway?osa03018/osa:4336501%09red/osa:4325074%09red/osa:4332253%09red/osa:4346428%09red/osa:4346409%09red/osa:4347066%09red/osa:4351059%09red/osa:4344686%09red/osa:9270665%09red/osa:4327993%09red/osa:4329480%09red/osa:4331069%09red/osa:4327301%09red/osa:4338670%09red/osa:4348176%09red/osa:4344803%09red/osa:4331590%09red/osa:4339810%09red/osa:4331095%09red/osa:4…
Plant hormone signal transduction	osa04075	24	0.991556	1	Q0J2L7|Q0DWC7|Q7F2P0|Q8H395|Q6ZGJ3|Q0JJ01|Q6YVX7|Q6AT33|P0C128|Q0DWF2|Q7XQP4|Q9FDY4|Q6I581|Q60EH4|Q5Z749|Q6Y9P5|Q6EUS4|Q6K8X6|Q0JBE8|Q6H664|Q10D34|Q6ZL57|Q0JHF1|Q5Z7T1	http://www.genome.jp/kegg-bin/show_pathway?osa04075/osa:4327315%09red/osa:4338955%09red/osa:4328830%09red/osa:4346736%09red/osa:4325078%09red/osa:4334069%09red/osa:4342573%09red/osa:4325422%09red/osa:4330855%09red/osa:4339588%09red/osa:4342060%09red/osa:4335877%09red/osa:4330132%09red/osa:4329677%09red/osa:4344471%09red/osa:4331149%09red/osa:4331008%09red/osa:4325503%09red/osa:4340939%09red/osa:4…
Purine metabolism	osa00230	22	0.796726	0.973117	Q6YZX5|Q7XKB5|Q6Z543|Q2QMN7|Q5NBQ0|Q6ATY6|Q0JBQ0|Q10MD1|Q7F8Y9|Q07661|Q10S93|B9EXB4|Q2QXR8|Q2QMV8|Q10R17|Q84SP5|Q8H4X9|Q2RAK2|Q8LI69|Q7F1K9|Q6F2V1|Q84MN8	http://www.genome.jp/kegg-bin/show_pathway?osa00230/osa:4343286%09red/osa:4324263%09red/osa:4338726%09red/osa:4334766%09red/osa:4352670%09red/osa:4344854%09red/osa:4343168%09red/osa:4336327%09red/osa:4336412%09red/osa:4334073%09red/osa:4349774%09red/osa:4345665%09red/osa:4343275%09red/osa:4333343%09red/osa:4351493%09red/osa:4352706%09red/osa:4337406%09red/osa:9272152%09red/osa:4331792%09red/osa:4…
Ribosome biogenesis in eukaryotes	osa03008	19	0.168246	0.746313	Q7F7I7|Q75LH9|Q8H5T5|Q6ZD69|Q2QT96|B9F144|Q8GVF5|Q2R242|Q10KT9|Q6YWS6|Q10LH4|Q10PA5|Q7GD79|Q6K882|Q9FP19|Q10LF8|Q6YW01|Q2R2Y6|Q6Z7B7	http://www.genome.jp/kegg-bin/show_pathway?osa03008/osa:4325312%09red/osa:4344029%09red/osa:4339683%09red/osa:4352036%09red/osa:4344458%09red/osa:4340741%09red/osa:4332935%09red/osa:9269830%09red/osa:4332209%09red/osa:4332841%09red/osa:4344055%09red/osa:4334688%09red/osa:4330603%09red/osa:4350687%09red/osa:4328064%09red/osa:4332851%09red/osa:4343836%09red/osa:4329057%09red/osa:4350782%09red
Peroxisome	osa04146	19	0.226271	0.746313	P28757|Q8H3I4|Q7F280|Q0JNR8|Q657X8|Q75IR2|Q7XLC5|Q0DRV6|Q84P96|Q94LR9|Q6Z1N7|Q8RUL6|Q2R1G8|Q2RAL6|Q0JBV4|Q0D9C4|Q43008|B7EBN1|Q6EUD4	http://www.genome.jp/kegg-bin/show_pathway?osa04146/osa:4326266%09red/osa:4338417%09red/osa:4346360%09red/osa:4347528%09red/osa:4328861%09red/osa:4337904%09red/osa:4349764%09red/osa:4331150%09red/osa:4348804%09red/osa:4336980%09red/osa:4332846%09red/osa:4343908%09red/osa:4324176%09red/osa:4336353%09red/osa:4342124%09red/osa:4350881%09red/osa:9268894%09red/osa:4344210%09red/osa:4327232%09red
Pyruvate metabolism	osa00620	19	0.258205	0.766182	Q6AVA8|Q948T6|Q94JA2|Q69MU0|Q7XKB5|Q2RAK2|Q10LW8|Q2QXY9|Q42972|Q5NBQ0|Q9ASK5|P43279|Q9FRX7|Q6EUD7|Q2QXR8|Q654L9|Q6F361|Q53NG8|Q7XDC8	http://www.genome.jp/kegg-bin/show_pathway?osa00620/osa:4326136%09red/osa:4351460%09red/osa:4338750%09red/osa:4349774%09red/osa:4348905%09red/osa:4326249%09red/osa:4352871%09red/osa:4326769%09red/osa:4349966%09red/osa:4341113%09red/osa:4344858%09red/osa:4347581%09red/osa:4339682%09red/osa:4332736%09red/osa:4351493%09red/osa:4328859%09red/osa:4340725%09red/osa:4324263%09red/osa:4337406%09red
Phagosome	osa04145	19	0.326617	0.771987	Q10Q18|Q651T8|Q5N7Z9|Q93W07|Q7XQZ9|Q84ZC0|Q7FAM9|Q8RU33|Q8SA35|Q0IPT8|Q75IJ1|P46265|Q9SLY8|Q9AX79|Q0IUB5|Q6Z0Z9|P38385|Q9S7H0|Q6ES11	http://www.genome.jp/kegg-bin/show_pathway?osa04145/osa:4349890%09red/osa:4341751%09red/osa:4327713%09red/osa:4327731%09red/osa:4342826%09red/osa:9272111%09red/osa:4327166%09red/osa:4329623%09red/osa:4339322%09red/osa:4327180%09red/osa:4328420%09red/osa:4337284%09red/osa:4328492%09red/osa:4336883%09red/osa:4332042%09red/osa:4346811%09red/osa:4351612%09red/osa:4341339%09red/osa:4327660%09red
Starch and sucrose metabolism	osa00500	19	0.996151	1	Q0JGZ6|Q8LQ68|P30298|P42862|Q60DX8|Q75I93|Q10RZ1|Q6YXI1|Q0J8G4|Q8W3J0|Q1WM16|Q0E0P0|Q69T99|Q6I683|Q93X08|Q9AUV6|Q2QS13|Q2MJA8|Q75PK7	http://www.genome.jp/kegg-bin/show_pathway?osa00500/osa:4346094%09red/osa:4338546%09red/osa:4327295%09red/osa:4340386%09red/osa:4338560%09red/osa:4324962%09red/osa:4334169%09red/osa:4344497%09red/osa:4326547%09red/osa:4347311%09red/osa:4333841%09red/osa:4334290%09red/osa:4346656%09red/osa:4338010%09red/osa:4331577%09red/osa:4329561%09red/osa:4352147%09red/osa:4332424%09red/osa:4347800%09red
mRNA surveillance pathway	osa03015	18	0.692803	0.921191	Q65XE2|Q6YYV1|B9FDD2|Q0JM17|A3C4N5|P49030|Q84L14|Q84Z07|Q6ZH90|Q6ZIV4|Q67X81|Q7F8Y1|Q5JKI1|Q2R0P4|Q7EY69|Q5VRS7|Q6ZAQ9|Q6Z7V3	http://www.genome.jp/kegg-bin/show_pathway?osa03015/osa:4325826%09red/osa:4326192%09red/osa:4350986%09red/osa:4328127%09red/osa:4337444%09red/osa:4351998%09red/osa:4337821%09red/osa:4345621%09red/osa:4329963%09red/osa:4345502%09red/osa:4348601%09red/osa:4344833%09red/osa:4346409%09red/osa:4340228%09red/osa:4343770%09red/osa:4336331%09red/osa:4330785%09red/osa:4340509%09red
Phenylpropanoid biosynthesis	osa00940	18	0.913542	0.991739	Q0JBZ8|Q0DH37|Q6ETN3|Q6ERW9|Q60DX8|Q75I93|Q7XWU3|Q6K6Q1|Q8H859|Q69QR4|Q337Y2|Q94JC6|Q5W6F1|Q109F2|Q5JMS4|Q6K638|Q7X8V3|Q9AS12	http://www.genome.jp/kegg-bin/show_pathway?osa00940/osa:4348690%09red/osa:4335223%09red/osa:4348242%09red/osa:4330036%09red/osa:4338409%09red/osa:4338560%09red/osa:4336306%09red/osa:4324554%09red/osa:4326376%09red/osa:4333841%09red/osa:4329959%09red/osa:4339188%09red/osa:4326970%09red/osa:4346989%09red/osa:4349097%09red/osa:4328485%09red/osa:4347397%09red/osa:4336415%09red
Glutathione metabolism	osa00480	17	0.320822	0.771987	Q9LI00|Q7XJ02|Q93WY5|Q6ESJ0|Q6ZJJ1|P48642|Q10L56|A3BUY8|Q8LR62|Q7F280|Q2R480|Q9FE01|O82451|Q8RZB3|Q10N21|Q0JBV4|Q10E40	http://www.genome.jp/kegg-bin/show_pathway?osa00480/osa:4346078%09red/osa:4350528%09red/osa:4330235%09red/osa:4347319%09red/osa:4346247%09red/osa:4326828%09red/osa:4326887%09red/osa:4339892%09red/osa:4333870%09red/osa:4344397%09red/osa:4332474%09red/osa:4324176%09red/osa:4336353%09red/osa:4331112%09red/osa:4332876%09red/osa:4335896%09red/osa:9269614%09red
Cysteine and methionine metabolism	osa00270	17	0.589352	0.866863	Q94JA2|Q10QH1|Q5VND2|Q8GRH8|P37833|Q65XE5|Q0ITU1|Q42972|Q6F361|Q7XEJ5|Q0DBN4|Q93Y73|Q2QLY5|Q2R483|Q0JC10|Q9XEA8|Q7XDC8	http://www.genome.jp/kegg-bin/show_pathway?osa00270/osa:4332151%09red/osa:4337818%09red/osa:4331941%09red/osa:4348647%09red/osa:4350083%09red/osa:4326249%09red/osa:4334188%09red/osa:4341252%09red/osa:4340142%09red/osa:4350524%09red/osa:4352871%09red/osa:4339682%09red/osa:4352832%09red/osa:4336294%09red/osa:4334101%09red/osa:4325621%09red/osa:4348905%09red
Ubiquitin mediated proteolysis	osa04120	17	0.691532	0.921191	Q2QP88|Q7XIC8|Q8W2X7|Q8W0I1|Q0JRD5|Q0DJS7|Q9AYE3|Q6PL11|Q69JN7|Q2R3X8|Q6ZD28|Q10MI2|Q6KAC3|Q337P2|Q9AV81|Q6L4S0|Q7XJX7	http://www.genome.jp/kegg-bin/show_pathway?osa04120/osa:4345411%09red/osa:4348796%09red/osa:4329066%09red/osa:4348844%09red/osa:4349236%09red/osa:4332614%09red/osa:4326152%09red/osa:4337175%09red/osa:4325905%09red/osa:4333728%09red/osa:4339794%09red/osa:4342488%09red/osa:4352424%09red/osa:4346639%09red/osa:4350554%09red/osa:9270098%09red/osa:4338168%09red
Ascorbate and aldarate metabolism	osa00053	16	0.0369415	0.62698	Q7XJ02|Q8S3R2|Q6ZJJ1|Q6ZJ08|Q2QWM9|Q2R1V8|Q2QS13|A3C4S4|Q9FE01|Q9FRX7|A3BUY8|Q9AUV6|Q6F2U7|Q2QQV2|Q53NG8|Q10N21	http://www.genome.jp/kegg-bin/show_pathway?osa00053/osa:4346078%09red/osa:4346247%09red/osa:4334169%09red/osa:4350816%09red/osa:4351698%09red/osa:4333347%09red/osa:4349966%09red/osa:4344397%09red/osa:4332474%09red/osa:4348636%09red/osa:4330469%09red/osa:4340725%09red/osa:4346299%09red/osa:4352147%09red/osa:4352223%09red/osa:4335896%09red
Carbon fixation in photosynthetic organisms	osa00710	16	0.565804	0.859966	Q6AVA8|Q5N725|Q94JA2|Q0J8A4|P43279|P37833|Q8LR75|Q7FAH2|Q42972|Q6H6C7|Q0DBN4|Q94JJ0|Q6K5G8|Q6F361|Q6EUD7|Q7XDC8	http://www.genome.jp/kegg-bin/show_pathway?osa00710/osa:4326769%09red/osa:4325621%09red/osa:4338750%09red/osa:4326074%09red/osa:4348905%09red/osa:4326249%09red/osa:4328435%09red/osa:4352871%09red/osa:4341252%09red/osa:4336216%09red/osa:4327400%09red/osa:4339682%09red/osa:4328859%09red/osa:4325027%09red/osa:4344564%09red/osa:4329892%09red
Fatty acid metabolism	osa01212	15	0.35404	0.79685	Q2R045|Q40731|Q75IR2|Q6ZF50|Q84P96|Q94LR9|Q8W1L6|Q9ASK5|Q2R1G8|Q5ZED1|Q7XSZ4|Q336S3|Q7XQF8|Q2RAL6|Q7XDQ8	http://www.genome.jp/kegg-bin/show_pathway?osa01212/osa:4326136%09red/osa:4348804%09red/osa:4348791%09red/osa:4324516%09red/osa:4328997%09red/osa:4349764%09red/osa:4336202%09red/osa:4331150%09red/osa:4335343%09red/osa:4337904%09red/osa:4343598%09red/osa:4351056%09red/osa:4350881%09red/osa:4335627%09red/osa:4349396%09red
Tyrosine metabolism	osa00350	14	0.0426888	0.652072	Q9FUE1|Q2R8Z5|Q94EE9|Q0DY86|Q10A46|P37833|Q10QP0|Q0DBN4|Q6YZ18|Q6H7M1|Q10B63|Q10QN9|Q945X3|Q0DWH1	http://www.genome.jp/kegg-bin/show_pathway?osa00350/osa:4331894%09red/osa:4350053%09red/osa:4344637%09red/osa:4331130%09red/osa:4331893%09red/osa:4341252%09red/osa:4351775%09red/osa:4334655%09red/osa:4351776%09red/osa:4330482%09red/osa:4348152%09red/osa:4328618%09red/osa:4325604%09red/osa:4325621%09red
Fatty acid degradation	osa00071	14	0.0668427	0.746313	Q2R8Z5|Q10A46|Q75IR2|Q84P96|Q10QP0|Q94LR9|Q8W1L6|Q9ASK5|Q9FRX7|Q2RAL6|Q10QN9|Q2R1G8|Q53NG8|Q0DWH1	http://www.genome.jp/kegg-bin/show_pathway?osa00071/osa:4331894%09red/osa:4326136%09red/osa:4350053%09red/osa:4350881%09red/osa:4331893%09red/osa:4328997%09red/osa:4349764%09red/osa:4331130%09red/osa:4349966%09red/osa:4348804%09red/osa:4337904%09red/osa:4348152%09red/osa:4331150%09red/osa:4340725%09red
Citrate cycle (TCA cycle)	osa00020	14	0.202991	0.746313	Q6ZH92|Q7F280|Q6K9N6|Q6ZDY8|Q9S827|Q6EUF8|Q42972|Q6ZL94|Q94JA2|Q0JBV4|Q654L9|Q2QNG7|Q6F361|Q7XDC8	http://www.genome.jp/kegg-bin/show_pathway?osa00020/osa:4328812%09red/osa:4339682%09red/osa:4342350%09red/osa:4348905%09red/osa:4326249%09red/osa:4330016%09red/osa:4344541%09red/osa:4341113%09red/osa:4352549%09red/osa:4352871%09red/osa:4328125%09red/osa:4324176%09red/osa:4336353%09red/osa:4343710%09red
Pentose phosphate pathway	osa00030	14	0.298895	0.771987	Q65X97|Q6YXI1|P42862|Q84QT9|Q9LI00|Q6Z9G0|Q5N725|Q654U8|Q2R480|Q94JJ0|Q5SN59|Q0DCI1|Q69NG5|Q5SNH5	http://www.genome.jp/kegg-bin/show_pathway?osa00030/osa:4350528%09red/osa:4340909%09red/osa:4326074%09red/osa:4327301%09red/osa:4345685%09red/osa:4347654%09red/osa:4339892%09red/osa:4339369%09red/osa:4347311%09red/osa:4334290%09red/osa:4345338%09red/osa:4340643%09red/osa:4325027%09red/osa:4326855%09red
Fructose and mannose metabolism	osa00051	14	0.361793	0.79685	Q0JGZ6|Q65X97|Q8LQ68|Q84QT9|Q8LR75|Q5N725|Q0J8G4|Q654U8|Q1WM16|Q10B67|Q94JJ0|Q0DCI1|Q8GZW3|Q5SNH5	http://www.genome.jp/kegg-bin/show_pathway?osa00051/osa:4340909%09red/osa:4326074%09red/osa:4327301%09red/osa:4327400%09red/osa:4324962%09red/osa:4344497%09red/osa:4326547%09red/osa:4334653%09red/osa:4338010%09red/osa:4345338%09red/osa:4340643%09red/osa:4325027%09red/osa:4339369%09red/osa:4331392%09red
Protein export	osa03060	13	0.185559	0.746313	P38385|Q53QG1|Q10Q18|Q67U13|Q8S1I8|Q5VN14|Q67UZ3|A3CGZ3|Q0DJD8|Q6Z7B0|Q7XUX4|P49964|Q6ES11	http://www.genome.jp/kegg-bin/show_pathway?osa03060/osa:4347239%09red/osa:4338334%09red/osa:4340957%09red/osa:4346811%09red/osa:4340738%09red/osa:4324712%09red/osa:4349809%09red/osa:4352133%09red/osa:4332042%09red/osa:4328075%09red/osa:4329219%09red/osa:4335967%09red/osa:4328492%09red
Glyoxylate and dicarboxylate metabolism	osa00630	13	0.610889	0.866863	Q8H3I4|Q94JA2|Q6EUF8|Q42972|Q9ASK5|Q9SXP2|P14656|P14654|Q0D9C4|Q8RYY6|Q6F361|Q2QT32|Q7XDC8	http://www.genome.jp/kegg-bin/show_pathway?osa00630/osa:4324773%09red/osa:4326136%09red/osa:4339682%09red/osa:4348905%09red/osa:4326249%09red/osa:4328812%09red/osa:4352058%09red/osa:4352871%09red/osa:4343908%09red/osa:4332108%09red/osa:4342124%09red/osa:4341069%09red/osa:4330649%09red
Pyrimidine metabolism	osa00240	13	0.970496	1	Q07661|Q8LI69|B9EXB4|Q9LDN2|Q6ZFU6|Q6Z543|Q84SP5|Q6F2V1|Q6Z744|Q9LD61|Q6ATY6|Q6ZIA3|Q7XI40	http://www.genome.jp/kegg-bin/show_pathway?osa00240/osa:4338726%09red/osa:4345071%09red/osa:9272152%09red/osa:4345665%09red/osa:4346121%09red/osa:4343275%09red/osa:4333343%09red/osa:4334766%09red/osa:4330505%09red/osa:4330657%09red/osa:4343168%09red/osa:4343960%09red/osa:4325739%09red
alpha-Linolenic acid metabolism	osa00592	12	0.18494	0.746313	Q8H016|Q2R8Z5|Q75IR2|Q84P96|Q94LR9|Q8W1L6|P38419|Q7Y0C8|Q84YK8|Q10S72|Q2R1G8|Q6Z965	http://www.genome.jp/kegg-bin/show_pathway?osa00592/osa:4331515%09red/osa:4350053%09red/osa:4348804%09red/osa:4331824%09red/osa:4328997%09red/osa:4345993%09red/osa:4331150%09red/osa:4345994%09red/osa:4337904%09red/osa:4334233%09red/osa:4345762%09red/osa:4350881%09red
2-Oxocarboxylic acid metabolism	osa01210	12	0.18494	0.746313	Q7F280|Q6EUF8|Q2QXY9|Q8GRH8|P37833|Q6H6I1|Q6ZGS9|Q0DBN4|Q93Y73|Q0JBV4|Q6YZH8|Q7XU28	http://www.genome.jp/kegg-bin/show_pathway?osa01210/osa:4330192%09red/osa:4332151%09red/osa:4351460%09red/osa:4346318%09red/osa:4334188%09red/osa:4328812%09red/osa:4341252%09red/osa:4336590%09red/osa:4330380%09red/osa:4324176%09red/osa:4336353%09red/osa:4325621%09red
Alanine, aspartate and glutamate metabolism	osa00250	12	0.244303	0.755378	Q10MK5|Q7XN11|Q6ASV4|P37833|Q10MD1|Q0DBN4|Q10R17|P14656|P14654|Q9LD61|B9F3B6|Q2QVC1	http://www.genome.jp/kegg-bin/show_pathway?osa00250/osa:4345071%09red/osa:4332596%09red/osa:4333932%09red/osa:4341252%09red/osa:9267109%09red/osa:4336983%09red/osa:4331792%09red/osa:4351847%09red/osa:4332108%09red/osa:4325621%09red/osa:4332642%09red/osa:4330649%09red
Fatty acid elongation	osa00062	10	0.055908	0.746313	Q10P61|Q5ZED1|Q10QW1|Q10PV5|Q6Z2K7|Q7XSZ4|Q6Z6C7|Q336S3|Q688V9|Q7XQF8	http://www.genome.jp/kegg-bin/show_pathway?osa00062/osa:4331836%09red/osa:4328676%09red/osa:4330627%09red/osa:4339645%09red/osa:4332090%09red/osa:4336202%09red/osa:4335343%09red/osa:4324516%09red/osa:4349396%09red/osa:4332236%09red
Biosynthesis of unsaturated fatty acids	osa01040	10	0.161517	0.746313	Q40731|Q75IR2|Q6ZF50|Q84P96|Q5ZED1|Q7XQF8|Q94LR9|Q7XDQ8|Q7XSZ4|Q2R1G8	http://www.genome.jp/kegg-bin/show_pathway?osa01040/osa:4324516%09red/osa:4348791%09red/osa:4337904%09red/osa:4336202%09red/osa:4331150%09red/osa:4348804%09red/osa:4343598%09red/osa:4335343%09red/osa:4350881%09red/osa:4335627%09red
Valine, leucine and isoleucine degradation	osa00280	10	0.271699	0.771987	Q94LR9|Q8GRH8|Q0JNR8|Q84P96|Q6ZBH5|Q9ASK5|Q9FRX7|Q6Z4E4|Q75IM9|Q53NG8	http://www.genome.jp/kegg-bin/show_pathway?osa00280/osa:4332151%09red/osa:4348804%09red/osa:4326136%09red/osa:4326266%09red/osa:4349966%09red/osa:4346215%09red/osa:4342610%09red/osa:4331150%09red/osa:4337676%09red/osa:4340725%09red
N-Glycan biosynthesis	osa00510	9	0.224448	0.746313	Q6K959|Q7XQ88|Q6ZI62|Q0DK00|Q5N7W3|Q7X6B1|Q0JDK9|Q7EZZ0|Q0DJC5	http://www.genome.jp/kegg-bin/show_pathway?osa00510/osa:4324876%09red/osa:4331263%09red/osa:4336917%09red/osa:4329853%09red/osa:4338088%09red/osa:4335701%09red/osa:4344180%09red/osa:4337389%09red/osa:4338348%09red
SNARE interactions in vesicular transport	osa04130	9	0.300509	0.771987	Q5JMS3|Q5VRF6|Q6Z2M4|Q8S9S2|Q6AT61|Q6K710|Q5N9F2|Q6F3B4|Q9S7H0	http://www.genome.jp/kegg-bin/show_pathway?osa04130/osa:4334356%09red/osa:4325070%09red/osa:4324461%09red/osa:4331172%09red/osa:4328159%09red/osa:4324687%09red/osa:4327713%09red/osa:4340257%09red/osa:4333608%09red
Arginine and proline metabolism	osa00330	9	0.381585	0.809785	P37833|Q93XI4|Q0DBN4|Q109P7|Q9FRX7|Q0JC10|Q336U3|Q53NG8|Q7XNS6	http://www.genome.jp/kegg-bin/show_pathway?osa00330/osa:4325621%09red/osa:4349318%09red/osa:4341252%09red/osa:4349966%09red/osa:4348615%09red/osa:4335530%09red/osa:4329560%09red/osa:4336294%09red/osa:4340725%09red
Porphyrin and chlorophyll metabolism	osa00860	9	0.436522	0.828706	Q6Z5C5|Q8S7E1|Q338P6|Q53RM0|Q10LH0|Q9AXB0|Q6H6D2|Q8S5M6|Q9SDJ2	http://www.genome.jp/kegg-bin/show_pathway?osa00860/osa:4349433%09red/osa:4326901%09red/osa:4348464%09red/osa:4345926%09red/osa:4328432%09red/osa:4348519%09red/osa:4332843%09red/osa:4326635%09red/osa:4333259%09red
Galactose metabolism	osa00052	9	0.707821	0.931695	Q65X97|Q8LQ68|Q6ZLJ9|Q1WM16|Q0E0P0|Q93X08|Q10MB0|Q40710|Q5SNH5	http://www.genome.jp/kegg-bin/show_pathway?osa00052/osa:4344351%09red/osa:4339369%09red/osa:4327301%09red/osa:4342703%09red/osa:4326547%09red/osa:4329561%09red/osa:4338010%09red/osa:4332654%09red/osa:4347800%09red
Glycine, serine and threonine metabolism	osa00260	9	0.76503	0.963601	Q5KQH5|B7F8I1|Q5QMK7|O24174|Q2QT32|Q53PY7|Q93Y73|Q7XMP6|Q8RYY6	http://www.genome.jp/kegg-bin/show_pathway?osa00260/osa:9270925%09red/osa:4324773%09red/osa:4337230%09red/osa:4334188%09red/osa:4339133%09red/osa:4349782%09red/osa:4327493%09red/osa:4336081%09red/osa:4352058%09red
Arginine biosynthesis	osa00220	8	0.15098	0.746313	Q10MK5|Q7XU28|P37833|Q6ZGS9|Q0DBN4|P14656|P14654|Q2QVC1	http://www.genome.jp/kegg-bin/show_pathway?osa00220/osa:4332596%09red/osa:4341252%09red/osa:4336590%09red/osa:4330380%09red/osa:4351847%09red/osa:4332108%09red/osa:4325621%09red/osa:4330649%09red
Phenylalanine metabolism	osa00360	8	0.391724	0.822485	Q6ETN3|P37833|Q5W6F1|Q0DBN4|Q69QR4|Q0DY86|Q7X8V3|Q6K6Q1	http://www.genome.jp/kegg-bin/show_pathway?osa00360/osa:4330036%09red/osa:4328485%09red/osa:4341252%09red/osa:4330482%09red/osa:4338409%09red/osa:4325621%09red/osa:4336415%09red/osa:4347397%09red
Basal transcription factors	osa03022	8	0.535864	0.828894	Q69MK0|Q6ZL18|Q8LRG9|Q5QMA1|Q6ZB67|Q8W0W3|Q10JT5|Q2R4I6	http://www.genome.jp/kegg-bin/show_pathway?osa03022/osa:4347689%09red/osa:4347127%09red/osa:4325286%09red/osa:4345330%09red/osa:4324027%09red/osa:4343686%09red/osa:4333084%09red/osa:4350497%09red
Nucleotide excision repair	osa03420	8	0.873371	0.988204	Q2R4I6|Q6ZL18|Q0JRD5|Q5Z6P9|Q5JML8|Q9SDK9|Q6L4S0|Q9FW37	http://www.genome.jp/kegg-bin/show_pathway?osa03420/osa:4340699%09red/osa:4327706%09red/osa:9267714%09red/osa:4339794%09red/osa:4350497%09red/osa:4343686%09red/osa:4325130%09red/osa:4326152%09red
Glycerophospholipid metabolism	osa00564	8	0.921069	0.991739	Q5W795|Q0J969|Q94GF2|Q6EP89|Q6Z717|Q338R8|Q5JLS4|Q43007	http://www.genome.jp/kegg-bin/show_pathway?osa00564/osa:4328140%09red/osa:4338527%09red/osa:4325310%09red/osa:4330302%09red/osa:4334641%09red/osa:4337344%09red/osa:4327647%09red/osa:4348512%09red
Stilbenoid, diarylheptanoid and gingerol biosynthesis	osa00945	7	0.0288515	0.551723	Q6K638|Q0DH37|Q0JBZ8|Q5W6F1|Q7Y1K4|Q69QR4|Q0DND2	http://www.genome.jp/kegg-bin/show_pathway?osa00945/osa:4334183%09red/osa:4333118%09red/osa:4329959%09red/osa:4339188%09red/osa:4336306%09red/osa:4338409%09red/osa:4347397%09red
Sulfur metabolism	osa00920	7	0.585139	0.866863	Q10QH1|Q5QLQ5|Q5VND2|Q6Z4A7|Q9XEA8|Q84MN8|Q0DI31	http://www.genome.jp/kegg-bin/show_pathway?osa00920/osa:4334073%09red/osa:4338825%09red/osa:4326319%09red/osa:4331941%09red/osa:4340142%09red/osa:4334101%09red/osa:4343348%09red
Phosphatidylinositol signaling system	osa04070	7	0.612905	0.866863	Q0JNS6|Q6Z717|Q5JLS4|Q6F332|Q0JNL7|Q6F2U7|Q84MN0	http://www.genome.jp/kegg-bin/show_pathway?osa04070/osa:4328140%09red/osa:4325310%09red/osa:4334072%09red/osa:4326903%09red/osa:4333347%09red/osa:4339172%09red/osa:4332664%09red
Aminoacyl-tRNA biosynthesis	osa00970	7	0.842646	0.985006	Q338I8|Q93WM3|Q338J4|Q7XZZ1|Q2QPD4|Q6F2U9|Q8S5M6	http://www.genome.jp/kegg-bin/show_pathway?osa00970/osa:4348464%09red/osa:4348562%09red/osa:4333345%09red/osa:4352408%09red/osa:4333591%09red/osa:4348566%09red/osa:4325717%09red
Flavonoid biosynthesis	osa00941	6	0.245865	0.755378	Q6K638|Q0DH37|Q0JBZ8|Q5W6F1|Q69QR4|Q84T92	http://www.genome.jp/kegg-bin/show_pathway?osa00941/osa:4334588%09red/osa:4329959%09red/osa:4339188%09red/osa:4336306%09red/osa:4338409%09red/osa:4347397%09red
Butanoate metabolism	osa00650	6	0.346293	0.795433	Q7XN11|Q6ASV4|Q0JNR8|Q6ZBH5|Q9ASK5|B9F3B6	http://www.genome.jp/kegg-bin/show_pathway?osa00650/osa:4326136%09red/osa:4326266%09red/osa:4346215%09red/osa:9267109%09red/osa:4336983%09red/osa:4333932%09red
Inositol phosphate metabolism	osa00562	6	0.820438	0.985006	Q6Z717|Q8LR75|Q94GF2|O64437|Q6F2U7|Q6Z4E4	http://www.genome.jp/kegg-bin/show_pathway?osa00562/osa:4328140%09red/osa:4331917%09red/osa:4327400%09red/osa:4333347%09red/osa:4334641%09red/osa:4342610%09red
Phenylalanine, tyrosine and tryptophan biosynthesis	osa00400	6	0.83696	0.985006	Q0DY86|P37833|Q7XUS2|Q0DBN4|Q5JN19|Q6YTT3	http://www.genome.jp/kegg-bin/show_pathway?osa00400/osa:4341252%09red/osa:4326889%09red/osa:4345872%09red/osa:4330482%09red/osa:4336076%09red/osa:4325621%09red
Terpenoid backbone biosynthesis	osa00900	6	0.852233	0.985006	Q9ASK5|Q6AUB0|Q6ZBH5|Q6K8J4|O04882|Q6ETS8	http://www.genome.jp/kegg-bin/show_pathway?osa00900/osa:4326136%09red/osa:4328034%09red/osa:4329911%09red/osa:4346215%09red/osa:4338791%09red/osa:4324245%09red
Histidine metabolism	osa00340	5	0.276832	0.771987	Q6ESZ9|Q5NAY4|Q9FRX7|Q53NG8|Q0DY86	http://www.genome.jp/kegg-bin/show_pathway?osa00340/osa:4324282%09red/osa:4330482%09red/osa:4340725%09red/osa:4349966%09red/osa:4329593%09red
Pantothenate and CoA biosynthesis	osa00770	5	0.504064	0.828706	Q6YZH8|Q0J035|Q6Z744|Q8GRH8|Q0J7N5	http://www.genome.jp/kegg-bin/show_pathway?osa00770/osa:4347680%09red/osa:4332151%09red/osa:4330657%09red/osa:4344795%09red/osa:4346318%09red
Carotenoid biosynthesis	osa00906	5	0.639324	0.885088	Q0JCU7|Q6ZDE3|Q2QT64|Q10SE7|Q336V3	http://www.genome.jp/kegg-bin/show_pathway?osa00906/osa:4331460%09red/osa:4345810%09red/osa:4352042%09red/osa:4335984%09red/osa:4349290%09red
beta-Alanine metabolism	osa00410	5	0.66932	0.903411	Q6Z744|Q9FRX7|Q53NG8|Q6Z4E4|Q6ASV4	http://www.genome.jp/kegg-bin/show_pathway?osa00410/osa:4342610%09red/osa:4340725%09red/osa:4349966%09red/osa:4330657%09red/osa:4333932%09red
Cyanoamino acid metabolism	osa00460	5	0.772228	0.963601	Q75I93|Q8RYY6|Q2QT32|Q6H849|Q60DX8	http://www.genome.jp/kegg-bin/show_pathway?osa00460/osa:4324773%09red/osa:4330077%09red/osa:4338560%09red/osa:4333841%09red/osa:4352058%09red
Homologous recombination	osa03440	5	0.890919	0.991263	Q0JNQ2|Q9SDK9|Q9FW37|Q8SBB9|Q5JML8	http://www.genome.jp/kegg-bin/show_pathway?osa03440/osa:4325173%09red/osa:9267714%09red/osa:4325130%09red/osa:4350923%09red/osa:4327706%09red
Pentose and glucuronate interconversions	osa00040	5	0.890919	0.991263	Q93X08|Q9AUV6|Q9FRX7|Q53NG8|Q2QS13	http://www.genome.jp/kegg-bin/show_pathway?osa00040/osa:4352147%09red/osa:4334169%09red/osa:4340725%09red/osa:4349966%09red/osa:4347800%09red
Fatty acid biosynthesis	osa00061	5	0.902538	0.991739	Q6ZF50|Q2R045|Q2RAL6|Q40731|Q7XDQ8	http://www.genome.jp/kegg-bin/show_pathway?osa00061/osa:4351056%09red/osa:4349764%09red/osa:4335627%09red/osa:4348791%09red/osa:4343598%09red
RNA polymerase	osa03020	5	0.922576	0.991739	Q6F2V1|Q6ATY6|Q8LI69|B9EXB4|Q84SP5	http://www.genome.jp/kegg-bin/show_pathway?osa03020/osa:9272152%09red/osa:4343168%09red/osa:4334766%09red/osa:4338726%09red/osa:4333343%09red
Glycerolipid metabolism	osa00561	5	0.938874	0.994197	Q84JT4|Q6EP89|Q9FRX7|Q0ILB9|Q53NG8	http://www.genome.jp/kegg-bin/show_pathway?osa00561/osa:4337206%09red/osa:4340725%09red/osa:4349966%09red/osa:4332372%09red/osa:4330302%09red
Limonene and pinene degradation	osa00903	4	0.150532	0.746313	Q0DND2|Q9FRX7|Q53NG8|Q7Y1K4	http://www.genome.jp/kegg-bin/show_pathway?osa00903/osa:4334183%09red/osa:4340725%09red/osa:4333118%09red/osa:4349966%09red
Selenocompound metabolism	osa00450	4	0.358795	0.79685	Q338J4|Q6ZFU6|Q84MN8|Q2QLY5	http://www.genome.jp/kegg-bin/show_pathway?osa00450/osa:4348562%09red/osa:4330505%09red/osa:4334073%09red/osa:4352832%09red
Valine, leucine and isoleucine biosynthesis	osa00290	4	0.358795	0.79685	Q2QXY9|Q6YZH8|Q8GRH8|Q6H6I1	http://www.genome.jp/kegg-bin/show_pathway?osa00290/osa:4330192%09red/osa:4332151%09red/osa:4351460%09red/osa:4346318%09red
Isoquinoline alkaloid biosynthesis	osa00950	4	0.529336	0.828706	Q0DBN4|P37833|Q94EE9|Q6YZ18	http://www.genome.jp/kegg-bin/show_pathway?osa00950/osa:4325621%09red/osa:4341252%09red/osa:4325604%09red/osa:4344637%09red
Ether lipid metabolism	osa00565	4	0.605921	0.866863	Q5W795|Q6EP89|Q43007|Q94GF2	http://www.genome.jp/kegg-bin/show_pathway?osa00565/osa:4338527%09red/osa:4327647%09red/osa:4334641%09red/osa:4330302%09red
Propanoate metabolism	osa00640	4	0.605921	0.866863	Q9ASK5|Q6ZL94|Q6K9N6|Q6Z4E4	http://www.genome.jp/kegg-bin/show_pathway?osa00640/osa:4342610%09red/osa:4330016%09red/osa:4343710%09red/osa:4326136%09red
Sphingolipid metabolism	osa00600	4	0.705342	0.931695	Q6YWY7|Q2R3K3|Q6ZHJ6|Q10P01	http://www.genome.jp/kegg-bin/show_pathway?osa00600/osa:4330718%09red/osa:4332274%09red/osa:4330439%09red/osa:4350591%09red
Lysine degradation	osa00310	4	0.705342	0.931695	Q9ASK5|Q9FRX7|Q2R1K5|Q53NG8	http://www.genome.jp/kegg-bin/show_pathway?osa00310/osa:4350865%09red/osa:4340725%09red/osa:4349966%09red/osa:4326136%09red
Tryptophan metabolism	osa00380	4	0.76071	0.962305	Q9ASK5|Q0D9C4|Q9FRX7|Q53NG8	http://www.genome.jp/kegg-bin/show_pathway?osa00380/osa:4326136%09red/osa:4342124%09red/osa:4340725%09red/osa:4349966%09red
Ubiquinone and other terpenoid-quinone biosynthesis	osa00130	4	0.892722	0.991263	Q8LQN2|Q6ZKI0|Q5W6F1|Q6ETN3	http://www.genome.jp/kegg-bin/show_pathway?osa00130/osa:4327039%09red/osa:4338409%09red/osa:4328485%09red/osa:4344633%09red
Synthesis and degradation of ketone bodies	osa00072	3	0.257181	0.766182	Q9ASK5|Q0JNR8|Q6ZBH5	http://www.genome.jp/kegg-bin/show_pathway?osa00072/osa:4326136%09red/osa:4346215%09red/osa:4326266%09red
Monobactam biosynthesis	osa00261	3	0.363333	0.79685	Q0JEK1|Q93Y73|Q84MN8	http://www.genome.jp/kegg-bin/show_pathway?osa00261/osa:4334188%09red/osa:4334073%09red/osa:4335317%09red
Tropane, piperidine and pyridine alkaloid biosynthesis	osa00960	3	0.515674	0.828706	Q0DBN4|P37833|Q0DY86	http://www.genome.jp/kegg-bin/show_pathway?osa00960/osa:4325621%09red/osa:4330482%09red/osa:4341252%09red
Lysine biosynthesis	osa00300	3	0.562038	0.859483	Q0JEK1|Q6ZG77|Q93Y73	http://www.genome.jp/kegg-bin/show_pathway?osa00300/osa:4329234%09red/osa:4335317%09red/osa:4334188%09red
One carbon pool by folate	osa00670	3	0.562038	0.859483	Q8RYY6|Q75HE6|Q2QT32	http://www.genome.jp/kegg-bin/show_pathway?osa00670/osa:4324773%09red/osa:4334554%09red/osa:4352058%09red
Taurine and hypotaurine metabolism	osa00430	3	0.605591	0.866863	Q69R46|Q2QLY7|Q6ASV4	http://www.genome.jp/kegg-bin/show_pathway?osa00430/osa:4344600%09red/osa:4352829%09red/osa:4333932%09red
Linoleic acid metabolism	osa00591	3	0.64616	0.885088	Q8H016|P38419|Q84YK8	http://www.genome.jp/kegg-bin/show_pathway?osa00591/osa:4345993%09red/osa:4331824%09red/osa:4345994%09red
Biotin metabolism	osa00780	3	0.749593	0.952186	Q69U93|Q6ZF50|Q7XDQ8	http://www.genome.jp/kegg-bin/show_pathway?osa00780/osa:4343598%09red/osa:4346185%09red/osa:4348791%09red
Nitrogen metabolism	osa00910	3	0.922545	0.991739	P14656|Q42997|P14654	http://www.genome.jp/kegg-bin/show_pathway?osa00910/osa:4326014%09red/osa:4330649%09red/osa:4332108%09red
Mismatch repair	osa03430	3	0.932661	0.991739	Q9SDK9|Q9FW37|Q5JML8	http://www.genome.jp/kegg-bin/show_pathway?osa03430/osa:9267714%09red/osa:4327706%09red/osa:4325130%09red
DNA replication	osa03030	3	0.98457	1	Q9SDK9|Q9FW37|Q5JML8	http://www.genome.jp/kegg-bin/show_pathway?osa03030/osa:9267714%09red/osa:4327706%09red/osa:4325130%09red
Riboflavin metabolism	osa00740	2	0.495086	0.828706	Q8H921|Q0E079	http://www.genome.jp/kegg-bin/show_pathway?osa00740/osa:4329733%09red/osa:4348834%09red
Vitamin B6 metabolism	osa00750	2	0.495086	0.828706	Q6Z6Y1|Q338Z4	http://www.genome.jp/kegg-bin/show_pathway?osa00750/osa:4348496%09red/osa:4328188%09red
Arachidonic acid metabolism	osa00590	2	0.657989	0.897391	Q6ESJ0|Q10L56	http://www.genome.jp/kegg-bin/show_pathway?osa00590/osa:4330235%09red/osa:4332876%09red
Folate biosynthesis	osa00790	2	0.775927	0.963601	Q6Z0T7|Q7XTF2	http://www.genome.jp/kegg-bin/show_pathway?osa00790/osa:4336051%09red/osa:4346285%09red
Zeatin biosynthesis	osa00908	2	0.775927	0.963601	Q7XU03|Q7XQJ5	http://www.genome.jp/kegg-bin/show_pathway?osa00908/osa:4336629%09red/osa:4336683%09red
Photosynthesis - antenna proteins	osa00196	2	0.877008	0.990485	Q69TB3|P12330	http://www.genome.jp/kegg-bin/show_pathway?osa00196/osa:4346649%09red/osa:4346803%09red
Regulation of autophagy	osa04140	2	0.965809	1	Q69RC4|Q852Q2	http://www.genome.jp/kegg-bin/show_pathway?osa04140/osa:4339410%09red/osa:4343365%09red
Diterpenoid biosynthesis	osa00904	2	0.975465	1	A3A871|Q69X58	http://www.genome.jp/kegg-bin/show_pathway?osa00904/osa:4329725%09red/osa:4341447%09red
Photosynthesis	osa00195	2	1	1	Q75LK5|Q5N7C3	http://www.genome.jp/kegg-bin/show_pathway?osa00195/osa:9270637%09red/osa:4334701%09red
Lipoic acid metabolism	osa00785	1	0.691803	0.921191	Q10M64	http://www.genome.jp/kegg-bin/show_pathway?osa00785/osa:4332681%09red
C5-Branched dibasic acid metabolism	osa00660	1	0.691803	0.921191	Q6H6I1	http://www.genome.jp/kegg-bin/show_pathway?osa00660/osa:4330192%09red
ABC transporters	osa02010	1	0.791857	0.973117	Q8GU81	http://www.genome.jp/kegg-bin/show_pathway?osa02010/osa:4324720%09red
Glycosaminoglycan degradation	osa00531	1	0.828954	0.985006	Q5JK28	http://www.genome.jp/kegg-bin/show_pathway?osa00531/osa:4326815%09red
Thiamine metabolism	osa00730	1	0.859442	0.985006	Q7XXS4	http://www.genome.jp/kegg-bin/show_pathway?osa00730/osa:4343443%09red
Sulfur relay system	osa04122	1	0.884498	0.991263	Q7XTF2	http://www.genome.jp/kegg-bin/show_pathway?osa04122/osa:4336051%09red
Nicotinate and nicotinamide metabolism	osa00760	1	0.956737	1	Q0IZS0	http://www.genome.jp/kegg-bin/show_pathway?osa00760/osa:4347802%09red
Steroid biosynthesis	osa00100	1	0.99102	1	Q9AV39	http://www.genome.jp/kegg-bin/show_pathway?osa00100/osa:4349278%09red
Base excision repair	osa03410	1	0.998744	1	Q688W2	http://www.genome.jp/kegg-bin/show_pathway?osa03410/osa:4339642%09red

## Sheet: (i) ST1 vs SC Down
Supplementary Table 3i: KEGG PATHWAY analysis for down regulated DEGs under low light condition between samples ST1 vs SC Down-regulated
##Databases: KEGG PATHWAY,
##Statistical test method: hypergeometric test / Fisher's exact test
##FDR correction method: Benjamini and Hochberg
ST1 vs SC Down
#Term	ID	Gene number	P-Value	Corrected P-Value
Metabolic pathways	osa01100	64	0.0656447	0.432976
Biosynthesis of secondary metabolites	osa01110	34	0.168665	0.549912
Starch and sucrose metabolism	osa00500	10	0.0604815	0.41665
Carbon metabolism	osa01200	9	0.465083	0.838232
Ribosome	osa03010	8	0.954732	0.986834
Carbon fixation in photosynthetic organisms	osa00710	6	0.0599086	0.41665
Phagosome	osa04145	6	0.0628631	0.423642
Photosynthesis	osa00195	6	0.148623	0.549912
Amino sugar and nucleotide sugar metabolism	osa00520	6	0.183414	0.580187
Glycolysis / Gluconeogenesis	osa00010	6	0.296706	0.691571
Oxidative phosphorylation	osa00190	6	0.481055	0.8428
Alanine, aspartate and glutamate metabolism	osa00250	5	0.0220206	0.262553
Aminoacyl-tRNA biosynthesis	osa00970	5	0.0280017	0.268698
Glyoxylate and dicarboxylate metabolism	osa00630	5	0.0843419	0.493321
Plant-pathogen interaction	osa04626	5	0.328697	0.722668
Flavonoid biosynthesis	osa00941	4	0.00616738	0.0955944
Circadian rhythm - plant	osa04712	4	0.0186364	0.251186
Nitrogen metabolism	osa00910	4	0.0208333	0.262553
Fructose and mannose metabolism	osa00051	4	0.151244	0.549912
Cysteine and methionine metabolism	osa00270	4	0.335951	0.728285
Pyrimidine metabolism	osa00240	4	0.468573	0.838809
Purine metabolism	osa00230	4	0.623116	0.864553
Inositol phosphate metabolism	osa00562	3	0.166429	0.549912
Pentose phosphate pathway	osa00030	3	0.303453	0.702019
Phenylpropanoid biosynthesis	osa00940	3	0.768188	0.875508
RNA transport	osa03013	3	0.869325	0.945581
Plant hormone signal transduction	osa04075	3	0.950822	0.986834
Biosynthesis of amino acids	osa01230	3	0.967807	0.993445
Brassinosteroid biosynthesis	osa00905	2	0.0529383	0.390735
Selenocompound metabolism	osa00450	2	0.0924181	0.507213
Photosynthesis - antenna proteins	osa00196	2	0.137787	0.549912
Butanoate metabolism	osa00650	2	0.186841	0.583929
Arginine biosynthesis	osa00220	2	0.199468	0.60034
Tryptophan metabolism	osa00380	2	0.224992	0.628507
beta-Alanine metabolism	osa00410	2	0.250738	0.651392
Fatty acid biosynthesis	osa00061	2	0.402899	0.772024
Ascorbate and aldarate metabolism	osa00053	2	0.438901	0.809878
Fatty acid metabolism	osa01212	2	0.635334	0.864553
Peroxisome	osa04146	2	0.715086	0.864553
Pyruvate metabolism	osa00620	2	0.729165	0.864553
Protein processing in endoplasmic reticulum	osa04141	2	0.987523	0.998638
Vitamin B6 metabolism	osa00750	1	0.244551	0.651392
AGE-RAGE signaling pathway in diabetic complications	osa04933	1	0.320011	0.710837
Lysine biosynthesis	osa00300	1	0.387957	0.772024
Taurine and hypotaurine metabolism	osa00430	1	0.409067	0.772024
Nicotinate and nicotinamide metabolism	osa00760	1	0.429451	0.797185
Biotin metabolism	osa00780	1	0.486494	0.8428
Ether lipid metabolism	osa00565	1	0.504216	0.85883
Steroid biosynthesis	osa00100	1	0.569213	0.864553
Carotenoid biosynthesis	osa00906	1	0.598453	0.864553
Diterpenoid biosynthesis	osa00904	1	0.625714	0.864553
Mismatch repair	osa03430	1	0.638645	0.864553
Cyanoamino acid metabolism	osa00460	1	0.663186	0.864553
Biosynthesis of unsaturated fatty acids	osa01040	1	0.663186	0.864553
Ubiquinone and other terpenoid-quinone biosynthesis	osa00130	1	0.674827	0.864553
Phenylalanine metabolism	osa00360	1	0.674827	0.864553
Base excision repair	osa03410	1	0.696919	0.864553
Sulfur metabolism	osa00920	1	0.696919	0.864553
Phosphatidylinositol signaling system	osa04070	1	0.707397	0.864553
Valine, leucine and isoleucine degradation	osa00280	1	0.717514	0.864553
Arginine and proline metabolism	osa00330	1	0.717514	0.864553
Basal transcription factors	osa03022	1	0.727283	0.864553
Porphyrin and chlorophyll metabolism	osa00860	1	0.736715	0.864553
Homologous recombination	osa03440	1	0.736715	0.864553
Pentose and glucuronate interconversions	osa00040	1	0.736715	0.864553
Fatty acid degradation	osa00071	1	0.745822	0.864553
DNA replication	osa03030	1	0.745822	0.864553
Terpenoid backbone biosynthesis	osa00900	1	0.763105	0.872924
Glycerolipid metabolism	osa00561	1	0.779216	0.878389
Galactose metabolism	osa00052	1	0.821287	0.906046
Citrate cycle (TCA cycle)	osa00020	1	0.821287	0.906046
Glycine, serine and threonine metabolism	osa00260	1	0.839222	0.919289
Nucleotide excision repair	osa03420	1	0.850171	0.928003
Glycerophospholipid metabolism	osa00564	1	0.8744	0.947776
Proteasome	osa03050	1	0.894722	0.963069
Glutathione metabolism	osa00480	1	0.908592	0.971254
Ubiquitin mediated proteolysis	osa04120	1	0.954944	0.986834
mRNA surveillance pathway	osa03015	1	0.962257	0.991029
Spliceosome	osa03040	1	0.996643	0.998638

## Sheet: (j) ST1 vs SC UP
Supplementary Table 3j: KEGG PATHWAY analysis for down regulated DEGs under low light condition between samples ST1 vs SC UP-regulated
##Databases: KEGG PATHWAY
##Statistical test method: hypergeometric test / Fisher's exact test
##FDR correction method: Benjamini and Hochberg
ST1 vs SC UP
#Term	ID	Gene number	P-Value	Corrected P-Value	Gene	Hyperlink
Metabolic pathways	osa01100	40	0.940519	0.950384	Q0DWE8|Q6ESZ9|Q7XWU3|O64437|Q0JCU7|Q9LI00|Q7XDQ8|Q75IM9|Q9SDJ2|Q5JMS4|Q2R480|Q10MD5|Q10QP0|Q6ZGM1|Q6ZJ41|Q7XVP0|Q7F8Y9|Q7F280|Q10M64|Q2QSR5|P12331|Q7XXS4|Q5SNH5|Q6H6I1|Q10HD0|Q9AUV6|O22080|Q6ERW9|Q9SNN0|Q8LR75|Q8W1L6|Q109F2|Q8RU26|P38419|Q6ZF30|P12330|Q7XMP6|Q10QN9|Q53NG8|Q6H7Q6	http://www.genome.jp/kegg-bin/show_pathway?osa01100/osa:4333359%09red/osa:4335430%09red/osa:4329593%09red/osa:4345993%09red/osa:4331917%09red/osa:4331152%09red/osa:4343443%09red/osa:4335984%09red/osa:4337676%09red/osa:4332681%09red/osa:4331894%09red/osa:4334169%09red/osa:4337230%09red/osa:4331893%09red/osa:4326901%09red/osa:4349966%09red/osa:4328603%09red/osa:4349097%09red/osa:4324176%09red/osa:4…
Ribosome	osa03010	33	6.16123e-07	0.00017806	Q75G91|Q0JAI2|P35686|Q8GSE9|Q7XEQ3|Q84NX8|Q75LR5|Q10RZ3|Q0IQF7|Q8LNL2|Q9AV77|Q69UI8|Q10LN7|Q2QNF3|Q0JBZ7|Q6K1Q6|Q6K4T1|Q6Z8E0|Q6EUQ7|P41095|Q7XZX4|Q8LH97|Q762A6|Q7F225|Q0DHB9|P49210|Q9ARZ9|Q84M35|Q7XC31|Q0JAC6|Q84MQ4|Q5ZBX1|Q6YSX0	http://www.genome.jp/kegg-bin/show_pathway?osa03010/osa:4330425%09red/osa:9266412%09red/osa:4332802%09red/osa:4329034%09red/osa:4334512%09red/osa:4342219%09red/osa:4348185%09red/osa:4333317%09red/osa:4343884%09red/osa:4339104%09red/osa:4352560%09red/osa:4347422%09red/osa:4333083%09red/osa:4333016%09red/osa:4343945%09red/osa:4332793%09red/osa:4336307%09red/osa:4348608%09red/osa:4344261%09red/osa:4…
Biosynthesis of secondary metabolites	osa01110	24	0.72082	0.854294	Q0DWE8|Q6ESZ9|Q7XWU3|Q8LQN2|Q9LI00|Q6H7Q6|Q9SDJ2|Q5JMS4|Q2R480|Q10QP0|Q69X58|A3A871|Q7XVP0|Q5SNH5|Q7F280|Q6H6I1|Q0JCU7|Q6ERW9|Q8LR75|Q8W1L6|Q109F2|P38419|Q10QN9|Q53NG8	http://www.genome.jp/kegg-bin/show_pathway?osa01110/osa:4335430%09red/osa:4329593%09red/osa:4345993%09red/osa:4331152%09red/osa:4335984%09red/osa:4331894%09red/osa:4331893%09red/osa:4326901%09red/osa:4349966%09red/osa:4328603%09red/osa:4349097%09red/osa:4324176%09red/osa:4346989%09red/osa:4330192%09red/osa:4350528%09red/osa:4327301%09red/osa:4327400%09red/osa:4339892%09red/osa:4324554%09red/osa:4…
Protein processing in endoplasmic reticulum	osa04141	13	0.00865593	0.202538	Q53NM9|Q7XV86|Q84Q77|Q10Q18|Q69QQ6|Q84PD0|Q10NA9|Q0JLV5|Q9SLY8|Q943E9|Q6Z7B0|Q5Z9N8|Q5ZAN7	http://www.genome.jp/kegg-bin/show_pathway?osa04141/osa:4347402%09red/osa:4342077%09red/osa:4342826%09red/osa:4325492%09red/osa:4335732%09red/osa:4333580%09red/osa:4327929%09red/osa:4325695%09red/osa:4351208%09red/osa:4332042%09red/osa:4332357%09red/osa:4328075%09red/osa:4332413%09red
Carbon metabolism	osa01200	9	0.380741	0.826984	Q7F280|Q9LI00|Q8LR75|Q10QP0|Q2R480|Q7XMP6|Q10QN9|Q7XVP0|Q5SNH5	http://www.genome.jp/kegg-bin/show_pathway?osa01200/osa:4331894%09red/osa:4350528%09red/osa:4337230%09red/osa:4335430%09red/osa:4331893%09red/osa:4327400%09red/osa:4327301%09red/osa:4339892%09red/osa:4324176%09red
Plant-pathogen interaction	osa04626	8	0.0283219	0.272748	Q0JNS6|Q69QQ6|Q8RZB7|Q8RYK0|Q5Z9N8|Q0JNL7|Q5ZCK5|Q84MN0	http://www.genome.jp/kegg-bin/show_pathway?osa04626/osa:4347402%09red/osa:4342077%09red/osa:4326903%09red/osa:4332664%09red/osa:4334072%09red/osa:4325693%09red/osa:4325408%09red/osa:4325760%09red
Plant hormone signal transduction	osa04075	8	0.241689	0.698481	Q5SN75|Q0J2L7|Q0JBE8|Q6H664|Q60EH4|Q84JI0|Q0JHF1|Q5N9N2	http://www.genome.jp/kegg-bin/show_pathway?osa04075/osa:4332374%09red/osa:4338955%09red/osa:4346736%09red/osa:4325078%09red/osa:4330132%09red/osa:4336520%09red/osa:4324182%09red/osa:4327465%09red
Photosynthesis - antenna proteins	osa00196	6	6.50956e-05	0.00940631	Q5ZA98|P12331|P12330|Q6YWJ7|Q10HD0|Q6ZF30	http://www.genome.jp/kegg-bin/show_pathway?osa00196/osa:4333359%09red/osa:4324599%09red/osa:4340892%09red/osa:4345663%09red/osa:4346803%09red/osa:4343604%09red
Biosynthesis of amino acids	osa01230	6	0.618116	0.854294	Q7F280|Q8LR75|Q6H6I1|Q7XMP6|Q7XVP0|Q5SNH5	http://www.genome.jp/kegg-bin/show_pathway?osa01230/osa:4330192%09red/osa:4335430%09red/osa:4327301%09red/osa:4327400%09red/osa:4324176%09red/osa:4337230%09red
Glutathione metabolism	osa00480	5	0.0803488	0.430015	Q93WY5|Q9LI00|Q7F280|Q8S718|Q2R480	http://www.genome.jp/kegg-bin/show_pathway?osa00480/osa:4349202%09red/osa:4350528%09red/osa:4347319%09red/osa:4339892%09red/osa:4324176%09red
Endocytosis	osa04144	5	0.352595	0.812531	Q10NA9|Q53NM9|Q10N88|P40393|Q7XZG0	http://www.genome.jp/kegg-bin/show_pathway?osa04144/osa:4341266%09red/osa:4332427%09red/osa:4334545%09red/osa:4332413%09red/osa:4351208%09red
Glycolysis / Gluconeogenesis	osa00010	5	0.403816	0.851846	Q10QN9|Q8LR75|Q5SNH5|Q10QP0|Q53NG8	http://www.genome.jp/kegg-bin/show_pathway?osa00010/osa:4327400%09red/osa:4331894%09red/osa:4349966%09red/osa:4327301%09red/osa:4331893%09red
RNA transport	osa03013	5	0.485694	0.854294	Q6K4P1|Q0D5W6|O64937|Q7F8Y1|P35683	http://www.genome.jp/kegg-bin/show_pathway?osa03013/osa:4336331%09red/osa:4331813%09red/osa:4330963%09red/osa:4341966%09red/osa:4343445%09red
Fatty acid degradation	osa00071	4	0.0444586	0.272748	Q10QN9|Q10QP0|Q53NG8|Q8W1L6	http://www.genome.jp/kegg-bin/show_pathway?osa00071/osa:4328997%09red/osa:4331894%09red/osa:4349966%09red/osa:4331893%09red
Pentose phosphate pathway	osa00030	4	0.109037	0.484344	Q9LI00|Q7XVP0|Q5SNH5|Q2R480	http://www.genome.jp/kegg-bin/show_pathway?osa00030/osa:4350528%09red/osa:4327301%09red/osa:4339892%09red/osa:4335430%09red
Phagosome	osa04145	4	0.253747	0.712858	Q0JLV5|Q7XV86|Q9SLY8|Q10Q18	http://www.genome.jp/kegg-bin/show_pathway?osa04145/osa:4332042%09red/osa:4327929%09red/osa:4335732%09red/osa:4342826%09red
Amino sugar and nucleotide sugar metabolism	osa00520	4	0.463826	0.854294	Q8H8T0|Q9AUV6|O22080|Q8RU26	http://www.genome.jp/kegg-bin/show_pathway?osa00520/osa:4334169%09red/osa:4324117%09red/osa:4333393%09red/osa:4327172%09red
Phenylpropanoid biosynthesis	osa00940	4	0.51925	0.854294	Q7XWU3|Q5JMS4|Q6ERW9|Q109F2	http://www.genome.jp/kegg-bin/show_pathway?osa00940/osa:4346989%09red/osa:4349097%09red/osa:4335223%09red/osa:4324554%09red
Spliceosome	osa03040	4	0.776066	0.859322	Q10NA9|Q53NM9|Q7X873|Q6K9C3	http://www.genome.jp/kegg-bin/show_pathway?osa03040/osa:4348949%09red/osa:4329951%09red/osa:4332413%09red/osa:4351208%09red
Phosphatidylinositol signaling system	osa04070	3	0.113994	0.484344	Q0JNL7|Q0JNS6|Q84MN0	http://www.genome.jp/kegg-bin/show_pathway?osa04070/osa:4332664%09red/osa:4334072%09red/osa:4326903%09red
alpha-Linolenic acid metabolism	osa00592	3	0.150452	0.603899	P38419|Q6H7Q6|Q8W1L6	http://www.genome.jp/kegg-bin/show_pathway?osa00592/osa:4328997%09red/osa:4345993%09red/osa:4328603%09red
Protein export	osa03060	3	0.181921	0.627094	Q6Z7B0|Q0JLV5|Q10Q18	http://www.genome.jp/kegg-bin/show_pathway?osa03060/osa:4332042%09red/osa:4328075%09red/osa:4327929%09red
Fatty acid metabolism	osa01212	3	0.328179	0.809104	Q7XDQ8|Q40731|Q8W1L6	http://www.genome.jp/kegg-bin/show_pathway?osa01212/osa:4328997%09red/osa:4335627%09red/osa:4348791%09red
Photosynthesis	osa00195	3	0.632985	0.854294	Q5N7C3|Q2QSR5|Q6ZJ41	http://www.genome.jp/kegg-bin/show_pathway?osa00195/osa:4344539%09red/osa:4352085%09red/osa:9270637%09red
Linoleic acid metabolism	osa00591	2	0.101416	0.484344	P38419|Q6H7Q6	http://www.genome.jp/kegg-bin/show_pathway?osa00591/osa:4328603%09red/osa:4345993%09red
Histidine metabolism	osa00340	2	0.101416	0.484344	Q6ESZ9|Q53NG8	http://www.genome.jp/kegg-bin/show_pathway?osa00340/osa:4349966%09red/osa:4329593%09red
Carotenoid biosynthesis	osa00906	2	0.21371	0.669927	Q0JCU7|Q0DWE8	http://www.genome.jp/kegg-bin/show_pathway?osa00906/osa:4335984%09red/osa:4331152%09red
Diterpenoid biosynthesis	osa00904	2	0.23755	0.698481	A3A871|Q69X58	http://www.genome.jp/kegg-bin/show_pathway?osa00904/osa:4329725%09red/osa:4341447%09red
Biosynthesis of unsaturated fatty acids	osa01040	2	0.273518	0.755002	Q7XDQ8|Q40731	http://www.genome.jp/kegg-bin/show_pathway?osa01040/osa:4335627%09red/osa:4348791%09red
SNARE interactions in vesicular transport	osa04130	2	0.297477	0.788724	Q6F3B4|Q84SZ1	http://www.genome.jp/kegg-bin/show_pathway?osa04130/osa:4334356%09red/osa:4334472%09red
Arginine and proline metabolism	osa00330	2	0.33316	0.809104	Q9SNN0|Q53NG8	http://www.genome.jp/kegg-bin/show_pathway?osa00330/osa:4340008%09red/osa:4349966%09red
Valine, leucine and isoleucine degradation	osa00280	2	0.33316	0.809104	Q75IM9|Q53NG8	http://www.genome.jp/kegg-bin/show_pathway?osa00280/osa:4337676%09red/osa:4349966%09red
Tyrosine metabolism	osa00350	2	0.33316	0.809104	Q10QN9|Q10QP0	http://www.genome.jp/kegg-bin/show_pathway?osa00350/osa:4331894%09red/osa:4331893%09red
Pentose and glucuronate interconversions	osa00040	2	0.356667	0.812531	Q9AUV6|Q53NG8	http://www.genome.jp/kegg-bin/show_pathway?osa00040/osa:4334169%09red/osa:4349966%09red
Inositol phosphate metabolism	osa00562	2	0.36831	0.812531	Q8LR75|O64437	http://www.genome.jp/kegg-bin/show_pathway?osa00562/osa:4327400%09red/osa:4331917%09red
Fatty acid biosynthesis	osa00061	2	0.36831	0.812531	Q7XDQ8|Q40731	http://www.genome.jp/kegg-bin/show_pathway?osa00061/osa:4335627%09red/osa:4348791%09red
2-Oxocarboxylic acid metabolism	osa01210	2	0.37987	0.826984	Q7F280|Q6H6I1	http://www.genome.jp/kegg-bin/show_pathway?osa01210/osa:4330192%09red/osa:4324176%09red
Ascorbate and aldarate metabolism	osa00053	2	0.402716	0.851846	Q9AUV6|Q53NG8	http://www.genome.jp/kegg-bin/show_pathway?osa00053/osa:4334169%09red/osa:4349966%09red
Fructose and mannose metabolism	osa00051	2	0.558984	0.854294	Q8LR75|Q5SNH5	http://www.genome.jp/kegg-bin/show_pathway?osa00051/osa:4327400%09red/osa:4327301%09red
RNA degradation	osa03018	2	0.705266	0.854294	Q5SNH5|Q7F8Y1	http://www.genome.jp/kegg-bin/show_pathway?osa03018/osa:4336331%09red/osa:4327301%09red
Carbon fixation in photosynthetic organisms	osa00710	2	0.712074	0.854294	Q8LR75|Q7XVP0	http://www.genome.jp/kegg-bin/show_pathway?osa00710/osa:4327400%09red/osa:4335430%09red
Pyrimidine metabolism	osa00240	2	0.835492	0.896121	Q6ZGM1|Q6ZFU6	http://www.genome.jp/kegg-bin/show_pathway?osa00240/osa:4330505%09red/osa:4328083%09red
Purine metabolism	osa00230	2	0.906699	0.937257	Q6ZGM1|Q7F8Y9	http://www.genome.jp/kegg-bin/show_pathway?osa00230/osa:4336327%09red/osa:4328083%09red
Oxidative phosphorylation	osa00190	2	0.963829	0.967176	Q10MD5|Q7XPY2	http://www.genome.jp/kegg-bin/show_pathway?osa00190/osa:4332639%09red/osa:4337257%09red
Lipoic acid metabolism	osa00785	1	0.177473	0.627094	Q10M64	http://www.genome.jp/kegg-bin/show_pathway?osa00785/osa:4332681%09red
C5-Branched dibasic acid metabolism	osa00660	1	0.177473	0.627094	Q6H6I1	http://www.genome.jp/kegg-bin/show_pathway?osa00660/osa:4330192%09red
Limonene and pinene degradation	osa00903	1	0.254064	0.712858	Q53NG8	http://www.genome.jp/kegg-bin/show_pathway?osa00903/osa:4349966%09red
Thiamine metabolism	osa00730	1	0.27798	0.755002	Q7XXS4	http://www.genome.jp/kegg-bin/show_pathway?osa00730/osa:4343443%09red
Valine, leucine and isoleucine biosynthesis	osa00290	1	0.366246	0.812531	Q6H6I1	http://www.genome.jp/kegg-bin/show_pathway?osa00290/osa:4330192%09red
Selenocompound metabolism	osa00450	1	0.366246	0.812531	Q6ZFU6	http://www.genome.jp/kegg-bin/show_pathway?osa00450/osa:4330505%09red
Zeatin biosynthesis	osa00908	1	0.366246	0.812531	Q7XQJ5	http://www.genome.jp/kegg-bin/show_pathway?osa00908/osa:4336683%09red
Biotin metabolism	osa00780	1	0.46161	0.854294	Q7XDQ8	http://www.genome.jp/kegg-bin/show_pathway?osa00780/osa:4348791%09red
Lysine degradation	osa00310	1	0.527494	0.854294	Q53NG8	http://www.genome.jp/kegg-bin/show_pathway?osa00310/osa:4349966%09red
Tryptophan metabolism	osa00380	1	0.557358	0.854294	Q53NG8	http://www.genome.jp/kegg-bin/show_pathway?osa00380/osa:4349966%09red
beta-Alanine metabolism	osa00410	1	0.585342	0.854294	Q53NG8	http://www.genome.jp/kegg-bin/show_pathway?osa00410/osa:4349966%09red
Nitrogen metabolism	osa00910	1	0.598665	0.854294	Q42997	http://www.genome.jp/kegg-bin/show_pathway?osa00910/osa:4326014%09red
Ubiquinone and other terpenoid-quinone biosynthesis	osa00130	1	0.647828	0.854294	Q8LQN2	http://www.genome.jp/kegg-bin/show_pathway?osa00130/osa:4327039%09red
Sulfur metabolism	osa00920	1	0.67011	0.854294	Q6Z4A7	http://www.genome.jp/kegg-bin/show_pathway?osa00920/osa:4343348%09red
Porphyrin and chlorophyll metabolism	osa00860	1	0.710548	0.854294	Q9SDJ2	http://www.genome.jp/kegg-bin/show_pathway?osa00860/osa:4326901%09red
RNA polymerase	osa03020	1	0.7376	0.854294	Q6ZGM1	http://www.genome.jp/kegg-bin/show_pathway?osa03020/osa:4328083%09red
Glycerolipid metabolism	osa00561	1	0.75422	0.854294	Q53NG8	http://www.genome.jp/kegg-bin/show_pathway?osa00561/osa:4349966%09red
Citrate cycle (TCA cycle)	osa00020	1	0.798045	0.876939	Q7F280	http://www.genome.jp/kegg-bin/show_pathway?osa00020/osa:4324176%09red
Galactose metabolism	osa00052	1	0.798045	0.876939	Q5SNH5	http://www.genome.jp/kegg-bin/show_pathway?osa00052/osa:4327301%09red
Glycine, serine and threonine metabolism	osa00260	1	0.816944	0.890931	Q7XMP6	http://www.genome.jp/kegg-bin/show_pathway?osa00260/osa:4337230%09red
Peroxisome	osa04146	1	0.901829	0.937257	Q7F280	http://www.genome.jp/kegg-bin/show_pathway?osa04146/osa:4324176%09red
Pyruvate metabolism	osa00620	1	0.908069	0.937257	Q53NG8	http://www.genome.jp/kegg-bin/show_pathway?osa00620/osa:4349966%09red
mRNA surveillance pathway	osa03015	1	0.952371	0.959008	Q7F8Y1	http://www.genome.jp/kegg-bin/show_pathway?osa03015/osa:4336331%09red
Starch and sucrose metabolism	osa00500	1	0.994255	0.994255	Q9AUV6	http://www.genome.jp/kegg-bin/show_pathway?osa00500/osa:4334169%09red

[truncated: 10 more sheets: (k) ST3 vs SC Down, (l) ST3 vs SC UP, (m) ST5 vs SC Down, (n) ST5 vs SC UP, (o) IT1 vs IC Down, (p) IT1 vs IC UP, (q) IT3 vs IC Down, (r) IT3 vs IC UP, (s) IT5 vs IC Down, (t) IT5 vs IC UP]
