# Supplementary material for: Comparative transcriptome profiling of low light tolerant and sensitive rice varieties induced by low light stress at active tillering stage
Source: Sci Rep. 2019 Apr 8;9:5753. doi: 10.1038/s41598-019-42170-5 (PMC6453891; doi:10.1038/s41598-019-42170-5)
Supplement: Supplementary file 6 — Supplementary Table S5 [file 41598_2019_42170_MOESM6_ESM.xlsx]

## Sheet: Sheet1
Supplementary Table S5 : Primers of differentially expressed gene(DEG) used for expression analysis by RT-PCR and qRT-PCR.
GENE ID	NAME	FORWARD PRIMER	REVERSE PRIMER
OS07G0558400	chlorophyll a-b binding protein CP29.1, chloroplastic	5'-TCTTTCGCGCGCAATTCAAA-3'	5'-GTCGCCATTAACCACCAACC-3'
OS07G0141400	oxygen-evolving enhancer protein 2, chloroplastic	5'-GACAACTTCGACGCCAACAG-3'	5'-TCAAACCCACCCTCGGAATC-3'
OS03G0333400	photosystem II repair protein PSB27-H1, chloroplastic	5'-GAGATGTACTCCGCGCTCAA-3'	5'-AAAAAGTGAATGTGCCGCGT-3'
OS07G0577600	chlorophyll a-b binding protein 7, chloroplastic	5'-GCGAGCAGCAATACTTCACC-3'	5'-TCAAACCACAGACCACCAGG-3'
OS02G0764500	chlorophyll a-b binding protein 4, chloroplastic	5'-CCAAAATCTTACAGCGGCGG-3'	5'-CGAGCTCGTGGAGACTGAAA-3'
OS11G0242800	chlorophyll a-b binding protein CP26, chloroplastic	5'-GTTCTCCATGCTGGGGTTCT-3'	5'-GATGTTTACAGGCTGGGCGT-3'
OS01G0501800	oxygen-evolving enhancer protein 1, chloroplastic	5'-CGAGGAGGCTTACCTTCGAC-3'	5'-GTCTTCTGGAACTCGGGTGG-3'
OS08G0200300	photosystem II 10 kDa polypeptide, chloroplastic	5'-CCCTCCTCGTCTACAACACCAG-3'	5'-ATTAAGCAGTGGGCATCATCACA-3'
OS06G0320500	chlorophyll a-b binding protein 1B-21, chloroplastic	5'-GATTGGCCATGCTGGCTTTT-3'	5'-CCACCCATAGCCTTCACGTA-3'
Os04g0234600	sedoheptulose-1, 7-bisphosphatase	5'-GGACCAGTCGATGGTGGTTT-3'	5'-AGTAGTGCGAGGGCCATAGA-3'
OS01G0102900	light-regulated protein	5'-CAGTGTCGTTGGATTGTCGG-3'	5'-AGCCGATGATGAGAGCTTGG-3'
Os01g0971800	transcription factor PCL1	5'-CACCTGGGGATGAAGAACGC-3'	5'-AAGGGCCCTCGTTGGAGAG-3'
Os05g0202800	Plant metallothionein, family 15 protein	5'-CAAGAGCCAGTGCGTGAAGAAA-3'	5'-CACTTGCACTTGCCGTCGTTC-3'
OS01G0600900	chlorophyll a-b binding protein 2	5'-CGTCTCTGCAGGAGAGTGTG-3'	5'-ACTCGTACATCCATCCACGC-3'
LOC4333919	Actin	5'-TCCTCTTCCAGCCTT CCTTCATA-3'	5'-CAATGCCAGGGAACATAGTGGTA-3'
